# Supplementary material for: The Mechanism of Transcription Factor Swi6 in Regulating Growth and Pathogenicity of Ceratocystis fimbriata: Insights from Non-Targeted Metabolomics
Source: Microorganisms. 2023 Oct 30;11(11):2666. doi: 10.3390/microorganisms11112666 (PMC10673406; doi:10.3390/microorganisms11112666)
Supplement: Supplementary file 1 [file microorganisms-11-02666-s001.zip]

Archive with 34 entries (27 files):
- Supplementary Figure S1/
- Supplementary Figure S1/Date of Figure S1 E.xlsx
- Supplementary Figure S1/Figure S1 and legend.pdf
- Supplementary Figure S1/Figure S1.tif
- Supplementary Figure S1/Figure S1B/
- Supplementary Figure S1/Figure S1B/Figure S1 B External PCR amplifications.tif
- Supplementary Figure S1/Figure S1B/Figure S1 B Internal PCR amplifications.tif
- Supplementary Figure S1/Figure S1C/
- Supplementary Figure S1/Figure S1C/Figure S1C Probe 1.tif
- Supplementary Figure S1/Figure S1C/Figure S1C Probe 2.tif
- Supplementary Figure S1/Figure S1D/
- Supplementary Figure S1/Figure S1D/Figure S1D Conidia/
- Supplementary Figure S1/Figure S1D/Figure S1D Conidia/Figure S1D  Conidia GFP.tif
- Supplementary Figure S1/Figure S1D/Figure S1D Conidia/Figure S1D Conidi merged.tif
- Supplementary Figure S1/Figure S1D/Figure S1D Conidia/Figure S1D Conidia DAPI.tif
- Supplementary Figure S1/Figure S1D/Figure S1D Conidia/Figure S1D Conidia DIC.tif
- Supplementary Figure S1/Figure S1D/Figure S1D Hypha/
- Supplementary Figure S1/Figure S1D/Figure S1D Hypha/Figure S1D Hypha DAPI.tif
- Supplementary Figure S1/Figure S1D/Figure S1D Hypha/Figure S1D Hypha DIC.tif
- Supplementary Figure S1/Figure S1D/Figure S1D Hypha/Figure S1D Hypha GFP.tif
- Supplementary Figure S1/Figure S1D/Figure S1D Hypha/Figure S1D Hypha merged.tif
- Supplementary Figure S1/The gel and blot results .pdf
- Supplementary Table/
- Supplementary Table/Table S1 Mobile phase elution gradient in LC-MS.pdf
- Supplementary Table/Table S10 KEGG enrichment analysis of the PDAMs-1 .xlsx
- Supplementary Table/Table S10 KEGG enrichment analysis of the PDAMs.xlsx
- Supplementary Table/Table S2  Potential metabolites in POS mode.xlsx
- Supplementary Table/Table S3  Potential metabolites in NEG mode.xlsx
- Supplementary Table/Table S4 PDAMs in POS mode.xlsx
- Supplementary Table/Table S5 PDAMs in NEG mode.xlsx
- Supplementary Table/Table S6 13 categories of potential metabolites based on the HMDB.xlsx
- Supplementary Table/Table S7 Top 50 metabolites based on abundance in PDAMs.xlsx
- Supplementary Table/Table S8 Top 30 PDAMs in VIP score.xlsx
- Supplementary Table/Table S9 KEGG pathway annotated and classification of the PDAMs.xlsx
