# Supplementary material for: The Mechanism of Transcription Factor Swi6 in Regulating Growth and Pathogenicity of Ceratocystis fimbriata: Insights from Non-Targeted Metabolomics
Source: Microorganisms. 2023 Oct 30;11(11):2666. doi: 10.3390/microorganisms11112666 (PMC10673406; doi:10.3390/microorganisms11112666)
Supplement: Supplementary file 1 [file microorganisms-11-02666-s001.zip › Supplementary Figure S1/Date of Figure S1 E.xlsx]

## Sheet: Figure S1E
Figure S1E The relative expression levels of the SWI6 gene in the mutant strains and complemented strains
Relative expression level	BMPZ13	ΔCfswi6-3	ΔCfswi6/CfSWI6
	0.994993	0.033864	0.739714
	1.01013	0.029881	0.782448
	0.994956	0.037521	0.85621
