# Supplementary material for: The Mechanism of Transcription Factor Swi6 in Regulating Growth and Pathogenicity of Ceratocystis fimbriata: Insights from Non-Targeted Metabolomics
Source: Microorganisms. 2023 Oct 30;11(11):2666. doi: 10.3390/microorganisms11112666 (PMC10673406; doi:10.3390/microorganisms11112666)
Supplement: Supplementary file 1 [file microorganisms-11-02666-s001.zip › Supplementary Table/Table S10 KEGG enrichment analysis of the PDAMs-1 .xlsx]

## Sheet: Table S10
Num	First Category	Second Category	Pathway Description	Pathway_ID	Database	Ratio_in_study	Ratio_in_pop	Pvalue
11	Metabolism	Amino acid metabolism	Tryptophan metabolism	map00380	KEGG PATHWAY	10/103	83/4783	0
7	Metabolism	Amino acid metabolism	Lysine degradation	map00310	KEGG PATHWAY	7/103	50/4783	0.0001
7	Metabolism	Amino acid metabolism	Arginine and proline metabolism	map00330	KEGG PATHWAY	7/103	69/4783	0.0006
10	Environmental Information Processing	Membrane transport	ABC transporters	map02010	KEGG PATHWAY	10/103	138/4783	0.0007
6	Metabolism	Metabolism of other amino acids	D-Amino acid metabolism	map00470	KEGG PATHWAY	6/103	66/4783	0.0028
4	Metabolism	Metabolism of cofactors and vitamins	Biotin metabolism	map00780	KEGG PATHWAY	4/103	29/4783	0.0032
8	Metabolism	Carbohydrate metabolism	Amino sugar and nucleotide sugar metabolism	map00520	KEGG PATHWAY	8/103	118/4783	0.0036
5	Genetic Information Processing	Translation	Aminoacyl-tRNA biosynthesis	map00970	KEGG PATHWAY	5/103	52/4783	0.0049
2	Metabolism	Glycan biosynthesis and metabolism	Glycosylphosphatidylinositol (GPI)-anchor biosynthesis	map00563	KEGG PATHWAY	2/103	6/4783	0.0065
6	Metabolism	Lipid metabolism	Glycerophospholipid metabolism	map00564	KEGG PATHWAY	5/103	56/4783	0.0067
4	Metabolism	Amino acid metabolism	Histidine metabolism	map00340	KEGG PATHWAY	4/103	47/4783	0.0178
3	Metabolism	Biosynthesis of other secondary metabolites	Carbapenem biosynthesis	map00332	KEGG PATHWAY	3/103	32/4783	0.0306
5	Metabolism	Global and overview maps	Nucleotide metabolism	map01232	KEGG PATHWAY	4/103	58/4783	0.0354
3	Metabolism	Metabolism of other amino acids	Glutathione metabolism	map00480	KEGG PATHWAY	3/103	38/4783	0.0475

## Sheet: Glycerophospholipid metabolism
Num	ID	Metabolite	Metab ID	Regulate	KEGG Pathway ID	KEGG Pathway Description
1	pos_3152	PS(18:4(6Z,9Z,12Z,15Z)/15:0)	metab_2385	up	map01100;map00564;map01110;map00260	Metabolic pathways;Glycerophospholipid metabolism;Biosynthesis of secondary metabolites;Glycine, serine and threonine metabolism
2	pos_5063	CL(16:0/18:0/20:4(5Z,8Z,11Z,14Z)/20:4(5Z,8Z,11Z,14Z))	metab_4500	down	map01100;map00564	Metabolic pathways;Glycerophospholipid metabolism
3	pos_987	CDP-DG(i-17:0/i-13:0)	metab_9032	down	map01100;map00564;map01110;map04070	Metabolic pathways;Glycerophospholipid metabolism;Biosynthesis of secondary metabolites;Phosphatidylinositol signaling system
4	neg_3049	CDP-DG(18:1(11Z)/16:0)	metab_11346	up	map01100;map00564;map01110;map04070	Metabolic pathways;Glycerophospholipid metabolism;Biosynthesis of secondary metabolites;Phosphatidylinositol signaling system
5	neg_3399	PA(10:0/i-12:0)	metab_11734	up	map01100;map00564;map01110;map00561;map04070	Metabolic pathways;Glycerophospholipid metabolism;Biosynthesis of secondary metabolites;Glycerolipid metabolism;Phosphatidylinositol signaling system
6	neg_4412	PE(18:2(9Z,12Z)/18:2(9Z,12Z))	metab_12858	down	map01100;map00564;map01110;map00563;map04136;map04138	Metabolic pathways;Glycerophospholipid metabolism;Biosynthesis of secondary metabolites;Glycosylphosphatidylinositol (GPI)-anchor biosynthesis;Autophagy - other;Autophagy - yeast

## Sheet: Histidine metabolism
Num	ID	Metabolite	Metab ID	Regulate	KEGG Pathway ID	KEGG Pathway Description
1	pos_483	L-Glutamate	metab_9061	down	map00997;map01240;map01200;map00330;map00220;map00332;map00250;map00630;map00430;map02010;map00860;map00470;map01100;map00480;map01210;map00340;map01230;map01110;map00660;map00650;map00910;map00970	Biosynthesis of various other secondary metabolites;Biosynthesis of cofactors;Carbon metabolism;Arginine and proline metabolism;Arginine biosynthesis;Carbapenem biosynthesis;Alanine, aspartate and glutamate metabolism;Glyoxylate and dicarboxylate metabolism;Taurine and hypotaurine metabolism;ABC transporters;Porphyrin metabolism;D-Amino acid metabolism;Metabolic pathways;Glutathione metabolism;2-…
2	neg_1401	N-formimidoyl-glutamic acid	metab_9521	up	map01100;map00340	Metabolic pathways;Histidine metabolism
3	neg_4886	L-Histidine	metab_13377	up	map01100;map01110;map02010;map00340;map00470;map01230;map00970;map00410;map00404	Metabolic pathways;Biosynthesis of secondary metabolites;ABC transporters;Histidine metabolism;D-Amino acid metabolism;Biosynthesis of amino acids;Aminoacyl-tRNA biosynthesis;beta-Alanine metabolism;Staurosporine biosynthesis
4	neg_7471	N-Formyl-L-glutamic acid	metab_16241	down	map01100;map00340	Metabolic pathways;Histidine metabolism

## Sheet: Carbapenem biosynthesis
Num	ID	Metabolite	Metab ID	Regulate	KEGG Pathway ID	KEGG Pathway Description
1	pos_2651	L-Proline	metab_1829	up	map01100;map01110;map02010;map00330;map01230;map00332;map00970;map00470;map00404	Metabolic pathways;Biosynthesis of secondary metabolites;ABC transporters;Arginine and proline metabolism;Biosynthesis of amino acids;Carbapenem biosynthesis;Aminoacyl-tRNA biosynthesis;D-Amino acid metabolism;Staurosporine biosynthesis
2	pos_483	L-Glutamate	metab_9061	down	map00997;map01240;map01200;map00330;map00220;map00332;map00250;map00630;map00430;map02010;map00860;map00470;map01100;map00480;map01210;map00340;map01230;map01110;map00660;map00650;map00910;map00970	Biosynthesis of various other secondary metabolites;Biosynthesis of cofactors;Carbon metabolism;Arginine and proline metabolism;Arginine biosynthesis;Carbapenem biosynthesis;Alanine, aspartate and glutamate metabolism;Glyoxylate and dicarboxylate metabolism;Taurine and hypotaurine metabolism;ABC transporters;Porphyrin metabolism;D-Amino acid metabolism;Metabolic pathways;Glutathione metabolism;2-…
3	neg_2791	Pantetheine	metab_11060	up	map01100;map01110;map00770;map00332	Metabolic pathways;Biosynthesis of secondary metabolites;Pantothenate and CoA biosynthesis;Carbapenem biosynthesis

## Sheet: Nucleotide metabolism
Num	ID	Metabolite	Metab ID	Regulate	KEGG Pathway ID	KEGG Pathway Description
1	pos_2036	Adenosine monophosphate	metab_9051	down	map01100;map01110;map01232;map00230;map01240	Metabolic pathways;Biosynthesis of secondary metabolites;Nucleotide metabolism;Purine metabolism;Biosynthesis of cofactors
2	neg_1312	Adenosine 5'-Monophosphate	metab_9422	up	map01100;map01110;map01232;map00230;map01240	Metabolic pathways;Biosynthesis of secondary metabolites;Nucleotide metabolism;Purine metabolism;Biosynthesis of cofactors
3	neg_1871	Xanthosine	metab_10041	down	map01100;map01110;map00230;map00232;map02010;map01232	Metabolic pathways;Biosynthesis of secondary metabolites;Purine metabolism;Caffeine metabolism;ABC transporters;Nucleotide metabolism
4	neg_7481	5'-Guanylic Acid	metab_16252	down	map01100;map01232;map00230	Metabolic pathways;Nucleotide metabolism;Purine metabolism
5	neg_5055	Deoxyadenosine	metab_17432	up	map01100;map02010;map01232;map00230	Metabolic pathways;ABC transporters;Nucleotide metabolism;Purine metabolism

## Sheet: Glutathione metabolism
Num	ID	Metabolite	Metab ID	Regulate	KEGG Pathway ID	KEGG Pathway Description
1	pos_8825	Spermidine	metab_8657	down	map01100;map00480;map02010;map00330;map01053;map00410	Metabolic pathways;Glutathione metabolism;ABC transporters;Arginine and proline metabolism;Biosynthesis of siderophore group nonribosomal peptides;beta-Alanine metabolism
2	pos_483	L-Glutamate	metab_9061	down	map00997;map01240;map01200;map00330;map00220;map00332;map00250;map00630;map00430;map02010;map00860;map00470;map01100;map00480;map01210;map00340;map01230;map01110;map00660;map00650;map00910;map00970	Biosynthesis of various other secondary metabolites;Biosynthesis of cofactors;Carbon metabolism;Arginine and proline metabolism;Arginine biosynthesis;Carbapenem biosynthesis;Alanine, aspartate and glutamate metabolism;Glyoxylate and dicarboxylate metabolism;Taurine and hypotaurine metabolism;ABC transporters;Porphyrin metabolism;D-Amino acid metabolism;Metabolic pathways;Glutathione metabolism;2-…
3	pos_7974	Ornithine	metab_9065	up	map01100;map00220;map00997;map01210;map02010;map00330;map00480;map01230;map01110;map00470	Metabolic pathways;Arginine biosynthesis;Biosynthesis of various other secondary metabolites;2-Oxocarboxylic acid metabolism;ABC transporters;Arginine and proline metabolism;Glutathione metabolism;Biosynthesis of amino acids;Biosynthesis of secondary metabolites;D-Amino acid metabolism

## Sheet: Aminoacyl-tRNA biosynthesis
Num	ID	Metabolite	Metab ID	Regulate	KEGG Pathway ID	KEGG Pathway Description
1	pos_2651	L-Proline	metab_1829	up	map01100;map01110;map02010;map00330;map01230;map00332;map00970;map00470;map00404	Metabolic pathways;Biosynthesis of secondary metabolites;ABC transporters;Arginine and proline metabolism;Biosynthesis of amino acids;Carbapenem biosynthesis;Aminoacyl-tRNA biosynthesis;D-Amino acid metabolism;Staurosporine biosynthesis
2	pos_8196	L-Leucine	metab_7963	down	map01100;map01110;map00280;map00290;map01210;map02010;map01230;map00970	Metabolic pathways;Biosynthesis of secondary metabolites;Valine, leucine and isoleucine degradation;Valine, leucine and isoleucine biosynthesis;2-Oxocarboxylic acid metabolism;ABC transporters;Biosynthesis of amino acids;Aminoacyl-tRNA biosynthesis
3	pos_8990	L-Lysine	metab_8840	down	map01100;map00310;map00997;map00300;map01210;map00780;map02010;map01230;map01110;map00470;map00970	Metabolic pathways;Lysine degradation;Biosynthesis of various other secondary metabolites;Lysine biosynthesis;2-Oxocarboxylic acid metabolism;Biotin metabolism;ABC transporters;Biosynthesis of amino acids;Biosynthesis of secondary metabolites;D-Amino acid metabolism;Aminoacyl-tRNA biosynthesis
4	pos_483	L-Glutamate	metab_9061	down	map00997;map01240;map01200;map00330;map00220;map00332;map00250;map00630;map00430;map02010;map00860;map00470;map01100;map00480;map01210;map00340;map01230;map01110;map00660;map00650;map00910;map00970	Biosynthesis of various other secondary metabolites;Biosynthesis of cofactors;Carbon metabolism;Arginine and proline metabolism;Arginine biosynthesis;Carbapenem biosynthesis;Alanine, aspartate and glutamate metabolism;Glyoxylate and dicarboxylate metabolism;Taurine and hypotaurine metabolism;ABC transporters;Porphyrin metabolism;D-Amino acid metabolism;Metabolic pathways;Glutathione metabolism;2-…
5	neg_4886	L-Histidine	metab_13377	up	map01100;map01110;map02010;map00340;map00470;map01230;map00970;map00410;map00404	Metabolic pathways;Biosynthesis of secondary metabolites;ABC transporters;Histidine metabolism;D-Amino acid metabolism;Biosynthesis of amino acids;Aminoacyl-tRNA biosynthesis;beta-Alanine metabolism;Staurosporine biosynthesis

## Sheet: Glycosylphosphatidylinositol (G
Num	ID	Metabolite	Metab ID	Regulate	KEGG Pathway ID	KEGG Pathway Description
1	neg_203	Uridine diphosphate-N-acetylglucosamine	metab_10217	up	map01100;map00520;map01250;map00563	Metabolic pathways;Amino sugar and nucleotide sugar metabolism;Biosynthesis of nucleotide sugars;Glycosylphosphatidylinositol (GPI)-anchor biosynthesis
2	neg_4412	PE(18:2(9Z,12Z)/18:2(9Z,12Z))	metab_12858	down	map01100;map00564;map01110;map00563;map04136;map04138	Metabolic pathways;Glycerophospholipid metabolism;Biosynthesis of secondary metabolites;Glycosylphosphatidylinositol (GPI)-anchor biosynthesis;Autophagy - other;Autophagy - yeast

## Sheet: Tryptophan metabolism
Num	ID	Metabolite	Metab ID	Regulate	KEGG Pathway ID	KEGG Pathway Description
1	pos_2685	(E)-indol-3-ylacetaldoxime	metab_1866	up	map01100;map01210;map01110;map00380	Metabolic pathways;2-Oxocarboxylic acid metabolism;Biosynthesis of secondary metabolites;Tryptophan metabolism
2	pos_3928	Indole-3-acetic Acid	metab_3243	up	map01100;map00380	Metabolic pathways;Tryptophan metabolism
3	pos_4122	Indole-3-glycol aldehyde	metab_3458	up	map01100;map00380	Metabolic pathways;Tryptophan metabolism
4	pos_5189	5-Methoxyindoleacetate	metab_4636	up	map00380	Tryptophan metabolism
5	pos_5431	5-Methoxyindole-3-Acetic Acid	metab_4904	down	map00380	Tryptophan metabolism
6	pos_7030	4-(2-Amino-3-hydroxyphenyl)-2,4-dioxobutanoic acid	metab_6674	up	map00380	Tryptophan metabolism
7	pos_7347	5-Hydroxy-L-tryptophan	metab_7024	up	map01100;map00380	Metabolic pathways;Tryptophan metabolism
8	neg_3376	3-Methyldioxyindole	metab_11709	down	map00380	Tryptophan metabolism
9	neg_6322	Xanthurenic Acid	metab_14966	up	map00380	Tryptophan metabolism
10	neg_7072	Melatonin	metab_15798	up	map01100;map01110;map00380	Metabolic pathways;Biosynthesis of secondary metabolites;Tryptophan metabolism
11	neg_7093	Oxoadipic acid	metab_15821	up	map01100;map00310;map01110;map00300;map01240;map01210;map01230;map00680;map00380	Metabolic pathways;Lysine degradation;Biosynthesis of secondary metabolites;Lysine biosynthesis;Biosynthesis of cofactors;2-Oxocarboxylic acid metabolism;Biosynthesis of amino acids;Methane metabolism;Tryptophan metabolism

## Sheet: Lysine degradation
Num	ID	Metabolite	Metab ID	Regulate	KEGG Pathway ID	KEGG Pathway Description
1	pos_2076	2-Keto-6-acetamidocaproate	metab_1191	up	map01100;map00310	Metabolic pathways;Lysine degradation
2	pos_6755	1-Piperideine-2-carboxylic acid	metab_6368	up	map01100;map00310	Metabolic pathways;Lysine degradation
3	pos_8220	5-Aminopentanoic acid	metab_7990	up	map01100;map00310;map00470;map00330	Metabolic pathways;Lysine degradation;D-Amino acid metabolism;Arginine and proline metabolism
4	pos_8990	L-Lysine	metab_8840	down	map01100;map00310;map00997;map00300;map01210;map00780;map02010;map01230;map01110;map00470;map00970	Metabolic pathways;Lysine degradation;Biosynthesis of various other secondary metabolites;Lysine biosynthesis;2-Oxocarboxylic acid metabolism;Biotin metabolism;ABC transporters;Biosynthesis of amino acids;Biosynthesis of secondary metabolites;D-Amino acid metabolism;Aminoacyl-tRNA biosynthesis
5	neg_49	5-Acetamidovalerate	metab_13392	down	map01100;map00310	Metabolic pathways;Lysine degradation
6	neg_7093	Oxoadipic acid	metab_15821	up	map01100;map00310;map01110;map00300;map01240;map01210;map01230;map00680;map00380	Metabolic pathways;Lysine degradation;Biosynthesis of secondary metabolites;Lysine biosynthesis;Biosynthesis of cofactors;2-Oxocarboxylic acid metabolism;Biosynthesis of amino acids;Methane metabolism;Tryptophan metabolism
7	neg_7221	(S)-5-Amino-3-oxohexanoate	metab_15964	up	map01100;map00310	Metabolic pathways;Lysine degradation

[truncated: 5 more sheets: Arginine and proline metabolism, ABC transporters, D-Amino acid metabolism, Biotin metabolism, Amino sugar and nucleotide suga]
