# Supplementary material for: The Mechanism of Transcription Factor Swi6 in Regulating Growth and Pathogenicity of Ceratocystis fimbriata: Insights from Non-Targeted Metabolomics
Source: Microorganisms. 2023 Oct 30;11(11):2666. doi: 10.3390/microorganisms11112666 (PMC10673406; doi:10.3390/microorganisms11112666)
Supplement: Supplementary file 1 [file microorganisms-11-02666-s001.zip › Supplementary Table/Table S10 KEGG enrichment analysis of the PDAMs.xlsx]

## Sheet: Table S10
Num	First Category	Second Category	Pathway Description	Pathway_ID	Database	Ratio_in_study	Ratio_in_pop	Pvalue
11	Metabolism	Amino acid metabolism	Tryptophan metabolism	map00380	KEGG PATHWAY	10/103	83/4783	0
7	Metabolism	Amino acid metabolism	Lysine degradation	map00310	KEGG PATHWAY	7/103	50/4783	0.0001
7	Metabolism	Amino acid metabolism	Arginine and proline metabolism	map00330	KEGG PATHWAY	7/103	69/4783	0.0006
10	Environmental Information Processing	Membrane transport	ABC transporters	map02010	KEGG PATHWAY	10/103	138/4783	0.0007
6	Metabolism	Metabolism of other amino acids	D-Amino acid metabolism	map00470	KEGG PATHWAY	6/103	66/4783	0.0028
4	Metabolism	Metabolism of cofactors and vitamins	Biotin metabolism	map00780	KEGG PATHWAY	4/103	29/4783	0.0032
8	Metabolism	Carbohydrate metabolism	Amino sugar and nucleotide sugar metabolism	map00520	KEGG PATHWAY	8/103	118/4783	0.0036
5	Genetic Information Processing	Translation	Aminoacyl-tRNA biosynthesis	map00970	KEGG PATHWAY	5/103	52/4783	0.0049
2	Metabolism	Glycan biosynthesis and metabolism	Glycosylphosphatidylinositol (GPI)-anchor biosynthesis	map00563	KEGG PATHWAY	2/103	6/4783	0.0065
6	Metabolism	Lipid metabolism	Glycerophospholipid metabolism	map00564	KEGG PATHWAY	5/103	56/4783	0.0067
4	Metabolism	Amino acid metabolism	Histidine metabolism	map00340	KEGG PATHWAY	4/103	47/4783	0.0178
3	Metabolism	Biosynthesis of other secondary metabolites	Carbapenem biosynthesis	map00332	KEGG PATHWAY	3/103	32/4783	0.0306
5	Metabolism	Global and overview maps	Nucleotide metabolism	map01232	KEGG PATHWAY	4/103	58/4783	0.0354
3	Metabolism	Metabolism of other amino acids	Glutathione metabolism	map00480	KEGG PATHWAY	3/103	38/4783	0.0475
