# Supplementary material for: The Mechanism of Transcription Factor Swi6 in Regulating Growth and Pathogenicity of Ceratocystis fimbriata: Insights from Non-Targeted Metabolomics
Source: Microorganisms. 2023 Oct 30;11(11):2666. doi: 10.3390/microorganisms11112666 (PMC10673406; doi:10.3390/microorganisms11112666)
Supplement: Supplementary file 1 [file microorganisms-11-02666-s001.zip › Supplementary Table/Table S2 Potential metabolites in POS mode.xlsx]

## Sheet: 1185
ID	Metabolite	Metab ID	KEGG Pathway ID	KEGG Pathway Description	KEGG Compound ID	Library ID	Mode	KEGG Compound First Category	KEGG Compound Second Category	KEGG Pathway First Category	KEGG Pathway Second Category	HMDB Superclass	HMDB Class	M/Z	Adducts	Formula	Retention time	RSD	Mass Error	CAS ID	HMDB Subclass	FWT1	FWT2	FWT3	FWT4	FWT5	FWT6	FMT1	FMT2	FMT3	FMT4	FMT5	FMT6	QC01	QC02	QC03
pos_164	Lawsone	metab_9062	-	-	C10368	HMDB0030773;HMDB0253997	pos	-	-	-	-	Benzenoids	Naphthalenes	207.065	M+NH4, M+CH3OH+H, M+H-2H2O	C10H6O3	0.0375	0.155769	-3.63545	481-39-0;83-72-7	Naphthoquinones	412091	390594	370571	297980	317290	340968	381947	560076	576178	436542	403240	563025	235839	242488	309809
pos_9059	Aminoacetone	metab_8916	map01100;map00260	Metabolic pathways;Glycine, serine and threonine metabolism	C01888	PW_C001435;HMDB0002134	pos	-	-	Metabolism;Metabolism	Global and overview maps;Amino acid metabolism	Organic oxygen compounds	Organooxygen compounds	74.0604	M+H	C3H7NO	0.1158	0.164106	4.72898	298-08-8	Carbonyl compounds	81079.5	83445.4	90553	96131.4	98202.9	92950.1	91570.5	99537.1	96657.6	100615	100877	107102	67330.1	87708.6	93044.2
pos_107	1,2,3-Trihydroxybenzene	metab_79	-	-	C01108	HMDB0013674	pos	-	-	-	-	Benzenoids	Phenols	127.039	M+NH4, M+ACN+H, M+H	C6H6O3	0.187	0.0417624	-1.79984	87-66-1	Benzenetriols and derivatives	3.31732e+06	3.29277e+06	3.3873e+06	3.40344e+06	3.48364e+06	3.37082e+06	3.27211e+06	3.40391e+06	3.31867e+06	3.35258e+06	3.31206e+06	3.5428e+06	3.01853e+06	3.22958e+06	3.26254e+06
pos_1730	Phenylacetylglycine	metab_809	map00360	Phenylalanine metabolism	C05598	HMDB0000821;MJDBOTE0000576	pos	-	-	Metabolism	Amino acid metabolism	Organic acids and derivatives	Carboxylic acids and derivatives	176.07	M+H-H2O	C10H11NO3	0.1948	0.411103	-2.80517	500-98-1	Amino acids, peptides, and analogues	228713	199330	230318	220066	214588	218219	273155	346366	400499	427198	405088	452537	134205	164811	285748
pos_413	Cis,cis-Muconic acid	metab_3466	map01100	Metabolic pathways	C02480	LMFA01170077;HMDB0006331	pos	-	-	Metabolism	Global and overview maps	Lipids and lipid-like molecules	Fatty Acyls	143.034	M+H-H2O, M+H	C6H6O4	0.3045	0.0997856	-2.66258	1119-72-8	Fatty acids and conjugates	745624	749859	784612	786797	821764	802352	787437	831123	808747	802853	802764	866767	674634	786578	819277
pos_412	Eucarvone	metab_3455	-	-	C16955	HMDB0302916	pos	-	-	-	-	Lipids and lipid-like molecules	Prenol lipids	151.111	M+H-H2O, M+H	C10H14O	0.3201	0.283189	-2.92108	503-93-5	Monoterpenoids	1.72964e+07	1.60861e+07	1.55228e+07	1.48619e+07	1.44196e+07	1.34099e+07	1.20123e+07	1.19682e+07	1.1168e+07	1.07698e+07	1.03908e+07	1.06979e+07	1.74319e+07	1.26022e+07	9.98538e+06
pos_9045	L-erythro-5-(1-Hydroxyethyl)-2(5H)-furanone	metab_8901	-	-	-	HMDB0033285	pos	-	-	-	-	Organoheterocyclic compounds	Dihydrofurans	111.044	M+H-H2O	C6H8O3	0.3906	0.112067	-0.264482	54621-96-4	Furanones	442586	438704	469145	483054	485306	471058	475779	500069	491703	512962	531314	554335	381458	443538	477385
pos_1736	Phenol	metab_9068	map01100;map00350	Metabolic pathways;Tyrosine metabolism	C00146	HMDB0013674;HMDB0000228;PW_C000153	pos	-	-	Metabolism;Metabolism	Global and overview maps;Amino acid metabolism	Benzenoids	Phenols	95.0493	M+H	C6H6O	0.4063	0.0868477	1.61713	87-66-1;108-95-2	Benzenetriols and derivatives	396014	394900	386705	374370	382859	369195	323993	337096	327557	313714	306380	323080	368278	329593	311031
pos_9042	Alpha-Methyl-m-tyrosine	metab_8898	-	-	C11820	HMDB0248232	pos	-	-	-	-	Phenylpropanoids and polyketides	Phenylpropanoic acids	178.086	M+H-H2O	C10H13NO3	0.422	0.0904282	-2.71633	305-96-4	Not Available	237470	239720	258804	255530	268326	245435	247919	256492	252737	244091	240117	261006	217456	259926	247635
pos_9041	4-Hydroxynonenal	metab_8897	-	-	C21642	HMDB0245269;LMFA06000051;HMDB0004362	pos	-	-	-	-	Lipids and lipid-like molecules	Fatty Acyls	139.111	M+H-H2O	C9H16O2	0.4298	0.294378	-2.52761	75899-68-2	Fatty alcohols	535918	502315	480236	461816	450690	417403	380275	381848	342216	335863	327737	335023	549511	393093	307598
pos_9037	2-Deoxy-D-Ribose	metab_8892	map01100;map00030	Metabolic pathways;Pentose phosphate pathway	C01801	HMDB0245099	pos	Carbohydrates	Monosaccharides	Metabolism;Metabolism	Global and overview maps;Carbohydrate metabolism	Organic oxygen compounds	Organooxygen compounds	117.055	M+H-H2O	C5H10O4	0.469	0.0892856	-0.636266	533-67-5	Carbonyl compounds	17661	19019.9	17408.5	17854.2	18449.2	19656.8	14889	13653.5	14653.8	16779.4	16711.4	17688.7	17958	15011.3	16555.4
pos_1710	2-Furoic acid	metab_787	map01100	Metabolic pathways	C01546	HMDB0000617	pos	-	-	Metabolism	Global and overview maps	Organoheterocyclic compounds	Furans	145.049	M+H, M+CH3OH+H	C5H4O3	0.4847	0.096626	-3.67355	88-14-2	Furoic acid and derivatives	5.35796e+06	5.55572e+06	5.69797e+06	5.62441e+06	5.92399e+06	5.98561e+06	5.53842e+06	5.86502e+06	5.89075e+06	5.76048e+06	5.65722e+06	6.17466e+06	4.79043e+06	5.53769e+06	5.7882e+06
pos_8999	6-Aminopenicillanic acid	metab_8849	map00311;map01110	Penicillin and cephalosporin biosynthesis;Biosynthesis of secondary metabolites	C02954	HMDB0060618	pos	-	-	Metabolism;Metabolism	Biosynthesis of other secondary metabolites;Global and overview maps	Organic acids and derivatives	Carboxylic acids and derivatives	261.03	M+2Na-H	C8H12N2O3S	0.516	0.037464	7.54801	551-16-6	Amino acids, peptides, and analogues	286109	425983	257956	357905	394910	324134	1.01024e+06	1.11199e+06	471167	468039	736479	787209	593008	561873	552215
pos_8991	Ser-Lys	metab_8841	-	-	-	-	pos	-	-	-	-	-	-	234.144	M+H	C9H19N3O4	0.5238	0.0716791	-3.27951	-	-	15330.5	45146.6	66456.7	43967.8	38049.4	41900.8	51586.8	42603.6	69105.4	65213.9	47631.8	50964	54667.5	47466.5	50156.6
pos_1746	5-Hydroxylysine	metab_825	map01100;map00310	Metabolic pathways;Lysine degradation	C16741	HMDB0000450;HMDB0245508	pos	-	-	Metabolism;Metabolism	Global and overview maps;Amino acid metabolism	Organic acids and derivatives	Carboxylic acids and derivatives	163.107	M+H	C6H14N2O3	0.5316	0.0306776	-2.52542	1190-94-9	Amino acids, peptides, and analogues	15780.1	20614.4	14593.4	13628.8	14356.4	14152.6	13720.1	16453.9	17094.1	15997.8	17681.6	15574.8	17917.2	17516.1	16858.1
pos_8990	L-Lysine	metab_8840	map01100;map00310;map00997;map00300;map01210;map00780;map02010;map01230;map01110;map00470;map00970	Metabolic pathways;Lysine degradation;Biosynthesis of various other secondary metabolites;Lysine biosynthesis;2-Oxocarboxylic acid metabolism;Biotin metabolism;ABC transporters;Biosynthesis of amino acids;Biosynthesis of secondary metabolites;D-Amino acid metabolism;Aminoacyl-tRNA biosynthesis	C00047	PW_C000118;HMDB0301757;HMDB0000182;MJDBOTE0000528	pos	Peptides	Amino acids	Metabolism;Metabolism;Metabolism;Metabolism;Metabolism;Metabolism;Environmental Information Processing;Metabolism;Metabolism;Metabolism;Genetic Information Processing	Global and overview maps;Amino acid metabolism;Biosynthesis of other secondary metabolites;Amino acid metabolism;Global and overview maps;Metabolism of cofactors and vitamins;Membrane transport;Global and overview maps;Global and overview maps;Metabolism of other amino acids;Translation	Organic acids and derivatives	Carboxylic acids and derivatives	147.112	M+H	C6H14N2O2	0.5316	0.0474413	-2.50584	56-87-1;10098-89-2	Amino acids, peptides, and analogues	18195.5	20869.3	18957.3	24680.9	14533.2	17167.4	10680.2	9936.01	8732.43	7783.14	9655.86	9289.77	14572	15079.6	13722.1
pos_8901	Histidylserine	metab_8742	-	-	-	HMDB0028894	pos	-	-	-	-	Organic acids and derivatives	Carboxylic acids and derivatives	243.108	M+H	C9H14N4O4	0.5702	0.0914428	-2.55422	21438-60-8	Amino acids, peptides, and analogues	0	3016.63	9903.31	3723.14	2330.65	2007.43	13689.2	11574.7	13198.5	13800.5	12869.9	5870.79	7486.16	7450.69	8716.83
pos_1759	Glycerylphosphorylcholine	metab_839	map00565;map00564	Ether lipid metabolism;Glycerophospholipid metabolism	C00670	HMDB0252858;HMDB0000086	pos	-	-	Metabolism;Metabolism	Lipid metabolism;Lipid metabolism	Lipids and lipid-like molecules	Glycerophospholipids	296.065	M+K	C8H20NO6P	0.577	0.384082	-3.89939	28319-77-9	Glycerophosphocholines	426023	1.00265e+06	472874	411402	621004	582037	397803	553035	941097	983125	488203	816017	986590	791092	429593
pos_1765	Glycerophosphocholine	metab_846	map00565;map00564	Ether lipid metabolism;Glycerophospholipid metabolism	C00670	HMDB0008455;HMDB0008718;HMDB0011225;HMDB0008818;HMDB0008159;HMDB0007930;HMDB0008292;PW_C000059;HMDB0008294;HMDB0007963;HMDB0008359;HMDB0008652;HMDB0008719;HMDB0008523;HMDB0008060;HMDB0011226;HMDB0008720;HMDB0008062;HMDB0008393;HMDB0008490;HMDB0008293;HMDB0008458;HMDB0007931;HMDB0008225;HMDB0008063;HMDB0007994;HMDB0008820;HMDB0008291;HMDB0008027;HMDB0008325;HMDB0007895;HMDB0007995;HMDB0008785;HMDB…	pos	-	-	Metabolism;Metabolism	Lipid metabolism;Lipid metabolism	Lipids and lipid-like molecules	Glycerophospholipids	280.091	M+Na	C8H20NO6P	0.5848	0.0813305	-3.70353	28319-77-9	Glycerophosphocholines	1.07699e+07	1.26832e+07	9.78953e+06	8.99309e+06	1.0506e+07	1.1103e+07	1.09047e+07	1.20484e+07	1.11701e+07	1.13213e+07	1.11737e+07	1.20635e+07	1.21496e+07	1.14473e+07	1.03263e+07
pos_8855	Sn-glycero-3-Phosphoethanolamine	metab_8690	map00565;map00564;map01100	Ether lipid metabolism;Glycerophospholipid metabolism;Metabolic pathways	C01233	HMDB0000114;HMDB0059660	pos	-	-	Metabolism;Metabolism;Metabolism	Lipid metabolism;Lipid metabolism;Global and overview maps	Lipids and lipid-like molecules	Glycerophospholipids	238.044	M+Na	C5H14NO6P	0.5848	0.0468584	-3.5792	1190-00-7	Glycerophosphoethanolamines	304225	342831	341012	284365	336892	285211	350152	387693	409148	401874	328305	398103	367691	345574	335694
pos_8856	7-Hydroxy-6-methyl-2H-1-benzopyran-2-one	metab_8691	-	-	-	HMDB0032990	pos	-	-	-	-	Phenylpropanoids and polyketides	Coumarins and derivatives	221.018	M+2Na-H	C10H8O3	0.5848	0.0894734	-3.60924	53811-56-6	Hydroxycoumarins	533847	642497	463386	402597	523965	540436	532183	575156	526899	542132	550487	582820	590210	565033	495199
pos_8825	Spermidine	metab_8657	map01100;map00480;map02010;map00330;map01053;map00410	Metabolic pathways;Glutathione metabolism;ABC transporters;Arginine and proline metabolism;Biosynthesis of siderophore group nonribosomal peptides;beta-Alanine metabolism	C00315	HMDB0001257;PW_C000971	pos	-	-	Metabolism;Metabolism;Environmental Information Processing;Metabolism;Metabolism;Metabolism	Global and overview maps;Metabolism of other amino acids;Membrane transport;Amino acid metabolism;Metabolism of terpenoids and polyketides;Metabolism of other amino acids	Organic nitrogen compounds	Organonitrogen compounds	146.165	M+H	C7H19N3	0.6003	0.255868	-2.85197	124-20-9	Amines	35004.9	11698.1	26264.8	35863.7	13326.5	23019	2889.25	2856.64	2118.25	1202.8	2360.44	0	17279.3	10187	15035.3
pos_476	2,2'-Anhydrocytidine	metab_4163	-	-	-	HMDB0243629	pos	-	-	-	-	Organic oxygen compounds	Organooxygen compounds	258.109	M+NH4, M+CH3OH+H	C9H11N3O4	0.6158	0.0327733	3.75448	-	Ethers	5.58358e+06	6.43753e+06	5.01108e+06	4.6647e+06	6.01056e+06	5.47974e+06	6.87732e+06	7.65057e+06	6.16526e+06	6.48464e+06	6.69818e+06	7.48673e+06	6.37676e+06	6.13823e+06	5.97512e+06
pos_8780	1-[(5-Amino-5-carboxypentyl)amino]-1-deoxyfructose	metab_8607	-	-	-	HMDB0034879	pos	-	-	-	-	Organic oxygen compounds	Organooxygen compounds	309.165	M+H	C12H24N2O7	0.6158	0.0262775	-3.5695	21291-40-7	Carbohydrates and carbohydrate conjugates	82566.6	71371.2	78154.7	65182.6	77219.6	61300.3	78024.1	82321.6	63065	63955	71036.1	74485.8	76196	75666.3	72557.4
pos_8787	4-Hydroxy-L-Proline	metab_8614	map01100;map00470;map00330;map02010	Metabolic pathways;D-Amino acid metabolism;Arginine and proline metabolism;ABC transporters	C01157	HMDB0000725;MJDBOTE0000547	pos	Peptides	Amino acids	Metabolism;Metabolism;Metabolism;Environmental Information Processing	Global and overview maps;Metabolism of other amino acids;Amino acid metabolism;Membrane transport	Organic acids and derivatives	Carboxylic acids and derivatives	132.065	M+H	C5H9NO3	0.6158	0.0390824	-1.9524	51-35-4	Amino acids, peptides, and analogues	1.96757e+06	1.84186e+06	2.0027e+06	1.96689e+06	1.84306e+06	1.89749e+06	1.7037e+06	1.65238e+06	1.68793e+06	1.77752e+06	1.5983e+06	1.70668e+06	1.91509e+06	1.77858e+06	1.80888e+06
pos_398	Glucosamine	metab_9057	map01100;map00520;map01250	Metabolic pathways;Amino sugar and nucleotide sugar metabolism;Biosynthesis of nucleotide sugars	C00329	HMDB0245095;HMDB0242589;HMDB0001514;HMDB0030091;PW_C001167	pos	Carbohydrates	Monosaccharides	Metabolism;Metabolism;Metabolism	Global and overview maps;Carbohydrate metabolism;Global and overview maps	Organic oxygen compounds	Organooxygen compounds	202.068	M+H-H2O, M+Na, M+H	C6H13NO5	0.6158	0.0598634	-3.38472	3416-24-8;14257-69-3	Carbohydrates and carbohydrate conjugates	223848	224216	220770	217789	243415	214849	208990	223977	197429	204146	197239	208147	225562	222299	201660
pos_8752	Betaine	metab_8576	map01100;map02010;map00260	Metabolic pathways;ABC transporters;Glycine, serine and threonine metabolism	C00719	PW_C000030;HMDB0000043;MJDBTMA0000064	pos	-	-	Metabolism;Environmental Information Processing;Metabolism	Global and overview maps;Membrane transport;Amino acid metabolism	Organic acids and derivatives	Carboxylic acids and derivatives	118.086	M+H	C5H11NO2	0.6236	0.0325062	-0.843131	107-43-7;6915-17-9	Amino acids, peptides, and analogues	248333	199117	314507	463696	215195	386917	340967	279622	270100	232061	234806	233839	304891	305305	288240
pos_8756	N(omega)-Hydroxyarginine	metab_8580	map01100;map01110;map00330	Metabolic pathways;Biosynthesis of secondary metabolites;Arginine and proline metabolism	C05933	PW_C002093;HMDB0004224	pos	-	-	Metabolism;Metabolism;Metabolism	Global and overview maps;Global and overview maps;Amino acid metabolism	Organic acids and derivatives	Carboxylic acids and derivatives	213.098	M+Na	C6H14N4O3	0.6236	0.0394783	9.1518	53054-07-2	Amino acids, peptides, and analogues	147802	196001	211287	175200	190037	180005	212894	206887	226886	220937	191772	230026	224975	207937	215585
pos_8762	L-Histidine trimethylbetaine	metab_8587	map01100;map00340	Metabolic pathways;Histidine metabolism	C05575	HMDB0029422	pos	-	-	Metabolism;Metabolism	Global and overview maps;Amino acid metabolism	Organic acids and derivatives	Carboxylic acids and derivatives	198.123	M+H	C9H15N3O2	0.6236	0.0642506	-2.80223	534-30-5	Amino acids, peptides, and analogues	593979	562342	597682	642355	544235	519557	357633	361686	669454	684042	361400	363178	525583	534606	473733
pos_8768	Cyclopentanol	metab_8593	-	-	C02020	HMDB0302463	pos	-	-	-	-	Organic oxygen compounds	Organooxygen compounds	104.107	M+NH4	C5H10O	0.6236	0.0827788	0.789772	96-41-3	Alcohols and polyols	63410.7	67073.2	113149	134937	64933	85785.5	70065.1	70761.3	56604.2	50297.5	60947.1	62684.1	101355	106642	118938
pos_483	L-Glutamate	metab_9061	map00997;map01240;map01200;map00330;map00220;map00332;map00250;map00630;map00430;map02010;map00860;map00470;map01100;map00480;map01210;map00340;map01230;map01110;map00660;map00650;map00910;map00970	Biosynthesis of various other secondary metabolites;Biosynthesis of cofactors;Carbon metabolism;Arginine and proline metabolism;Arginine biosynthesis;Carbapenem biosynthesis;Alanine, aspartate and glutamate metabolism;Glyoxylate and dicarboxylate metabolism;Taurine and hypotaurine metabolism;ABC transporters;Porphyrin metabolism;D-Amino acid metabolism;Metabolic pathways;Glutathione metabolism;2-…	C00025	HMDB0003339;HMDB0060475;HMDB0000148	pos	Peptides;Hormones and transmitters	Amino acids;Neurotransmitters	Metabolism;Metabolism;Metabolism;Metabolism;Metabolism;Metabolism;Metabolism;Metabolism;Metabolism;Environmental Information Processing;Metabolism;Metabolism;Metabolism;Metabolism;Metabolism;Metabolism;Metabolism;Metabolism;Metabolism;Metabolism;Metabolism;Genetic Information Processing	Biosynthesis of other secondary metabolites;Global and overview maps;Global and overview maps;Amino acid metabolism;Amino acid metabolism;Biosynthesis of other secondary metabolites;Amino acid metabolism;Carbohydrate metabolism;Metabolism of other amino acids;Membrane transport;Metabolism of cofactors and vitamins;Metabolism of other amino acids;Global and overview maps;Metabolism of other amino …	Organic acids and derivatives	Carboxylic acids and derivatives	148.06	M+H, M+Na	C5H9NO4	0.6236	0.0234153	-2.89827	6893-26-1;56-86-0	Amino acids, peptides, and analogues	223153	229142	221519	184965	238469	248139	38186.1	30344.8	21140.4	44821.2	35987.2	37964.8	148845	147520	154164
pos_493	Palatinose	metab_4351	-	-	C01742	HMDB0256083	pos	Carbohydrates	Oligosaccharides	-	-	Organic oxygen compounds	Organooxygen compounds	365.104	M+Na, M+K	C12H22O11	0.6391	0.0118194	-3.63911	13718-94-0	Carbohydrates and carbohydrate conjugates	2.8812e+07	3.00299e+07	2.00903e+07	2.27138e+07	2.62788e+07	2.56935e+07	2.87273e+07	3.47575e+07	3.28803e+07	2.76061e+07	2.4881e+07	2.83722e+07	2.69316e+07	2.7437e+07	2.68444e+07
pos_8700	Melezitose	metab_8519	-	-	C08243	HMDB0011730;MJDBOTE0000489	pos	-	-	-	-	Organic oxygen compounds	Organooxygen compounds	527.157	M+Na	C18H32O16	0.6548	0.101656	-3.47165	597-12-6	Carbohydrates and carbohydrate conjugates	341855	309436	285649	281926	326656	347797	394932	381917	280593	252057	347586	384836	342924	373382	304368
pos_8705	(+)-gamma-Hydroxy-L-homoarginine	metab_8524	-	-	C08286	HMDB0301838	pos	-	-	-	-	Organic acids and derivatives	Carboxylic acids and derivatives	227.113	M+Na	C7H16N4O3	0.6548	0.0312584	8.15855	1616-99-5	Amino acids, peptides, and analogues	96086.8	156491	237164	160784	179773	152290	270012	268608	301066	288190	225998	268426	218536	205588	214744
pos_8707	L-Carnitine	metab_8526	-	-	C00318	PW_C000044;HMDB0000062;MJDBOTE0000806	pos	-	-	-	-	Organic nitrogen compounds	Organonitrogen compounds	162.112	M+H	C7H15NO3	0.6548	0.00616228	-2.66503	541-15-1	Quaternary ammonium salts	1.8921e+06	2.07516e+06	1.23283e+06	1.47681e+06	1.91728e+06	1.9246e+06	1.62565e+06	1.76634e+06	1.30731e+06	1.34931e+06	1.57536e+06	1.73054e+06	1.69954e+06	1.68461e+06	1.70475e+06
pos_503	Xi-4-Hydroxy-4-methyl-2-cyclohexen-1-one	metab_4463	-	-	-	HMDB0033629	pos	-	-	-	-	Organic oxygen compounds	Organooxygen compounds	144.102	M+NH4, 2M+ACN+H	C7H10O2	0.6626	0.0164884	-2.71321	-	Carbonyl compounds	188278	283772	137760	199786	252472	237992	286945	358511	333233	315671	303863	329911	270934	277353	279732
pos_506	Glycyl-Arginine	metab_4496	-	-	-	HMDB0028835	pos	-	-	-	-	Organic acids and derivatives	Carboxylic acids and derivatives	232.14	M+H, M+Na	C8H17N5O3	0.6626	0.0140108	-2.9762	-	Amino acids, peptides, and analogues	1.00281e+06	1.19597e+06	1.37978e+06	1.1765e+06	1.1496e+06	1.20142e+06	1.33403e+06	1.27938e+06	1.35499e+06	1.34132e+06	1.24283e+06	1.22461e+06	1.22011e+06	1.24552e+06	1.25333e+06
pos_8693	Arg-Ser	metab_8510	-	-	-	-	pos	-	-	-	-	-	-	262.15	M+H	C9H19N5O4	0.6626	0.0692275	-3.37505	-	-	54286.6	104697	202914	107406	129877	122351	250471	238149	286047	244842	192547	229537	160791	182895	180342
pos_8697	Caffeine	metab_8514	map01100;map01110;map00232	Metabolic pathways;Biosynthesis of secondary metabolites;Caffeine metabolism	C07481	PW_C001222;HMDB0001847	pos	-	-	Metabolism;Metabolism;Metabolism	Global and overview maps;Global and overview maps;Biosynthesis of other secondary metabolites	Organoheterocyclic compounds	Imidazopyrimidines	195.087	M+H	C8H10N4O2	0.6626	0.0100289	-2.60964	1958-08-02	Purines and purine derivatives	793326	781391	754802	734996	846282	805919	786996	786349	708760	750097	732999	777361	773672	764062	779391
pos_8699	4-Amino-1-piperidinecarboxylic acid	metab_8516	-	-	C16837	HMDB0060385	pos	-	-	-	-	Organoheterocyclic compounds	Piperidines	186.123	M+ACN+H	C6H12N2O2	0.6626	0.0328847	-3.13956	959317-82-9	Piperidinecarboxylic acids and derivatives	221135	198827	217177	242301	227200	223051	193767	157252	195989	195240	178314	157412	207187	206481	218827
pos_1445	(2S,3R)-2-Amino-3-[(2S)-2-amino-3-hydroxypropanoyl]oxybutanoic acid	metab_495	-	-	-	HMDB0257621	pos	-	-	-	-	Organic acids and derivatives	Carboxylic acids and derivatives	189.086	M+H-H2O, M+H	C7H14N2O5	0.6704	0.0390707	-2.78767	-	Amino acids, peptides, and analogues	274972	307718	381292	317444	298571	295294	337131	317789	358909	362616	312441	347061	313001	324708	338400
pos_1825	Glutamylarginine	metab_913	-	-	-	HMDB0028813	pos	-	-	-	-	Organic acids and derivatives	Carboxylic acids and derivatives	304.16	M+H	C11H21N5O5	0.6704	0.0285165	-3.80076	7219-59-2	Amino acids, peptides, and analogues	75586.4	138118	301711	179221	145912	164951	347355	261811	351847	354197	239047	245279	235044	232752	222705
pos_143	Glu Gly	metab_478	-	-	-	-	pos	-	-	-	-	-	-	227.063	M+Na, M+2Na-H, M+H	C7H12N2O5	0.6782	0.0279039	-3.33429	-	-	811951	855195	1.12097e+06	995489	940351	897446	1.0519e+06	980512	999193	1.01001e+06	934585	972847	972794	961107	922067
pos_1437	Oxdralazine	metab_486	-	-	-	HMDB0245880;HMDB0255976	pos	-	-	-	-	Organoheterocyclic compounds	Diazines	214.129	M+H, M+Na	C8H15N5O2	0.6782	0.0141554	-2.75305	-	Pyridazines and derivatives	2.52363e+06	2.34903e+06	2.26227e+06	2.3138e+06	2.66752e+06	2.55528e+06	2.37168e+06	2.45658e+06	2.13022e+06	2.3112e+06	2.23508e+06	2.36673e+06	2.25623e+06	2.30971e+06	2.31487e+06
pos_8671	Carnosine	metab_8486	map01100;map00340;map00410	Metabolic pathways;Histidine metabolism;beta-Alanine metabolism	C00386	HMDB0000033;PW_C000023;MJDBOTE0000496	pos	Peptides	Peptides	Metabolism;Metabolism;Metabolism	Global and overview maps;Amino acid metabolism;Metabolism of other amino acids	Organic acids and derivatives	Peptidomimetics	209.103	M+H-H2O	C9H14N4O3	0.6782	0.0251081	-2.44375	305-84-0	Hybrid peptides	417339	397867	391678	401487	414882	404054	411608	418265	370751	415731	381507	387257	403961	395431	384210
pos_8673	1-Deoxy-D-xylulose	metab_8488	-	-	C06257	HMDB0001292	pos	-	-	-	-	Organic oxygen compounds	Organooxygen compounds	176.091	M+ACN+H	C5H10O4	0.6782	0.0134294	-3.32977	60299-43-6	Carbohydrates and carbohydrate conjugates	833567	495743	1.65307e+06	1.40803e+06	643042	824584	667018	418123	1.12642e+06	1.1245e+06	686365	580244	906070	882056	894318
pos_142	Pro-Ser-Asp	metab_467	-	-	-	-	pos	-	-	-	-	-	-	318.128	M+H, M+Na, M+2Na-H	C12H19N3O7	0.6861	0.0314959	-3.40226	-	-	591178	589367	572840	528392	649852	601052	580453	634997	502916	583291	609114	556075	579845	553475	546377
pos_1827	L-Prolinamide	metab_915	-	-	C19781	HMDB0253910	pos	-	-	-	-	Organic acids and derivatives	Carboxylic acids and derivatives	137.068	M+Na	C5H10N2O	0.6861	0.0746552	-2.46747	7531-52-4	Amino acids, peptides, and analogues	335240	345883	300305	315751	333812	318222	309516	287181	279430	275087	279025	290313	328962	300863	283944
pos_8654	Gly-Pro-Arg	metab_8467	-	-	-	-	pos	-	-	-	-	-	-	329.192	M+H	C13H24N6O4	0.6861	0.060908	-3.62073	-	-	154551	23167.6	866715	175893	47831.5	125937	22899.8	14612.2	36807.1	25558.8	10860.3	13880.7	112561	121571	127089
pos_8661	Pro His	metab_8475	-	-	-	-	pos	-	-	-	-	-	-	253.129	M+H	C11H16N4O3	0.6861	0.0567385	-3.33499	-	-	42909.2	285206	303467	241512	253253	247907	262585	164173	406747	449723	184453	173715	241801	255501	270841
pos_8666	4-Imidazolone-5-propionic acid	metab_8480	map01100;map00340	Metabolic pathways;Histidine metabolism	C03680	HMDB0001014;PW_C000802	pos	-	-	Metabolism;Metabolism	Global and overview maps;Amino acid metabolism	Organoheterocyclic compounds	Azoles	174.087	M+NH4	C6H8N2O3	0.6861	0.0125362	-2.77694	17340-16-8	Imidazoles	1.54459e+06	1.06047e+06	3.59928e+06	2.41673e+06	1.69076e+06	2.13555e+06	1.21301e+06	1.03656e+06	1.79701e+06	1.59132e+06	1.21564e+06	1.1927e+06	1.74179e+06	1.71182e+06	1.70001e+06
pos_8636	Arginylhydroxyproline	metab_8447	-	-	-	HMDB0028710	pos	-	-	-	-	Organic acids and derivatives	Carboxylic acids and derivatives	270.155	M+H-H2O	C11H21N5O4	0.7017	0.0304689	-2.96768	182002-02-4	Amino acids, peptides, and analogues	2.00769e+06	1.94894e+06	1.90112e+06	1.94319e+06	2.07928e+06	1.98457e+06	1.8898e+06	1.87547e+06	1.80299e+06	1.77764e+06	1.84352e+06	1.84383e+06	1.93963e+06	1.82682e+06	1.9033e+06
pos_8629	Alanylarginine	metab_8439	-	-	-	HMDB0028681	pos	-	-	-	-	Organic acids and derivatives	Carboxylic acids and derivatives	228.145	M+H-H2O	C9H19N5O3	0.7095	0.0347629	-2.50854	16709-12-9	Amino acids, peptides, and analogues	586826	564836	528898	530074	604258	599048	525734	554262	478570	521570	520327	540134	539668	526470	563719
pos_1839	5-Mercapto-2-pentanone	metab_928	-	-	-	HMDB0246820	pos	-	-	-	-	Organic oxygen compounds	Organooxygen compounds	259.078	2M+Na	C5H10OS	0.7173	0.0139628	-6.61028	-	Carbonyl compounds	262304	262488	221572	237333	278536	270411	239698	240021	212577	231260	230403	230303	241184	235159	240657
pos_138	Pyrroline hydroxycarboxylic acid	metab_422	map01100;map00330	Metabolic pathways;Arginine and proline metabolism	C04281	HMDB0001369;PW_C001057	pos	-	-	Metabolism;Metabolism	Global and overview maps;Amino acid metabolism	Organic acids and derivatives	Carboxylic acids and derivatives	147.076	M+NH4, M+ACN+Na, 2M+ACN+H	C5H7NO3	0.7251	0.0130622	-2.82485	22573-88-2	Amino acids, peptides, and analogues	727745	893819	846234	814408	854094	860343	890896	856898	829064	841801	796398	851015	864560	845394	845189
pos_1847	D-Malic acid	metab_937	map01100;map00650	Metabolic pathways;Butanoate metabolism	C00497	HMDB0031518	pos	-	-	Metabolism;Metabolism	Global and overview maps;Carbohydrate metabolism	Organic acids and derivatives	Hydroxy acids and derivatives	178.992	M+2Na-H	C4H6O5	0.7251	0.0557364	-3.52929	636-61-3	Beta hydroxy acids and derivatives	29654.6	27628.9	30283.9	38500.8	25176.2	32307.5	48610.3	272785	12565	13466	54061.7	146483	65375.3	71278.3	64363.3
pos_531	D-ononitol	metab_4769	-	-	C06353	HMDB0030118;HMDB0304321;HMDB0029915	pos	-	-	-	-	Organic oxygen compounds	Organooxygen compounds	217.068	M+H-2H2O, M+Na	C7H14O6	0.7251	0.00864228	-2.78939	6090-97-7;24333-07-1	Alcohols and polyols	5.46783e+06	4.2651e+06	5.6149e+06	5.86774e+06	4.81898e+06	4.98024e+06	6.62751e+06	7.43245e+06	5.93902e+06	5.92003e+06	5.66443e+06	5.93663e+06	5.69982e+06	5.63161e+06	5.60528e+06
pos_533	Fructosyl valine	metab_4791	-	-	-	HMDB0252496	pos	-	-	-	-	Organic acids and derivatives	Carboxylic acids and derivatives	280.138	M+H-H2O, M+H	C11H21NO7	0.7251	0.048584	-3.33937	-	Amino acids, peptides, and analogues	402743	428912	490479	444162	456499	440044	524419	537875	442691	505715	457750	503496	456202	488308	444944
pos_8599	L-trans-4-Methyl-2-pyrrolidinecarboxylic acid	metab_8405	-	-	-	HMDB0029435	pos	-	-	-	-	Organic acids and derivatives	Carboxylic acids and derivatives	152.068	M+Na	C6H11NO2	0.733	0.0680012	-3.50293	23009-50-9	Amino acids, peptides, and analogues	138191	119328	146196	143263	124662	125427	102148	107301	136690	145239	119395	113925	122027	115784	132398
pos_8571	3-Isobutyl-1-methylxanthine	metab_8375	-	-	C13708	HMDB0245912	pos	-	-	-	-	Organoheterocyclic compounds	Imidazopyrimidines	255.144	M+CH3OH+H	C10H14N4O2	0.7642	0.0261529	-3.73347	-	Purines and purine derivatives	412174	887253	1.15248e+06	805225	865711	837855	1.18822e+06	1.22312e+06	1.30846e+06	1.27608e+06	1.16271e+06	1.20137e+06	1.05577e+06	1.01651e+06	1.00448e+06
pos_553	Ile-Lys	metab_5012	-	-	-	-	pos	-	-	-	-	-	-	260.196	M+H, M+Na	C12H25N3O3	0.7721	0.0319089	-3.05534	-	-	31921.4	172522	519378	197715	184668	206098	326656	257317	459549	477287	274645	249183	291315	284481	273416
pos_8561	Pipecolic Acid	metab_8364	map01100;map00310;map01110	Metabolic pathways;Lysine degradation;Biosynthesis of secondary metabolites	C00408	HMDB0000070;HMDB0000716;MJDBOTE0000664	pos	-	-	Metabolism;Metabolism;Metabolism	Global and overview maps;Amino acid metabolism;Global and overview maps	Organic acids and derivatives	Carboxylic acids and derivatives	130.086	M+H	C6H11NO2	0.7721	0.0340124	-1.56357	535-75-1;3105-95-1	Amino acids, peptides, and analogues	897303	825293	1.00736e+06	1.02997e+06	965847	994812	912095	902126	1.0314e+06	1.10609e+06	882318	929698	957573	909761	898518
pos_8541	DL-Buthionine sulfoximine	metab_8342	-	-	C04543	HMDB0251513;HMDB0249462	pos	-	-	-	-	Organic acids and derivatives	Carboxylic acids and derivatives	267.077	M+2Na-H	C8H18N2O3S	0.7799	0.0420148	6.97657	-	Amino acids, peptides, and analogues	414673	409027	397131	401453	417350	430673	397560	389257	367940	370293	374819	391648	387359	421206	402381
pos_8540	Val-Arg	metab_8341	-	-	-	-	pos	-	-	-	-	-	-	274.186	M+H	C11H23N5O3	0.7955	0.0445402	-3.41003	-	-	108758	383361	549473	260333	281011	261540	1.16704e+06	1.06993e+06	1.53681e+06	1.46329e+06	1.00137e+06	912833	736888	741323	683645
pos_565	Beta-tyvelose	metab_5143	-	-	-	HMDB0249152	pos	-	-	-	-	Organic oxygen compounds	Organooxygen compounds	193.044	M+K, M+2Na-H	C6H12O4	0.8033	0.0112407	-3.47501	-	Carbohydrates and carbohydrate conjugates	346092	393288	392954	388854	351717	348365	233092	211148	280631	286652	274184	248682	312918	306423	311881
pos_8538	Cis-4-Hydroxyproline	metab_8338	-	-	C01015	HMDB0240251	pos	-	-	-	-	Organic acids and derivatives	Carboxylic acids and derivatives	114.055	M+H-H2O	C5H9NO3	0.8033	0.0272288	-0.0633348	618-27-9	Amino acids, peptides, and analogues	126234	92342.5	193029	162243	129112	144243	95323.2	92542.9	116996	119464	95728.8	96045.8	126091	120287	120366
pos_562	Allysine	metab_9052	map01100;map00310;map01110;map00300;map01230	Metabolic pathways;Lysine degradation;Biosynthesis of secondary metabolites;Lysine biosynthesis;Biosynthesis of amino acids	C04076	PW_C000976;HMDB0303320;HMDB0001263	pos	-	-	Metabolism;Metabolism;Metabolism;Metabolism;Metabolism	Global and overview maps;Amino acid metabolism;Global and overview maps;Amino acid metabolism;Global and overview maps	Organic acids and derivatives	Carboxylic acids and derivatives	128.07	M+H-H2O, M+Na	C6H11NO3	0.8033	0.0261933	-1.18212	6665-12-9;1962-83-0	Amino acids, peptides, and analogues	727106	889552	784960	692273	903218	875139	593328	635776	678983	658594	611960	660881	699790	677163	664618
pos_8510	2-Pyridone	metab_8308	-	-	C02502	HMDB0013751	pos	-	-	-	-	Organoheterocyclic compounds	Pyridines and derivatives	96.0446	M+H	C5H5NO	0.8424	0.059186	1.91418	142-08-5	Hydropyridines	94861.4	85759.4	109100	75619.9	100658	97145.5	75375.8	80362.7	77637.6	81359.1	73898.2	81083.2	86606.6	77755.3	78960.3
pos_8507	4-(3-Hydroxypropyl)morpholine	metab_8304	-	-	-	HMDB0246679	pos	-	-	-	-	Organoheterocyclic compounds	Oxazinanes	128.107	M+H-H2O	C7H15NO2	0.8504	0.0101873	-1.32852	-	Morpholines	920798	1.52529e+06	646798	697437	1.31109e+06	1.16959e+06	858971	1.0948e+06	795923	774024	1.01311e+06	1.15858e+06	992958	975383	992634
pos_1921	O2'-4a-cyclic-tetrahydrobiopterin	metab_1020	-	-	-	HMDB0013031	pos	-	-	-	-	Organoheterocyclic compounds	Pteridines and derivatives	278.063	M+K	C9H13N5O3	0.913	0.15208	-9.97305	-	Pterins and derivatives	71290.6	56382.4	237416	83048.9	60394.7	91011.6	47095.5	38545.2	60906.8	60733.7	52628.8	48589	84444.9	62117	76257.1
pos_8473	Dimethadione	metab_8266	-	-	-	HMDB0061093	pos	-	-	-	-	Organoheterocyclic compounds	Azolidines	174.013	M+2Na-H	C5H7NO3	0.913	0.0195244	-3.40736	-	Oxazolidines	516361	571924	429944	481848	544985	566804	487139	430878	437637	440832	465851	488237	465240	447458	457536
pos_8457	(S)-3-Hydroxyisobutyric acid	metab_8248	map01100;map00280	Metabolic pathways;Valine, leucine and isoleucine degradation	C06001	HMDB0000023;PW_C000016	pos	-	-	Metabolism;Metabolism	Global and overview maps;Amino acid metabolism	Organic acids and derivatives	Hydroxy acids and derivatives	127.036	M+Na	C4H8O3	0.9207	0.0482389	-1.49441	26543-05-5;2068-83-9	Beta hydroxy acids and derivatives	362883	287662	490947	430073	332641	359657	343500	224836	534767	463795	338796	297208	349458	362967	384431
pos_8429	Arg-Val	metab_8217	-	-	-	-	pos	-	-	-	-	-	-	274.186	M+H	C11H23N5O3	0.9444	0.0154774	-3.60958	-	-	316782	1.19359e+06	927339	719063	868688	741277	3.69523e+06	3.40368e+06	5.01997e+06	4.26377e+06	3.16845e+06	2.91405e+06	2.11204e+06	2.10093e+06	2.16264e+06
pos_8430	Beta-D-ribosylnicotinate	metab_8219	map01100;map00760	Metabolic pathways;Nicotinate and nicotinamide metabolism	C05841	HMDB0304540;HMDB0006809	pos	-	-	Metabolism;Metabolism	Global and overview maps;Metabolism of cofactors and vitamins	Organic oxygen compounds	Organooxygen compounds	256.081	M+H	C11H13NO6	0.9444	0.155128	-3.3379	4013-06-03	Carbohydrates and carbohydrate conjugates	62073.5	51746.2	174643	62026.7	48923	56929.7	47563.7	53790.4	70844.7	71440.3	55764.3	58546.1	78960.2	70757	95655
pos_1944	Vigabatrin	metab_1045	-	-	C07500	HMDB0015212	pos	-	-	-	-	Organic acids and derivatives	Carboxylic acids and derivatives	130.086	M+H	C6H11NO2	0.9522	0.017867	-1.80915	60643-86-9	Amino acids, peptides, and analogues	1.54002e+06	1.3908e+06	1.7099e+06	1.52604e+06	1.38845e+06	1.55274e+06	1.29411e+06	1.21527e+06	1.56532e+06	1.5161e+06	1.33232e+06	1.30362e+06	1.44372e+06	1.47354e+06	1.49612e+06
pos_1945	3-Hydroxy-L-proline	metab_1046	-	-	C04397	HMDB0002113	pos	-	-	-	-	Organic acids and derivatives	Carboxylic acids and derivatives	173.092	M+ACN+H	C5H9NO3	0.9522	0.015018	-3.39231	4298-08-02	Amino acids, peptides, and analogues	749447	789285	1.28297e+06	923534	814915	903609	850643	763127	876995	860801	830108	841671	864336	883994	889439
pos_1411	Leu-Lys	metab_458	-	-	-	-	pos	-	-	-	-	-	-	260.196	M+H, M+Na	C12H25N3O3	0.96	0.0118091	-3.1708	-	-	168460	622381	1.45527e+06	626258	558217	580591	1.14135e+06	842791	1.60747e+06	1.51222e+06	1.0073e+06	859782	911577	896357	917060
pos_8416	4-Guanidinobutanoic Acid	metab_8203	map01100;map00330	Metabolic pathways;Arginine and proline metabolism	C01035	HMDB0031842;HMDB0003464;MJDBOTE0001114	pos	-	-	Metabolism;Metabolism	Global and overview maps;Amino acid metabolism	Phenylpropanoids and polyketides	Stilbenes	146.092	M+H	C5H11N3O2	0.96	0.0688539	-2.7499	500-65-2;463-00-3	Not Available	226867	223021	234647	207762	225827	267814	218182	245322	234013	182451	230838	237300	217510	229787	249214
pos_1957	o-Acetylcarnitine	metab_1059	-	-	C02571	HMDB0000201;HMDB0240773	pos	-	-	-	-	Lipids and lipid-like molecules	Fatty Acyls	204.122	M+H	C9H17NO4	0.9678	0.0278867	-2.70234	3040-38-8	Fatty acid esters	1.07526e+06	986683	841370	1.05793e+06	942451	957645	1.31843e+06	1.35397e+06	1.57103e+06	1.36509e+06	1.23871e+06	1.24348e+06	1.18006e+06	1.19843e+06	1.24538e+06
pos_1962	Alpha-[3-(Nitrosoamino)propyl]-3-pyridinemethanol	metab_1065	-	-	C19581	HMDB0062443	pos	-	-	-	-	Organoheterocyclic compounds	Pyridines and derivatives	408.233	2M+NH4	C9H13N3O2	0.9678	0.0220373	-7.26288	-	Not Available	820140	855812	823779	800595	831574	779263	739954	693225	776177	780484	767288	713998	807669	816139	842413
pos_8403	4-(3-Amino-2-HYDROXYPROPOXY)PHENYLACETAMIDE	metab_8189	-	-	-	-	pos	-	-	-	-	-	-	242.149	M+NH4	C11H16N2O3	0.9678	0.0124121	-3.45465	-	-	395125	390990	456829	482473	416994	410175	354585	273210	392857	388200	310970	303530	376820	383299	386058
pos_1424	Fructosylvaline	metab_472	-	-	-	HMDB0252498	pos	-	-	-	-	Organic acids and derivatives	Carboxylic acids and derivatives	262.128	M+H-H2O, M+H	C11H21NO7	0.9757	0.0368321	-3.12206	-	Amino acids, peptides, and analogues	1.02335e+06	1.0731e+06	967368	978405	990305	1.0115e+06	1.07669e+06	1.08667e+06	1.03125e+06	1.03542e+06	1.04587e+06	1.00766e+06	1.04381e+06	1.05738e+06	1.11803e+06
pos_161	4-Acetamidobutanoic acid	metab_677	map01100;map00330	Metabolic pathways;Arginine and proline metabolism	C02946	HMDB0003681	pos	-	-	Metabolism;Metabolism	Global and overview maps;Amino acid metabolism	Organic acids and derivatives	Carboxylic acids and derivatives	128.07	M+H-H2O, M+ACN+Na, M+Na	C6H11NO3	0.9757	0.0191295	-1.32398	3025-96-5	Amino acids, peptides, and analogues	2.6152e+06	2.81051e+06	2.48523e+06	2.36047e+06	2.71221e+06	2.65172e+06	2.22772e+06	2.30962e+06	2.23799e+06	2.24462e+06	2.27499e+06	2.29609e+06	2.41216e+06	2.4978e+06	2.48929e+06
pos_1964	Betonicine	metab_1067	-	-	C08269	HMDB0029412	pos	-	-	-	-	Organic acids and derivatives	Carboxylic acids and derivatives	142.086	M+H-H2O	C7H13NO3	0.9757	0.0353192	-1.94692	515-25-3	Amino acids, peptides, and analogues	87920.8	74451.6	65963	55199	81589	93635.7	27309.7	30711.6	24079.1	26457.9	29915.1	35153.2	57327.6	61506.5	59144.9
pos_8380	Isonicotinic acid	metab_9060	-	-	C07446	HMDB0041912;HMDB0060665	pos	-	-	-	-	Organic acids and derivatives	Carboxylic acids and derivatives	124.039	M+H	C6H5NO2	0.9835	0.0720784	-1.39844	55-22-1;2015-20-5	Amino acids, peptides, and analogues	2.24793e+06	1.44214e+06	2.94417e+06	2.2285e+06	1.97441e+06	2.2287e+06	1.04737e+06	1.0139e+06	1.29836e+06	1.57049e+06	1.12281e+06	1.12541e+06	1.50204e+06	1.66035e+06	1.73181e+06
pos_8373	4-ene-Valproic acid	metab_8156	-	-	C16648	PW_C008639;LMFA01030982;HMDB0013897	pos	-	-	-	-	Lipids and lipid-like molecules	Fatty Acyls	184.133	M+ACN+H	C8H14O2	0.9991	0.00808235	-3.27357	1575-72-0	Fatty acids and conjugates	542112	470283	806967	784198	418798	463826	277809	286717	533951	608726	287223	267295	516294	521603	524607
pos_1431	4-Hydroxynicotinamide	metab_480	-	-	-	HMDB0246459	pos	-	-	-	-	Organoheterocyclic compounds	Pyridines and derivatives	171.076	M+H, M+CH3OH+H	C6H6N2O2	1.007	0.0316964	-3.63684	-	Pyridinecarboxylic acids and derivatives	753443	722626	653387	680237	709208	694216	702981	729271	697771	714180	708732	698319	735120	735160	776252
pos_8368	4-Hydroxymandelonitrile	metab_9049	map00460;map01100;map01110	Cyanoamino acid metabolism;Metabolic pathways;Biosynthesis of secondary metabolites	C03742	HMDB0060318	pos	-	-	Metabolism;Metabolism;Metabolism	Metabolism of other amino acids;Global and overview maps;Global and overview maps	Benzenoids	Phenols	150.054	M+H	C8H7NO2	1.007	0.00808789	-8.92196	71807-09-5	1-hydroxy-2-unsubstituted benzenoids	875001	985783	838385	824812	943289	960332	554245	569969	625103	621692	612021	638847	739768	743913	732136
pos_1444	Hexaconazole	metab_494	-	-	C18466	-	pos	-	-	-	-	-	-	314.083	M+H, M+K	C14H17Cl2N3O	1.0303	0.0311312	4.11212	79983-71-4	-	650325	572982	588710	603797	666474	673420	649882	634950	542444	587791	633323	632043	573168	550163	539390
pos_8351	L-Coprine	metab_8133	-	-	C08271	HMDB0034266	pos	-	-	-	-	Organic acids and derivatives	Carboxylic acids and derivatives	266.11	M+ACN+Na	C8H14N2O4	1.0303	0.156269	-4.22576	58919-61-2	Amino acids, peptides, and analogues	52854.2	4538.27	333279	62762.3	30880.7	45598.2	15072.2	7109.69	15386.5	19798.5	11582.9	6211.48	51706.5	40529.3	39258.6
pos_168	Triacetic acid	metab_752	-	-	C01757	HMDB0259137	pos	-	-	-	-	Organic acids and derivatives	Keto acids and derivatives	145.049	M+H-H2O, M+H, M+H-2H2O	C6H8O4	1.0381	0.0221003	-2.73887	-	Medium-chain keto acids and derivatives	1.07728e+07	1.01274e+07	1.01542e+07	1.14202e+07	1.09009e+07	1.08437e+07	1.10544e+07	1.10511e+07	1.03541e+07	1.0846e+07	1.09542e+07	1.09632e+07	1.03181e+07	1.05144e+07	1.00607e+07
pos_1441	2(5H)-Furanone	metab_491	-	-	C17601	HMDB0032330	pos	-	-	-	-	Organoheterocyclic compounds	Dihydrofurans	117.055	M+H, M+CH3OH+H	C4H4O2	1.046	0.0189099	-0.837837	497-23-4	Furanones	136972	131337	123023	128701	138724	122361	128814	129440	117874	124984	128385	122431	129708	132996	128174
pos_175	N-Acetylmuramate	metab_829	map01100;map00520;map01250	Metabolic pathways;Amino sugar and nucleotide sugar metabolism;Biosynthesis of nucleotide sugars	C02713	HMDB0060493	pos	Carbohydrates	Monosaccharides	Metabolism;Metabolism;Metabolism	Global and overview maps;Carbohydrate metabolism;Global and overview maps	Organic oxygen compounds	Organooxygen compounds	258.096	M+H-2H2O, M+H, M+H-H2O	C11H19NO8	1.0538	0.0278549	-2.65453	61633-75-8	Carbohydrates and carbohydrate conjugates	3.29098e+06	3.82984e+06	4.6241e+06	3.87129e+06	3.32263e+06	2.91871e+06	5.7798e+06	7.10583e+06	1.23348e+07	1.07375e+07	5.66312e+06	5.54922e+06	5.74584e+06	6.05419e+06	6.00328e+06
pos_1995	4-Acetyl-1-methylcyclohexene	metab_1101	-	-	-	HMDB0033434	pos	-	-	-	-	Organic oxygen compounds	Organooxygen compounds	139.111	M+H	C9H14O	1.0538	0.283643	-2.83487	6090-09-01	Carbonyl compounds	395219	346022	359402	377751	330906	309859	275950	269668	270611	279320	216558	222804	399775	295578	226625
pos_1996	o-Acetyl-L-homoserine	metab_1102	map01100;map00270	Metabolic pathways;Cysteine and methionine metabolism	C01077	HMDB0029423	pos	-	-	Metabolism;Metabolism	Global and overview maps;Amino acid metabolism	Organic acids and derivatives	Carboxylic acids and derivatives	162.076	M+H	C6H11NO4	1.0538	0.0123018	-2.74348	7540-67-2	Amino acids, peptides, and analogues	156388	107140	297219	323263	123824	153952	110617	95459.2	191511	185586	110016	115151	173919	178082	177060
pos_1999	Setipiprant	metab_1105	-	-	-	HMDB0258261	pos	-	-	-	-	Benzenoids	Naphthalenes	420.171	M+NH4	C24H19FN2O3	1.0538	0.0393893	-2.08135	-	Naphthalenecarboxylic acids and derivatives	628049	615587	636754	630582	586474	549509	708583	678171	721214	655457	630214	612139	667047	711681	717255
pos_8333	Dihydrobiopterin	metab_9056	map01100;map00790;map01240	Metabolic pathways;Folate biosynthesis;Biosynthesis of cofactors	C02953	HMDB0000038;PW_C000027	pos	-	-	Metabolism;Metabolism;Metabolism	Global and overview maps;Metabolism of cofactors and vitamins;Global and overview maps	Organoheterocyclic compounds	Pteridines and derivatives	204.086	M+H-2H2O	C9H13N5O3	1.0538	0.100829	-8.05002	6779-87-9	Pterins and derivatives	309139	313885	348769	339053	309391	330850	309509	322718	351794	313607	328084	306887	294484	321408	359734
pos_1449	Geranic Acid	metab_499	map01110	Biosynthesis of secondary metabolites	C16461	HMDB0304369;LMFA01030784;HMDB0036103	pos	-	-	Metabolism	Global and overview maps	Lipids and lipid-like molecules	Prenol lipids	151.111	M+H-H2O, M+K	C10H16O2	1.0616	0.241198	-2.3437	459-80-3	Monoterpenoids	3.41276e+07	3.09317e+07	3.05787e+07	2.98359e+07	2.93813e+07	2.73954e+07	2.4912e+07	2.55392e+07	2.29768e+07	2.2196e+07	2.22098e+07	2.21714e+07	3.40007e+07	2.61406e+07	2.10441e+07
pos_2004	4-Acetamido-2-aminobutanoic acid	metab_1113	map01100;map00260	Metabolic pathways;Glycine, serine and threonine metabolism	C06442	HMDB0031411	pos	-	-	Metabolism;Metabolism	Global and overview maps;Amino acid metabolism	Organic acids and derivatives	Carboxylic acids and derivatives	343.16	2M+Na	C6H12N2O3	1.0616	0.0253127	4.24215	1190-46-1	Amino acids, peptides, and analogues	3.79409e+06	4.52209e+06	4.38815e+06	3.60271e+06	3.81517e+06	3.89679e+06	3.9977e+06	4.24565e+06	4.16706e+06	4.06258e+06	4.10106e+06	3.99282e+06	4.19666e+06	4.36392e+06	4.40238e+06
pos_2006	Glycylprolylhydroxyproline	metab_1115	-	-	-	HMDB0002171	pos	-	-	-	-	Organic acids and derivatives	Carboxylic acids and derivatives	286.139	M+H	C12H19N3O5	1.0693	0.0773302	-2.52268	2239-67-0	Amino acids, peptides, and analogues	369812	418024	764928	487284	385061	444081	566853	611282	486188	498029	568338	524393	502507	555368	586322
pos_8322	2,3,4,5-Tetrahydro-2-pyridinecarboxylic acid	metab_8102	map01100;map00310;map01110	Metabolic pathways;Lysine degradation;Biosynthesis of secondary metabolites	C00450	HMDB0012130	pos	-	-	Metabolism;Metabolism;Metabolism	Global and overview maps;Amino acid metabolism;Global and overview maps	Organic acids and derivatives	Carboxylic acids and derivatives	110.06	M+H-H2O	C6H9NO2	1.0693	0.0152792	0.0119702	73980-78-6	Amino acids, peptides, and analogues	720444	717994	637214	657184	701967	685890	625483	676089	597742	636657	617590	648442	670237	661314	650096
pos_8316	Gamma-Glutamylglutamic acid	metab_8095	-	-	C05282	HMDB0011737	pos	-	-	-	-	Organic acids and derivatives	Carboxylic acids and derivatives	318.128	M+ACN+H	C10H16N2O7	1.0771	0.05814	-4.22006	1116-22-9	Amino acids, peptides, and analogues	393757	375876	325722	327940	411184	362713	376137	370764	292222	358566	356455	363391	344639	380556	382999
pos_2008	Valylglutamic acid	metab_1117	-	-	-	HMDB0029126	pos	-	-	-	-	Organic acids and derivatives	Carboxylic acids and derivatives	247.128	M+H	C10H18N2O5	1.0848	0.0202228	-3.25524	3062-07-05	Amino acids, peptides, and analogues	1.22652e+06	1.42464e+06	3.39047e+06	2.53938e+06	1.54604e+06	1.86472e+06	4.08527e+06	3.5675e+06	3.24201e+06	2.96605e+06	3.06786e+06	3.38987e+06	2.82194e+06	2.72442e+06	2.72631e+06
pos_2009	Ile-Arg	metab_1118	-	-	-	-	pos	-	-	-	-	-	-	288.202	M+H	C12H25N5O3	1.0848	0.0133805	-3.66725	-	-	859182	2.1123e+06	4.24536e+06	1.85976e+06	1.86686e+06	1.90792e+06	4.40393e+06	4.10955e+06	5.96396e+06	5.38933e+06	4.01288e+06	3.82512e+06	3.30845e+06	3.32624e+06	3.39327e+06
pos_8313	L-2,3-Dihydrodipicolinate	metab_8092	-	-	C03340	HMDB0303995;HMDB0012247	pos	-	-	-	-	Organic acids and derivatives	Carboxylic acids and derivatives	187.071	M+NH4	C7H7NO4	1.0848	0.0168311	-3.08089	16052-12-3	Amino acids, peptides, and analogues	738520	697172	648859	671034	658787	655701	646809	660072	628579	634165	643139	634225	700581	709188	724236
pos_8314	5-Hydroxyvalproic acid	metab_8093	-	-	C16650	HMDB0013898;PW_C008640	pos	-	-	-	-	Lipids and lipid-like molecules	Fatty Acyls	202.143	M+ACN+H	C8H16O3	1.0848	0.00562995	-3.87216	53660-23-4	Fatty acids and conjugates	495779	431864	672926	817253	439723	486369	165503	154999	784713	788707	178659	200906	513836	511105	508085
pos_2012	Hydroxyprolyl-Asparagine	metab_1122	-	-	-	HMDB0028858	pos	-	-	-	-	Organic acids and derivatives	Carboxylic acids and derivatives	228.097	M+H-H2O	C9H15N3O5	1.0926	0.0109672	-2.91487	-	Amino acids, peptides, and analogues	2.53068e+06	2.39703e+06	2.88284e+06	2.8662e+06	2.39386e+06	2.41298e+06	3.20467e+06	3.24908e+06	3.32115e+06	3.6154e+06	3.28426e+06	3.13503e+06	2.94268e+06	2.9999e+06	2.99868e+06
pos_8306	Beta-Alanyl-L-histidine	metab_8084	map01100;map00340;map00410	Metabolic pathways;Histidine metabolism;beta-Alanine metabolism	C00386	HMDB0000033;HMDB0256117	pos	Peptides	Peptides	Metabolism;Metabolism;Metabolism	Global and overview maps;Amino acid metabolism;Metabolism of other amino acids	Organic acids and derivatives	Peptidomimetics	290.122	M+ACN+Na	C9H14N4O3	1.0926	0.00991799	0.387736	305-84-0	Hybrid peptides	4.11657e+06	4.64349e+06	4.20217e+06	4.25214e+06	4.41979e+06	4.23202e+06	5.09291e+06	5.50035e+06	4.57249e+06	4.77444e+06	5.17878e+06	5.02453e+06	4.75417e+06	4.74329e+06	4.83023e+06
pos_1465	Zierin	metab_517	-	-	C08345	HMDB0301769	pos	-	-	-	-	Organic oxygen compounds	Organooxygen compounds	312.11	M+H-H2O, M+H	C14H17NO7	1.1083	0.0409805	7.17604	645-02-3	Carbohydrates and carbohydrate conjugates	940327	988091	833937	900948	892787	891586	946288	1.03231e+06	903988	851299	972753	961077	983661	990796	919047
pos_2017	5-(2'-Carboxyethyl)-4,6-Dihydroxypicolinate	metab_1127	map00380	Tryptophan metabolism	C05655	HMDB0006794	pos	-	-	Metabolism	Amino acid metabolism	Organoheterocyclic compounds	Pyridines and derivatives	245.076	M+NH4	C9H9NO6	1.1083	0.0152289	-3.53107	-	Hydropyridines	963720	948496	825851	832266	903182	889425	897950	858465	822473	808002	861606	887804	922135	949771	930113
pos_8296	Linatine	metab_8072	map00470	D-Amino acid metabolism	C05939	HMDB0038516	pos	-	-	Metabolism	Metabolism of other amino acids	Organic acids and derivatives	Carboxylic acids and derivatives	301.149	M+ACN+H	C10H17N3O5	1.1083	0.0599399	-4.98711	10139-06-7	Amino acids, peptides, and analogues	228352	124168	681805	222271	141281	192344	163802	128099	170909	155094	137038	148460	231524	212114	238387
pos_8300	Propionic acid	metab_8078	map01100;map00640;map00760	Metabolic pathways;Propanoate metabolism;Nicotinate and nicotinamide metabolism	C00163	PW_C000159;LMFA01010003;HMDB0000237	pos	Organic acids	Carboxylic acids	Metabolism;Metabolism;Metabolism	Global and overview maps;Carbohydrate metabolism;Metabolism of cofactors and vitamins	Organic acids and derivatives	Carboxylic acids and derivatives	116.071	M+ACN+H	C3H6O2	1.1083	0.0232583	-1.1265	1979-09-04	Carboxylic acids	1.41625e+06	1.30136e+06	2.29222e+06	1.59224e+06	1.44069e+06	1.69831e+06	1.10952e+06	1.07394e+06	1.25974e+06	1.2439e+06	1.07393e+06	1.0932e+06	1.37302e+06	1.43629e+06	1.41957e+06
pos_181	(2,5-Dioxopyrrolidin-1-yl) 5-(2-hydroxyethoxy)-4-oxopentanoate	metab_896	-	-	-	HMDB0242493	pos	-	-	-	-	Organic acids and derivatives	Keto acids and derivatives	274.091	M+H-2H2O, M+H, M+H-H2O	C11H15NO7	1.116	0.0194891	-3.65204	-	Gamma-keto acids and derivatives	2.23103e+06	2.16591e+06	1.95011e+06	1.96268e+06	2.11827e+06	2.12865e+06	2.03409e+06	2.14102e+06	1.80785e+06	1.90784e+06	1.99127e+06	1.97609e+06	2.05838e+06	2.1342e+06	2.12348e+06
pos_2021	Aminoadipic acid	metab_1132	map01100;map00310;map00311;map00300;map01210;map01230;map01110	Metabolic pathways;Lysine degradation;Penicillin and cephalosporin biosynthesis;Lysine biosynthesis;2-Oxocarboxylic acid metabolism;Biosynthesis of amino acids;Biosynthesis of secondary metabolites	C00956	HMDB0302754;PW_C000390;HMDB0000510;LMFA01170098	pos	-	-	Metabolism;Metabolism;Metabolism;Metabolism;Metabolism;Metabolism;Metabolism	Global and overview maps;Amino acid metabolism;Biosynthesis of other secondary metabolites;Amino acid metabolism;Global and overview maps;Global and overview maps;Global and overview maps	Organic acids and derivatives	Carboxylic acids and derivatives	144.065	M+H-H2O	C6H11NO4	1.1237	0.074497	-2.20837	542-32-5;1118-90-7	Amino acids, peptides, and analogues	82585.1	79044.3	72484.1	67117.8	53399	73336.8	68969.5	66765.9	77036.2	66827.4	72440.4	70686.3	65283.2	74238.4	74738.6
pos_8290	Ile-Asn	metab_8066	-	-	-	-	pos	-	-	-	-	-	-	246.144	M+H	C10H19N3O4	1.1237	0.0269388	-3.16878	-	-	1.22025e+06	2.35538e+06	4.5699e+06	2.83619e+06	2.14685e+06	2.35247e+06	5.09191e+06	4.64996e+06	5.21371e+06	4.67998e+06	4.46482e+06	4.5451e+06	3.60931e+06	3.80623e+06	3.7397e+06
pos_8292	3-Hydroxypicolinic acid	metab_8068	-	-	C18620	HMDB0013188	pos	-	-	-	-	Organoheterocyclic compounds	Pyridines and derivatives	140.034	M+H	C6H5NO3	1.1237	0.0245407	-2.9603	874-24-8	Pyridinecarboxylic acids and derivatives	523483	516879	461023	415365	528126	523542	468677	457624	394530	471854	456938	431691	457807	473914	480199
pos_8293	5-Aminolevulinic Acid	metab_8069	map01100;map01110;map01240;map02010;map00860;map00260	Metabolic pathways;Biosynthesis of secondary metabolites;Biosynthesis of cofactors;ABC transporters;Porphyrin metabolism;Glycine, serine and threonine metabolism	C00430	HMDB0001149;PW_C000894;MJDBOTE0001053	pos	-	-	Metabolism;Metabolism;Metabolism;Environmental Information Processing;Metabolism;Metabolism	Global and overview maps;Global and overview maps;Global and overview maps;Membrane transport;Metabolism of cofactors and vitamins;Amino acid metabolism	Organic acids and derivatives	Carboxylic acids and derivatives	114.055	M+H-H2O	C5H9NO3	1.1237	0.0269792	-0.488101	106-60-5	Amino acids, peptides, and analogues	393666	351571	535332	412495	369938	441659	349098	328646	430157	403001	342398	349731	372648	384569	393256
pos_2027	1-Methylhistidine	metab_1138	map01100;map00340	Metabolic pathways;Histidine metabolism	C01152	PW_C000001;HMDB0000001	pos	-	-	Metabolism;Metabolism	Global and overview maps;Amino acid metabolism	Organic acids and derivatives	Carboxylic acids and derivatives	211.118	M+ACN+H	C7H11N3O2	1.1315	0.0360182	-3.76377	368-16-1;332-80-9	Amino acids, peptides, and analogues	332723	304866	361129	356969	302991	342784	285205	299095	319205	314285	301812	302639	328213	337454	314096
pos_2030	2-Oxoarginine	metab_1142	map01100;map00470;map00330	Metabolic pathways;D-Amino acid metabolism;Arginine and proline metabolism	C03771	PW_C002094;HMDB0004225	pos	-	-	Metabolism;Metabolism;Metabolism	Global and overview maps;Metabolism of other amino acids;Amino acid metabolism	Organic acids and derivatives	Keto acids and derivatives	174.087	M+H	C6H11N3O3	1.1394	0.0663926	-2.86439	3715-10-04	Short-chain keto acids and derivatives	278458	173769	603007	406335	278920	338174	197127	178614	329528	281632	217216	198074	287760	310865	328691
pos_8281	Beta-L-Fucose	metab_8056	-	-	C20836	HMDB0059625	pos	-	-	-	-	Organic oxygen compounds	Organooxygen compounds	206.102	M+ACN+H	C6H12O5	1.1394	0.0592478	-3.44983	13224-93-6	Carbohydrates and carbohydrate conjugates	248571	250297	229918	187069	254134	235405	137681	157176	244185	235703	161992	172692	201807	225404	222327
pos_1473	S-Allyl-L-cysteine	metab_526	-	-	C16759	-	pos	-	-	-	-	-	-	162.058	M+H-H2O, M+H	C6H11NO2S	1.147	0.0148518	-2.72113	21593-77-1	-	13076.9	24101.5	73596.7	440664	7439.17	2550.37	1.15279e+06	432982	5.85526e+06	3.03629e+06	1.19925e+06	892133	959734	981556	987179
pos_8273	Ile-Gly-Lys	metab_8047	-	-	-	-	pos	-	-	-	-	-	-	317.217	M+H	C14H28N4O4	1.147	0.134629	-3.4442	-	-	4046.46	123439	0	0	31525.6	10963	236663	318317	169941	108100	252991	284297	116635	131416	100177
pos_8274	(3R,5S)-1-pyrroline-3-hydroxy-5-carboxylic Acid	metab_8048	map01100;map00330	Metabolic pathways;Arginine and proline metabolism	C04281	HMDB0062585	pos	-	-	Metabolism;Metabolism	Global and overview maps;Amino acid metabolism	Organic acids and derivatives	Carboxylic acids and derivatives	259.092	2M+H	C5H7NO3	1.147	0.0179584	-3.13506	-	Amino acids, peptides, and analogues	4.70545e+06	4.61071e+06	3.19766e+06	3.81848e+06	4.58592e+06	4.23374e+06	4.46945e+06	4.44253e+06	3.97575e+06	3.89602e+06	4.43678e+06	4.45648e+06	4.18864e+06	4.33832e+06	4.29288e+06
pos_8276	(S)-2-Aceto-2-hydroxybutanoic acid	metab_8050	map01100;map01210;map01110;map01230;map00290	Metabolic pathways;2-Oxocarboxylic acid metabolism;Biosynthesis of secondary metabolites;Biosynthesis of amino acids;Valine, leucine and isoleucine biosynthesis	C06006	HMDB0006900	pos	-	-	Metabolism;Metabolism;Metabolism;Metabolism;Metabolism	Global and overview maps;Global and overview maps;Global and overview maps;Global and overview maps;Amino acid metabolism	Organic acids and derivatives	Keto acids and derivatives	188.091	M+ACN+H	C6H10O4	1.147	0.00736847	-3.70956	113919-07-6	Short-chain keto acids and derivatives	2.75905e+06	2.61973e+06	3.40699e+06	3.12792e+06	2.5049e+06	2.50364e+06	1.36877e+06	1.35496e+06	2.7948e+06	2.661e+06	1.6086e+06	1.48116e+06	2.42373e+06	2.39086e+06	2.39589e+06
pos_8278	L-Threonine	metab_8052	map01100;map01110;map02010;map00290;map00470;map00860;map01230;map00260;map00261;map00970	Metabolic pathways;Biosynthesis of secondary metabolites;ABC transporters;Valine, leucine and isoleucine biosynthesis;D-Amino acid metabolism;Porphyrin metabolism;Biosynthesis of amino acids;Glycine, serine and threonine metabolism;Monobactam biosynthesis;Aminoacyl-tRNA biosynthesis	C00188	HMDB0000167;PW_C000109;MJDBOTE0000464	pos	Peptides	Amino acids	Metabolism;Metabolism;Environmental Information Processing;Metabolism;Metabolism;Metabolism;Metabolism;Metabolism;Metabolism;Genetic Information Processing	Global and overview maps;Global and overview maps;Membrane transport;Amino acid metabolism;Metabolism of other amino acids;Metabolism of cofactors and vitamins;Global and overview maps;Amino acid metabolism;Biosynthesis of other secondary metabolites;Translation	Organic acids and derivatives	Carboxylic acids and derivatives	84.0446	M+H-2H2O	C4H9NO3	1.147	0.0405491	2.11182	72-19-5	Amino acids, peptides, and analogues	4.80845e+06	4.61966e+06	4.37609e+06	4.49876e+06	4.87391e+06	4.91159e+06	4.61286e+06	4.65441e+06	4.24061e+06	4.21236e+06	4.519e+06	4.55252e+06	4.27056e+06	4.6177e+06	4.53572e+06
pos_1475	7-Methylguanine	metab_9050	-	-	C02242	HMDB0000897;HMDB0006040	pos	-	-	-	-	Organoheterocyclic compounds	Imidazopyrimidines	130.05	M+H-2H2O, M+H	C6H7N5O	1.147	0.0145203	-9.7084	10030-78-1;578-76-7	Purines and purine derivatives	3.19159e+07	3.13989e+07	2.32049e+07	2.84561e+07	3.11932e+07	2.99758e+07	3.27811e+07	3.27326e+07	2.94724e+07	2.91056e+07	3.23525e+07	3.19508e+07	2.96549e+07	3.05155e+07	3.02224e+07
pos_2036	Adenosine monophosphate	metab_9051	map01100;map01110;map01232;map00230;map01240	Metabolic pathways;Biosynthesis of secondary metabolites;Nucleotide metabolism;Purine metabolism;Biosynthesis of cofactors	C01367;C00020;C00946	PW_C000032;HMDB0000045;HMDB0011617;HMDB0003540	pos	-;Nucleic acids;-	-;Nucleotides;-	Metabolism;Metabolism;Metabolism;Metabolism;Metabolism	Global and overview maps;Global and overview maps;Global and overview maps;Nucleotide metabolism;Global and overview maps	Nucleosides, nucleotides, and analogues	Purine nucleotides	348.069	M+H	C10H14N5O7P	1.147	0.0266053	-3.58705	84-21-9;61-19-8;130-49-4	Purine ribonucleotides	369075	192018	713542	466988	242486	320341	99877.3	80367.6	167537	182596	108765	100197	283177	272356	286685
pos_8267	3''-deamino-3''-oxonicotianamine	metab_8040	map01100;map01110;map00999	Metabolic pathways;Biosynthesis of secondary metabolites;Biosynthesis of various plant secondary metabolites	C15486	HMDB0304096	pos	-	-	Metabolism;Metabolism;Metabolism	Global and overview maps;Global and overview maps;Biosynthesis of other secondary metabolites	Organic acids and derivatives	Carboxylic acids and derivatives	319.139	M+NH4	C12H17N2O7-	1.1549	0.0297681	6.42077	-	Amino acids, peptides, and analogues	261524	709900	715506	463845	578054	555141	974623	982833	1.13358e+06	1.05893e+06	940502	891905	764257	810211	795944
pos_8268	Glutamylproline	metab_8041	-	-	-	HMDB0028827	pos	-	-	-	-	Organic acids and derivatives	Carboxylic acids and derivatives	245.112	M+H	C10H16N2O5	1.1549	0.0416946	-3.32714	41745-47-5	Amino acids, peptides, and analogues	1.24508e+06	1.13091e+06	1.80788e+06	1.65073e+06	1.19071e+06	1.34049e+06	1.50058e+06	1.46236e+06	1.67702e+06	1.69182e+06	1.41637e+06	1.38102e+06	1.40897e+06	1.50057e+06	1.52624e+06
pos_2044	Mycorradicin	metab_1156	-	-	C20426	HMDB0302033	pos	-	-	-	-	Lipids and lipid-like molecules	Fatty Acyls	519.203	2M+Na	C14H16O4	1.1783	0.0377163	7.94653	160162-46-9	Fatty acids and conjugates	627308	706420	549319	697009	680311	596361	753361	725247	815322	850033	679478	646763	695818	749412	732317
pos_8260	2-Aminoadipic acid	metab_8033	map01100;map00310;map00311;map00300;map01210;map01230;map01110	Metabolic pathways;Lysine degradation;Penicillin and cephalosporin biosynthesis;Lysine biosynthesis;2-Oxocarboxylic acid metabolism;Biosynthesis of amino acids;Biosynthesis of secondary metabolites	C00956	HMDB0302754;HMDB0000510	pos	-	-	Metabolism;Metabolism;Metabolism;Metabolism;Metabolism;Metabolism;Metabolism	Global and overview maps;Amino acid metabolism;Biosynthesis of other secondary metabolites;Amino acid metabolism;Global and overview maps;Global and overview maps;Global and overview maps	Organic acids and derivatives	Carboxylic acids and derivatives	126.055	M+H-2H2O	C6H11NO4	1.1861	0.0361132	-1.2752	1118-90-7	Amino acids, peptides, and analogues	748316	798502	555888	679853	790708	738175	846664	889220	801402	784536	831240	865277	782516	757460	727974
pos_2049	2-Acetolactate	metab_1161	-	-	C00900	LMFA01050472;HMDB0006833	pos	-	-	-	-	Organic acids and derivatives	Keto acids and derivatives	174.076	M+ACN+H	C5H8O4	1.1939	0.0197742	-3.47674	-	Short-chain keto acids and derivatives	744194	668405	623578	744729	719793	654198	518029	511769	587151	578187	541616	540920	611328	629807	634801
pos_8254	S-(2-Methylpropionyl)-dihydrolipoamide-E	metab_9071	-	-	C04424	HMDB0006868;LMFA08010022;PW_C002979	pos	-	-	-	-	Lipids and lipid-like molecules	Fatty Acyls	260.112	M+H-H2O	C12H23NO2S2	1.1939	0.129961	-5.96175	-	Fatty amides	165819	134492	149891	125195	133273	127981	64215.9	68525.2	75793.2	82393.9	73377.1	67017.6	98550.3	113660	128025
pos_2052	Citrulline	metab_1165	map01100;map00220;map01110;map01230	Metabolic pathways;Arginine biosynthesis;Biosynthesis of secondary metabolites;Biosynthesis of amino acids	C00327	HMDB0000904;PW_C000723;MJDBOTE0000481	pos	Peptides	Amino acids	Metabolism;Metabolism;Metabolism;Metabolism	Global and overview maps;Amino acid metabolism;Global and overview maps;Global and overview maps	Organic acids and derivatives	Carboxylic acids and derivatives	158.092	M+H-H2O	C6H13N3O3	1.2018	0.00644659	-2.44596	372-75-8	Amino acids, peptides, and analogues	1.04039e+07	9.42836e+06	8.47945e+06	7.52576e+06	9.6975e+06	9.58022e+06	6.61796e+06	6.35333e+06	6.2822e+06	7.03513e+06	6.45541e+06	6.42931e+06	7.85801e+06	7.94493e+06	7.94782e+06
pos_2056	4-amino-4-deoxychorismate	metab_1169	map00790;map01240	Folate biosynthesis;Biosynthesis of cofactors	C11355	HMDB0304170	pos	-	-	Metabolism;Metabolism	Metabolism of cofactors and vitamins;Global and overview maps	Organic acids and derivatives	Carboxylic acids and derivatives	243.097	M+NH4	C10H11NO5	1.2095	0.00255866	-3.39064	-	Dicarboxylic acids and derivatives	2.54956e+06	2.3215e+06	2.19711e+06	2.25694e+06	2.3343e+06	2.27221e+06	1.99637e+06	2.13353e+06	2.01669e+06	2.01817e+06	2.04329e+06	2.13181e+06	2.18343e+06	2.19455e+06	2.18782e+06
pos_8247	Histidylleucine	metab_8019	-	-	C05010	HMDB0253179;HMDB0028889	pos	-	-	-	-	Organic acids and derivatives	Carboxylic acids and derivatives	269.16	M+H	C12H20N4O3	1.2095	0.00587306	-3.48132	7763-65-7	Amino acids, peptides, and analogues	9.18863e+06	1.95755e+07	2.15432e+07	1.68453e+07	1.7859e+07	1.68029e+07	2.64025e+07	2.66007e+07	2.94918e+07	2.7493e+07	2.58642e+07	2.55425e+07	2.21477e+07	2.18977e+07	2.1966e+07
pos_8245	L-Dopa	metab_8017	map01100;map01110;map00350	Metabolic pathways;Biosynthesis of secondary metabolites;Tyrosine metabolism	C00355	HMDB0000181;PW_C000117	pos	Peptides;Hormones and transmitters	Amino acids;Neurotransmitters	Metabolism;Metabolism;Metabolism	Global and overview maps;Global and overview maps;Amino acid metabolism	Organic acids and derivatives	Carboxylic acids and derivatives	215.102	M+NH4	C9H11NO4	1.2172	0.0265905	-3.20872	59-92-7	Amino acids, peptides, and analogues	2.00773e+06	2.05512e+06	1.92478e+06	1.86753e+06	1.93094e+06	1.79569e+06	1.9498e+06	1.93215e+06	1.78789e+06	1.93531e+06	1.95598e+06	1.88648e+06	1.86442e+06	1.96386e+06	1.89659e+06
pos_8243	Lysylhydroxyproline	metab_8015	-	-	-	HMDB0028952	pos	-	-	-	-	Organic acids and derivatives	Carboxylic acids and derivatives	242.149	M+H-H2O	C11H21N3O4	1.2251	0.0462483	-3.1913	870233-57-1	Amino acids, peptides, and analogues	358697	360396	333490	369692	352785	341808	327449	321474	343222	341296	343603	324444	317929	333496	348767
pos_1492	Stavudine	metab_546	-	-	C07312	PW_C009132;HMDB0014787	pos	-	-	-	-	Nucleosides, nucleotides, and analogues	Nucleoside and nucleotide analogues	225.086	M+H, M+NH4	C10H12N2O4	1.2407	0.0268043	-3.17142	3056-17-5	Not Available	716036	731515	666534	691931	682678	692150	677132	746140	605710	643877	691259	713462	684190	686074	717398
pos_1493	Hydroxyprolyl-Valine	metab_547	-	-	-	HMDB0028876	pos	-	-	-	-	Organic acids and derivatives	Carboxylic acids and derivatives	213.123	M+H-H2O, M+H	C10H18N2O4	1.2407	0.0211405	-2.88508	-	Amino acids, peptides, and analogues	1.77677e+06	1.91627e+06	2.76807e+06	1.92988e+06	2.05521e+06	2.19644e+06	1.40149e+06	1.38035e+06	1.62349e+06	1.62893e+06	1.46324e+06	1.38977e+06	1.76855e+06	1.83497e+06	1.8349e+06
pos_2063	CGMP	metab_1177	map01100;map00230	Metabolic pathways;Purine metabolism	C00942	HMDB0001314	pos	Nucleic acids	Cyclic nucleotides	Metabolism;Metabolism	Global and overview maps;Nucleotide metabolism	Nucleosides, nucleotides, and analogues	Purine nucleotides	346.053	M+H	C10H12N5O7P	1.2407	0.028565	-3.87294	7665-99-8	Cyclic purine nucleotides	3.7137e+06	3.2037e+06	3.18896e+06	3.66408e+06	3.35204e+06	3.38276e+06	3.05263e+06	3.01745e+06	3.05339e+06	3.08482e+06	3.10567e+06	3.02175e+06	3.29256e+06	3.3519e+06	3.16877e+06
pos_8236	Bufotenine O-glucoside	metab_8007	-	-	-	HMDB0029564	pos	-	-	-	-	Organic oxygen compounds	Organooxygen compounds	430.192	M+ACN+Na	C18H26N2O6	1.2407	0.0173997	-8.75593	64656-15-1	Carbohydrates and carbohydrate conjugates	449347	623958	645391	563535	594641	509421	710004	796705	920929	779036	707383	735956	657093	679630	663582
pos_2064	Threonylvaline	metab_1178	-	-	-	HMDB0029074	pos	-	-	-	-	Organic acids and derivatives	Carboxylic acids and derivatives	219.133	M+H	C9H18N2O4	1.2485	0.0112519	-3.05572	99032-17-4	Amino acids, peptides, and analogues	4.2129e+06	6.67621e+06	1.03784e+07	7.40244e+06	6.58333e+06	6.85074e+06	1.213e+07	1.09971e+07	1.12562e+07	1.05834e+07	1.03912e+07	1.06656e+07	9.02582e+06	9.09199e+06	8.89306e+06
pos_8235	Aspartylglycosamine	metab_8006	-	-	C04540	HMDB0000489	pos	-	-	-	-	Organic oxygen compounds	Organooxygen compounds	300.118	M+H-2H2O	C12H21N3O8	1.2485	0.0246727	-3.24019	2776-93-4	Carbohydrates and carbohydrate conjugates	1.81003e+06	1.80618e+06	1.66703e+06	1.62792e+06	1.75095e+06	1.69492e+06	1.95461e+06	2.03701e+06	1.64316e+06	1.80469e+06	1.96947e+06	1.88185e+06	1.7787e+06	1.86197e+06	1.85065e+06
pos_2068	3'-Adenylic Acid	metab_1182	map01100;map00230	Metabolic pathways;Purine metabolism	C01367	HMDB0258140;HMDB0003540	pos	-	-	Metabolism;Metabolism	Global and overview maps;Nucleotide metabolism	Nucleosides, nucleotides, and analogues	Ribonucleoside 3''-phosphates	330.059	M+H-H2O	C10H14N5O7P	1.2642	0.0052672	-3.66742	84-21-9	Not Available	1.76649e+07	1.65129e+07	1.73294e+07	1.68993e+07	1.64767e+07	1.63605e+07	1.49014e+07	1.46616e+07	1.53847e+07	1.56265e+07	1.51692e+07	1.48927e+07	1.63211e+07	1.6326e+07	1.61751e+07
pos_2069	Epsilon-caprolactam	metab_1183	map01100	Metabolic pathways	C06593	HMDB0062769	pos	-	-	Metabolism	Global and overview maps	Organoheterocyclic compounds	Lactams	131.118	M+NH4	C6H11NO	1.272	0.0243495	-2.42846	105-60-2	Caprolactams	219119	211730	202134	196258	209009	200658	199105	188522	204935	194154	194703	205282	199768	208811	208006
pos_2071	Dihydrozeatin-o-glucoside	metab_1186	map01110	Biosynthesis of secondary metabolites	C16448	HMDB0012214	pos	-	-	Metabolism	Global and overview maps	Lipids and lipid-like molecules	Fatty Acyls	384.186	M+H	C16H25N5O6	1.272	0.00688729	-3.87958	62512-96-3	Fatty acyl glycosides	22730.5	122081	38215.2	13628.6	64658	10327.5	440686	519446	396662	198096	385074	469366	201934	199255	201193
pos_2072	METAMITRON	metab_1187	-	-	C10930	HMDB0254501	pos	-	-	-	-	Organoheterocyclic compounds	Triazines	235.118	M+CH3OH+H	C10H10N4O	1.2876	0.00732542	-3.70684	41394-05-2	1,2,4-triazines	4.91531e+07	4.87358e+07	4.3668e+07	4.49299e+07	4.84432e+07	4.69388e+07	4.45812e+07	4.78971e+07	4.52316e+07	4.49723e+07	4.55432e+07	4.74515e+07	4.62195e+07	4.66802e+07	4.68861e+07
pos_2073	Sterigmatocystin	metab_1188	map01100;map01110;map00254	Metabolic pathways;Biosynthesis of secondary metabolites;Aflatoxin biosynthesis	C00961	HMDB0030588;LMPK10000001	pos	-	-	Metabolism;Metabolism;Metabolism	Global and overview maps;Global and overview maps;Biosynthesis of other secondary metabolites	Phenylpropanoids and polyketides	Sterigmatocystins	289.048	M+H-2H2O	C18H12O6	1.2876	0.0135819	-5.29539	10048-13-2	Not Available	431087	525623	609515	707547	434112	462571	3.79492e+06	4.32448e+06	6.92221e+06	4.20744e+06	3.35676e+06	3.44097e+06	1.98447e+06	2.00316e+06	2.03821e+06
pos_8223	4-Amino-1-[5-(hydroxymethyl)oxolan-2-yl]pyrimidin-2-one	metab_7993	-	-	-	HMDB0255802	pos	-	-	-	-	Nucleosides, nucleotides, and analogues	Pyrimidine nucleosides	212.102	M+H	C9H13N3O3	1.2955	0.00416623	-3.12285	-	Pyrimidine 2'',3''-dideoxyribonucleosides	3.41882e+06	3.88281e+06	2.99351e+06	3.66179e+06	3.80644e+06	3.38477e+06	5.68166e+06	6.53623e+06	4.93029e+06	5.30443e+06	5.95713e+06	5.7206e+06	4.49906e+06	4.51377e+06	4.53642e+06
pos_2076	2-Keto-6-acetamidocaproate	metab_1191	map01100;map00310	Metabolic pathways;Lysine degradation	C05548	HMDB0012150	pos	-	-	Metabolism;Metabolism	Global and overview maps;Amino acid metabolism	Organic acids and derivatives	Keto acids and derivatives	205.118	M+NH4	C8H13NO4	1.3033	0.0107312	-3.00103	-	Medium-chain keto acids and derivatives	2.97361e+06	5.36947e+06	7.60094e+06	5.81789e+06	5.14149e+06	5.29551e+06	8.4677e+06	7.90514e+06	8.82868e+06	8.41942e+06	8.06639e+06	7.79682e+06	6.85888e+06	6.92506e+06	6.77819e+06
pos_8220	5-Aminopentanoic acid	metab_7990	map01100;map00310;map00470;map00330	Metabolic pathways;Lysine degradation;D-Amino acid metabolism;Arginine and proline metabolism	C00431	LMFA01100040;HMDB0003355	pos	-	-	Metabolism;Metabolism;Metabolism;Metabolism	Global and overview maps;Amino acid metabolism;Metabolism of other amino acids;Amino acid metabolism	Organic acids and derivatives	Carboxylic acids and derivatives	159.112	M+ACN+H	C5H11NO2	1.3111	0.0340352	-3.68984	660-88-8	Amino acids, peptides, and analogues	54292.7	96122.3	127983	95790.3	96188.4	94962.2	160569	150375	158266	136809	157286	145760	129646	125076	121125
pos_8217	Cascarillin	metab_7986	-	-	C09071	HMDB0036836	pos	-	-	-	-	Lipids and lipid-like molecules	Prenol lipids	472.227	M+ACN+Na	C22H32O7	1.3424	0.0283253	-8.35459	10118-56-6	Diterpenoids	1.91105e+06	2.08198e+06	1.74021e+06	2.01726e+06	2.00073e+06	1.83666e+06	1.90579e+06	1.99201e+06	2.02424e+06	1.89851e+06	1.97377e+06	1.91964e+06	1.956e+06	1.89414e+06	2.00443e+06
pos_8213	Alanylmethionine	metab_7982	-	-	-	HMDB0028693	pos	-	-	-	-	Organic acids and derivatives	Carboxylic acids and derivatives	221.095	M+H	C8H16N2O3S	1.3658	0.0349446	-4.01414	14486-05-6	Amino acids, peptides, and analogues	156147	177369	155773	217785	162789	155254	405086	299184	276379	239469	248269	275603	218837	204057	211592
pos_1507	Asn-Val	metab_563	-	-	-	-	pos	-	-	-	-	-	-	232.128	M+H, M+K	C9H17N3O4	1.3815	0.00855109	-3.20229	-	-	1.62847e+06	3.21393e+06	4.56401e+06	3.51944e+06	3.02074e+06	3.16222e+06	4.83861e+06	4.51761e+06	5.32621e+06	4.95155e+06	4.69595e+06	4.56022e+06	3.98566e+06	3.97788e+06	4.04065e+06
pos_2087	L-Alanyl-l-Valine	metab_1203	-	-	-	HMDB0028700	pos	-	-	-	-	Organic acids and derivatives	Carboxylic acids and derivatives	189.123	M+H	C8H16N2O3	1.3971	0.00751644	-2.93846	3303-45-5	Amino acids, peptides, and analogues	3.36869e+06	7.45283e+06	1.17686e+07	8.24891e+06	7.10173e+06	7.35588e+06	1.44254e+07	1.34791e+07	1.40279e+07	1.30922e+07	1.32096e+07	1.31016e+07	1.05001e+07	1.04872e+07	1.0358e+07
pos_2090	5'-Deoxy-5-fluorouridine	metab_1207	-	-	C12739	PW_C040484;HMDB0060406	pos	-	-	-	-	Nucleosides, nucleotides, and analogues	5''-deoxyribonucleosides	279.1	M+CH3OH+H	C9H11FN2O5	1.4205	0.0487148	5.38688	3094-09-05	Not Available	193045	187116	401188	253280	190087	197540	375014	256313	294855	293154	226977	238707	270979	246728	253440
pos_8203	p-Octopamine	metab_7972	-	-	C04227	HMDB0004825	pos	-	-	-	-	Benzenoids	Phenols	136.075	M+H-H2O	C8H11NO2	1.4205	0.0189649	-2.26797	104-14-3	1-hydroxy-2-unsubstituted benzenoids	70689.9	92942.7	136349	122368	95145.9	99556.6	134983	118108	121702	120390	132312	117367	116302	112871	116939
pos_1509	Ile-Gln	metab_565	-	-	-	-	pos	-	-	-	-	-	-	260.16	M+H, M+Na	C11H21N3O4	1.4284	0.0034347	-3.40044	-	-	2.36481e+06	4.53036e+06	1.07819e+07	6.30341e+06	4.88959e+06	5.17604e+06	1.38605e+07	1.23965e+07	1.1907e+07	1.11137e+07	1.11872e+07	1.18066e+07	8.65262e+06	8.59584e+06	8.6097e+06
pos_1510	Glu-Val	metab_567	-	-	-	-	pos	-	-	-	-	-	-	247.128	M+H, M+ACN+Na	C10H18N2O5	1.4284	0.0110144	-3.36167	-	-	3.84751e+06	4.40168e+06	9.43214e+06	7.07093e+06	4.85765e+06	5.44316e+06	1.1178e+07	9.59126e+06	9.18205e+06	8.27445e+06	9.04548e+06	9.34294e+06	7.8393e+06	7.72815e+06	7.67159e+06
pos_2091	Kyotorphin	metab_1208	-	-	C02993	HMDB0029099;HMDB0005768	pos	-	-	-	-	Organic acids and derivatives	Carboxylic acids and derivatives	338.181	M+H	C15H23N5O4	1.4284	0.028195	-3.93173	70904-56-2	Amino acids, peptides, and analogues	215576	1.3108e+06	93307.5	406781	738491	388072	3.5511e+06	3.38377e+06	3.93329e+06	3.37234e+06	3.15819e+06	3.02495e+06	1.86664e+06	1.76427e+06	1.81889e+06
pos_8200	Tyr-Thr	metab_7969	-	-	-	-	pos	-	-	-	-	-	-	283.128	M+H	C13H18N2O5	1.4284	0.0232263	-3.62864	-	-	1.24511e+06	1.66987e+06	1.88738e+06	1.55554e+06	1.64321e+06	1.60561e+06	2.58056e+06	2.63138e+06	2.13495e+06	2.28436e+06	2.53711e+06	2.4104e+06	2.02048e+06	1.9426e+06	1.9401e+06
pos_1512	1-(gamma-Glutamylamino)cyclopropanecarboxylic acid	metab_569	-	-	-	HMDB0031701	pos	-	-	-	-	Organic acids and derivatives	Carboxylic acids and derivatives	231.097	M+H, M+Na	C9H14N2O5	1.4518	0.0235588	-3.008	171437-78-8	Amino acids, peptides, and analogues	1.35974e+06	1.25379e+06	1.16535e+06	1.22183e+06	1.2974e+06	1.25978e+06	1.13571e+06	1.19426e+06	1.11746e+06	1.20613e+06	1.19513e+06	1.14405e+06	1.19921e+06	1.1975e+06	1.2479e+06
pos_8196	L-Leucine	metab_7963	map01100;map01110;map00280;map00290;map01210;map02010;map01230;map00970	Metabolic pathways;Biosynthesis of secondary metabolites;Valine, leucine and isoleucine degradation;Valine, leucine and isoleucine biosynthesis;2-Oxocarboxylic acid metabolism;ABC transporters;Biosynthesis of amino acids;Aminoacyl-tRNA biosynthesis	C00123	HMDB0000687;PW_C000540;MJDBOTE0001078	pos	Peptides	Amino acids	Metabolism;Metabolism;Metabolism;Metabolism;Metabolism;Environmental Information Processing;Metabolism;Genetic Information Processing	Global and overview maps;Global and overview maps;Amino acid metabolism;Amino acid metabolism;Global and overview maps;Membrane transport;Global and overview maps;Translation	Organic acids and derivatives	Carboxylic acids and derivatives	132.102	M+H	C6H13NO2	1.4518	0.00869107	-2.26281	61-90-5	Amino acids, peptides, and analogues	5.35237e+06	6.35701e+06	1.93031e+07	8.72404e+06	6.65914e+06	7.38063e+06	1.61681e+06	1.05196e+06	786846	1.81585e+06	1.48671e+06	1.30908e+06	5.82671e+06	5.81819e+06	5.73556e+06
pos_8190	L-erythro-4-Hydroxyarginine	metab_7957	-	-	C08284	HMDB0034326	pos	-	-	-	-	Organic acids and derivatives	Carboxylic acids and derivatives	422.248	2M+ACN+H	C6H14N4O3	1.4831	0.0115003	2.83119	61370-10-3	Amino acids, peptides, and analogues	1.12516e+07	1.16475e+07	1.13342e+07	1.14197e+07	1.17138e+07	1.13365e+07	1.01966e+07	9.96709e+06	1.05246e+07	1.05411e+07	1.01411e+07	1.00595e+07	1.12587e+07	1.10451e+07	1.10304e+07
pos_8188	D-TYROSINE	metab_9055	-	-	C06420	HMDB0250803	pos	Peptides	Amino acids	-	-	Organic acids and derivatives	Carboxylic acids and derivatives	182.081	M+H	C9H11NO3	1.4988	0.00537826	-2.37365	556-02-5	Amino acids, peptides, and analogues	1.13226e+06	1.15348e+06	1.11527e+06	1.21181e+06	1.16237e+06	1.11088e+06	1.02458e+06	986290	885819	1.00672e+06	1.02533e+06	977132	1.09079e+06	1.08463e+06	1.07913e+06
pos_15	Gly-Val	metab_554	-	-	-	-	pos	-	-	-	-	-	-	175.107	M+Na, 2M+H, M+K, M+H, M+H-H2O	C7H14N2O3	1.5066	0.00666325	-2.80129	-	-	2.27194e+07	2.35998e+07	2.43483e+07	2.47442e+07	2.32156e+07	2.28198e+07	2.53936e+07	2.4007e+07	2.61839e+07	2.55447e+07	2.52546e+07	2.38459e+07	2.43609e+07	2.46156e+07	2.43127e+07
pos_8187	1,3-Butadiene	metab_7954	-	-	C16450	HMDB0041792	pos	-	-	-	-	Hydrocarbons	Unsaturated hydrocarbons	72.0811	M+NH4	C4H6	1.5066	0.0198225	6.66163	106-99-0	Olefins	523963	588493	635743	604997	567376	563328	662834	628658	675984	658141	658517	637285	620145	631674	607123
pos_2101	(3S)-3,6-Diaminohexanoate	metab_1220	map01100;map00310	Metabolic pathways;Lysine degradation	C01142	HMDB0012114	pos	-	-	Metabolism;Metabolism	Global and overview maps;Amino acid metabolism	Organic acids and derivatives	Carboxylic acids and derivatives	129.102	M+H-H2O	C6H14N2O2	1.5144	0.00846994	-1.58178	4299-56-3	Amino acids, peptides, and analogues	1.32382e+06	1.36639e+06	1.45255e+06	1.43782e+06	1.35965e+06	1.35995e+06	1.50229e+06	1.41396e+06	1.50712e+06	1.50045e+06	1.4686e+06	1.42348e+06	1.43421e+06	1.44768e+06	1.42342e+06
pos_8178	Glutarate semialdehyde	metab_7944	map01100;map00310	Metabolic pathways;Lysine degradation	C03273	HMDB0012233	pos	-	-	Metabolism;Metabolism	Global and overview maps;Amino acid metabolism	Lipids and lipid-like molecules	Fatty Acyls	158.081	M+ACN+H	C5H8O3	1.5377	0.0560082	-3.41563	5746-02-01	Fatty acids and conjugates	4.30024e+06	3.5483e+06	4.72472e+06	3.91676e+06	4.14578e+06	4.10838e+06	3.32222e+06	3.78685e+06	5.75151e+06	5.04019e+06	3.64205e+06	3.65956e+06	3.81447e+06	4.16645e+06	4.24207e+06
pos_1520	2-Aminoheptanedioic acid	metab_578	-	-	-	HMDB0034252	pos	-	-	-	-	Organic acids and derivatives	Carboxylic acids and derivatives	198.073	M+Na, M+K	C7H13NO4	1.5456	0.0413745	-4.28422	3721-85-5	Amino acids, peptides, and analogues	631500	455211	576230	501761	522229	541538	380696	509906	709217	649681	424928	429282	492635	534145	506391
pos_2108	Apo-[3-methylcrotonoyl-CoA:carbon-dioxide ligase (ADP-forming)]	metab_1227	-	-	C04827	HMDB0059607	pos	-	-	-	-	Organic acids and derivatives	Carboximidic acids and derivatives	237.134	M+ACN+Na	C7H15N3O2	1.5456	0.0181295	9.27875	-	Carboximidic acids	1.79668e+06	1.70366e+06	1.5055e+06	1.50346e+06	1.71361e+06	1.67615e+06	1.5321e+06	1.57877e+06	1.43278e+06	1.54355e+06	1.58284e+06	1.5398e+06	1.53615e+06	1.58961e+06	1.57966e+06
pos_1521	2-Pyrrolidinone	metab_579	-	-	C11118	HMDB0002039	pos	-	-	-	-	Organoheterocyclic compounds	Pyrrolidines	86.0603	M+H, M+CH3OH+H	C4H7NO	1.5612	0.0115812	2.71277	616-45-5	Pyrrolidones	4.96099e+06	5.10987e+06	5.07873e+06	4.90127e+06	4.93619e+06	4.8681e+06	5.1084e+06	4.9488e+06	5.20616e+06	4.97434e+06	4.98665e+06	5.03404e+06	4.90957e+06	5.02236e+06	4.98619e+06
pos_1523	Pyridoxal	metab_581	map01100;map00750;map01240	Metabolic pathways;Vitamin B6 metabolism;Biosynthesis of cofactors	C00250	PW_C001188;HMDB0001545	pos	Vitamins and cofactors	Vitamins	Metabolism;Metabolism;Metabolism	Global and overview maps;Metabolism of cofactors and vitamins;Global and overview maps	Organoheterocyclic compounds	Pyridines and derivatives	185.092	M+H-H2O, M+NH4	C8H9NO3	1.569	0.0134451	-2.91627	66-72-8	Pyridine carboxaldehydes	2.26108e+07	2.15091e+07	2.016e+07	2.16881e+07	2.18516e+07	2.13054e+07	2.10606e+07	2.09444e+07	2.02086e+07	2.04083e+07	2.12115e+07	2.0967e+07	2.10719e+07	2.10488e+07	2.05741e+07
pos_204	Threoninyl-Valine	metab_1151	-	-	-	HMDB0029074;HMDB0304791	pos	-	-	-	-	Organic acids and derivatives	Carboxylic acids and derivatives	219.133	M+H-H2O, M+Na, M+H	C9H18N2O4	1.569	0.0191233	-3.03221	99032-17-4	Amino acids, peptides, and analogues	6.2749e+06	8.94333e+06	1.03496e+07	9.30292e+06	8.59519e+06	8.7887e+06	1.14485e+07	1.09852e+07	1.24906e+07	1.1962e+07	1.12338e+07	1.08551e+07	1.00718e+07	1.03106e+07	9.92805e+06
pos_2110	Val Asn Glu	metab_1230	-	-	-	-	pos	-	-	-	-	-	-	361.17	M+H	C14H24N4O7	1.569	0.0419757	-3.91774	-	-	373730	1.40183e+06	171145	498176	886870	499596	2.64629e+06	2.63599e+06	2.73836e+06	1.96427e+06	2.69743e+06	2.64187e+06	1.49801e+06	1.56231e+06	1.43648e+06
pos_8172	Isobutyric acid	metab_7938	map01100	Metabolic pathways	C02632	LMFA01020071;HMDB0001873	pos	-	-	Metabolism	Global and overview maps	Organic acids and derivatives	Carboxylic acids and derivatives	71.0495	M+H-H2O	C4H8O2	1.569	0.0292532	4.22537	79-31-2	Carboxylic acids	158463	155683	139977	145636	141986	148686	102678	109570	106499	117219	115614	114348	125092	131267	131976
pos_1522	Asp-Val	metab_580	-	-	-	-	pos	-	-	-	-	-	-	233.112	M+H, M+Na	C9H16N2O5	1.5768	0.0168408	-3.15212	-	-	5.08132e+06	5.41309e+06	6.39529e+06	6.52465e+06	5.42634e+06	5.60704e+06	6.53692e+06	5.821e+06	7.43718e+06	6.93371e+06	6.1497e+06	5.93399e+06	6.23134e+06	6.25982e+06	6.06683e+06
pos_2111	1,4-Cyclohexanedione	metab_1231	-	-	C08063	-	pos	-	-	-	-	-	-	113.06	M+H	C6H8O2	1.5768	0.0363593	-0.494417	637-88-7	-	5.14099e+06	5.15497e+06	4.97506e+06	5.20309e+06	4.96792e+06	4.95123e+06	3.54646e+06	3.78251e+06	4.0199e+06	4.38818e+06	3.93118e+06	4.09313e+06	4.24496e+06	4.52682e+06	4.52112e+06
pos_8168	5'-Deoxy-5'-fluorouridine	metab_7933	-	-	C12739	HMDB0246881;HMDB0060406	pos	-	-	-	-	Nucleosides, nucleotides, and analogues	5''-deoxyribonucleosides	264.1	M+NH4	C9H11FN2O5	1.5768	0.0137803	5.52303	-	Not Available	105312	236916	320071	296210	232222	212206	793909	701491	711884	591546	644928	650328	465637	455744	453885
pos_8169	Solerol	metab_7934	-	-	-	HMDB0002173	pos	-	-	-	-	Organoheterocyclic compounds	Lactones	188.091	M+ACN+H	C6H10O4	1.5768	0.0288412	-3.73409	27610-27-1	Not Available	1.97695e+06	1.85466e+06	2.87838e+06	2.6172e+06	1.75669e+06	1.81079e+06	1.0184e+06	941056	2.32074e+06	2.17485e+06	1.24048e+06	1.04116e+06	1.8165e+06	1.92427e+06	1.8673e+06
pos_2114	(2R,3R)-(-)-2,3-Butanediol	metab_1234	map01110;map00650	Biosynthesis of secondary metabolites;Butanoate metabolism	C03044	HMDB0033007	pos	-	-	Metabolism;Metabolism	Global and overview maps;Carbohydrate metabolism	Organic oxygen compounds	Organooxygen compounds	73.0651	M+H-H2O	C4H10O2	1.5924	0.0191648	3.95744	24347-58-8	Alcohols and polyols	262782	172632	334557	521648	214528	248208	230391	127189	304190	360679	220557	176788	263849	269776	274129
pos_41	3-Methyluridine	metab_3432	-	-	-	HMDB0004813	pos	-	-	-	-	Nucleosides, nucleotides, and analogues	Pyrimidine nucleosides	259.092	M+H-H2O, M+K, M+H, M+Na	C10H14N2O6	1.6002	0.0238266	-3.30762	2140-69-4	Not Available	3.16797e+06	2.96831e+06	2.96101e+06	3.16448e+06	2.98258e+06	2.93893e+06	2.81422e+06	2.98288e+06	2.98996e+06	2.90112e+06	2.80685e+06	2.88178e+06	2.85344e+06	2.98436e+06	2.96128e+06
pos_2115	Lys-Leu	metab_1235	-	-	-	-	pos	-	-	-	-	-	-	260.196	M+H	C12H25N3O3	1.6081	0.0091326	-3.44331	-	-	1.67008e+06	1.99304e+06	2.75306e+06	2.59938e+06	2.08091e+06	2.03836e+06	357665	116894	305355	1.18917e+06	364097	216862	1.43163e+06	1.41498e+06	1.40614e+06
pos_8158	Gein	metab_7922	-	-	C17058	HMDB0029909	pos	Steroids	24-Carbon atoms	-	-	Organic oxygen compounds	Organooxygen compounds	491.208	M+CH3OH+H	C21H30O11	1.6628	0.0780764	-9.26883	585-90-0	Carbohydrates and carbohydrate conjugates	775921	901476	814801	983610	826775	808525	1.09182e+06	973080	1.16886e+06	1.03224e+06	956682	900865	942464	900272	1.04637e+06
pos_1527	L-beta-aspartyl-L-leucine	metab_585	-	-	-	HMDB0011166	pos	-	-	-	-	Organic acids and derivatives	Peptidomimetics	247.128	M+H-H2O, M+H	C10H18N2O5	1.6784	0.0205458	-3.31177	-	Hybrid peptides	5.56013e+06	6.87316e+06	1.21506e+07	1.04486e+07	7.05567e+06	7.82905e+06	1.43132e+07	1.29064e+07	1.45898e+07	1.25593e+07	1.23799e+07	1.25739e+07	1.07866e+07	1.09597e+07	1.0521e+07
pos_205	4-Methylbenzaldehyde	metab_1162	map01100	Metabolic pathways	C06758	HMDB0029638	pos	-	-	Metabolism	Global and overview maps	Benzenoids	Benzene and substituted derivatives	121.065	M+H, M+NH4, M+H-H2O	C8H8O	1.6784	0.00705434	-1.21323	104-87-0	Benzoyl derivatives	2.58236e+06	2.79853e+06	2.40625e+06	2.74004e+06	2.84758e+06	2.65903e+06	2.4678e+06	2.16589e+06	2.78315e+06	2.62961e+06	2.40726e+06	2.24242e+06	2.56258e+06	2.58115e+06	2.59899e+06
pos_8157	Adipate semialdehyde	metab_7921	map01100	Metabolic pathways	C06102	HMDB0012882	pos	-	-	Metabolism	Global and overview maps	Lipids and lipid-like molecules	Fatty Acyls	95.0493	M+H-2H2O	C6H10O3	1.6784	0.070594	1.24906	928-81-4	Fatty acids and conjugates	238866	242696	226924	250505	239048	241713	207942	205073	210021	206189	210497	202828	236768	225852	205762
pos_1531	Kojic Acid	metab_590	-	-	C14516	HMDB0258034;HMDB0032923	pos	-	-	-	-	Organoheterocyclic compounds	Pyrans	143.034	M+H-H2O, M+H	C6H6O4	1.7097	0.036221	-2.52309	501-30-4	Pyranones and derivatives	484706	522028	461991	554664	491987	475873	536332	547444	633974	559340	541148	578909	499498	527948	535189
pos_8131	(S)-2-Acetolactate	metab_7893	map01100;map01110;map00770;map00650;map01210;map00290;map01230;map00660	Metabolic pathways;Biosynthesis of secondary metabolites;Pantothenate and CoA biosynthesis;Butanoate metabolism;2-Oxocarboxylic acid metabolism;Valine, leucine and isoleucine biosynthesis;Biosynthesis of amino acids;C5-Branched dibasic acid metabolism	C06010	HMDB0006855;LMFA01050460	pos	-	-	Metabolism;Metabolism;Metabolism;Metabolism;Metabolism;Metabolism;Metabolism;Metabolism	Global and overview maps;Global and overview maps;Metabolism of cofactors and vitamins;Carbohydrate metabolism;Global and overview maps;Amino acid metabolism;Global and overview maps;Carbohydrate metabolism	Organic acids and derivatives	Keto acids and derivatives	174.076	M+ACN+H	C5H8O4	1.7332	0.0447769	-3.51034	71698-08-3	Short-chain keto acids and derivatives	290274	267856	245308	235445	275313	254698	204227	204004	212157	226326	226391	204464	223089	243096	238738
pos_8103	Arg-Leu	metab_7862	-	-	-	-	pos	-	-	-	-	-	-	288.202	M+H	C12H25N5O3	1.7567	0.00759529	-3.65355	-	-	2.62392e+06	8.37652e+06	2.71906e+06	4.20308e+06	6.1188e+06	4.29604e+06	2.00895e+07	1.80583e+07	2.27759e+07	1.93144e+07	1.7109e+07	1.53946e+07	1.1286e+07	1.11477e+07	1.11312e+07
pos_8105	Propionylcarnitine	metab_7864	-	-	C03017	PW_C000658;HMDB0000824;LMFA07070105	pos	-	-	-	-	Lipids and lipid-like molecules	Fatty Acyls	218.138	M+H	C10H19NO4	1.7567	0.0296357	-2.9427	17298-37-2;20064-19-1	Fatty acid esters	711771	935995	383155	507793	781917	693253	728202	989832	848912	674188	726920	806963	682127	706243	723676
pos_8106	Pro-Val	metab_7865	-	-	-	-	pos	-	-	-	-	-	-	215.138	M+H	C10H18N2O3	1.7567	0.00521553	-2.80467	-	-	7.77508e+06	1.03163e+07	9.90075e+06	9.91549e+06	1.00053e+07	9.14262e+06	1.08701e+07	1.05395e+07	1.16404e+07	1.17729e+07	1.09158e+07	1.06202e+07	1.01859e+07	1.02927e+07	1.02362e+07
pos_1559	Leucyl-Threonine	metab_620	-	-	-	HMDB0028939	pos	-	-	-	-	Organic acids and derivatives	Carboxylic acids and derivatives	233.149	M+H, M+Na	C10H20N2O4	1.7645	0.0210212	-3.18209	-	Amino acids, peptides, and analogues	565956	685695	1.56928e+06	948488	726671	761545	2.32416e+06	1.89618e+06	1.77487e+06	1.44347e+06	1.67483e+06	1.77755e+06	1.33933e+06	1.3049e+06	1.2849e+06
pos_2167	4-Pyridoxic acid	metab_1292	map01100;map00750	Metabolic pathways;Vitamin B6 metabolism	C00847	HMDB0000017;PW_C000011	pos	-	-	Metabolism;Metabolism	Global and overview maps;Metabolism of cofactors and vitamins	Organoheterocyclic compounds	Pyridines and derivatives	201.086	M+NH4	C8H9NO4	1.7645	0.0567921	-3.20045	82-82-6	Pyridinecarboxylic acids and derivatives	2.20345e+06	2.09856e+06	1.79715e+06	2.11865e+06	2.17335e+06	2.06677e+06	1.94476e+06	2.00827e+06	2.05438e+06	1.97257e+06	2.03374e+06	2.04049e+06	1.88028e+06	2.01983e+06	2.10552e+06
pos_8086	Neamine	metab_7842	map01110	Biosynthesis of secondary metabolites	C01441	HMDB0255495	pos	-	-	Metabolism	Global and overview maps	Organic oxygen compounds	Organooxygen compounds	345.175	M+Na	C12H26N4O6	1.7645	0.129025	2.56867	3947-65-7	Carbohydrates and carbohydrate conjugates	127297	102107	134557	144762	158965	125158	192155	164876	218949	155090	147027	181062	120383	155713	135772
pos_8094	3,6-Dihydroxycyclohepta-2,4,6-trien-1-one	metab_7851	-	-	-	HMDB0260262	pos	-	-	-	-	Hydrocarbon derivatives	Tropones	156.065	M+NH4	C7H6O3	1.7645	0.038428	-3.46722	-	Not Available	539227	521779	459820	461459	547576	508729	444687	437023	445375	438628	452637	450748	439984	467282	473101
pos_1565	Hydroxyprolyl-Alanine	metab_627	-	-	-	HMDB0028856	pos	-	-	-	-	Organic acids and derivatives	Carboxylic acids and derivatives	185.092	M+H-H2O, 2M+H	C8H14N2O4	1.7723	0.059783	-2.36156	-	Amino acids, peptides, and analogues	6.15315e+06	6.11329e+06	5.87526e+06	6.13564e+06	6.23452e+06	5.89247e+06	5.62484e+06	5.87109e+06	5.87554e+06	5.71718e+06	6.10716e+06	5.93206e+06	5.36282e+06	5.89233e+06	6.00803e+06
pos_2177	2,6-diamino-4-hydroxy-5-formamidopyrimidine	metab_1303	-	-	C04744	HMDB0304046;HMDB0011657	pos	-	-	-	-	Organic nitrogen compounds	Organonitrogen compounds	152.056	M+H-H2O	C5H7N5O2	1.7723	0.0223507	-2.22234	77440-13-2	N-arylamides	941184	880287	845157	935019	893546	863616	770483	791074	746046	790238	780018	801763	845874	871962	834944
pos_2179	3',5'-Cyclic GMP	metab_1305	map01100;map00230	Metabolic pathways;Purine metabolism	C00942	HMDB0001314	pos	Nucleic acids	Cyclic nucleotides	Metabolism;Metabolism	Global and overview maps;Nucleotide metabolism	Nucleosides, nucleotides, and analogues	Purine nucleotides	346.053	M+H	C10H12N5O7P	1.7723	0.0032034	-3.81953	7665-99-8	Cyclic purine nucleotides	6.22037e+06	5.19224e+06	5.33632e+06	6.0016e+06	5.43554e+06	5.6943e+06	4.42677e+06	4.49475e+06	4.72388e+06	4.6879e+06	4.61533e+06	4.4874e+06	5.11204e+06	5.10337e+06	5.08043e+06
pos_374	3,4,5-Trihydroxypentanoylcarnitine	metab_3035	-	-	-	HMDB0241652	pos	-	-	-	-	Lipids and lipid-like molecules	Fatty Acyls	294.154	M+H-H2O, M+H, M+H-2H2O	C12H23NO7	1.7723	0.0159244	-3.64657	-	Fatty acid esters	3.95188e+07	3.95065e+07	3.73573e+07	3.86658e+07	3.86396e+07	3.84614e+07	3.71579e+07	3.66714e+07	3.70005e+07	3.69171e+07	3.8118e+07	3.58527e+07	3.89834e+07	3.81311e+07	3.78013e+07
pos_8075	(S)-5'-Deoxy-5'-(methylsulfinyl)adenosine	metab_7830	-	-	-	HMDB0033662	pos	-	-	-	-	Nucleosides, nucleotides, and analogues	5''-deoxyribonucleosides	314.09	M+H	C11H15N5O4S	1.7723	0.0347214	-4.04424	897-42-7	Not Available	479907	302531	685985	647255	325863	384613	881958	661541	148012	177567	760609	778788	496550	530749	505468
pos_385	Ustiloxin D	metab_3157	-	-	-	HMDB0041054	pos	-	-	-	-	Organic acids and derivatives	Carboxylic acids and derivatives	558.25	M+Na, M+ACN+Na, M+H-2H2O	C23H34N4O8	1.7956	0.048943	-6.92161	158243-18-6	Amino acids, peptides, and analogues	1.6567e+06	1.88083e+06	1.84883e+06	1.76056e+06	1.73672e+06	1.76282e+06	1.99896e+06	2.11941e+06	2.51878e+06	1.99348e+06	1.98921e+06	1.81693e+06	1.85965e+06	1.84328e+06	2.01234e+06
pos_8035	Asp-Met	metab_7786	-	-	-	-	pos	-	-	-	-	-	-	265.085	M+H	C9H16N2O5S	1.7956	0.082986	-2.14541	-	-	326982	314126	353639	414547	358478	324880	405054	350573	456094	448818	329523	321553	328558	368547	387282
pos_8043	Tyr-Glu	metab_7795	-	-	-	-	pos	-	-	-	-	-	-	311.123	M+H	C14H18N2O6	1.7956	0.031974	-3.65605	-	-	254930	261489	744127	456797	289654	365352	685909	565201	617017	551798	512745	576051	492452	518421	489277
pos_8044	Arg-Phe	metab_7796	-	-	-	-	pos	-	-	-	-	-	-	322.186	M+H	C15H23N5O3	1.7956	0.0662192	-3.61937	-	-	158614	279692	289108	166290	235259	239289	339439	296361	523292	442039	325203	257098	281585	287078	317890
pos_1578	Ile-Ala	metab_641	-	-	-	-	pos	-	-	-	-	-	-	203.138	M+H, M+Na	C9H18N2O3	1.8033	0.00407068	-2.65163	-	-	3.99419e+06	7.00597e+06	1.04856e+07	6.67003e+06	6.59354e+06	6.78094e+06	1.28037e+07	1.18455e+07	1.26727e+07	1.15729e+07	1.14049e+07	1.16141e+07	9.38257e+06	9.3685e+06	9.44066e+06
pos_1613	Tyr-Ala	metab_681	-	-	-	-	pos	-	-	-	-	-	-	253.117	M+H, M+NH4	C12H16N2O4	1.8033	0.0255892	-3.3025	-	-	747238	851284	1.0591e+06	813939	803215	810017	1.03322e+06	960965	956503	924986	969651	951535	898281	890802	934251
pos_1616	Peramine	metab_684	-	-	-	HMDB0256303	pos	-	-	-	-	Organoheterocyclic compounds	Pyrrolopyrazines	230.138	M+H-H2O, M+H	C12H17N5O	1.8033	0.00329689	-8.19278	-	Not Available	622232	659827	584445	620388	640115	599149	611656	587792	614940	633475	598968	582197	614278	612137	616184
pos_1617	Asparaginyl-Proline	metab_685	-	-	-	HMDB0028739	pos	-	-	-	-	Organic acids and derivatives	Carboxylic acids and derivatives	212.102	M+ACN+H, M+H-H2O	C9H15N3O4	1.8033	0.018334	-2.72812	-	Amino acids, peptides, and analogues	2.22188e+06	2.69361e+06	1.85915e+06	2.5661e+06	2.44866e+06	2.16765e+06	3.98915e+06	4.40732e+06	3.41426e+06	3.75443e+06	4.16586e+06	3.92478e+06	3.13696e+06	3.02401e+06	3.08008e+06
pos_2199	Agar	metab_1327	-	-	C08815	HMDB0248056	pos	-	-	-	-	Organic oxygen compounds	Organooxygen compounds	301.129	M+H-2H2O	C14H24O9	1.8033	0.0202988	1.5335	9002-18-0	Carbohydrates and carbohydrate conjugates	1.50962e+06	1.67774e+06	1.32685e+06	1.34586e+06	1.67514e+06	1.66459e+06	1.43274e+06	1.54159e+06	1.44674e+06	1.46234e+06	1.57069e+06	1.46051e+06	1.49584e+06	1.55277e+06	1.50391e+06
pos_2200	PGP(20:5(5Z,8Z,11Z,14Z,16E)-OH(18R)/20:3(8Z,11Z,14Z))	metab_1330	-	-	-	HMDB0273599	pos	-	-	-	-	Not Available	Not Available	480.224	M+2Na	C46H76O14P2	1.8033	0.0844803	-2.51939	-	Not Available	879586	857236	637034	802226	857071	829356	937851	976675	938237	975415	930270	954305	755733	811551	893502
pos_8024	Glucosylgalactosyl hydroxylysine	metab_7774	-	-	-	HMDB0000585	pos	-	-	-	-	Lipids and lipid-like molecules	Fatty Acyls	487.213	M+H	C18H34N2O13	1.8033	0.0184413	0.0551065	32448-35-4	Fatty acyl glycosides	745603	757227	816064	776383	784522	756961	763168	721102	1.02814e+06	761856	766949	736508	786229	811025	785127
pos_8031	Paucine	metab_7782	-	-	C03002	HMDB0029876	pos	-	-	-	-	Benzenoids	Phenols	292.164	M+ACN+H	C13H18N2O3	1.8033	0.0258349	-4.35675	29554-26-5	Benzenediols	1.44985e+06	1.47312e+06	1.29201e+06	1.32353e+06	1.47653e+06	1.48621e+06	1.23628e+06	1.20617e+06	1.33455e+06	1.33038e+06	1.25953e+06	1.18287e+06	1.34078e+06	1.40549e+06	1.34883e+06
pos_8033	Ile-Glu	metab_7784	-	-	-	-	pos	-	-	-	-	-	-	261.144	M+H	C11H20N2O5	1.8033	0.0132773	-3.23257	-	-	7.56394e+06	8.75062e+06	2.26267e+07	1.65983e+07	9.86956e+06	1.15588e+07	2.69559e+07	2.27419e+07	2.09693e+07	1.82546e+07	2.06429e+07	2.17079e+07	1.77083e+07	1.76618e+07	1.72834e+07
pos_97	Ser-Val	metab_9013	-	-	-	-	pos	-	-	-	-	-	-	450.254	M+H, 2M+Na, M+ACN+H, 2M+ACN+H	C8H16N2O4	1.8033	0.0395488	-3.8009	-	-	2.8079e+06	3.18331e+06	3.43621e+06	2.94121e+06	2.84318e+06	2.90783e+06	3.5706e+06	3.66114e+06	3.39047e+06	3.21063e+06	3.69514e+06	3.40419e+06	3.05821e+06	3.25794e+06	3.29307e+06
pos_1585	(Z)-10-Hydroxy-8-decene-4,6-diynoic acid	metab_649	-	-	-	HMDB0031055	pos	-	-	-	-	Lipids and lipid-like molecules	Fatty Acyls	196.096	M+NH4, M+K	C10H10O3	1.8111	0.0261999	-2.98562	51193-97-6	Fatty acids and conjugates	1.53309e+06	1.35587e+06	1.51129e+06	1.54163e+06	1.53713e+06	1.46842e+06	1.30719e+06	1.25799e+06	1.35526e+06	1.35727e+06	1.32797e+06	1.30634e+06	1.31928e+06	1.38388e+06	1.37768e+06
pos_1610	1-Pyrrolidinyloxy, 3-(aminocarbonyl)-2,2,5,5-tetramethyl-	metab_678	-	-	-	HMDB0255776	pos	-	-	-	-	Organoheterocyclic compounds	Pyrrolidines	228.17	M+H-2H2O, M+ACN+H	C9H18N2O2	1.8111	0.0102538	-3.73151	-	Pyrrolidine carboxylic acids and derivatives	1.16105e+06	1.11481e+06	1.48009e+06	1.86568e+06	1.36992e+06	1.27397e+06	815478	496641	1.05942e+06	1.1081e+06	686541	508281	1.1293e+06	1.14731e+06	1.12556e+06
pos_1611	2',3'-Dideoxyuridine	metab_679	-	-	-	HMDB0245547	pos	-	-	-	-	Nucleosides, nucleotides, and analogues	Pyrimidine nucleosides	195.076	M+H-H2O, M+NH4	C9H12N2O4	1.8111	0.0128079	-2.38291	-	Pyrimidine 2'',3''-dideoxyribonucleosides	1.96005e+06	1.8372e+06	1.74543e+06	1.66581e+06	1.9763e+06	1.93102e+06	1.44679e+06	1.45792e+06	1.38083e+06	1.50484e+06	1.5367e+06	1.43926e+06	1.64222e+06	1.63277e+06	1.67316e+06
pos_2206	Abiraterone	metab_1336	-	-	-	HMDB0247752	pos	-	-	-	-	Lipids and lipid-like molecules	Steroids and steroid derivatives	388.206	M+K	C24H31NO	1.8111	0.037054	6.2336	-	Androstane steroids	529837	472935	412667	407051	501753	503206	421979	388916	406259	435656	445477	379849	396387	422130	423722
pos_382	N-Methacryloyl-L-glutamic acid	metab_3124	-	-	-	HMDB0255166	pos	-	-	-	-	Organic acids and derivatives	Carboxylic acids and derivatives	233.112	M+NH4, M+ACN+H, 2M+ACN+H	C9H13NO5	1.8111	0.0216713	-3.25998	-	Amino acids, peptides, and analogues	1.49759e+06	1.73684e+06	1.58958e+06	1.50322e+06	1.52958e+06	1.47647e+06	1.42716e+06	1.34689e+06	1.6002e+06	1.51831e+06	1.42425e+06	1.39083e+06	1.5503e+06	1.53854e+06	1.48807e+06
pos_8002	Saxitoxin	metab_7751	-	-	C13757	HMDB0029368	pos	-	-	-	-	Phenylpropanoids and polyketides	Saxitoxins, gonyautoxins, and derivatives	599.277	2M+H	C10H17N7O4	1.8111	0.0367888	1.58501	35523-89-8	Not Available	588388	735123	689803	742173	764885	601813	967163	1.04196e+06	1.26884e+06	1.01317e+06	1.02734e+06	937834	852325	807863	867508
pos_8003	N-[(3a,5b,7a)-3-hydroxy-24-oxo-7-(sulfooxy)cholan-24-yl]-Glycine	metab_7752	-	-	C01324	HMDB0002496	pos	-	-	-	-	Homogeneous non-metal compounds	Homogeneous halogens	574.245	M+2Na-H	C26H43NO8S	1.8111	0.0383592	4.99837	67030-55-1	Not Available	819292	885359	855327	859972	875834	854221	925387	925981	1.21764e+06	929028	874030	938466	919228	968680	899494
pos_8007	Thyrotropin-releasing factor	metab_7756	-	-	C03958	HMDB0060088;HMDB0060080;HMDB0259062	pos	Hormones and transmitters	Peptide hormones	-	-	Organic acids and derivatives	Carboxylic acids and derivatives	395.202	M+CH3OH+H	C16H22N6O4	1.8111	0.0658037	-5.53135	-	Amino acids, peptides, and analogues	507897	711769	501698	427626	562872	576925	520930	549127	504432	452581	536927	580861	564450	547963	496762
pos_8016	N-Hydroxy-L-tyrosine	metab_7766	map00460;map01100;map01110	Cyanoamino acid metabolism;Metabolic pathways;Biosynthesis of secondary metabolites	C03004	HMDB0038750	pos	-	-	Metabolism;Metabolism;Metabolism	Metabolism of other amino acids;Global and overview maps;Global and overview maps	Organic acids and derivatives	Carboxylic acids and derivatives	239.102	M+ACN+H	C9H11NO4	1.8111	0.0303494	-4.10541	64448-49-3	Amino acids, peptides, and analogues	523409	648744	934876	738515	663549	679656	1.05125e+06	947233	1.00137e+06	902254	909317	939491	877829	832627	833893
pos_8019	Herierin III	metab_7769	-	-	-	HMDB0038760	pos	-	-	-	-	Organoheterocyclic compounds	Pyrans	188.091	M+NH4	C8H10O4	1.8111	0.0375685	-3.05384	131123-56-3	Pyranones and derivatives	528397	550112	453461	431774	523373	496056	148616	132793	222207	253178	177236	165181	342066	352481	368494
pos_8020	N-Acetyl-D-galactosamine	metab_9064	map01100;map00520;map01250;map00052	Metabolic pathways;Amino sugar and nucleotide sugar metabolism;Biosynthesis of nucleotide sugars;Galactose metabolism	C01132	HMDB0000853;HMDB0000212;MJDBOTE0000646	pos	Carbohydrates	Monosaccharides	Metabolism;Metabolism;Metabolism;Metabolism	Global and overview maps;Carbohydrate metabolism;Global and overview maps;Carbohydrate metabolism	Organic oxygen compounds	Organooxygen compounds	186.076	M+H-2H2O	C8H15NO6	1.8111	0.0156732	-2.17193	14215-68-0;1811-31-0;1811-31-0;14131-60-3	Carbohydrates and carbohydrate conjugates	774353	686603	774456	742547	666431	674928	290528	316882	524080	475908	348212	317129	537709	550277	554108
pos_1593	(S)-Hexahydropyrrolo[1,2-a]pyrazine-1,4-Dione	metab_658	-	-	-	HMDB0242137	pos	-	-	-	-	Organic acids and derivatives	Carboxylic acids and derivatives	155.081	M+H, 2M+H	C7H10N2O2	1.8189	0.0336061	-2.93046	-	Amino acids, peptides, and analogues	4.03851e+07	3.89868e+07	3.78618e+07	3.87514e+07	4.0411e+07	3.89663e+07	3.66449e+07	3.67924e+07	3.65732e+07	3.64201e+07	3.75053e+07	3.75806e+07	3.62085e+07	3.86298e+07	3.80522e+07
pos_1596	(+/-)-Mevalonolactone	metab_661	-	-	-	-	pos	-	-	-	-	-	-	131.07	M+H, M+NH4	C6H10O3	1.8189	0.0573919	-2.07737	-	-	1.12583e+07	1.30466e+07	1.05641e+07	1.0992e+07	1.20242e+07	1.09564e+07	1.01659e+07	1.17926e+07	1.03901e+07	1.11032e+07	1.12106e+07	1.21136e+07	1.02918e+07	1.12567e+07	1.1481e+07
pos_2210	Glutamylaspartic acid	metab_1341	-	-	-	HMDB0028815	pos	-	-	-	-	Organic acids and derivatives	Peptidomimetics	263.088	M+H	C9H14N2O7	1.8189	0.053328	1.66153	3918-84-1	Hybrid peptides	171019	191155	148276	194862	186472	178811	201726	176009	203227	194255	218398	219692	192197	198200	178473
pos_7994	3-(3,5-difluorophenyl)-1-methyl-1-(oxan-4-ylmethyl)urea	metab_7741	-	-	-	-	pos	-	-	-	-	-	-	285.144	M+H	C14H18F2N2O2	1.8189	0.0307381	9.92285	-	-	613959	683066	617786	528250	647641	587868	599078	641263	650645	553319	609721	614253	576335	606403	609638
pos_7999	3-Methyl-2-oxovaleric acid	metab_9047	map01100;map01110;map00280;map00290;map01210;map01230	Metabolic pathways;Biosynthesis of secondary metabolites;Valine, leucine and isoleucine degradation;Valine, leucine and isoleucine biosynthesis;2-Oxocarboxylic acid metabolism;Biosynthesis of amino acids	C00671	PW_C000373;HMDB0000491	pos	Organic acids	Carboxylic acids	Metabolism;Metabolism;Metabolism;Metabolism;Metabolism;Metabolism	Global and overview maps;Global and overview maps;Amino acid metabolism;Amino acid metabolism;Global and overview maps;Global and overview maps	Organic acids and derivatives	Keto acids and derivatives	113.06	M+H-H2O	C6H10O3	1.8189	0.112376	-0.305583	1460-34-0;24809-08-3	Short-chain keto acids and derivatives	1.73532e+06	1.90819e+06	1.96632e+06	1.94033e+06	1.92426e+06	1.81197e+06	1.56758e+06	1.71673e+06	1.91254e+06	1.97336e+06	1.83608e+06	1.84548e+06	1.564e+06	1.86629e+06	1.94563e+06
pos_2216	2-Furanmethanol	metab_1347	-	-	C20441	HMDB0013742	pos	-	-	-	-	Organoheterocyclic compounds	Heteroaromatic compounds	99.0442	M+H	C5H6O2	1.8424	0.0710591	1.27456	98-00-0	Not Available	703500	530762	1.05859e+06	877655	588529	632483	751018	748701	1.20121e+06	949650	728364	699796	724698	821344	822376
pos_7979	Ile-Asp-Thr	metab_7724	-	-	-	-	pos	-	-	-	-	-	-	348.175	M+H	C14H25N3O7	1.8424	0.00728942	-3.67821	-	-	612147	738364	685780	654782	703855	640285	981141	949826	986933	806000	854545	906722	793756	798169	805299
pos_7982	Beta-D-Glucosamine	metab_7728	-	-	C08349	HMDB0030091	pos	-	-	-	-	Organic oxygen compounds	Organooxygen compounds	144.065	M+H-2H2O	C6H13NO5	1.8424	0.0308842	-2.04394	14257-69-3	Carbohydrates and carbohydrate conjugates	672420	652103	604198	674125	676474	638424	649310	664354	673452	636113	646534	667602	610080	625819	648665
pos_2219	(3S)-3-hydroxycyclocitral	metab_1350	map00999	Biosynthesis of various plant secondary metabolites	C19731	HMDB0303972	pos	-	-	Metabolism	Biosynthesis of other secondary metabolites	Organic oxygen compounds	Organooxygen compounds	213.086	M+2Na-H	C10H16O2	1.8502	0.0257478	0.977187	-	Alcohols and polyols	1.48879e+06	1.42778e+06	1.3383e+06	1.43246e+06	1.45263e+06	1.42275e+06	1.32825e+06	1.30694e+06	1.3269e+06	1.31435e+06	1.30833e+06	1.28777e+06	1.30963e+06	1.34512e+06	1.37886e+06
pos_2220	Histidinyl-Leucine	metab_1352	-	-	C05010	HMDB0253179;HMDB0028889	pos	-	-	-	-	Organic acids and derivatives	Carboxylic acids and derivatives	251.149	M+H-H2O	C12H20N4O3	1.858	0.00472734	-2.95641	7763-65-7	Amino acids, peptides, and analogues	1.5348e+07	1.5579e+07	1.41829e+07	1.38338e+07	1.548e+07	1.51737e+07	1.45864e+07	1.49466e+07	1.42533e+07	1.42516e+07	1.48507e+07	1.41858e+07	1.46714e+07	1.45541e+07	1.46763e+07
pos_7973	Saponin	metab_7719	-	-	-	HMDB0250620	pos	-	-	-	-	Lipids and lipid-like molecules	Prenol lipids	423.196	M+2Na+H	C58H94O27	1.858	0.172481	3.0658	-	Triterpenoids	261213	185567	226064	230623	183936	195867	216476	208922	216588	216025	197061	217672	236666	217311	167422
pos_7974	Ornithine	metab_9065	map01100;map00220;map00997;map01210;map02010;map00330;map00480;map01230;map01110;map00470	Metabolic pathways;Arginine biosynthesis;Biosynthesis of various other secondary metabolites;2-Oxocarboxylic acid metabolism;ABC transporters;Arginine and proline metabolism;Glutathione metabolism;Biosynthesis of amino acids;Biosynthesis of secondary metabolites;D-Amino acid metabolism	C00077	PW_C000140;HMDB0000214;HMDB0003374;MJDBOTE0000357	pos	Peptides	Amino acids	Metabolism;Metabolism;Metabolism;Metabolism;Environmental Information Processing;Metabolism;Metabolism;Metabolism;Metabolism;Metabolism	Global and overview maps;Amino acid metabolism;Biosynthesis of other secondary metabolites;Global and overview maps;Membrane transport;Amino acid metabolism;Metabolism of other amino acids;Global and overview maps;Global and overview maps;Metabolism of other amino acids	Organic acids and derivatives	Carboxylic acids and derivatives	303.144	2M+K	C5H12N2O2	1.858	0.0101248	4.68913	348-66-3;70-26-8;3184-13-2	Amino acids, peptides, and analogues	1.30423e+06	2.70402e+06	3.27353e+06	2.10976e+06	2.29084e+06	2.18999e+06	4.3159e+06	4.17238e+06	5.13773e+06	4.60421e+06	4.16057e+06	3.87065e+06	3.26438e+06	3.32952e+06	3.30997e+06
pos_7970	Formyl-5-hydroxykynurenamine	metab_7716	map00380	Tryptophan metabolism	C05647	PW_C008135;HMDB0012948	pos	-	-	Metabolism	Amino acid metabolism	Organic oxygen compounds	Organooxygen compounds	226.118	M+NH4	C10H12N2O3	1.8658	0.0525258	-3.58584	958733-17-0	Carbonyl compounds	222509	218135	215688	193263	220686	202345	208445	205388	188153	186206	215724	209738	220719	200395	218723
pos_7967	Gly-Asp-Val	metab_7712	-	-	-	-	pos	-	-	-	-	-	-	290.134	M+H	C11H19N3O6	1.8736	0.0151033	-3.69363	-	-	1.68293e+06	1.84446e+06	1.81035e+06	1.86229e+06	1.83917e+06	1.72999e+06	1.93007e+06	1.76604e+06	2.04325e+06	2.06207e+06	1.85443e+06	1.73963e+06	1.82437e+06	1.87681e+06	1.86778e+06
pos_2234	Tyrosyl-Arginine	metab_1367	-	-	-	HMDB0029099	pos	-	-	-	-	Organic acids and derivatives	Carboxylic acids and derivatives	320.171	M+H-H2O	C15H23N5O4	1.8893	0.00289607	-3.32034	-	Amino acids, peptides, and analogues	1.6759e+06	1.90481e+06	1.30811e+06	1.29466e+06	1.82173e+06	1.79138e+06	1.83723e+06	1.878e+06	1.72714e+06	1.7113e+06	1.88015e+06	1.83783e+06	1.70291e+06	1.70368e+06	1.69479e+06
pos_388	9-Ethylguanine	metab_3190	-	-	-	HMDB0247591	pos	-	-	-	-	Organoheterocyclic compounds	Imidazopyrimidines	180.087	M+H, M+Na, M+K	C7H9N5O	1.9049	0.0150838	-3.11061	-	Purines and purine derivatives	7.85319e+06	8.25684e+06	6.82154e+06	7.18668e+06	8.12919e+06	7.70865e+06	7.62135e+06	8.12604e+06	8.07593e+06	7.92663e+06	8.09951e+06	8.19741e+06	7.71628e+06	7.52618e+06	7.73498e+06
pos_7950	PIP(5-iso PGF2VI/16:2(9Z,12Z))	metab_7694	-	-	-	HMDB0278668	pos	-	-	-	-	Not Available	Not Available	479.221	M+2H	C43H74O19P2	1.9049	0.0807747	-2.61895	-	Not Available	1.86039e+06	2.06409e+06	1.45442e+06	1.95275e+06	1.8274e+06	1.88943e+06	1.94931e+06	1.95814e+06	2.14446e+06	1.99139e+06	1.96023e+06	2.13673e+06	1.78096e+06	1.93671e+06	2.09391e+06
pos_2244	Ile-Asp-Gln	metab_1378	-	-	-	-	pos	-	-	-	-	-	-	375.186	M+H	C15H26N4O7	1.9205	0.0313872	-3.4626	-	-	468595	510792	583429	494958	460820	468567	505573	450312	599217	490407	479831	464796	542625	530988	564733
pos_2245	L-2-Amino-3-methylenehexanoic acid	metab_1379	-	-	-	HMDB0030410	pos	-	-	-	-	Organic acids and derivatives	Carboxylic acids and derivatives	185.128	M+ACN+H	C7H13NO2	1.9284	0.0566907	-3.44769	29784-96-1	Amino acids, peptides, and analogues	89866.8	108405	89085.6	88675.8	106336	106074	90123.2	93661.1	90239.5	106206	108010	95023.4	90347.7	100126	99524.6
pos_7944	4(1H)-Pyridinone, 3-hydroxy-1-(3-hydroxypropyl)-2-methyl-	metab_7687	-	-	-	HMDB0250502	pos	-	-	-	-	Organoheterocyclic compounds	Pyridines and derivatives	201.123	M+NH4	C9H13NO3	1.944	0.0390568	-3.2983	-	Methylpyridines	608085	626952	592457	591214	614204	627823	619392	651005	615089	587374	647869	601033	578026	611604	623556
pos_2246	Biriperone	metab_1380	-	-	-	HMDB0249235	pos	-	-	-	-	Organoheterocyclic compounds	Indoles and derivatives	433.24	M+ACN+H	C24H26FN3O	1.9596	0.00378921	1.30254	-	Pyridoindoles	1.2371e+06	1.27704e+06	923896	975362	1.14802e+06	1.09355e+06	980385	989671	1.0943e+06	1.04712e+06	990150	1.03871e+06	1.06178e+06	1.05731e+06	1.05378e+06
pos_2247	Pretyrosine	metab_1381	map01100;map00400;map01110;map01230	Metabolic pathways;Phenylalanine, tyrosine and tryptophan biosynthesis;Biosynthesis of secondary metabolites;Biosynthesis of amino acids	C00826	HMDB0304809	pos	-	-	Metabolism;Metabolism;Metabolism;Metabolism	Global and overview maps;Amino acid metabolism;Global and overview maps;Global and overview maps	Organic acids and derivatives	Carboxylic acids and derivatives	269.112	M+ACN+H	C10H13NO5	1.9674	0.0249975	-4.18031	53078-86-7	Amino acids, peptides, and analogues	768582	1.26346e+06	1.85709e+06	1.38027e+06	1.2486e+06	1.26815e+06	2.26907e+06	2.20363e+06	2.12034e+06	1.98023e+06	2.20019e+06	2.16863e+06	1.67756e+06	1.74055e+06	1.76014e+06
pos_2252	4-Methyl-5-Thiazoleethanol	metab_1387	map00730;map01100;map01240	Thiamine metabolism;Metabolic pathways;Biosynthesis of cofactors	C04294	HMDB0032985	pos	-	-	Metabolism;Metabolism;Metabolism	Metabolism of cofactors and vitamins;Global and overview maps;Global and overview maps	Organoheterocyclic compounds	Azoles	144.047	M+H	C6H9NOS	1.9909	0.0104725	-2.56724	137-00-8	Thiazoles	1.06737e+06	1.14998e+06	1.16892e+06	1.16492e+06	1.05973e+06	1.02949e+06	1.32671e+06	1.36834e+06	1.51997e+06	1.45481e+06	1.36281e+06	1.26175e+06	1.23812e+06	1.23716e+06	1.26021e+06
pos_7932	2-(2-methoxyethoxy)-N-[(7-oxoazepan-2-yl)methyl]acetamide	metab_7674	-	-	-	-	pos	-	-	-	-	-	-	259.164	M+H	C12H22N2O4	1.9909	0.0149407	-3.49882	-	-	171083	731628	453284	191420	475503	487428	2.34516e+06	3.2939e+06	1.96767e+06	1.59719e+06	2.39733e+06	2.96419e+06	1.31756e+06	1.35479e+06	1.32398e+06
pos_7933	4-Deoxypyridoxine	metab_7675	-	-	-	HMDB0246408	pos	-	-	-	-	Organoheterocyclic compounds	Pyridines and derivatives	195.112	M+ACN+H	C8H11NO2	1.9909	0.0134399	-3.38395	-	Methylpyridines	2.31559e+06	2.31506e+06	2.09427e+06	2.10621e+06	2.36423e+06	2.24916e+06	2.15059e+06	2.29804e+06	2.21203e+06	2.10023e+06	2.23691e+06	2.22721e+06	2.14729e+06	2.2058e+06	2.17684e+06
pos_2256	(2S)-2-Amino-6-[(3-formylpiperidin-1-yl)amino]hexanoic acid	metab_1391	-	-	-	HMDB0255325	pos	-	-	-	-	Organic acids and derivatives	Carboxylic acids and derivatives	258.18	M+H	C12H23N3O3	2.0143	0.0319578	-3.66004	-	Amino acids, peptides, and analogues	243158	257826	264904	236968	276328	247277	245533	237114	262076	254235	229570	223283	252808	259248	243256
pos_7929	Phenylalanyllysine	metab_7670	-	-	-	HMDB0029000	pos	-	-	-	-	Organic acids and derivatives	Carboxylic acids and derivatives	294.18	M+H	C15H23N3O3	2.0143	0.0257381	-3.66353	6456-72-0	Amino acids, peptides, and analogues	298376	337471	628237	848888	377228	390378	63750.4	9290.99	86040.4	467931	65562.5	27237.5	328357	331060	344441
pos_2257	5-Isopropylbicyclo[3.1.0]hexan-2-one	metab_1392	-	-	-	HMDB0035229	pos	-	-	-	-	Organic oxygen compounds	Organooxygen compounds	139.111	M+H	C9H14O	2.03	0.252932	-2.66954	513-20-2	Carbonyl compounds	274954	242352	242733	221627	243579	193148	183197	197222	177205	154741	176326	164992	264887	205286	159066
pos_391	3-Hydroxyvaleric acid	metab_3223	-	-	-	HMDB0000531	pos	-	-	-	-	Lipids and lipid-like molecules	Fatty Acyls	101.06	M+H, M+Na, M+H-H2O	C5H10O3	2.0535	0.0833778	0.833716	10237-77-1	Fatty acids and conjugates	2.63082e+06	2.35951e+06	3.10388e+06	2.65277e+06	2.44655e+06	2.52336e+06	2.11469e+06	2.02756e+06	2.86479e+06	2.67232e+06	2.22293e+06	2.02099e+06	2.29181e+06	2.65153e+06	2.6642e+06
pos_392	3-Methylcrotonylglycine	metab_3234	-	-	C20828	HMDB0000459	pos	-	-	-	-	Organic acids and derivatives	Carboxylic acids and derivatives	199.107	M+ACN+H, 2M+H, M+ACN+Na	C7H11NO3	2.0613	0.0100012	-3.4742	33008-07-0	Amino acids, peptides, and analogues	1.89515e+07	1.78049e+07	1.71472e+07	1.77162e+07	1.85618e+07	1.72911e+07	1.72323e+07	1.7712e+07	1.728e+07	1.649e+07	1.77404e+07	1.72198e+07	1.71005e+07	1.73963e+07	1.74039e+07
pos_1629	Val-Val	metab_698	-	-	-	-	pos	-	-	-	-	-	-	217.154	M+H, M+Na	C10H20N2O3	2.0691	0.0185466	-2.96239	-	-	4.74815e+06	8.41867e+06	1.5715e+07	9.17032e+06	8.45036e+06	8.95974e+06	1.69952e+07	1.59627e+07	1.59166e+07	1.40662e+07	1.51626e+07	1.50358e+07	1.20321e+07	1.2477e+07	1.23393e+07
pos_7920	2-Amino-2-methyl-1-propanol	metab_7661	-	-	-	HMDB0244974	pos	-	-	-	-	Organic nitrogen compounds	Organonitrogen compounds	72.0811	M+H-H2O	C4H11NO	2.0691	0.0329598	4.11226	-	Amines	50590	75319.2	118709	76320.3	74198.6	80091.8	126365	120187	119992	109289	116534	118332	93683.1	100050	96540.9
pos_1633	Threonylproline	metab_703	-	-	-	HMDB0029069	pos	-	-	-	-	Organic acids and derivatives	Carboxylic acids and derivatives	239.102	M+Na, M+ACN+H	C9H16N2O4	2.1081	0.0323411	7.43202	46398-79-2	Amino acids, peptides, and analogues	2.55224e+06	3.08241e+06	3.3589e+06	2.95025e+06	2.97793e+06	2.91291e+06	3.09077e+06	3.21215e+06	3.60924e+06	3.13254e+06	3.14013e+06	3.07977e+06	2.98767e+06	3.17075e+06	3.15044e+06
pos_7910	3-Hydroxybenzaldehyde	metab_7650	-	-	C03067	-	pos	-	-	-	-	-	-	123.044	M+H	C7H6O2	2.116	0.0438434	-0.60239	100-83-4	-	78970.2	98812.3	146670	95114.2	109486	108597	102480	105153	102731	97229.3	103537	106434	98644.9	107217	105584
pos_1634	2-Hydroxycinnamic acid	metab_9046	map01100;map01110;map00999;map00360	Metabolic pathways;Biosynthesis of secondary metabolites;Biosynthesis of various plant secondary metabolites;Phenylalanine metabolism	C05838;C01772	HMDB0002641;HMDB0041592	pos	-	-	Metabolism;Metabolism;Metabolism;Metabolism	Global and overview maps;Global and overview maps;Biosynthesis of other secondary metabolites;Amino acid metabolism	Phenylpropanoids and polyketides	Cinnamic acids and derivatives	182.081	M+H, M+NH4	C9H8O3	2.1238	0.0615899	-2.11409	495-79-4;614-60-8	Hydroxycinnamic acids and derivatives	404290	501879	539648	481010	504539	479984	574266	593548	616592	524422	577695	556287	486533	544347	540225
pos_7906	Ala-Tyr	metab_7645	-	-	-	-	pos	-	-	-	-	-	-	253.117	M+H	C12H16N2O4	2.1316	0.0299672	-3.31681	-	-	332220	621122	737022	640013	609530	570131	1.56695e+06	1.5129e+06	1.26777e+06	1.11317e+06	1.3719e+06	1.36611e+06	914479	957794	967877
pos_2271	Serylproline	metab_1408	-	-	-	HMDB0029047	pos	-	-	-	-	Organic acids and derivatives	Carboxylic acids and derivatives	167.081	M+H-2H2O	C8H14N2O4	2.1551	0.075629	-1.92991	23827-93-2	Amino acids, peptides, and analogues	53285.8	52347.6	46265.9	50332.8	55716.2	32709.6	52175.9	45774.5	47179.3	53152.9	53632.2	57874	48430.9	53348.9	46040.1
pos_7904	10-Hydroperoxy-H4-neuroprostane	metab_7643	-	-	-	HMDB0062274	pos	-	-	-	-	Lipids and lipid-like molecules	Fatty Acyls	456.232	M+ACN+Na	C22H32O6	2.1629	0.0290409	-8.29748	-	Eicosanoids	3.77902e+06	4.2573e+06	3.59913e+06	4.00961e+06	4.03844e+06	3.75755e+06	4.24972e+06	3.96141e+06	4.31575e+06	4.20608e+06	4.12243e+06	4.03905e+06	4.21121e+06	4.04414e+06	3.98219e+06
pos_2273	9-Hydroxymegastigma-4,6,7-trien-3-one	metab_1410	-	-	-	HMDB0303053	pos	-	-	-	-	Lipids and lipid-like molecules	Prenol lipids	251.102	M+2Na-H	C13H18O2	2.1863	0.0109344	-0.195425	-	Sesquiterpenoids	442818	390396	402974	381089	440916	398842	385082	409488	406602	363633	396150	368624	402224	401156	409290
pos_7896	Proparacaine	metab_7633	-	-	C07383	HMDB0014945;PW_C009271	pos	-	-	-	-	Benzenoids	Benzene and substituted derivatives	336.227	M+ACN+H	C16H26N2O3	2.2098	0.0235982	-4.3944	499-67-2	Benzoic acids and derivatives	129405	560414	640111	493566	517343	430083	1.11295e+06	1.04375e+06	1.1614e+06	1.05493e+06	997427	977618	755152	759382	726948
pos_1641	Allobarbital	metab_710	-	-	-	HMDB0248157	pos	-	-	-	-	Organoheterocyclic compounds	Diazines	209.091	M+H, M+NH4	C10H12N2O3	2.2489	0.0150222	-3.00393	-	Pyrimidines and pyrimidine derivatives	1.01557e+06	988347	960490	967206	979393	920460	927569	919692	930294	915272	941471	952052	961287	974252	945448
pos_2279	Serotonin	metab_1416	map01100;map01110;map00380	Metabolic pathways;Biosynthesis of secondary metabolites;Tryptophan metabolism	C00780	HMDB0000259;PW_C000178;MJDBSJD0000073	pos	Peptides;Hormones and transmitters	Amines;Neurotransmitters	Metabolism;Metabolism;Metabolism	Global and overview maps;Global and overview maps;Amino acid metabolism	Organoheterocyclic compounds	Indoles and derivatives	177.102	M+H	C10H12N2O	2.2723	0.0321165	-2.7941	50-67-9	Tryptamines and derivatives	105667	135669	135787	138432	125959	105703	127235	123197	185130	162864	132443	119748	128714	137022	131310
pos_2281	Leu-Asp-Gln	metab_1419	-	-	-	-	pos	-	-	-	-	-	-	375.186	M+H	C15H26N4O7	2.2723	0.0264348	-3.71272	-	-	1.21797e+06	1.47324e+06	1.25346e+06	1.15121e+06	1.32248e+06	1.3393e+06	776278	575852	799585	760375	724834	762621	1.04638e+06	993183	1.01285e+06
pos_7888	Phe-Gln	metab_7624	-	-	-	-	pos	-	-	-	-	-	-	294.144	M+H	C14H19N3O4	2.2723	0.0109901	-3.6262	-	-	279126	384655	724992	449531	384874	395638	1.02739e+06	748600	833907	747396	616891	689396	608885	605212	618232
pos_7886	Ile-Asp-Lys	metab_7622	-	-	-	-	pos	-	-	-	-	-	-	375.223	M+H	C16H30N4O6	2.2801	0.100759	-3.21916	-	-	250061	440935	262857	184892	343332	259962	412670	481878	190407	201803	401199	409124	322352	267076	316797
pos_2285	Canavaninosuccinate	metab_1423	-	-	-	HMDB0012197	pos	-	-	-	-	Organic acids and derivatives	Carboxylic acids and derivatives	310.138	M+NH4	C9H16N4O7	2.327	0.0181792	7.29189	56073-32-6	Amino acids, peptides, and analogues	218051	251824	472495	217050	245872	270084	170099	126293	147242	208664	130161	129901	217576	210047	212205
pos_7881	5-Methyl-2-furaldehyde	metab_7617	-	-	C11115	HMDB0033002	pos	-	-	-	-	Organic oxygen compounds	Organooxygen compounds	111.044	M+H	C6H6O2	2.3427	0.0852961	-0.106577	620-02-0	Carbonyl compounds	1.73504e+06	1.75755e+06	1.96317e+06	1.65058e+06	1.89137e+06	1.68282e+06	2.2528e+06	2.51245e+06	2.35066e+06	2.3169e+06	2.40155e+06	2.09701e+06	1.80047e+06	2.06447e+06	2.11834e+06
pos_2288	4-Pentenoic acid	metab_1426	-	-	-	LMFA01030007;HMDB0031602	pos	-	-	-	-	Lipids and lipid-like molecules	Fatty Acyls	83.0494	M+H-H2O	C5H8O2	2.3505	0.112973	2.85575	591-80-0	Fatty acids and conjugates	127480	124919	145464	112184	134376	116435	156521	172748	177955	169885	178294	149814	126095	152645	155961
pos_2289	Phe-Thr	metab_1427	-	-	-	-	pos	-	-	-	-	-	-	267.133	M+H	C13H18N2O4	2.3583	0.02353	-3.70821	-	-	479518	833208	1.17765e+06	744846	747522	767433	1.39212e+06	1.28905e+06	1.21273e+06	1.11167e+06	1.20119e+06	1.28023e+06	1.0129e+06	1.00103e+06	1.04726e+06
pos_7876	L-Theanine	metab_7611	-	-	C01047	HMDB0034365	pos	-	-	-	-	Organic acids and derivatives	Carboxylic acids and derivatives	157.097	M+H-H2O	C7H14N2O3	2.3662	0.121957	-2.29338	3081-61-6	Amino acids, peptides, and analogues	897206	863491	880101	721679	867875	879655	764119	823462	887365	720098	847994	802946	724582	861761	924059
pos_2292	Racemetirosine	metab_1431	-	-	C07921	HMDB0014903;HMDB0247174	pos	-	-	-	-	Phenylpropanoids and polyketides	Phenylpropanoic acids	160.075	M+H-2H2O	C10H13NO3	2.374	0.0310518	-2.17202	672-87-7	Not Available	1.53012e+06	1.56433e+06	1.62569e+06	1.29553e+06	1.41011e+06	1.34428e+06	1.08715e+06	1.07595e+06	1.45313e+06	1.28725e+06	1.14131e+06	1.21817e+06	1.32253e+06	1.40273e+06	1.34051e+06
pos_7870	Thr-Tyr	metab_7605	-	-	-	-	pos	-	-	-	-	-	-	283.128	M+H	C13H18N2O5	2.3897	0.0360966	-3.29651	-	-	784152	1.24665e+06	1.68875e+06	1.26847e+06	1.2223e+06	1.23094e+06	1.74703e+06	1.75703e+06	1.93273e+06	1.69136e+06	1.73785e+06	1.61304e+06	1.43137e+06	1.48708e+06	1.5386e+06
pos_7866	Calystegine B2	metab_7600	-	-	C10851	HMDB0038594	pos	-	-	-	-	Alkaloids and derivatives	Tropane alkaloids	351.175	2M+H	C7H13NO4	2.4053	0.0201875	-4.78251	127414-85-1	Not Available	1.08493e+06	1.19522e+06	1.18879e+06	980280	1.07678e+06	1.06941e+06	1.0278e+06	1.09102e+06	966175	1.02257e+06	1.16244e+06	1.07632e+06	1.05629e+06	1.09898e+06	1.08538e+06
pos_1652	Histidyllysine	metab_722	-	-	-	HMDB0028890	pos	-	-	-	-	Organic acids and derivatives	Carboxylic acids and derivatives	284.171	M+H-H2O, M+H	C12H21N5O3	2.4131	0.010421	-3.52805	37700-85-9	Amino acids, peptides, and analogues	3.61898e+06	3.53139e+06	3.3474e+06	3.11569e+06	3.68718e+06	3.41409e+06	3.96993e+06	4.01174e+06	3.56903e+06	3.32387e+06	3.84715e+06	3.89309e+06	3.55228e+06	3.58812e+06	3.62707e+06
pos_7865	1-(2,4-difluorobenzoyl)-N-methyl-3,6-dihydro-2H-pyridine-4-carboxamide	metab_7599	-	-	-	-	pos	-	-	-	-	-	-	281.112	M+H	C14H14F2N2O2	2.4131	0.0354038	9.30385	-	-	310385	308792	876153	450085	314538	361370	679278	540046	449232	385780	470701	546415	457655	468974	490573
pos_7857	Asp-Tyr	metab_7590	-	-	-	-	pos	-	-	-	-	-	-	297.107	M+H	C13H16N2O6	2.4366	0.0171377	-3.25632	-	-	789258	788698	1.22457e+06	1.05685e+06	882158	884530	969075	883491	1.15402e+06	1.01118e+06	873211	855849	942114	972892	947916
pos_7851	Hhcfu	metab_7584	-	-	-	HMDB0247349	pos	-	-	-	-	Organoheterocyclic compounds	Diazines	588.26	2M+ACN+H	C11H16FN3O4	2.4444	0.0642836	2.82092	-	Pyrimidines and pyrimidine derivatives	795468	1.13591e+06	1.43353e+06	1.29555e+06	1.03493e+06	933730	1.74016e+06	1.59014e+06	2.25673e+06	1.90348e+06	1.39914e+06	1.69542e+06	1.48421e+06	1.33232e+06	1.4997e+06
pos_7848	Isoleucylhydroxyproline	metab_7580	-	-	-	HMDB0028908	pos	-	-	-	-	Organic acids and derivatives	Carboxylic acids and derivatives	245.149	M+H	C11H20N2O4	2.4522	0.0391992	-3.26176	90965-80-3	Amino acids, peptides, and analogues	3.044e+06	3.60775e+06	5.90392e+06	4.33396e+06	3.8657e+06	3.90177e+06	4.85289e+06	5.09493e+06	4.79968e+06	4.56597e+06	5.05387e+06	4.89963e+06	4.3967e+06	4.45405e+06	4.72866e+06
pos_9080	MJDBISSP00000009	metab_8940	-	-	-	;MJDBISSP00000009	pos	-	-	-	-	-	-	171.117	M+H	C9H6D5NO2	2.4522	0.03418	-2.84725	-	-	1.48616e+07	1.40132e+07	1.44165e+07	1.47903e+07	1.45443e+07	1.45817e+07	1.4569e+07	1.51184e+07	1.40692e+07	1.37502e+07	1.40777e+07	1.50773e+07	1.40485e+07	1.46182e+07	1.50409e+07
pos_2310	Leu-Glu-Asp	metab_1452	-	-	-	-	pos	-	-	-	-	-	-	376.17	M+H	C15H25N3O8	2.4601	0.075078	-3.42803	-	-	80836.1	171371	170006	157929	150597	134208	338532	291653	352700	286200	286647	313147	209568	181018	202301
pos_7842	Nafazatrom	metab_7574	-	-	-	HMDB0255420	pos	-	-	-	-	Benzenoids	Naphthalenes	600.26	2M+ACN+Na	C16H16N2O2	2.4601	0.0472346	4.02696	-	Not Available	785838	991848	1.27622e+06	1.03796e+06	827669	842651	1.42166e+06	1.41311e+06	2.31845e+06	1.73265e+06	1.21276e+06	1.35872e+06	1.21466e+06	1.20807e+06	1.31308e+06
pos_2312	Thymulin	metab_1454	-	-	-	HMDB0247858	pos	-	-	-	-	Organic Polymers	Polypeptides	430.197	M+2H	C33H54N12O15	2.4679	0.0362208	-4.15348	-	Not Available	579085	587161	832958	796402	655064	548572	743344	692558	1.05241e+06	774367	694805	668748	687768	689567	732767
pos_2317	N-Methyl-L-Threonine	metab_1459	-	-	-	-	pos	-	-	-	-	-	-	98.0602	M+H-2H2O	C5H11NO3	2.4913	0.0358888	1.0997	-	-	45230.5	38250.2	44636.7	43787.8	43846.1	36593	36481.4	40985.7	42104.5	32318.5	42287.2	39712.3	41132.8	42527.8	44187.8
pos_7834	Pirimicarb	metab_7565	-	-	C11079	HMDB0256598	pos	-	-	-	-	Organic nitrogen compounds	Organonitrogen compounds	256.176	M+NH4	C11H18N4O2	2.4913	0.00851238	-3.62512	23103-98-2	Amines	3.11527e+06	3.01731e+06	2.73364e+06	2.61841e+06	3.08128e+06	2.97167e+06	2.75724e+06	2.80361e+06	2.69135e+06	2.64589e+06	2.81346e+06	2.71714e+06	2.84805e+06	2.80604e+06	2.84759e+06
pos_1667	2-Methoxy-5-methylaniline	metab_738	-	-	C19216	HMDB0245200	pos	-	-	-	-	Benzenoids	Phenol ethers	120.081	M+H-H2O, M+H	C8H11NO	2.4992	0.0324611	-0.710807	-	Aminophenyl ethers	266782	375117	425367	460774	333932	351606	327217	278005	244336	263991	325537	320244	341184	356173	363745
pos_2319	2'-o-Methyladenosine	metab_1461	-	-	C04779	HMDB0004326	pos	-	-	-	-	Nucleosides, nucleotides, and analogues	Purine nucleosides	282.119	M+H	C11H15N5O4	2.4992	0.120975	-4.03867	2140-79-6	Not Available	154494	84266.5	311932	136545	132463	168011	161468	103853	10910.6	48536.2	117124	114215	122063	131216	153956
pos_7830	Theasaponin A3	metab_7561	-	-	-	HMDB0302076	pos	-	-	-	-	Lipids and lipid-like molecules	Prenol lipids	660.287	M+2Na	C61H94O28	2.4992	0.0471082	1.84985	-	Terpene glycosides	950908	870691	789323	1.04659e+06	894530	947327	844864	867235	947225	754380	869286	1.0086e+06	889804	851324	935281
pos_7829	L-Phenylalanine	metab_7559	map01100;map00997;map01210;map02010;map00999;map01230;map00460;map01110;map00470;map00970;map00400;map00360	Metabolic pathways;Biosynthesis of various other secondary metabolites;2-Oxocarboxylic acid metabolism;ABC transporters;Biosynthesis of various plant secondary metabolites;Biosynthesis of amino acids;Cyanoamino acid metabolism;Biosynthesis of secondary metabolites;D-Amino acid metabolism;Aminoacyl-tRNA biosynthesis;Phenylalanine, tyrosine and tryptophan biosynthesis;Phenylalanine metabolism	C00079	HMDB0000159;HMDB0250791;PW_C000104;MJDBAA00000196	pos	Peptides	Amino acids	Metabolism;Metabolism;Metabolism;Environmental Information Processing;Metabolism;Metabolism;Metabolism;Metabolism;Metabolism;Genetic Information Processing;Metabolism;Metabolism	Global and overview maps;Biosynthesis of other secondary metabolites;Global and overview maps;Membrane transport;Biosynthesis of other secondary metabolites;Global and overview maps;Metabolism of other amino acids;Global and overview maps;Metabolism of other amino acids;Translation;Amino acid metabolism;Amino acid metabolism	Organic acids and derivatives	Carboxylic acids and derivatives	166.086	M+H	C9H11NO2	2.507	0.0342606	-2.04668	63-91-2	Amino acids, peptides, and analogues	559129	881835	989144	1.16167e+06	722301	741714	683440	433467	289988	410651	579973	589063	728930	739969	777850
pos_1670	Glu-Tyr	metab_742	-	-	-	-	pos	-	-	-	-	-	-	311.123	M+H-H2O, M+H	C14H18N2O6	2.5148	0.0253268	-3.05197	-	-	598330	621024	1.11072e+06	780989	603090	662922	895956	746091	773160	745070	667370	773469	760433	726035	730450
pos_1672	Molybdopterin precursor Z	metab_744	-	-	-	HMDB0011683	pos	-	-	-	-	Organoheterocyclic compounds	Pteridines and derivatives	346.053	M+H, 2M+H	C10H12N5O7P	2.5148	0.149152	-3.56234	-	Pterins and derivatives	474641	415952	433521	589276	476030	512242	402417	491495	525512	437518	501411	378478	370527	474126	494819
pos_2328	Trans-3-hydroxy-L-proline	metab_1471	map01100;map00330	Metabolic pathways;Arginine and proline metabolism	C05147	HMDB0059659	pos	-	-	Metabolism;Metabolism	Global and overview maps;Amino acid metabolism	Organic acids and derivatives	Carboxylic acids and derivatives	304.149	2M+ACN+H	C5H9NO3	2.5305	0.0302938	-4.16305	-	Amino acids, peptides, and analogues	459099	525039	520904	522266	542120	488662	558991	569632	612022	580814	533410	559079	518215	535327	550595
pos_7817	Imidazolelactic acid	metab_7546	-	-	C05132	HMDB0002320	pos	-	-	-	-	Organoheterocyclic compounds	Azoles	189.086	M+CH3OH+H	C6H8N2O3	2.5383	0.0351872	-3.16434	876-19-7	Imidazoles	93795.3	116235	198442	153824	102439	121654	172641	211919	178092	166419	207542	201815	150220	151108	160005
pos_2335	Ophiopogonin C'	metab_1479	-	-	-	HMDB0029312	pos	-	-	-	-	Lipids and lipid-like molecules	Steroids and steroid derivatives	384.204	M+2Na	C39H62O12	2.5539	0.214292	7.0926	19057-67-1	Steroidal glycosides	55423.6	56723.3	255851	42808.2	56575.3	45788.3	54466.9	53246.3	73183.8	56190.4	42590.6	41182.9	66872.1	60056.6	43253.4
pos_7807	CDP-DG(a-13:0/20:5(7Z,9Z,11E,13E,17Z)-3OH(5,6,15))	metab_7535	-	-	-	HMDB0292809	pos	-	-	-	-	Not Available	Not Available	503.727	M+2H	C45H73N3O18P2	2.5539	0.114756	3.68608	-	Not Available	1.33211e+06	1.5364e+06	1.46545e+06	1.35796e+06	1.04537e+06	1.19543e+06	1.37758e+06	823640	881429	1.29785e+06	831981	1.67493e+06	1.26942e+06	1.033e+06	1.06291e+06
pos_7809	Ile Gly Glu	metab_7537	-	-	-	-	pos	-	-	-	-	-	-	318.165	M+H	C13H23N3O6	2.5539	0.0366113	-3.36819	-	-	201056	363404	138866	215821	280850	202281	596630	638993	550398	381522	569800	633558	365560	358392	384570
pos_7810	Histidylvaline	metab_7539	-	-	-	HMDB0028898	pos	-	-	-	-	Organic acids and derivatives	Carboxylic acids and derivatives	255.144	M+H	C11H18N4O3	2.5539	0.0448662	-3.06009	76019-15-3	Amino acids, peptides, and analogues	152303	138197	141877	117246	134157	151474	101001	98344.4	110789	115863	115751	92296	125747	116971	127194
pos_7804	Pilocarpine	metab_7532	map01110	Biosynthesis of secondary metabolites	C07474	HMDB0015217;MJDBOTE0001565	pos	-	-	Metabolism	Global and overview maps	Alkaloids and derivatives	Not Available	226.154	M+NH4	C11H16N2O2	2.5617	0.107928	-3.50073	92-13-7;54-71-7	Not Available	328387	304236	356591	464439	343922	322541	240918	164303	304130	304939	219195	178868	276969	293772	340239
pos_1684	Kolaflavanone	metab_757	-	-	C09761	LMPK12040002;HMDB0253817	pos	-	-	-	-	Phenylpropanoids and polyketides	Flavonoids	589.138	M+2H, M+H	C31H24O12	2.5696	0.0129307	7.40245	68705-66-8	Biflavonoids and polyflavonoids	3.52474e+06	3.64483e+06	3.40554e+06	3.42888e+06	3.37702e+06	3.19244e+06	3.34363e+06	3.21926e+06	3.34325e+06	3.13183e+06	3.26411e+06	3.3537e+06	3.37068e+06	3.36537e+06	3.29329e+06
pos_2340	2-Methyl-2-[4-[3-[1-(4-methylbenzyl)-5-oxo-4,5-dihydro-1H-1,2,4-triazol-3-yl]propyl]phenoxy]propanoic acid	metab_1485	-	-	-	HMDB0254247	pos	-	-	-	-	Benzenoids	Benzene and substituted derivatives	423.208	2M+3H2O+2H	C23H27N3O4	2.5696	0.018347	-9.22537	-	Phenoxyacetic acid derivatives	983459	922540	906446	927900	1.04385e+06	911592	853998	871233	979045	889266	860536	857657	879882	901090	912316
pos_1685	N(epsilon)-(carboxyethyl)lysine	metab_758	-	-	-	HMDB0255289	pos	-	-	-	-	Organic acids and derivatives	Carboxylic acids and derivatives	219.133	M+H, M+Na	C9H18N2O4	2.5774	0.00693927	-2.69792	-	Amino acids, peptides, and analogues	1.64543e+06	3.03074e+06	4.13132e+06	3.07726e+06	2.80808e+06	2.83423e+06	5.05319e+06	4.66653e+06	4.93935e+06	4.43191e+06	4.41923e+06	4.86546e+06	3.80604e+06	3.75424e+06	3.78751e+06
pos_7798	Epsilon-(Carboxyethyl)lysine	metab_7524	-	-	-	HMDB0251886	pos	-	-	-	-	Organic acids and derivatives	Carboxylic acids and derivatives	201.123	M+H-H2O	C9H18N2O4	2.5774	0.0251246	-2.49308	-	Amino acids, peptides, and analogues	126247	163128	193663	169321	150622	143773	228362	211124	255449	206417	211305	218893	177934	185721	186084
pos_2346	Carboxy-ptio	metab_1491	-	-	-	HMDB0249652	pos	-	-	-	-	Benzenoids	Benzene and substituted derivatives	279.133	M+H	C14H18N2O4	2.5852	0.0187929	-3.29845	-	Benzoic acids and derivatives	971581	2.42142e+06	1.20474e+06	1.79414e+06	1.78221e+06	1.39534e+06	3.31081e+06	3.19031e+06	3.59729e+06	3.32067e+06	3.11886e+06	3.28261e+06	2.44691e+06	2.49764e+06	2.40571e+06
pos_7792	Norepinephrine	metab_7518	map01100;map00350	Metabolic pathways;Tyrosine metabolism	C00547	HMDB0000216;PW_C000142;MJDBOTE0001316	pos	Hormones and transmitters;Hormones and transmitters	Other hormones;Neurotransmitters	Metabolism;Metabolism	Global and overview maps;Amino acid metabolism	Benzenoids	Phenols	152.07	M+H-H2O	C8H11NO3	2.5852	0.0366799	-2.16789	51-41-2	Benzenediols	53237.6	47114.7	47148.9	51066	46260.9	54105.3	54415.7	49978.8	42951.1	40725	47480.5	44037.5	44811.7	48175.5	46063.7
pos_1689	L-Pyridosine	metab_762	-	-	-	HMDB0029443	pos	-	-	-	-	Organic acids and derivatives	Carboxylic acids and derivatives	272.16	M+NH4, M+CH3OH+H	C12H18N2O4	2.593	0.00591738	-3.67596	31489-08-4	Amino acids, peptides, and analogues	3.32314e+06	2.35426e+06	9.10248e+06	3.89618e+06	2.38257e+06	2.9033e+06	3.04008e+06	2.76033e+06	3.77117e+06	2.97161e+06	2.57456e+06	2.81403e+06	3.58708e+06	3.54488e+06	3.5659e+06
pos_2356	N-alpha-Acetyl-L-lysine	metab_1502	-	-	C12989	HMDB0000446	pos	-	-	-	-	Organic acids and derivatives	Carboxylic acids and derivatives	211.107	M+Na	C8H16N2O3	2.6087	0.00205248	9.83903	1946-82-3	Amino acids, peptides, and analogues	1.05374e+07	9.4145e+06	9.81983e+06	9.83401e+06	9.81978e+06	9.55225e+06	9.35481e+06	9.17995e+06	8.94738e+06	8.8109e+06	9.09373e+06	9.21756e+06	9.64871e+06	9.65476e+06	9.61787e+06
pos_7777	Chinenoside VI	metab_7501	-	-	-	HMDB0032692	pos	-	-	-	-	Lipids and lipid-like molecules	Steroids and steroid derivatives	463.222	M+H+Na	C44H70O19	2.6087	0.190572	-4.81983	200483-13-2	Steroidal glycosides	116778	134549	179874	178477	154028	143246	118835	146286	182400	137986	153598	139572	125191	148097	182730
pos_2360	(S)-2-Amino-3-(hydroxy(nitroso)amino)propanoic acid	metab_1507	-	-	-	HMDB0248108	pos	-	-	-	-	Organic acids and derivatives	Carboxylic acids and derivatives	182.078	M+CH3OH+H	C3H7N3O4	2.6166	0.0353788	6.33229	-	Amino acids, peptides, and analogues	532736	305506	437315	352273	373097	348526	128255	160820	234896	219899	149200	142320	308153	322223	300589
pos_2363	CDP-DG(20:2(11Z,14Z)/LTE4)	metab_1510	-	-	-	HMDB0291837	pos	-	-	-	-	Not Available	Not Available	606.265	M+H+Na	C55H90N4O18P2S	2.6166	0.117436	-8.9809	-	Not Available	493337	555062	525065	568790	494197	464537	464131	455173	469628	465430	357008	455356	494463	422248	534300
pos_104	Bioepiderm	metab_46	map01100;map00780;map02010;map01240	Metabolic pathways;Biotin metabolism;ABC transporters;Biosynthesis of cofactors	C00120	HMDB0000030;HMDB0249220	pos	Vitamins and cofactors	Cofactors	Metabolism;Metabolism;Environmental Information Processing;Metabolism	Global and overview maps;Metabolism of cofactors and vitamins;Membrane transport;Global and overview maps	Organoheterocyclic compounds	Biotin and derivatives	245.095	M+H, M+Na, M+K, M+H-H2O	C10H16N2O3S	2.6244	0.0193439	-2.77836	58-85-5	Not Available	8.48597e+06	6.68533e+06	7.43027e+06	7.41166e+06	7.46351e+06	7.27368e+06	6.79686e+06	6.60563e+06	5.85507e+06	6.43579e+06	6.65129e+06	6.17877e+06	7.18412e+06	7.43415e+06	7.19745e+06
pos_2364	Dopamine quinone	metab_1511	-	-	C17755	HMDB0012219	pos	-	-	-	-	Organic oxygen compounds	Organooxygen compounds	169.097	M+NH4	C8H9NO2	2.6244	0.0415164	-2.72632	50673-96-6	Carbonyl compounds	1.60089e+07	1.50909e+07	1.54195e+07	1.53503e+07	1.59799e+07	1.52153e+07	1.50829e+07	1.51729e+07	1.49789e+07	1.41834e+07	1.51595e+07	1.55944e+07	1.43598e+07	1.54659e+07	1.54214e+07
pos_2365	Ile-Gly-Thr	metab_1512	-	-	-	-	pos	-	-	-	-	-	-	290.17	M+H	C12H23N3O5	2.6244	0.0335516	-3.18144	-	-	232165	426807	192870	303466	347278	273540	920943	960848	757232	551788	950619	898628	535741	572901	553389
pos_7767	Ser-Ile-Thr	metab_7490	-	-	-	-	pos	-	-	-	-	-	-	320.181	M+H	C13H25N3O6	2.6244	0.121457	-3.3025	-	-	9917.75	128353	7207.54	3393.5	21726.8	13559.9	314178	315086	283676	178942	274824	309250	145671	115139	124757
pos_1704	Acetyl-L-tyrosine	metab_780	-	-	C01657	HMDB0244966;HMDB0000866	pos	-	-	-	-	Organic acids and derivatives	Carboxylic acids and derivatives	224.091	M+H, M+ACN+H	C11H13NO4	2.6322	0.0343786	-2.72617	537-55-3	Amino acids, peptides, and analogues	323314	316539	280017	314722	285714	265850	253276	292787	259573	248508	277433	246519	261757	279542	275724
pos_2371	Chitotriose	metab_1519	-	-	-	HMDB0006578	pos	-	-	-	-	Organic oxygen compounds	Organooxygen compounds	515.231	2M+3H2O+2H	C18H35N3O13	2.6322	0.0509238	4.96747	41708-93-4	Carbohydrates and carbohydrate conjugates	694173	768778	668240	786902	779354	720573	705177	665467	806066	689406	734017	706712	684082	750052	691721
pos_7761	Lotaustralin	metab_7484	map00460;map01110	Cyanoamino acid metabolism;Biosynthesis of secondary metabolites	C08334	HMDB0033865	pos	-	-	Metabolism;Metabolism	Metabolism of other amino acids;Global and overview maps	Organic oxygen compounds	Organooxygen compounds	244.117	M+H-H2O	C11H19NO6	2.6322	0.0204156	-2.37817	534-67-8	Carbohydrates and carbohydrate conjugates	468493	250591	273454	259442	273339	291607	102943	73935.4	212872	180961	106562	111948	236943	232682	227471
pos_7762	Glutaminylthreonine	metab_7485	-	-	-	HMDB0028807	pos	-	-	-	-	Organic acids and derivatives	Carboxylic acids and derivatives	212.103	M+H-2H2O	C9H17N3O5	2.6322	0.0657779	-1.88128	74408-69-8	Amino acids, peptides, and analogues	58770.6	63958.5	50137.3	76401.7	68379.5	55451.3	126463	144793	106030	120136	141939	128471	90610.8	98939	103238
pos_2377	Temafloxacin	metab_1525	-	-	-	HMDB0258796	pos	-	-	-	-	Benzenoids	Anthracenes	462.1	M+2Na-H	C21H18F3N3O3	2.6401	0.0444806	-1.73305	-	Not Available	475279	699349	182241	451107	615063	456784	415271	550921	380114	317906	544298	521359	433581	465516	471312
pos_2381	Tyrosylglycine	metab_1530	-	-	-	HMDB0259337;HMDB0029105	pos	-	-	-	-	Organic acids and derivatives	Carboxylic acids and derivatives	221.091	M+H-H2O	C11H14N2O4	2.6479	0.0559629	-2.80089	673-08-5	Amino acids, peptides, and analogues	169759	139181	143725	136098	172899	140420	153004	168104	255403	170371	157316	146485	140989	148256	157617
pos_2382	Nodularin-R	metab_1531	-	-	-	HMDB0255693	pos	-	-	-	-	Organic acids and derivatives	Peptidomimetics	428.199	M+2Na	C40H58N8O10	2.6479	0.184293	-8.70306	-	Hybrid peptides	230876	238396	488684	417526	196089	198052	359522	366630	649844	487819	327457	404408	428980	314738	317449
pos_2385	PGP(22:6(4Z,7Z,10Z,12E,16Z,19Z)-OH(14)/22:4(7Z,10Z,13Z,16Z))	metab_1534	-	-	-	HMDB0273931	pos	-	-	-	-	Not Available	Not Available	506.239	M+2Na	C50H80O14P2	2.6479	0.262917	-2.28205	-	Not Available	361177	521377	304031	450668	363906	464444	517250	304619	294238	473244	230828	541594	462795	284279	323472
pos_7743	Serylvalylglycylglutamic acid	metab_7464	-	-	-	HMDB0302163	pos	-	-	-	-	Organic acids and derivatives	Carboxylic acids and derivatives	454.192	M+ACN+Na	C15H26N4O8	2.6479	0.0348728	1.96187	-	Amino acids, peptides, and analogues	495439	352109	555413	492989	426595	468610	448303	472570	434498	395050	452121	368873	455263	488094	470350
pos_7745	Homocitrulline	metab_7466	-	-	C02427	HMDB0000679	pos	-	-	-	-	Organic acids and derivatives	Carboxylic acids and derivatives	253.129	M+ACN+Na	C7H15N3O3	2.6479	0.0698326	8.69689	1190-49-4	Amino acids, peptides, and analogues	0	10711.7	0	10680.1	7051.11	13314.8	399219	596739	166034	22860.3	523819	604635	153760	149473	134369
pos_1714	Pro-Leu-His	metab_791	-	-	-	-	pos	-	-	-	-	-	-	366.212	M+2H, M+H	C17H27N5O4	2.6557	0.00329366	-3.41887	-	-	78213.8	350274	145538	112899	148659	120627	1.40023e+07	2.07163e+07	5.84283e+06	702205	1.87416e+07	1.81173e+07	6.1891e+06	6.21258e+06	6.17196e+06
pos_7730	CMP-3-deoxy-D-manno-octulosonate	metab_7450	map01100;map01250	Metabolic pathways;Biosynthesis of nucleotide sugars	C04121	HMDB0304292	pos	-	-	Metabolism;Metabolism	Global and overview maps;Global and overview maps	Nucleosides, nucleotides, and analogues	Pyrimidine nucleotides	574.128	M+CH3OH+H	C17H24N3O15P-2	2.6557	0.036511	-0.715258	-	Pyrimidine nucleotide sugars	833786	777460	623494	827631	790009	803752	748569	780411	717014	606442	760925	670051	693428	744648	709946
pos_2395	4-Pyrimidine Methanamine (hydrochloride)	metab_1545	-	-	-	-	pos	-	-	-	-	-	-	110.071	M+H	C5H7N3	2.6635	0.0545927	0.671108	-	-	2044.68	2414.9	592.48	1447.87	1689.14	497.647	55110.9	79111.5	26439.9	2413.26	75335.4	70398.1	24311.7	22267.5	24671.4
pos_7722	Cyclosquamosin D	metab_7441	-	-	-	HMDB0303369	pos	-	-	-	-	Organic acids and derivatives	Carboxylic acids and derivatives	419.213	M+2H	C41H56N8O11	2.6635	0.0849483	4.56481	-	Amino acids, peptides, and analogues	343111	327713	427497	356166	333968	291806	354702	340378	632576	412580	340964	336800	336731	399272	372958
pos_2402	Etiracetam	metab_1554	-	-	C07841	HMDB0252105;HMDB0015333	pos	-	-	-	-	Organic acids and derivatives	Carboxylic acids and derivatives	203.139	M+CH3OH+H	C8H14N2O2	2.6714	0.0115758	-2.47976	102767-28-2	Amino acids, peptides, and analogues	729493	1.5059e+06	2.18267e+06	1.51714e+06	1.43891e+06	1.37709e+06	3.21804e+06	2.93562e+06	2.84787e+06	2.49658e+06	2.71678e+06	2.87595e+06	2.08929e+06	2.13415e+06	2.09517e+06
pos_2403	2-Deoxystreptamine	metab_1555	map01110	Biosynthesis of secondary metabolites	C02627	HMDB0245101	pos	-	-	Metabolism	Global and overview maps	Organic oxygen compounds	Organooxygen compounds	347.191	2M+Na	C6H14N2O3	2.6714	0.01548	3.8426	2037-48-1	Alcohols and polyols	427200	1.27335e+06	188844	482974	827845	484963	1.96435e+06	2.02249e+06	2.03953e+06	1.42157e+06	1.96677e+06	1.98077e+06	1.20725e+06	1.24405e+06	1.21792e+06
pos_586	PGP(20:5(5Z,8Z,11Z,14Z,16E)-OH(18R)/i-22:0)	metab_5376	-	-	-	HMDB0275883	pos	-	-	-	-	Not Available	Not Available	497.263	M+2Na+H, M+2Na	C48H86O14P2	2.6714	0.0324686	-2.17848	-	Not Available	1.03524e+06	1.47535e+06	764943	1.11119e+06	1.27132e+06	1.0358e+06	1.63979e+06	1.72455e+06	1.97591e+06	1.61579e+06	1.61932e+06	1.66285e+06	1.33206e+06	1.3875e+06	1.42076e+06
pos_7711	Vindoline	metab_7429	map01110;map00901	Biosynthesis of secondary metabolites;Indole alkaloid biosynthesis	C01626	HMDB0259814;MJDBOTE0000982	pos	-	-	Metabolism;Metabolism	Global and overview maps;Biosynthesis of other secondary metabolites	Alkaloids and derivatives	Plumeran-type alkaloids	470.234	2M+3H2O+2H	C25H32N2O6	2.6714	0.0205891	-7.54844	2182-14-1	Not Available	1.89967e+06	3.12848e+06	1.9165e+06	1.96397e+06	2.67679e+06	2.01243e+06	4.23543e+06	4.49304e+06	6.44458e+06	4.70046e+06	3.59625e+06	4.23381e+06	3.11958e+06	3.21464e+06	3.24579e+06
pos_2414	CDP-DG(22:5(4Z,7Z,10Z,13Z,19Z)-O(16,17)/a-15:0)	metab_1567	-	-	-	HMDB0292930	pos	-	-	-	-	Not Available	Not Available	536.734	M+2Na	C49H79N3O16P2	2.6793	0.0335928	-4.0233	-	Not Available	424905	390485	419805	429331	356012	414935	334467	397739	497543	420703	400032	387944	357402	381039	363105
pos_7701	PIP(20:3(8Z,11Z,14Z)/6 keto-PGF1alpha)	metab_7418	-	-	-	HMDB0279896	pos	-	-	-	-	Not Available	Not Available	528.264	M+2H	C49H84O20P2	2.6793	0.00244169	9.59566	-	Not Available	713855	908767	1.02502e+06	922609	717148	829005	957080	949742	928840	924105	792318	1.03813e+06	894364	890730	890469
pos_7709	KAPA	metab_7426	map01100;map00780;map01240	Metabolic pathways;Biotin metabolism;Biosynthesis of cofactors	C01092	HMDB0240687	pos	-	-	Metabolism;Metabolism;Metabolism	Global and overview maps;Metabolism of cofactors and vitamins;Global and overview maps	Lipids and lipid-like molecules	Fatty Acyls	188.128	M+H	C9H17NO3	2.6793	0.0870661	-2.18739	682799-71-9	Fatty acids and conjugates	138454	125698	147386	124644	136713	143702	153240	177702	140639	130724	157027	164986	135563	153712	160920
pos_2427	25-Desacetyl rifapentine	metab_1581	-	-	-	HMDB0245684	pos	-	-	-	-	Phenylpropanoids and polyketides	Macrolactams	440.212	M+2Na	C45H62N4O11	2.6949	0.0977794	5.72722	-	Not Available	713989	652221	884462	721303	718084	714304	732038	734115	850953	763631	808235	714405	655240	792018	762811
pos_2432	Petasitenine	metab_1587	-	-	C10359	HMDB0030328	pos	-	-	-	-	Organoheterocyclic compounds	Azaspirodecane derivatives	785.34	2M+Na	C19H27NO7	2.6949	0.0616087	-8.46205	60102-37-6	Not Available	784835	662281	805457	934930	740835	683650	786894	782994	957163	860291	677068	585878	790555	842164	744577
pos_2440	Halichondrin B	metab_1596	-	-	C16791	HMDB0259437	pos	-	-	-	-	Organic oxygen compounds	Organooxygen compounds	578.277	M+2Na	C60H86O19	2.7028	0.14783	-1.46363	103614-76-2	Carbohydrates and carbohydrate conjugates	513027	603339	310566	627089	654500	464432	603811	646786	684610	688112	624768	697207	727107	539220	647253
pos_597	Urotensin-related peptide	metab_5498	-	-	-	HMDB0250009	pos	-	-	-	-	Organic acids and derivatives	Carboxylic acids and derivatives	512.245	M+2H, M+H	C49H70N10O10S2	2.7028	0.0309344	3.40766	-	Amino acids, peptides, and analogues	5.38921e+06	5.14065e+06	3.10704e+06	5.02038e+06	5.10595e+06	5.04768e+06	4.24207e+06	3.88582e+06	3.8327e+06	3.98288e+06	4.02455e+06	4.20473e+06	4.40724e+06	4.53373e+06	4.26168e+06
pos_7664	Glutaminyltryptophan	metab_7376	-	-	-	HMDB0028808	pos	-	-	-	-	Organic acids and derivatives	Carboxylic acids and derivatives	728.319	2M+ACN+Na	C16H20N4O4	2.7028	0.0382623	9.32325	66851-83-0	Amino acids, peptides, and analogues	1.17836e+06	989338	1.29905e+06	1.21348e+06	1.15616e+06	895791	881360	1.03678e+06	1.14294e+06	1.09826e+06	923324	968775	1.0721e+06	1.01611e+06	996228
pos_7670	PGP(22:6(4Z,7Z,10Z,13Z,16Z,19Z)/20:4(5Z,8Z,11Z,14Z))	metab_7383	map01100;map00564	Metabolic pathways;Glycerophospholipid metabolism	C03892	PW_C062991;HMDB0116746	pos	-	-	Metabolism;Metabolism	Global and overview maps;Lipid metabolism	Lipids and lipid-like molecules	Glycerophospholipids	473.234	M+H+Na	C48H76O13P2	2.7028	0.355285	-4.57872	-	Glycerophosphoglycerophosphates	324764	540623	321164	340403	356988	333384	504586	292739	405568	396868	291631	466076	522788	322364	272732
pos_7676	Rotigaptide	metab_7389	-	-	-	HMDB0257314	pos	-	-	-	-	Organic acids and derivatives	Carboxylic acids and derivatives	309.645	M+2H	C28H39N7O9	2.7028	0.0513511	-9.34415	-	Amino acids, peptides, and analogues	126177	214392	193905	191047	162475	170097	170071	185626	227859	198007	162984	205557	165393	176625	183167
pos_7659	Xanthine amine congener	metab_7370	-	-	-	HMDB0259918	pos	-	-	-	-	Organoheterocyclic compounds	Imidazopyrimidines	442.228	2M+3H2O+2H	C21H28N6O4	2.7106	0.0587111	-1.61426	-	Purines and purine derivatives	237783	258056	261691	266095	285669	215635	271886	359604	487891	227124	434490	271753	305639	336002	341281
pos_7643	Araloside A	metab_7353	-	-	C17540	HMDB0034535	pos	-	-	-	-	Lipids and lipid-like molecules	Prenol lipids	475.245	M+H+Na	C47H74O18	2.7184	0.0300389	5.63337	7518-22-1	Terpene glycosides	488272	576361	787308	459318	577703	461590	559035	551693	518043	534305	498408	540592	469197	478155	497503
pos_154	2',7-Dihydroxy-4'-methoxy-8-prenylflavan 2',7-diglucoside	metab_599	-	-	-	HMDB0036400	pos	-	-	-	-	Phenylpropanoids and polyketides	Flavonoids	697.312	2M+3H2O+2H, M+CH3OH+H, M+H-H2O	C33H44O14	2.7263	0.10724	7.53059	-	Flavonoid glycosides	2.73448e+06	3.05898e+06	2.66027e+06	3.25115e+06	2.56052e+06	2.88208e+06	2.91994e+06	2.39604e+06	2.61912e+06	2.88729e+06	2.41454e+06	3.0139e+06	3.03558e+06	2.86414e+06	2.45438e+06
pos_155	Cyclosquamosin F	metab_610	-	-	-	HMDB0303371	pos	-	-	-	-	Organic acids and derivatives	Carboxylic acids and derivatives	797.376	M+Na, M+K, M+H+Na	C36H54N8O11	2.7263	0.0986548	-5.66787	-	Amino acids, peptides, and analogues	2.43188e+06	2.93946e+06	2.4815e+06	3.18801e+06	2.36034e+06	2.6553e+06	3.53181e+06	2.39869e+06	2.89182e+06	3.10223e+06	2.35762e+06	3.00227e+06	3.26927e+06	3.00193e+06	2.68127e+06
pos_2471	Picrocrocin	metab_1630	map00999	Biosynthesis of various plant secondary metabolites	C17055	HMDB0005796	pos	-	-	Metabolism	Biosynthesis of other secondary metabolites	Organic oxygen compounds	Organooxygen compounds	344.181	2M+3H2O+2H	C16H26O7	2.7263	0.0247183	3.31659	138-55-6	Carbohydrates and carbohydrate conjugates	559361	1.07473e+06	657258	528571	664545	453420	3.62444e+06	3.33339e+06	2.87068e+06	2.15919e+06	2.86085e+06	3.28575e+06	1.79154e+06	1.78308e+06	1.71222e+06
pos_2476	PI(22:5(4Z,7Z,10Z,13Z,16Z)/PGJ2)	metab_1635	-	-	-	HMDB0278137	pos	-	-	-	-	Not Available	Not Available	504.247	M+2Na	C51H79O15P	2.7263	0.0673015	-0.209585	-	Not Available	6.12965e+06	6.76263e+06	5.46495e+06	6.56558e+06	6.50305e+06	6.62336e+06	6.57712e+06	5.90817e+06	6.34675e+06	6.75888e+06	6.0989e+06	7.1123e+06	6.58185e+06	6.35037e+06	5.76769e+06
pos_2477	PGP(PGF2alpha/22:6(4Z,7Z,10Z,13Z,16Z,19Z))	metab_1636	-	-	-	HMDB0274193	pos	-	-	-	-	Not Available	Not Available	509.231	M+2Na	C48H78O16P2	2.7263	0.118594	7.74694	-	Not Available	1.95342e+06	1.97683e+06	2.21936e+06	2.2418e+06	1.78384e+06	1.9796e+06	1.5357e+06	1.48937e+06	1.67653e+06	1.83572e+06	1.45931e+06	1.72171e+06	2.15182e+06	1.98399e+06	1.69599e+06
pos_7622	Deltoside	metab_7330	-	-	C08895	HMDB0040882	pos	-	-	-	-	Lipids and lipid-like molecules	Steroids and steroid derivatives	532.267	M+2H	C51H82O23	2.7263	0.111093	-5.72827	62751-68-2	Steroidal glycosides	758152	1.13089e+06	607652	824626	906437	838494	1.23516e+06	1.19892e+06	1.49754e+06	1.35691e+06	1.06067e+06	1.4399e+06	1.11315e+06	1.08253e+06	900997
pos_7624	LHRH, acetyl-2-(2-naphthyl)-ala(1)-4-F-phe(2)-trp(3)-arg(6)-	metab_7332	-	-	-	HMDB0259554	pos	-	-	-	-	Lipids and lipid-like molecules	Steroids and steroid derivatives	487.237	M+2H+Na	C72H93FN18O13	2.7263	0.125844	-6.14604	-	Steroid esters	1.40076e+06	1.6936e+06	3.17452e+06	1.41767e+06	1.58628e+06	1.44166e+06	1.52064e+06	1.25694e+06	1.38118e+06	1.51677e+06	1.20705e+06	1.78816e+06	1.69608e+06	1.4085e+06	1.34604e+06
pos_7632	Calcitriol phosphate	metab_7341	-	-	-	HMDB0249549	pos	-	-	-	-	Lipids and lipid-like molecules	Steroids and steroid derivatives	266.129	M+H+Na	C27H41O7P	2.7263	0.133708	5.00456	-	Vitamin D and derivatives	186040	200908	183595	217506	196786	202136	222066	190377	223772	189113	202984	225208	230387	190328	179629
pos_2489	PIP(TXB2/18:3(9Z,12Z,15Z))	metab_1649	-	-	-	HMDB0279388	pos	-	-	-	-	Not Available	Not Available	514.243	M+2H	C47H80O20P2	2.7342	0.0774717	0.178664	-	Not Available	2.38665e+06	2.41893e+06	2.27821e+06	2.70412e+06	2.24348e+06	2.72681e+06	2.48644e+06	2.10232e+06	2.19887e+06	2.38767e+06	2.1001e+06	2.69462e+06	2.69947e+06	2.37547e+06	2.35907e+06
pos_2495	Theasaponin B1	metab_1656	-	-	-	HMDB0040881	pos	-	-	-	-	Lipids and lipid-like molecules	Prenol lipids	654.301	M+2H	C65H94O27	2.7342	0.119453	-8.86323	160539-68-4	Terpene glycosides	2.0305e+06	2.16573e+06	2.03696e+06	2.51657e+06	1.99109e+06	2.18382e+06	2.13602e+06	1.54475e+06	1.88743e+06	2.19703e+06	1.55807e+06	2.19761e+06	2.15496e+06	1.96199e+06	1.69421e+06
pos_7601	Fluocortolone caproate	metab_7307	-	-	-	HMDB0252352	pos	-	-	-	-	Lipids and lipid-like molecules	Steroids and steroid derivatives	538.297	M+ACN+Na	C28H39FO5	2.7342	0.164536	6.30424	-	Pregnane steroids	718094	773997	701850	799041	607357	769487	680396	623643	567124	702305	642187	761946	786364	569127	648592
pos_7608	Piperdial	metab_7314	-	-	C09711	HMDB0035798	pos	-	-	-	-	Organic oxygen compounds	Organooxygen compounds	295.128	M+2Na-H	C15H22O3	2.7342	0.0783799	-0.311246	100288-36-6	Alcohols and polyols	311746	340807	862743	480922	350744	404928	795428	589896	560036	502073	490284	650000	582232	532708	498389
pos_794	Dermorphin	metab_7682	-	-	C20030	HMDB0251025	pos	-	-	-	-	Organic acids and derivatives	Carboxylic acids and derivatives	835.392	M+H-2H2O, M+CH3OH+H	C40H50N8O10	2.7342	0.0917049	-7.83617	77614-16-5	Amino acids, peptides, and analogues	4.37329e+06	5.16262e+06	8.90242e+06	5.13158e+06	4.60697e+06	4.68371e+06	5.40264e+06	4.80857e+06	4.89856e+06	6.10478e+06	4.34847e+06	5.58698e+06	5.90278e+06	5.46053e+06	4.90986e+06
pos_614	Thiodiglycol	metab_5688	-	-	-	HMDB0042033	pos	-	-	-	-	Organosulfur compounds	Thioethers	105.037	M+H-H2O, M+H	C4H10O2S	2.742	0.0300067	0.739291	111-48-8	Dialkylthioethers	33483.7	1252.24	133070	198877	11674.1	46154.9	12378	2391.19	47865.6	86792.7	18683.5	7146.86	55253.7	55918.4	52804.2
pos_619	Thr-Pro-Val	metab_5743	-	-	-	-	pos	-	-	-	-	-	-	316.186	M+H-2H2O, M+H	C14H25N3O5	2.742	0.0334897	-3.42898	-	-	610483	735382	914933	663983	703830	581791	1.20976e+06	1.10377e+06	1.67191e+06	1.38854e+06	986575	1.05528e+06	987903	931179	934424
pos_744	Carbidopa	metab_7127	-	-	-	HMDB0014336;HMDB0246122	pos	-	-	-	-	Phenylpropanoids and polyketides	Phenylpropanoic acids	227.102	M+H-H2O, M+H	C10H14N2O4	2.742	0.0264428	-2.97584	28860-95-9	Not Available	5.12882e+06	4.88012e+06	4.99187e+06	5.09918e+06	4.8035e+06	4.98714e+06	4.59429e+06	4.36167e+06	4.30464e+06	4.57172e+06	4.41101e+06	4.55438e+06	4.91424e+06	4.74474e+06	4.66735e+06
pos_7583	Val-Cit	metab_7286	-	-	-	HMDB0259738	pos	-	-	-	-	Organic acids and derivatives	Carboxylic acids and derivatives	257.16	M+H-H2O	C11H22N4O4	2.742	0.0678714	-2.95435	-	Amino acids, peptides, and analogues	318264	334168	330603	304229	309335	333403	284573	242628	218926	307465	224128	250234	300158	261992	281388
pos_7584	Ser-Leu	metab_7287	-	-	-	-	pos	-	-	-	-	-	-	219.133	M+H	C9H18N2O4	2.742	0.0535951	-2.50582	-	-	2.04771e+06	3.40793e+06	5.21025e+06	3.96504e+06	3.20255e+06	3.43991e+06	6.39416e+06	5.57388e+06	5.23717e+06	5.37675e+06	5.17356e+06	6.12462e+06	4.65884e+06	4.37433e+06	4.18992e+06
pos_7588	S-(2-Carboxyethyl)-L-cysteine	metab_7291	-	-	-	HMDB0246645	pos	-	-	-	-	Organic acids and derivatives	Carboxylic acids and derivatives	158.027	M+H-2H2O	C6H11NO4S	2.742	0.0284471	-1.75856	-	Amino acids, peptides, and analogues	140522	134058	89399.2	85919.1	143754	157096	67887.7	57150.7	2058.61	24404.3	67923.1	78706.6	88376.4	88366.9	84087.8
pos_157	Nepsilon-Acetyl-L-lysine	metab_632	map01100;map00310	Metabolic pathways;Lysine degradation	C02727	HMDB0000206	pos	-	-	Metabolism;Metabolism	Global and overview maps;Amino acid metabolism	Organic acids and derivatives	Carboxylic acids and derivatives	189.123	M+H, 2M+H, M+H-H2O	C8H16N2O3	2.7499	0.13916	-2.49681	692-04-6	Amino acids, peptides, and analogues	1.3271e+07	1.90545e+07	1.23606e+07	1.62005e+07	1.45019e+07	1.49315e+07	1.89549e+07	1.3988e+07	1.51744e+07	1.78992e+07	1.31133e+07	2.19167e+07	1.74581e+07	1.41264e+07	1.35903e+07
pos_2505	Ectoine	metab_1668	map01100;map00260	Metabolic pathways;Glycine, serine and threonine metabolism	C06231	HMDB0240650;MJDBOTE0001351	pos	-	-	Metabolism;Metabolism	Global and overview maps;Amino acid metabolism	Organic acids and derivatives	Carboxylic acids and derivatives	125.071	M+H-H2O	C6H10N2O2	2.7499	0.0732083	-1.0163	96702-03-3	Amino acids, peptides, and analogues	153946	163424	149408	160433	146508	161257	149248	141086	131395	154857	136796	168756	153841	137489	134552
pos_2506	3',4'-Dihydrodiol	metab_1669	-	-	-	HMDB0013895	pos	-	-	-	-	Organoheterocyclic compounds	Azolidines	304.132	M+NH4	C15H14N2O4	2.7499	0.10628	8.63352	-	Imidazolidines	73985.6	22686.8	603353	90042.7	36369.3	71270.2	12518.4	25329.3	42682.1	18028.7	8799.26	17080.3	105950	87515.3	89851.3
pos_7571	N(6)-Methyllysine	metab_7273	-	-	C02728	HMDB0002038	pos	-	-	-	-	Organic acids and derivatives	Carboxylic acids and derivatives	143.118	M+H-H2O	C7H16N2O2	2.7499	0.0501488	-1.95552	1188-07-4	Amino acids, peptides, and analogues	1.52565e+06	1.76075e+06	1.5397e+06	1.73424e+06	1.64941e+06	1.62731e+06	1.71203e+06	1.60778e+06	1.66728e+06	1.72754e+06	1.61852e+06	1.88192e+06	1.70221e+06	1.59822e+06	1.54273e+06
pos_7572	Piperidine	metab_7274	-	-	C01746	HMDB0034301	pos	-	-	-	-	Organoheterocyclic compounds	Piperidines	86.0967	M+H	C5H11N	2.7499	0.107717	3.25259	110-89-4	Not Available	604172	846451	628036	762099	671206	692763	917098	747672	778830	849185	682473	1.03289e+06	815870	687184	674582
pos_2513	Glabrin A	metab_1677	-	-	-	HMDB0301777	pos	-	-	-	-	Organic acids and derivatives	Carboxylic acids and derivatives	158.081	M+H-H2O	C7H13NO4	2.7577	0.0296019	-2.04885	162157-00-8	Amino acids, peptides, and analogues	359500	333865	371671	406253	339249	396716	379173	334689	313859	355407	357882	402139	379103	359198	361650
pos_2515	Butyryl-L-carnitine	metab_1678	-	-	C02862	HMDB0002013	pos	-	-	-	-	Lipids and lipid-like molecules	Fatty Acyls	232.154	M+H	C11H21NO4	2.7577	0.0542888	-2.57111	25576-40-3	Fatty acid esters	934826	963629	728667	916659	816276	897400	911051	886347	845051	832314	862276	922768	934432	840562	871071
pos_2514	Penicillic acid	metab_9066	-	-	C16804;C19495	HMDB0256217	pos	-	-	-	-	Organic acids and derivatives	Keto acids and derivatives	212.091	M+ACN+H	C8H10O4	2.7577	0.0500515	-3.04814	17397-87-4;90-65-3	Medium-chain keto acids and derivatives	263899	342442	433392	399626	340564	373472	505353	506543	488647	501349	502507	512820	454669	411311	433609
pos_2520	Gamma-glutamyl-L-putrescine	metab_1684	map01100;map00330	Metabolic pathways;Arginine and proline metabolism	C15699	HMDB0012230	pos	-	-	Metabolism;Metabolism	Global and overview maps;Amino acid metabolism	Organic acids and derivatives	Carboxylic acids and derivatives	200.139	M+H-H2O	C9H19N3O3	2.7656	0.0374071	-2.28592	-	Amino acids, peptides, and analogues	34204.3	93958.4	106427	92331.6	91181.6	75027.5	165631	156247	158967	145662	126589	149465	124783	118396	116147
pos_2521	2-Phenyl-1,3-propanediol monocarbamate	metab_1685	-	-	C16586	PW_C040528;HMDB0060351	pos	-	-	-	-	Benzenoids	Benzene and substituted derivatives	237.123	M+ACN+H	C10H13NO3	2.7656	0.0514645	-3.75195	25451-53-0	Not Available	480055	767564	649900	634109	634540	629159	930369	731960	646443	701530	719411	847884	723394	653728	678957
pos_2522	Exaltolide	metab_1686	-	-	-	HMDB0034455	pos	-	-	-	-	Phenylpropanoids and polyketides	Macrolides and analogues	285.18	M+2Na-H	C15H28O2	2.7656	0.0317256	0.248889	106-02-5	Not Available	292042	475679	476729	369494	358234	391360	1.40876e+06	1.60935e+06	1.1276e+06	707040	1.39658e+06	1.61908e+06	838975	818208	787582
pos_741	4-hydroxy-2-nonenal-[Cys-Gly] conjugate	metab_7094	-	-	-	HMDB0304175	pos	-	-	-	-	Organic acids and derivatives	Carboxylic acids and derivatives	669.318	M+H-H2O, 2M+H	C14H26N2O5S	2.7656	0.121456	-2.44798	-	Amino acids, peptides, and analogues	911158	866516	1.26207e+06	869090	1.03283e+06	846684	777724	796988	913276	924532	714646	758809	978978	769607	853738
pos_7547	CDP-DG(22:6(4Z,7Z,10Z,13Z,16Z,19Z)/20:2(11Z,14Z))	metab_7246	map01100;map00564;map01110;map04070	Metabolic pathways;Glycerophospholipid metabolism;Biosynthesis of secondary metabolites;Phosphatidylinositol signaling system	C00269	PW_C063179;HMDB0116036	pos	-	-	Metabolism;Metabolism;Metabolism;Environmental Information Processing	Global and overview maps;Lipid metabolism;Global and overview maps;Signal transduction	Lipids and lipid-like molecules	Glycerophospholipids	561.759	M+2Na	C54H85N3O15P2	2.7656	0.0679677	-4.79317	-	CDP-glycerols	7.18413e+06	7.02859e+06	6.4724e+06	8.20542e+06	6.75755e+06	7.09605e+06	7.16565e+06	5.61947e+06	6.6142e+06	7.47467e+06	6.26551e+06	7.2815e+06	7.57836e+06	6.83814e+06	6.68417e+06
pos_7552	Asn-Leu	metab_7252	-	-	-	-	pos	-	-	-	-	-	-	246.144	M+H	C10H19N3O4	2.7656	0.0222377	-2.74311	-	-	1.86149e+06	3.53671e+06	5.00516e+06	3.99697e+06	3.41922e+06	3.42074e+06	6.24247e+06	5.6172e+06	5.98906e+06	5.63974e+06	5.51499e+06	5.85618e+06	4.65563e+06	4.61462e+06	4.46242e+06
pos_7553	Phe-Gly	metab_7253	-	-	-	-	pos	-	-	-	-	-	-	223.107	M+H	C11H14N2O3	2.7656	0.079027	-2.86758	-	-	338976	479033	820935	551439	425258	483981	1.33102e+06	1.08223e+06	844238	765332	970975	1.20189e+06	814994	721418	705769
pos_7554	2-Hydroxyphenethylamine	metab_7254	-	-	C02735	HMDB0001065	pos	-	-	-	-	Organic nitrogen compounds	Organonitrogen compounds	120.081	M+H-H2O	C8H11NO	2.7656	0.0505882	-0.730748	7568-93-6	Amines	286018	373922	442410	396271	338934	352913	542395	462667	377714	408987	425118	541029	433019	401016	394240
pos_159	Pantothenic Acid	metab_654	map01100;map01110;map00770;map00410;map01240	Metabolic pathways;Biosynthesis of secondary metabolites;Pantothenate and CoA biosynthesis;beta-Alanine metabolism;Biosynthesis of cofactors	C00864	PW_C000136;HMDB0000210;HMDB0250782;MJDBOTE0000845	pos	Vitamins and cofactors	Vitamins	Metabolism;Metabolism;Metabolism;Metabolism;Metabolism	Global and overview maps;Global and overview maps;Metabolism of cofactors and vitamins;Metabolism of other amino acids;Global and overview maps	Organic oxygen compounds	Organooxygen compounds	220.117	M+H-H2O, M+H, M+Na	C9H17NO5	2.7734	0.0583111	-2.69578	79-83-4	Alcohols and polyols	7.75414e+06	9.30417e+06	6.2163e+06	7.11714e+06	8.13397e+06	8.39036e+06	1.14217e+07	1.10827e+07	8.89374e+06	1.01147e+07	1.09109e+07	1.26234e+07	9.82374e+06	8.96906e+06	8.83324e+06
pos_2526	PHENACYLAMINE	metab_1690	-	-	-	HMDB0032628	pos	-	-	-	-	Organic oxygen compounds	Organooxygen compounds	136.075	M+H	C8H9NO	2.7734	0.0446321	-2.1535	613-89-8	Carbonyl compounds	139267	216602	232246	220407	187996	208103	292694	254446	277437	316682	279314	298958	254777	233768	239678
pos_2527	Isoleucyl-Histidine	metab_1691	-	-	-	HMDB0028909	pos	-	-	-	-	Organic acids and derivatives	Carboxylic acids and derivatives	251.149	M+H-H2O	C12H20N4O3	2.7734	0.0386054	-2.89566	-	Amino acids, peptides, and analogues	949690	1.03354e+06	904530	958899	971885	985560	1.17895e+06	1.25955e+06	1.06015e+06	1.07998e+06	1.23009e+06	1.30546e+06	1.07498e+06	998641	1.05929e+06
pos_7540	5-Amino-2-oxopentanoic acid	metab_7239	map01100;map00470;map00330	Metabolic pathways;D-Amino acid metabolism;Arginine and proline metabolism	C01110	LMFA01060169;PW_C002698;HMDB0006272	pos	-	-	Metabolism;Metabolism;Metabolism	Global and overview maps;Metabolism of other amino acids;Amino acid metabolism	Organic acids and derivatives	Keto acids and derivatives	304.149	2M+ACN+H	C5H9NO3	2.7734	0.106608	-3.97326	-	Short-chain keto acids and derivatives	697842	824261	648175	678143	722143	726885	591728	562454	602826	678708	611131	624635	721777	624083	589108
pos_7541	(1r,2s)-2-Aminocyclopentanecarboxylic acid	metab_7240	-	-	-	HMDB0242326	pos	-	-	-	-	Organic acids and derivatives	Carboxylic acids and derivatives	281.149	2M+Na	C6H11NO2	2.7734	0.0479976	5.57384	-	Amino acids, peptides, and analogues	863693	1.73904e+06	2.08171e+06	1.78956e+06	1.53144e+06	1.59982e+06	3.4376e+06	2.83367e+06	2.46738e+06	2.54114e+06	2.73778e+06	3.21492e+06	2.2738e+06	2.13306e+06	2.07162e+06
pos_7542	2-Piperidinone	metab_7241	-	-	-	HMDB0011749	pos	-	-	-	-	Organoheterocyclic compounds	Piperidines	141.102	M+ACN+H	C5H9NO	2.7734	0.0318492	-3.42373	675-20-7	Piperidinones	126924	148013	184324	169569	143349	157586	205030	191955	196457	188378	186320	199807	167176	168788	158988
pos_7544	m-Aminobenzoic Acid	metab_7243	-	-	C18090	HMDB0001891;HMDB0252029	pos	-	-	-	-	Benzenoids	Benzene and substituted derivatives	138.055	M+H	C7H7NO2	2.7734	0.0891999	-2.28902	1999-05-08	Benzoic acids and derivatives	88139.7	167074	60971.3	54325.1	141522	96995.4	83631.3	115053	161377	138646	81251.5	131821	100373	87613.4	85277.9
pos_2534	L-Glutamic acid 5-benzyl ester	metab_1699	-	-	-	HMDB0250759	pos	-	-	-	-	Organic acids and derivatives	Carboxylic acids and derivatives	279.133	M+ACN+H	C12H15NO4	2.7812	0.0418436	-3.7376	-	Amino acids, peptides, and analogues	1.05935e+07	1.26115e+07	1.60274e+07	1.48882e+07	1.21801e+07	1.33053e+07	1.37386e+07	1.25028e+07	1.43057e+07	1.50755e+07	1.32003e+07	1.46757e+07	1.42549e+07	1.35547e+07	1.31236e+07
pos_732	Gln-Ile	metab_6994	-	-	-	-	pos	-	-	-	-	-	-	260.16	M+H-H2O, M+H	C11H21N3O4	2.789	0.0251141	-2.88912	-	-	2.36905e+06	2.59087e+06	3.38557e+06	2.26941e+06	2.49798e+06	2.68304e+06	1.91366e+06	1.44609e+06	1.73355e+06	2.45755e+06	1.74974e+06	1.68555e+06	2.31121e+06	2.27521e+06	2.19988e+06
pos_7522	Thesinine 4'-o-glucoside	metab_7219	-	-	-	HMDB0039900	pos	-	-	-	-	Phenylpropanoids and polyketides	Flavonoids	463.221	2M+3H2O+2H	C23H31NO8	2.789	0.0569373	9.0419	-	Flavonoid glycosides	2.21957e+06	2.63881e+06	2.25226e+06	2.52587e+06	2.12773e+06	2.031e+06	2.43317e+06	2.29019e+06	2.40361e+06	2.51714e+06	2.47035e+06	2.82724e+06	2.60187e+06	2.32885e+06	2.41617e+06
pos_2545	Medinoside E	metab_1711	-	-	-	HMDB0040826	pos	-	-	-	-	Organic acids and derivatives	Carboxylic acids and derivatives	564.279	M+H+Na	C54H88O23	2.8047	0.032454	-8.83294	170034-93-2	Amino acids, peptides, and analogues	1.30265e+06	1.4153e+06	928492	1.44826e+06	1.1057e+06	1.35824e+06	1.42417e+06	1.31094e+06	1.42197e+06	1.96567e+06	1.24359e+06	1.56439e+06	1.52735e+06	1.45909e+06	1.43517e+06
pos_7509	Congmunoside X	metab_7204	-	-	-	HMDB0039414	pos	-	-	-	-	Lipids and lipid-like molecules	Prenol lipids	634.317	M+2H	C60H98O28	2.8047	0.064896	-4.62094	344911-90-6	Terpene glycosides	2.00876e+06	2.41126e+06	1.51759e+06	1.81389e+06	2.01395e+06	1.8824e+06	1.83164e+06	1.91683e+06	1.66146e+06	2.01902e+06	1.72695e+06	1.95731e+06	1.96131e+06	1.97688e+06	1.75617e+06
pos_7504	Fenvalerate	metab_7199	-	-	C10988	HMDB0031791	pos	-	-	-	-	Lipids and lipid-like molecules	Fatty Acyls	384.114	M+H-2H2O	C25H22ClNO3	2.8125	0.0433369	-3.1952	51630-58-1	Fatty acid esters	826554	824813	891903	926133	754354	822752	781609	831478	807866	849849	801041	841259	872258	841262	799890
pos_7505	Aspartame	metab_7200	-	-	C11045	HMDB0001894;MJDBOTE0001640	pos	-	-	-	-	Organic acids and derivatives	Carboxylic acids and derivatives	336.154	M+ACN+H	C14H18N2O5	2.8125	0.0670424	-4.08536	22839-47-0	Amino acids, peptides, and analogues	608008	607352	1.3417e+06	972665	520260	559481	1.15197e+06	1.22761e+06	961277	987800	1.24231e+06	1.35463e+06	1.02284e+06	906822	919388
pos_2555	Ala-Leu	metab_1722	-	-	-	HMDB0251509;HMDB0028691	pos	-	-	-	-	Organic acids and derivatives	Carboxylic acids and derivatives	203.139	M+H	C9H18N2O3	2.8203	0.00875132	-2.40923	3303-34-2	Amino acids, peptides, and analogues	1.44739e+06	2.2128e+06	4.01364e+06	2.66333e+06	2.24142e+06	2.28557e+06	5.03661e+06	4.78005e+06	4.08085e+06	4.11297e+06	4.40267e+06	4.59085e+06	3.3386e+06	3.37961e+06	3.32288e+06
pos_7496	Butyric acid	metab_7189	map01100;map00650	Metabolic pathways;Butanoate metabolism	C00246	LMFA01010004;PW_C000028;HMDB0000039	pos	Organic acids;Lipids	Carboxylic acids;Fatty acids	Metabolism;Metabolism	Global and overview maps;Carbohydrate metabolism	Lipids and lipid-like molecules	Fatty Acyls	218.138	2M+ACN+H	C4H8O2	2.8203	0.0329275	-3.05508	107-92-6	Fatty acids and conjugates	138864	108842	172867	163102	104602	113269	21815.3	22610.9	33915.9	26443.2	8313.8	0	84487.5	89822.3	89085.8
pos_7488	Nafarelin	metab_7180	-	-	C07613	HMDB0014804	pos	-	-	-	-	Organic Polymers	Polypeptides	661.824	M+2H	C66H83N17O13	2.8282	0.112814	-2.06889	76932-56-4	Not Available	1.49941e+06	1.33214e+06	1.16719e+06	1.48236e+06	1.45497e+06	1.13768e+06	1.3022e+06	1.07049e+06	1.41322e+06	1.33362e+06	1.11002e+06	1.25304e+06	1.50463e+06	1.24992e+06	1.23939e+06
pos_637	L-Isoleucine	metab_5943	map01100;map01110;map00280;map00290;map01210;map02010;map01230;map00460;map00970	Metabolic pathways;Biosynthesis of secondary metabolites;Valine, leucine and isoleucine degradation;Valine, leucine and isoleucine biosynthesis;2-Oxocarboxylic acid metabolism;ABC transporters;Biosynthesis of amino acids;Cyanoamino acid metabolism;Aminoacyl-tRNA biosynthesis	C00407	HMDB0000557;PW_C000112;HMDB0000172;MJDBOTE0001077	pos	Peptides	Amino acids	Metabolism;Metabolism;Metabolism;Metabolism;Metabolism;Environmental Information Processing;Metabolism;Metabolism;Genetic Information Processing	Global and overview maps;Global and overview maps;Amino acid metabolism;Amino acid metabolism;Global and overview maps;Membrane transport;Global and overview maps;Metabolism of other amino acids;Translation	Organic acids and derivatives	Carboxylic acids and derivatives	132.102	M+H, 2M+ACN+Na	C6H13NO2	2.836	0.0390112	-1.92744	1509-34-8;73-32-5	Amino acids, peptides, and analogues	1.96375e+06	1.60797e+06	3.61056e+06	2.07542e+06	1.86393e+06	2.07178e+06	1.54513e+06	1.66179e+06	1.72201e+06	1.75039e+06	1.67672e+06	1.50839e+06	1.84589e+06	1.99113e+06	1.95292e+06
pos_7480	Cyclopentylamine	metab_7172	-	-	-	HMDB0250671	pos	-	-	-	-	Organic nitrogen compounds	Organonitrogen compounds	86.0967	M+H	C5H11N	2.8439	0.0300519	3.02035	-	Amines	764805	852642	1.18389e+06	1.01068e+06	963294	944450	1.10518e+06	1.19291e+06	1.20008e+06	1.14801e+06	1.20149e+06	1.05047e+06	1.01987e+06	1.07423e+06	1.07547e+06
pos_640	Hydroxy-lacosamide	metab_5977	-	-	-	HMDB0061146	pos	-	-	-	-	Organic acids and derivatives	Carboxylic acids and derivatives	315.154	M+NH4, M+CH3OH+H	C13H18N2O5	2.8517	0.0622475	-3.35913	-	Amino acids, peptides, and analogues	464491	358850	623385	441682	415287	431084	301709	392682	372317	390421	427734	346731	411301	465613	435134
pos_7474	Lotusine	metab_7165	-	-	C17567	HMDB0033347	pos	-	-	-	-	Organoheterocyclic compounds	Isoquinolines and derivatives	315.181	M+H	C19H24NO3+	2.8517	0.0181956	-7.1976	6871-67-6	Benzylisoquinolines	216659	301969	161593	158144	299125	262311	282433	274574	287861	301343	247844	263358	233036	241555	238602
pos_7475	Ile-Val	metab_7166	-	-	-	-	pos	-	-	-	-	-	-	231.17	M+H	C11H22N2O3	2.8517	0.0182592	-2.69206	-	-	9.67268e+06	1.7565e+07	2.64031e+07	1.94912e+07	1.71376e+07	1.76067e+07	3.09314e+07	2.89282e+07	2.84853e+07	2.82306e+07	2.71002e+07	2.89182e+07	2.36208e+07	2.34452e+07	2.28122e+07
pos_645	2-o-alpha-D-Glucopyranosyl-o-beta-D-galactopyranosylhydroxylysine	metab_6032	-	-	-	HMDB0000585;HMDB0246739	pos	-	-	-	-	Lipids and lipid-like molecules	Fatty Acyls	519.239	M+H-H2O, M+CH3OH+H	C18H34N2O13	2.8596	0.0366471	-1.01657	32448-35-4	Fatty acyl glycosides	8.07337e+06	7.86943e+06	8.6308e+06	8.95085e+06	7.99445e+06	8.26678e+06	9.15475e+06	8.62951e+06	9.11718e+06	9.06834e+06	8.58251e+06	9.20277e+06	9.12913e+06	8.57598e+06	8.57043e+06
pos_2576	PI(5-iso PGF2VI/22:6(4Z,7Z,10Z,13Z,16Z,19Z))	metab_1745	-	-	-	HMDB0278358	pos	-	-	-	-	Not Available	Not Available	499.234	M+2Na	C49H77O16P	2.8674	0.0894269	-6.3949	-	Not Available	944220	768084	797655	1.058e+06	808869	786961	951219	965454	838099	868883	766341	972210	812828	819401	949278
pos_2579	Dslet	metab_1748	-	-	C20165	HMDB0251628	pos	-	-	-	-	Organic acids and derivatives	Carboxylic acids and derivatives	651.309	M+H-2H2O	C33H46N6O10	2.8674	0.0433622	-7.13389	75644-90-5	Amino acids, peptides, and analogues	2.6198e+06	1.99494e+06	1.86648e+06	2.58456e+06	2.17725e+06	2.2585e+06	1.79668e+06	1.9062e+06	1.80654e+06	1.928e+06	1.9672e+06	1.78326e+06	2.27804e+06	2.09908e+06	2.13776e+06
pos_2580	2-Hydroxy-3-(4-hydroxyphenyl)propenoic acid	metab_1750	map01100;map00350	Metabolic pathways;Tyrosine metabolism	C05350	PW_C003007;HMDB0006915	pos	-	-	Metabolism;Metabolism	Global and overview maps;Amino acid metabolism	Benzenoids	Benzene and substituted derivatives	222.075	M+ACN+H	C9H8O4	2.8752	0.10572	-3.56326	-	Phenylpyruvic acid derivatives	192977	216604	327518	212755	203800	238923	127776	128397	209195	228533	137494	158213	228839	186525	199563
pos_2582	Trp Asp	metab_1752	-	-	-	-	pos	-	-	-	-	-	-	320.123	M+H	C15H17N3O5	2.8752	0.0750032	-3.1816	-	-	26006.2	65753.5	170621	106855	51324.9	66753.5	235971	206774	227217	165041	201692	188257	155754	135792	154376
pos_2584	CDP-DG(PGF1alpha/i-20:0)	metab_1754	-	-	-	HMDB0294186	pos	-	-	-	-	Not Available	Not Available	577.783	M+2Na	C52H93N3O18P2	2.8752	0.0443892	-5.37495	-	Not Available	1.10784e+07	9.90327e+06	6.31254e+06	1.03923e+07	1.03565e+07	9.81483e+06	1.09204e+07	9.40638e+06	8.64532e+06	9.15704e+06	9.78139e+06	1.02269e+07	9.88412e+06	9.54344e+06	9.04635e+06
pos_7453	Stevioside	metab_7142	map00904;map01110	Diterpenoid biosynthesis;Biosynthesis of secondary metabolites	C09189	HMDB0034945;LMPR01040119	pos	-	-	Metabolism;Metabolism	Metabolism of terpenoids and polyketides;Global and overview maps	Lipids and lipid-like molecules	Prenol lipids	837.408	M+CH3OH+H	C38H60O18	2.8752	0.122105	-4.60728	57817-89-7	Terpene glycosides	1.10447e+06	1.04266e+06	1.22474e+06	1.70736e+06	1.05654e+06	1.39771e+06	1.00704e+06	1.00858e+06	1.4308e+06	1.27667e+06	1.36282e+06	888431	1.58414e+06	1.26564e+06	1.3227e+06
pos_2587	Hexazinone	metab_1757	-	-	C10926	HMDB0253153	pos	-	-	-	-	Organic nitrogen compounds	Organonitrogen compounds	270.192	M+NH4	C12H20N4O2	2.883	0.0321755	-3.40834	51235-04-2	Amines	5.99305e+06	6.1839e+06	5.16397e+06	5.1446e+06	6.24773e+06	6.01428e+06	5.89984e+06	5.95754e+06	5.43483e+06	5.78893e+06	5.92652e+06	6.01522e+06	5.98903e+06	5.88011e+06	5.62361e+06
pos_2588	Sufentanil	metab_1758	-	-	C08022	HMDB0014846;PW_C009183	pos	-	-	-	-	Benzenoids	Benzene and substituted derivatives	400.217	2M+3H2O+2H	C22H30N2O2S	2.883	0.0937599	7.81389	56030-54-7	Anilides	394297	475014	263370	229017	346009	245512	482779	471060	625463	475249	482650	535635	446342	412467	496660
pos_649	Polymyxin	metab_6076	-	-	-	HMDB0256685	pos	-	-	-	-	Organic acids and derivatives	Carboxylic acids and derivatives	576.3	M+2Na+H, M+2Na	C48H82N16O14	2.883	0.0290886	1.752	-	Amino acids, peptides, and analogues	7.69698e+06	1.14863e+07	4.60738e+06	8.19133e+06	1.18377e+07	8.49712e+06	1.21709e+07	1.48749e+07	1.94335e+07	1.99773e+07	1.20646e+07	1.41644e+07	1.19843e+07	1.16751e+07	1.1307e+07
pos_2592	[(2S,3R)-2-Amino-3-hydroxybutanoyl] (2S)-pyrrolidine-2-carboxylate	metab_1763	-	-	-	HMDB0257877	pos	-	-	-	-	Organic acids and derivatives	Carboxylic acids and derivatives	217.118	M+H	C9H16N2O4	2.8909	0.0729665	-2.49742	-	Amino acids, peptides, and analogues	21796	17792.2	58368	21160.7	9665.4	16814.8	93825.3	59817.1	174906	154947	44592.6	61501	51706.9	59342.4	53451.3
pos_648	Glu-Leu	metab_6065	-	-	-	-	pos	-	-	-	-	-	-	261.144	M+H-H2O, M+H	C11H20N2O5	2.8909	0.0190796	-2.84652	-	-	4.85641e+06	4.87837e+06	1.03887e+07	8.20469e+06	5.35189e+06	6.01824e+06	1.16048e+07	1.01453e+07	9.86118e+06	9.1234e+06	9.20834e+06	1.00792e+07	8.1998e+06	8.26942e+06	7.97221e+06
pos_7442	Thromboxane B2	metab_7130	map00590;map01100	Arachidonic acid metabolism;Metabolic pathways	C05963	PW_C001820;HMDB0003252;LMFA03030002	pos	Lipids	Eicosanoids	Metabolism;Metabolism	Lipid metabolism;Global and overview maps	Lipids and lipid-like molecules	Fatty Acyls	393.222	M+Na	C20H34O6	2.8909	0.0854278	-7.45695	54397-85-2	Eicosanoids	548077	633326	544586	584537	509422	552749	618956	571862	494142	562909	567158	547091	605303	553187	510409
pos_7443	Betaxolol	metab_7131	-	-	C06849	PW_C008742;HMDB0014341;MJDBOTE0000884	pos	-	-	-	-	Benzenoids	Phenols	330.201	M+Na	C18H29NO3	2.8909	0.0345723	-8.77489	63659-18-7	Tyrosols and derivatives	575403	395866	1.11363e+06	493613	366040	343586	2.65327e+06	1.43751e+06	5.20351e+06	4.89019e+06	1.37121e+06	1.53364e+06	1.60818e+06	1.5971e+06	1.50903e+06
pos_7444	Asp-Leu	metab_7132	-	-	-	-	pos	-	-	-	-	-	-	247.128	M+H	C10H18N2O5	2.8909	0.0448896	-2.86326	-	-	8.42893e+06	8.72283e+06	1.03932e+07	1.05273e+07	8.99912e+06	8.97068e+06	1.03858e+07	8.97267e+06	1.01734e+07	1.0782e+07	8.82892e+06	9.69717e+06	9.80353e+06	9.37382e+06	8.96149e+06
pos_2599	Valylhydroxyproline	metab_1770	-	-	-	HMDB0029128	pos	-	-	-	-	Organic acids and derivatives	Carboxylic acids and derivatives	213.123	M+H-H2O	C10H18N2O4	2.8988	0.0332951	-2.52875	90965-79-0	Amino acids, peptides, and analogues	548452	503220	535264	506188	514851	552048	480199	462183	412488	492752	427800	499282	515514	507022	483272
pos_653	Bacopaside I	metab_6121	-	-	-	HMDB0248841	pos	-	-	-	-	Lipids and lipid-like molecules	Prenol lipids	490.228	M+2H, M+H	C46H74O20S	2.8988	0.0436535	-8.22241	-	Triterpenoids	1.12566e+06	891947	708080	1.22654e+06	1.0202e+06	1.05995e+06	853046	754364	896578	897547	803339	935190	931027	861499	929119
pos_2612	PG(22:5(4Z,7Z,10Z,13Z,16Z)/6 keto-PGF1alpha)	metab_1786	-	-	-	HMDB0270246	pos	-	-	-	-	Not Available	Not Available	478.249	M+2Na	C48H79O14P	2.9145	0.0613161	-0.348562	-	Not Available	1.0483e+06	1.31998e+06	1.23789e+06	1.17038e+06	1.19259e+06	975413	1.41915e+06	1.60756e+06	1.72918e+06	1.59383e+06	1.46881e+06	1.68104e+06	1.41043e+06	1.24827e+06	1.31894e+06
pos_166	2,3-Butanediol glucoside	metab_730	-	-	-	HMDB0040822	pos	-	-	-	-	Organic oxygen compounds	Organooxygen compounds	275.109	M+NH4, M+K, M+Na	C10H20O7	2.9223	0.0608963	-3.32006	146763-54-4	Carbohydrates and carbohydrate conjugates	227722	182749	210595	236571	269576	313442	96665	109593	144521	197908	207010	125030	188252	208662	210439
pos_2613	Ajugol	metab_1787	-	-	-	HMDB0248074;HMDB0242331	pos	-	-	-	-	Lipids and lipid-like molecules	Prenol lipids	366.176	M+NH4	C15H24O9	2.9223	0.019885	0.245164	-	Terpene glycosides	302330	284886	295063	296519	290786	302019	278302	274399	302807	241803	276393	243091	284342	274992	284997
pos_2620	Dynorphin A 9-17	metab_1795	-	-	-	HMDB0012934	pos	-	-	-	-	Lipids and lipid-like molecules	Steroids and steroid derivatives	614.807	M+2Na	C53H85N17O14	2.9223	0.0600421	-8.35913	-	Oxosteroids	2.02877e+06	3.72748e+06	555982	1.46308e+06	3.14605e+06	2.28091e+06	3.3824e+06	3.87063e+06	4.78211e+06	3.83991e+06	3.81262e+06	3.95017e+06	3.10525e+06	2.90087e+06	2.75621e+06
pos_2622	(1R,4E,6S,7S,17R)-4-Ethylidene-7-hydroxy-7-(hydroxymethyl)-6-methyl-2,9-dioxa-14-azatricyclo[9.5.1.014,17]heptadec-11-ene-3,8-dione	metab_1797	-	-	-	HMDB0242334	pos	-	-	-	-	Phenylpropanoids and polyketides	Macrolides and analogues	720.365	2M+NH4	C18H25NO6	2.9223	0.0558232	-7.25165	-	Not Available	534009	550322	409835	438763	450224	398017	467429	530182	440948	465786	281575	581273	468169	462136	421886
pos_7405	Tigecycline	metab_7089	-	-	C12012	HMDB0014700;PW_C009054	pos	-	-	-	-	Phenylpropanoids and polyketides	Tetracyclines	599.294	2M+3H2O+2H	C29H39N5O8	2.9223	0.0386143	4.87415	220620-09-7	Not Available	2.69199e+06	2.63012e+06	1.47159e+06	2.22468e+06	2.47841e+06	2.93889e+06	2.05718e+06	1.85485e+06	1.59871e+06	1.42785e+06	2.18081e+06	1.69718e+06	2.3517e+06	2.21558e+06	2.18985e+06
pos_7411	Cetirizine	metab_7096	-	-	C07778	HMDB0005032;PW_C002375	pos	-	-	-	-	Benzenoids	Benzene and substituted derivatives	430.192	M+ACN+H	C21H25ClN2O3	2.9223	0.125943	6.82933	83881-51-0	Diphenylmethanes	488780	475117	390103	484415	434091	416583	467034	477030	461926	483069	401389	486050	507253	428821	398710
pos_7396	6,7-Dihydro-7-hydroxyciguatoxin	metab_7078	-	-	-	HMDB0039388	pos	-	-	-	-	Phenylpropanoids and polyketides	Ciguatera toxins	587.28	M+2Na	C60H88O20	2.9301	0.117147	-3.9236	263336-56-7	Not Available	1.39542e+06	1.10225e+06	1.26315e+06	1.33681e+06	1.27077e+06	1.3452e+06	1.01546e+06	873331	1.16446e+06	1.22375e+06	1.05649e+06	832004	1.34391e+06	1.25087e+06	1.06345e+06
pos_7399	Prolylproline	metab_7081	-	-	-	HMDB0011180	pos	-	-	-	-	Organic acids and derivatives	Carboxylic acids and derivatives	195.112	M+H-H2O	C10H16N2O3	2.9301	0.0273505	-2.03787	20488-28-2	Amino acids, peptides, and analogues	1.3432e+06	1.32446e+06	1.32003e+06	1.38038e+06	1.29477e+06	1.39521e+06	1.27781e+06	1.2288e+06	1.14353e+06	1.32205e+06	1.19576e+06	1.30192e+06	1.35034e+06	1.32577e+06	1.27933e+06
pos_659	Canescein	metab_6187	-	-	-	HMDB0029313	pos	-	-	-	-	Organoheterocyclic compounds	Isobenzofurans	584.302	2M+3H2O+2H, M+NH4	C29H42O11	2.9379	0.0703923	-7.52781	22333-73-9	Not Available	521880	537025	601166	628017	619489	496380	730156	742348	893668	850714	615968	738864	698992	629716	613086
pos_7391	Camellioside C	metab_7073	-	-	-	HMDB0039006	pos	-	-	-	-	Lipids and lipid-like molecules	Prenol lipids	566.253	M+2Na	C53H82O23	2.9379	0.0875596	3.37096	380303-68-4	Triterpenoids	620979	592158	556174	685968	625996	638319	492251	489487	434972	588742	592734	602525	595050	510469	598050
pos_7392	11-Dehydro-thromboxane B2	metab_7074	map00590;map01100	Arachidonic acid metabolism;Metabolic pathways	C05964	HMDB0004242;HMDB0244347;PW_C002104;LMFA03030004;LMFA03030014	pos	Lipids	Eicosanoids	Metabolism;Metabolism	Lipid metabolism;Global and overview maps	Lipids and lipid-like molecules	Fatty Acyls	391.207	M+Na	C20H32O6	2.9379	0.0824623	-6.93155	67910-12-7	Eicosanoids	405478	377093	351184	380343	327881	306581	323475	326764	297372	348072	294464	329532	355472	356437	307431
pos_7393	Guanidino arginine	metab_7075	-	-	-	HMDB0252971	pos	-	-	-	-	Organic acids and derivatives	Carboxylic acids and derivatives	273.18	M+ACN+H	C7H17N7O2	2.9379	0.026681	7.82432	-	Amino acids, peptides, and analogues	171239	76406.3	270652	364363	120982	195493	5772.15	0	13461.4	100264	3345.77	1100.11	122116	117471	116074
pos_2639	(3b,16a,20R)-3,16,20,22,25-Pentahydroxy-5-cucurbiten-11-one 3-[glucosyl-(1->6)-glucoside]	metab_1815	-	-	-	HMDB0035345	pos	-	-	-	-	Lipids and lipid-like molecules	Steroids and steroid derivatives	427.229	M+H+Na	C42H70O16	2.9536	0.232763	-6.37294	178062-94-7	Steroidal glycosides	307901	266794	135251	285415	323071	344405	106262	75165.9	61603	145625	116293	96932.2	134232	211234	159885
pos_2642	Muparfostat	metab_1819	-	-	-	HMDB0254947	pos	-	-	-	-	Organic oxygen compounds	Organooxygen compounds	703.847	M+H+Na	C18H33O49PS10	2.9536	0.144291	-4.75057	-	Carbohydrates and carbohydrate conjugates	961869	860132	879480	1.0816e+06	738053	810855	647513	748738	669810	710332	540061	728735	750463	729864	941092
pos_7382	PIP(18:0/PGJ2)	metab_7063	-	-	-	HMDB0278759	pos	-	-	-	-	Not Available	Not Available	499.255	M+2H	C47H82O18P2	2.9536	0.0655071	-2.18688	-	Not Available	2.34166e+06	1.98217e+06	1.95655e+06	2.33122e+06	2.24823e+06	2.04649e+06	2.13893e+06	2.01484e+06	2.1257e+06	2.09727e+06	1.90438e+06	1.96621e+06	2.22697e+06	1.95562e+06	2.06619e+06
pos_2644	Maltol	metab_1821	map00523;map01110	Polyketide sugar unit biosynthesis;Biosynthesis of secondary metabolites	C11918	HMDB0030776	pos	-	-	Metabolism;Metabolism	Metabolism of terpenoids and polyketides;Global and overview maps	Organoheterocyclic compounds	Pyrans	127.039	M+H	C6H6O3	2.9615	0.064551	-1.28436	118-71-8	Pyranones and derivatives	484906	472909	445889	564089	495356	472856	514006	506676	437072	507568	471795	500835	494296	465647	434316
pos_2651	L-Proline	metab_1829	map01100;map01110;map02010;map00330;map01230;map00332;map00970;map00470;map00404	Metabolic pathways;Biosynthesis of secondary metabolites;ABC transporters;Arginine and proline metabolism;Biosynthesis of amino acids;Carbapenem biosynthesis;Aminoacyl-tRNA biosynthesis;D-Amino acid metabolism;Staurosporine biosynthesis	C00148	HMDB0000162;PW_C000106;HMDB0251528;MJDBOTE0000527	pos	Peptides	Amino acids	Metabolism;Metabolism;Environmental Information Processing;Metabolism;Metabolism;Metabolism;Genetic Information Processing;Metabolism;Metabolism	Global and overview maps;Global and overview maps;Membrane transport;Amino acid metabolism;Global and overview maps;Biosynthesis of other secondary metabolites;Translation;Metabolism of other amino acids;Biosynthesis of other secondary metabolites	Organic acids and derivatives	Carboxylic acids and derivatives	116.071	M+H	C5H9NO2	2.9693	0.0200585	-0.32853	147-85-3	Amino acids, peptides, and analogues	1.06636e+06	1.59368e+06	1.98863e+06	1.80662e+06	1.57321e+06	1.67131e+06	2.26003e+06	2.21487e+06	2.37334e+06	2.26366e+06	2.20794e+06	2.18678e+06	1.95002e+06	1.96182e+06	1.88952e+06
pos_2653	Humilixanthin	metab_1831	-	-	C08548	HMDB0039123	pos	-	-	-	-	Organic acids and derivatives	Carboxylic acids and derivatives	368.144	M+ACN+H	C14H18N2O7	2.9693	0.0654557	-4.604	111534-70-4	Amino acids, peptides, and analogues	32550.6	13360.9	329287	298255	34423.2	46738.6	153157	110279	355463	317482	131454	101872	157870	157749	140570
pos_169	Pro-Ile	metab_763	-	-	-	-	pos	-	-	-	-	-	-	229.154	M+H, M+Na, 2M+H	C11H20N2O3	2.9771	0.018747	-2.56053	-	-	4.54538e+07	6.8983e+07	8.04184e+07	7.71129e+07	6.67924e+07	6.96176e+07	9.36034e+07	8.76212e+07	9.92587e+07	9.8801e+07	8.65582e+07	9.10016e+07	8.2193e+07	8.01787e+07	7.92376e+07
pos_2657	Pyrroline	metab_1835	-	-	C19907	HMDB0245392;HMDB0035924	pos	-	-	-	-	Organoheterocyclic compounds	Pyrrolines	70.0656	M+H	C4H7N	2.9771	0.00553843	6.2863	109-97-7	Not Available	39729.1	54207.6	68752.6	64880.4	58205.6	59025.2	77232.8	74965.6	78826.7	81417.1	70385.5	76426.2	63555.1	63940.3	64262.1
pos_2658	4-Amino-1-[(1S,2S,4S)-4,5-bis(hydroxymethyl)-2-bicyclo[3.1.0]hexanyl]pyrimidin-2-one	metab_1836	-	-	-	HMDB0250724	pos	-	-	-	-	Nucleosides, nucleotides, and analogues	Nucleoside and nucleotide analogues	293.16	M+ACN+H	C12H17N3O3	2.9771	0.0200243	-3.81836	-	Cyclopentyl nucleosides	403564	344923	342965	333077	417976	393189	343438	358676	305147	366118	365029	332579	365188	353360	352320
pos_7359	1-Acetyl-3,14,20-trihydroxywitha-5,24-dienolide 3-glucoside	metab_7037	-	-	-	HMDB0033572	pos	-	-	-	-	Phenylpropanoids and polyketides	Diarylheptanoids	742.372	M+ACN+Na	C36H54O12	2.9771	0.0652793	-8.54014	227179-07-9	Linear diarylheptanoids	1.94595e+06	1.10582e+06	5.50845e+06	2.29987e+06	1.30918e+06	1.55623e+06	1.40052e+06	1.32699e+06	1.61308e+06	1.61112e+06	1.23589e+06	1.05473e+06	2.00031e+06	1.81421e+06	1.77179e+06
pos_7360	Histidinohydroxylysinonorleucine	metab_7039	-	-	-	HMDB0253184	pos	-	-	-	-	Organic acids and derivatives	Carboxylic acids and derivatives	445.239	M+H	C18H32N6O7	2.9771	0.0430148	-2.6403	-	Amino acids, peptides, and analogues	891081	865830	838372	904775	898750	813639	850674	860744	825706	874180	839177	871946	897330	824733	849773
pos_7345	Cinncassiol D1 glucoside	metab_7022	-	-	-	HMDB0034677	pos	-	-	-	-	Lipids and lipid-like molecules	Prenol lipids	556.307	M+ACN+H	C26H42O10	3.0005	0.0407375	-8.82974	-	Terpene glycosides	1.5874e+06	1.45074e+06	1.57131e+06	1.59646e+06	1.43649e+06	1.49971e+06	1.41097e+06	1.36207e+06	1.34621e+06	1.42444e+06	1.257e+06	1.30162e+06	1.57984e+06	1.48457e+06	1.46482e+06
pos_7347	5-Hydroxy-L-tryptophan	metab_7024	map01100;map00380	Metabolic pathways;Tryptophan metabolism	C00643	HMDB0000472;PW_C000358	pos	-	-	Metabolism;Metabolism	Global and overview maps;Amino acid metabolism	Organoheterocyclic compounds	Indoles and derivatives	253.118	M+CH3OH+H	C11H12N2O3	3.0005	0.0147717	-3.35004	4350-09-08	Tryptamines and derivatives	1.69436e+06	2.20441e+06	3.13799e+06	2.41713e+06	2.23894e+06	2.28248e+06	3.6211e+06	3.4442e+06	3.08435e+06	3.17098e+06	3.14244e+06	3.36835e+06	2.8486e+06	2.79698e+06	2.76668e+06
pos_2673	Sapidolide A	metab_1853	-	-	-	HMDB0041582	pos	-	-	-	-	Organoheterocyclic compounds	Lactones	284.148	M+NH4	C14H18O5	3.0084	0.0418053	-3.37248	182191-87-3	Gamma butyrolactones	138364	46879.4	420726	622129	58489	109166	163222	120300	540290	432225	176402	169486	269273	271766	290473
pos_2674	Arginylarginine	metab_1854	-	-	-	HMDB0028703	pos	-	-	-	-	Organic acids and derivatives	Carboxylic acids and derivatives	375.186	M+2Na-H	C12H26N8O3	3.0084	0.0790296	6.81421	15483-27-9	Amino acids, peptides, and analogues	212565	272427	336598	240771	210898	238973	611569	475521	690671	627121	407882	538652	419918	367440	367052
pos_7339	5'-Methylthioadenosine	metab_7015	map01100;map00270	Metabolic pathways;Cysteine and methionine metabolism	C00170	HMDB0001173;PW_C000910	pos	-	-	Metabolism;Metabolism	Global and overview maps;Amino acid metabolism	Nucleosides, nucleotides, and analogues	5''-deoxyribonucleosides	298.096	M+H	C11H15N5O3S	3.0084	0.00432659	-3.12178	2457-80-9	5''-deoxy-5''-thionucleosides	915523	1.20342e+06	687445	1.11847e+06	1.00223e+06	914997	2.34998e+06	2.31168e+06	784763	966234	2.14272e+06	2.60134e+06	1.40337e+06	1.41477e+06	1.40535e+06
pos_7340	Ser-Gly-Ile	metab_7017	-	-	-	-	pos	-	-	-	-	-	-	276.155	M+H	C11H21N3O5	3.0084	0.0373658	-2.85564	-	-	91980.5	192480	94293.9	120415	169290	136940	437110	430357	406654	285985	359178	380038	241328	224910	238501
pos_673	2-Phenyl-5-(5-methyl-3-pyridinylmethyl)pyridine	metab_6340	-	-	-	HMDB0249951	pos	-	-	-	-	Organoheterocyclic compounds	Pyridines and derivatives	324.145	M+ACN+Na, 2M+NH4	C18H16N2	3.0163	0.0367689	-9.94308	-	Phenylpyridines	371030	495769	253393	245104	459737	407889	538871	580894	520218	445690	482985	545320	439018	462759	431439
pos_2685	(E)-indol-3-ylacetaldoxime	metab_1866	map01100;map01210;map01110;map00380	Metabolic pathways;2-Oxocarboxylic acid metabolism;Biosynthesis of secondary metabolites;Tryptophan metabolism	C02937	HMDB0303989	pos	-	-	Metabolism;Metabolism;Metabolism;Metabolism	Global and overview maps;Global and overview maps;Global and overview maps;Amino acid metabolism	Organoheterocyclic compounds	Indoles and derivatives	175.086	M+H	C10H10N2O	3.0241	0.100746	-2.38256	-	Indoles	81329.6	131184	71941.6	71164.3	94901.2	84480.8	141665	151212	154736	134460	159432	166217	131766	109653	130810
pos_2687	N2-Acetyl,n6-methyllysine	metab_1868	-	-	-	HMDB0242186	pos	-	-	-	-	Organic acids and derivatives	Carboxylic acids and derivatives	427.254	2M+Na	C9H18N2O3	3.0241	0.120444	2.01836	-	Amino acids, peptides, and analogues	117575	10330.1	1.78001e+06	94340.8	19728.1	110830	54615.2	20100.1	52127.1	62192	17695.7	25125.6	141678	179019	171577
pos_2698	Thiamine disulfide	metab_1880	-	-	C18377	HMDB0258970	pos	-	-	-	-	Organoheterocyclic compounds	Diazines	595.245	M+CH3OH+H	C24H34N8O4S2	3.0398	0.0617874	-4.33122	-	Pyrimidines and pyrimidine derivatives	1.18542e+06	935696	1.11119e+06	952671	1.07658e+06	1.06282e+06	784717	738681	615784	727488	720783	748405	997463	882290	929985
pos_7307	(Z)-7-[(1R,2R,3R,4S)-3-[(E)-C-Methyl-N-(phenylcarbamothioylamino)carbonimidoyl]-2-bicyclo[2.2.1]heptanyl]hept-5-enoic acid	metab_6980	-	-	-	HMDB0260211	pos	-	-	-	-	Lipids and lipid-like molecules	Prenol lipids	458.187	M+2Na-H	C23H31N3O2S	3.0398	0.0332697	4.08981	-	Monoterpenoids	732150	681445	608370	863506	711446	764712	747789	613266	783990	754734	662071	685656	728597	743240	696251
pos_7308	PA(PGD1/16:1(9Z))	metab_6981	-	-	-	HMDB0263464	pos	-	-	-	-	Not Available	Not Available	395.215	M+2Na	C39H69O11P	3.0398	0.299718	-9.32836	-	Not Available	43194.6	39864.1	525733	37825.4	53257.2	47276.9	5507.96	7181.47	4097.84	1709.38	7328.8	12045.8	61333.4	36369	39176.4
pos_2700	Methionylhydroxyproline	metab_1884	-	-	-	HMDB0028974	pos	-	-	-	-	Organic acids and derivatives	Carboxylic acids and derivatives	245.095	M+H-H2O	C10H18N2O4S	3.0476	0.0754839	-2.8523	148305-57-1	Amino acids, peptides, and analogues	138211	175220	123712	178022	146056	158248	137594	130488	115758	158292	128192	169554	155897	134400	149750
pos_2703	7,8-Dihydrovomifoliol 9-[apiosyl-(1->6)-glucoside]	metab_1887	-	-	-	HMDB0029771	pos	-	-	-	-	Lipids and lipid-like molecules	Fatty Acyls	584.266	M+ACN+Na	C24H40O12	3.0476	0.0453046	-3.80507	177261-70-0	Fatty acyl glycosides	9.15004e+06	8.90891e+06	8.86389e+06	9.58116e+06	9.00982e+06	8.94105e+06	8.62617e+06	8.52634e+06	8.16284e+06	8.64701e+06	8.262e+06	8.52198e+06	9.2021e+06	8.81185e+06	8.40425e+06
pos_678	(8R,9S,13S,14S)-3-Hydroxy-13-methyl-4,6,7,8,9,11,12,14,15,16-decahydro-3H-cyclopenta[a]phenanthren-17-one	metab_6394	-	-	-	HMDB0260179	pos	-	-	-	-	Lipids and lipid-like molecules	Steroids and steroid derivatives	295.164	M+Na, M+ACN+H	C18H24O2	3.0476	0.0122169	-9.53552	-	Oxosteroids	855604	1.43182e+06	1.72017e+06	1.33206e+06	1.32438e+06	1.21205e+06	2.64341e+06	2.40208e+06	1.89411e+06	2.0733e+06	2.2118e+06	2.31115e+06	1.82224e+06	1.79809e+06	1.77834e+06
pos_7304	L-Kynurenine	metab_6977	map01100;map00380;map01240	Metabolic pathways;Tryptophan metabolism;Biosynthesis of cofactors	C00328	PW_C000538;HMDB0000684	pos	-	-	Metabolism;Metabolism;Metabolism	Global and overview maps;Amino acid metabolism;Global and overview maps	Organic oxygen compounds	Organooxygen compounds	241.118	M+CH3OH+H	C10H12N2O3	3.0476	0.0535394	-3.70013	2922-83-0	Carbonyl compounds	114337	107472	91185.1	51185.5	93640.3	106655	104243	156501	87628.2	95667.5	143178	150904	100458	109226	111225
pos_2706	PIP(PGF1alpha/18:3(6Z,9Z,12Z))	metab_1890	-	-	-	HMDB0279342	pos	-	-	-	-	Not Available	Not Available	507.253	M+2H	C47H82O19P2	3.0555	0.0429339	-0.379719	-	Not Available	2.66443e+06	2.19135e+06	4.42847e+06	3.97107e+06	2.42283e+06	2.7002e+06	2.01384e+06	1.81481e+06	1.85314e+06	2.15785e+06	1.87789e+06	1.91861e+06	2.74637e+06	2.52339e+06	2.60617e+06
pos_7295	54-Deoxyciguatoxin	metab_6966	-	-	-	HMDB0029781	pos	-	-	-	-	Phenylpropanoids and polyketides	Ciguatera toxins	548.297	M+2H	C60H86O18	3.0555	0.107631	-1.4981	139341-09-6	Not Available	737638	725588	410917	632688	785609	719404	706400	754871	793405	669393	663178	660590	711077	762002	614539
pos_174	Hydroxyprolyl-Proline	metab_818	-	-	-	HMDB0028871	pos	-	-	-	-	Organic acids and derivatives	Carboxylic acids and derivatives	229.118	M+H, M+Na, 2M+H	C10H16N2O4	3.0633	0.00702692	-2.28715	-	Amino acids, peptides, and analogues	8.70371e+06	8.20229e+06	8.02271e+06	8.60219e+06	8.13099e+06	8.6804e+06	7.99962e+06	7.74752e+06	7.39056e+06	8.03039e+06	7.52943e+06	8.24896e+06	8.27345e+06	8.16237e+06	8.24568e+06
pos_2708	6-Hydroxypseudooxynicotine	metab_1892	map01100;map00760	Metabolic pathways;Nicotinate and nicotinamide metabolism	C01297	HMDB0240264	pos	-	-	Metabolism;Metabolism	Global and overview maps;Metabolism of cofactors and vitamins	Organic oxygen compounds	Organooxygen compounds	177.102	M+H-H2O	C10H14N2O2	3.0633	0.0393958	-2.26296	7424-35-3	Carbonyl compounds	96400.6	133270	168906	126715	120128	119676	150366	147723	156912	158330	140184	139739	148545	137422	144772
pos_680	Serylphenylalanine	metab_6417	-	-	-	HMDB0029046	pos	-	-	-	-	Organic acids and derivatives	Carboxylic acids and derivatives	294.144	M+NH4, M+ACN+H	C12H16N2O4	3.0633	0.016164	-3.93386	16875-28-8	Amino acids, peptides, and analogues	667393	690681	1.07632e+06	656351	724296	802844	419860	342921	384930	566336	391350	345152	581708	600339	587505
pos_684	3-Pyridinebutanoic acid	metab_6461	-	-	-	HMDB0001007	pos	-	-	-	-	Organoheterocyclic compounds	Pyridines and derivatives	166.086	M+H, M+NH4	C9H11NO2	3.0633	0.00204703	-2.34979	477251-67-5	Not Available	1.29504e+06	1.50543e+06	1.7311e+06	1.60433e+06	1.49312e+06	1.55469e+06	1.81545e+06	1.76341e+06	1.71544e+06	1.77648e+06	1.72181e+06	1.74589e+06	1.65903e+06	1.65743e+06	1.65252e+06
pos_7281	Gamma-Endorphin	metab_6951	-	-	C16018	HMDB0252614	pos	-	-	-	-	Organic Polymers	Polypeptides	951.951	M+2Na	C83H131N19O27S	3.0633	0.0804007	2.83603	-	Not Available	2.72826e+06	2.51244e+06	2.67304e+06	2.93889e+06	2.39627e+06	2.55054e+06	2.34956e+06	2.28709e+06	2.13725e+06	2.53826e+06	1.94868e+06	2.15945e+06	2.92746e+06	2.70209e+06	2.49222e+06
pos_7287	Ser-Asp-Ile	metab_6957	-	-	-	-	pos	-	-	-	-	-	-	334.16	M+H	C13H23N3O7	3.0633	0.082653	-3.7147	-	-	175267	194640	247857	185072	195181	176247	194219	197938	157604	210718	180395	201578	189848	221996	197526
pos_7290	4-Hydroxy-4-(3-pyridyl)-butanoic acid	metab_6961	-	-	C19579	HMDB0001119	pos	-	-	-	-	Organoheterocyclic compounds	Pyridines and derivatives	223.107	M+ACN+H	C9H11NO3	3.0633	0.011276	-3.38971	15569-97-8	Not Available	6.39555e+06	7.86677e+06	9.89805e+06	8.48523e+06	8.04816e+06	8.13089e+06	8.84853e+06	8.93874e+06	8.98878e+06	9.38113e+06	8.63961e+06	8.76223e+06	8.65183e+06	8.47188e+06	8.5023e+06
pos_2718	CDP-DG(20:2(11Z,14Z)/PGJ2)	metab_1903	-	-	-	HMDB0291835	pos	-	-	-	-	Not Available	Not Available	542.77	M+2H	C52H83N3O17P2	3.0712	0.088014	6.04612	-	Not Available	1.87434e+06	1.70158e+06	403676	1.62801e+06	1.63605e+06	1.55657e+06	1.69358e+06	1.54215e+06	1.47975e+06	1.69617e+06	1.48382e+06	1.54149e+06	1.70399e+06	1.45109e+06	1.48959e+06
pos_2723	5'-Deoxy-5-fluorocytidine	metab_1909	-	-	C16635	HMDB0060405	pos	-	-	-	-	Nucleosides, nucleotides, and analogues	5''-deoxyribonucleosides	263.113	M+NH4	C9H12FN3O4	3.0791	0.0170742	-7.80508	-	Not Available	3.07126e+06	3.09071e+06	2.2887e+06	2.14085e+06	2.61828e+06	2.72347e+06	1.49162e+06	1.58218e+06	1.88981e+06	2.39809e+06	1.56235e+06	1.44834e+06	2.24945e+06	2.2084e+06	2.17406e+06
pos_7270	R-2-Hydroxy-3-methylbutanoic acid 3-Methylbutanoyl	metab_6939	-	-	-	LMFA07011009;HMDB0031510	pos	-	-	-	-	Lipids and lipid-like molecules	Fatty Acyls	266.138	M+ACN+Na	C10H18O4	3.0791	0.0119088	7.74903	-	Fatty acid esters	235627	229543	247993	246554	199963	219372	209763	215731	217559	194868	198718	193382	215513	210617	211938
pos_7271	N-gamma-Glutamylcysteine ethyl ester	metab_6940	-	-	-	HMDB0252615	pos	-	-	-	-	Organic acids and derivatives	Carboxylic acids and derivatives	261.09	M+H-H2O	C10H18N2O5S	3.0791	0.0099248	-2.86479	-	Amino acids, peptides, and analogues	659086	658130	335787	605700	626684	688809	710386	687154	676317	690532	634368	762105	645301	652735	639970
pos_7260	Coumaryl acetate	metab_6928	map01110	Biosynthesis of secondary metabolites	C20465	HMDB0304297	pos	-	-	Metabolism	Global and overview maps	Benzenoids	Benzene and substituted derivatives	210.112	M+NH4	C11H12O3	3.0869	0.0492053	-2.77773	-	Styrenes	113214	38850.5	284941	336022	48909.7	62527.8	59117.9	43564.5	225174	240588	55795.6	47759.5	148117	147504	135573
pos_7259	Cynaropicrin	metab_9054	-	-	C09385	HMDB0036423	pos	-	-	-	-	Lipids and lipid-like molecules	Prenol lipids	369.128	M+Na	C19H22O6	3.0869	0.0506011	-8.09592	35730-78-0	Terpene lactones	48307.1	10231.4	372457	274789	21933.6	67704.9	516771	309028	467699	482474	378154	314719	254911	232771	235002
pos_2742	CDP-DG(i-20:0/PGF1alpha)	metab_1930	-	-	-	HMDB0294185	pos	-	-	-	-	Not Available	Not Available	577.783	M+2Na	C52H93N3O18P2	3.0947	0.0295133	-5.70834	-	Not Available	9.69145e+06	1.24112e+07	5.06294e+06	9.37665e+06	1.17555e+07	1.06997e+07	1.10084e+07	1.23568e+07	1.23823e+07	1.2406e+07	1.16427e+07	1.17854e+07	1.15472e+07	1.09897e+07	1.09639e+07
pos_7251	Thr-Gly-Ile	metab_6919	-	-	-	-	pos	-	-	-	-	-	-	290.17	M+H	C12H23N3O5	3.0947	0.0388918	-3.34725	-	-	44994.5	93403.9	52789.4	41399.7	63169.9	48110.4	305706	289164	199190	133030	260086	286823	143987	136508	147343
pos_2744	Gly Pro Ile	metab_1932	-	-	-	-	pos	-	-	-	-	-	-	286.175	M+H	C13H23N3O4	3.1026	0.0220575	-3.34321	-	-	1.79228e+06	1.0572e+06	5.15091e+06	1.90842e+06	1.17933e+06	1.56249e+06	1.46829e+06	1.491e+06	1.35571e+06	949971	1.47623e+06	1.42698e+06	1.86065e+06	1.85383e+06	1.78743e+06
pos_2745	Blennin D	metab_1933	-	-	-	HMDB0031902	pos	-	-	-	-	Lipids and lipid-like molecules	Prenol lipids	311.123	M+2Na-H	C15H22O4	3.1026	0.0434533	-1.05514	72601-39-9	Terpene lactones	136660	82467.9	778791	609762	111383	195146	598906	423718	655468	620574	536672	454616	434220	415236	452966
pos_7237	Esculeoside A	metab_6903	-	-	-	HMDB0251947	pos	-	-	-	-	Lipids and lipid-like molecules	Steroids and steroid derivatives	635.802	M+2H	C58H95NO29	3.1026	0.0263345	-7.60061	-	Steroidal glycosides	1.20509e+07	1.18338e+07	9.54785e+06	1.05961e+07	1.11886e+07	1.15803e+07	1.13546e+07	1.12681e+07	1.12205e+07	1.16762e+07	1.06933e+07	1.11024e+07	1.16205e+07	1.1314e+07	1.10244e+07
pos_7243	Met-Val-Gly	metab_6910	-	-	-	-	pos	-	-	-	-	-	-	306.147	M+H	C12H23N3O4S	3.1026	0.0297243	-3.40254	-	-	256589	286104	308438	247734	248056	229692	213404	242073	234471	228895	220001	221186	235953	228193	242161
pos_694	Indoleacrylic acid	metab_6572	-	-	-	HMDB0000734	pos	-	-	-	-	Organoheterocyclic compounds	Indoles and derivatives	205.097	M+H, M+NH4	C11H9NO2	3.1104	0.0564022	-3.1392	29953-71-7	Indoles	156639	193239	259007	270878	195114	203219	83102.8	61540.1	53053.8	79235.8	93574.8	61921.5	176283	160589	159677
pos_2760	PG(i-14:0/22:6(4Z,7Z,11E,13Z,15E,19Z)-2OH(10S,17))	metab_1950	-	-	-	HMDB0271340	pos	-	-	-	-	Not Available	Not Available	411.234	M+H+Na	C42H71O12P	3.1182	0.100624	4.76302	-	Not Available	138118	269984	80109.1	67019.2	256893	173626	278521	229955	271440	206300	218492	180778	170256	204527	203079
pos_7217	B-Chlorogenin 3-[4-(2-((3-glucosyl)glucosyl-3-xylosyl)-glucosyl)-galactoside]	metab_6881	-	-	-	HMDB0034307	pos	-	-	-	-	Lipids and lipid-like molecules	Steroids and steroid derivatives	607.293	M+2H	C56H92O28	3.1182	0.0825483	-5.60077	244764-96-3	Steroidal glycosides	1.11567e+06	980764	474405	847049	965288	1.00979e+06	971284	751670	778064	903844	810825	851699	819199	753471	888918
pos_7226	Ethotoin	metab_6891	-	-	C07839	HMDB0014892	pos	-	-	-	-	Organoheterocyclic compounds	Azolidines	237.123	M+CH3OH+H	C11H12N2O2	3.1182	0.0121362	-3.51351	86-35-1	Imidazolidines	508598	939626	1.43342e+06	1.08396e+06	902871	941056	2.8689e+06	2.65384e+06	2.00931e+06	2.0108e+06	2.40149e+06	2.50337e+06	1.68357e+06	1.66034e+06	1.70102e+06
pos_707	4(1H)-Pyridinone, 2-ethyl-3-hydroxy-1-(2-hydroxyethyl)-	metab_6717	-	-	-	HMDB0244490	pos	-	-	-	-	Organoheterocyclic compounds	Pyridines and derivatives	225.123	M+CH3OH+H, M+ACN+H	C9H13NO3	3.134	0.0124555	-3.63293	-	Hydroxypyridines	1.23199e+06	1.23936e+06	1.13543e+06	1.00729e+06	1.15275e+06	1.23105e+06	1.19356e+06	1.27031e+06	1.08531e+06	1.25459e+06	1.19369e+06	1.36793e+06	1.18738e+06	1.15817e+06	1.17296e+06
pos_7200	Ergosine	metab_6863	-	-	C09167	HMDB0251913	pos	-	-	-	-	Alkaloids and derivatives	Ergoline and derivatives	512.269	M+H-2H2O	C30H37N5O5	3.1418	0.107565	7.0247	561-94-4	Lysergic acids and derivatives	587232	552863	991079	582026	512067	664172	743445	555735	673326	482146	562018	522835	605936	728754	610126
pos_7192	Tyrosine lactate	metab_6853	-	-	-	HMDB0259352	pos	-	-	-	-	Organic acids and derivatives	Carboxylic acids and derivatives	254.101	M+H	C12H15NO5	3.1495	0.04833	-3.44601	-	Amino acids, peptides, and analogues	167657	70459.1	771339	500641	117201	174407	276289	195110	528476	458427	270512	217887	338799	310255	313989
pos_7196	4-Chlorobenzaldehyde	metab_6857	-	-	C06648	HMDB0246392	pos	-	-	-	-	Benzenoids	Benzene and substituted derivatives	141.01	M+H	C7H5ClO	3.1495	0.0287214	-2.54716	104-88-1	Benzoyl derivatives	209825	181757	198519	219196	193955	202541	206252	222762	181205	182035	189434	201544	214234	204589	203356
pos_9081	MJDBISSP00000001	metab_8941	-	-	-	;MJDBISSP00000001	pos	-	-	-	-	-	-	200.047	M+H	C9H10ClNO2	3.1495	0.0221157	-2.64556	-	-	5.36919e+07	4.67664e+07	5.06914e+07	5.52624e+07	5.02475e+07	5.2326e+07	5.24753e+07	5.42215e+07	4.51077e+07	5.02137e+07	4.8671e+07	5.19727e+07	5.19888e+07	5.08296e+07	4.97399e+07
pos_2779	Indole	metab_9059	map01100;map00400;map01110;map00999;map00380	Metabolic pathways;Phenylalanine, tyrosine and tryptophan biosynthesis;Biosynthesis of secondary metabolites;Biosynthesis of various plant secondary metabolites;Tryptophan metabolism	C00463	HMDB0035924;HMDB0000738	pos	-	-	Metabolism;Metabolism;Metabolism;Metabolism;Metabolism	Global and overview maps;Amino acid metabolism;Global and overview maps;Biosynthesis of other secondary metabolites;Amino acid metabolism	Organoheterocyclic compounds	Heteroaromatic compounds	118.065	M+H	C8H7N	3.1495	0.0243353	-0.611615	109-97-7;120-72-9	Not Available	845941	740381	837283	872563	820893	826511	835224	844618	718435	746398	753374	803996	812303	792717	773713
pos_7186	Pinolidoxin	metab_6846	-	-	C08503	HMDB0301836	pos	-	-	-	-	Organoheterocyclic compounds	Oxocins	383.144	M+2Na-H	C18H26O6	3.1572	0.0267187	-1.73659	152985-39-2	Not Available	248454	27133.3	1.68116e+06	1.29001e+06	187273	350610	1.65424e+06	1.09357e+06	1.75992e+06	1.57375e+06	1.21578e+06	1.08974e+06	960575	1.0122e+06	996321
pos_7187	N-Carbamoylputrescine	metab_6847	map01100;map00330	Metabolic pathways;Arginine and proline metabolism	C00436	HMDB0033458	pos	-	-	Metabolism;Metabolism	Global and overview maps;Amino acid metabolism	Organic acids and derivatives	Carboximidic acids and derivatives	301.175	2M+K	C5H13N3O	3.1572	0.0202204	-0.220141	6851-51-0	Carboximidic acids	350548	447443	274108	178616	438282	396583	533032	422144	434448	318247	393505	397447	370481	368892	356962
pos_7184	Arg-Asn-Ser	metab_6844	-	-	-	-	pos	-	-	-	-	-	-	376.197	M+H	C13H25N7O6	3.165	0.0944828	7.66681	-	-	422387	487196	452668	475093	471241	460352	717411	834411	886489	428966	619889	691305	481478	541995	581895
pos_2791	Glutaminylproline	metab_1983	-	-	-	HMDB0028805	pos	-	-	-	-	Organic acids and derivatives	Carboxylic acids and derivatives	208.107	M+H-2H2O	C10H17N3O4	3.1729	0.0220415	-2.2795	139370-58-4	Amino acids, peptides, and analogues	186979	213573	221676	163285	238033	241423	213887	237556	153990	200133	204062	205096	199987	196479	191396
pos_2792	Tetrapeptide	metab_1984	-	-	C01960	HMDB0258927	pos	-	-	-	-	Organic acids and derivatives	Peptidomimetics	634.308	2M+3H2O+2H	C27H40N8O9	3.1729	0.0458286	6.96506	-	Hybrid peptides	1.49256e+06	1.37501e+06	1.39752e+06	1.43059e+06	1.17718e+06	1.2227e+06	1.34859e+06	1.18776e+06	1.20591e+06	1.45187e+06	1.22798e+06	1.11337e+06	1.4055e+06	1.35942e+06	1.48767e+06
pos_7174	7-Oxociguatoxin	metab_6833	-	-	-	HMDB0039389	pos	-	-	-	-	Phenylpropanoids and polyketides	Ciguatera toxins	586.272	M+2Na	C60H86O20	3.1808	0.0601383	-4.55002	263336-55-6	Not Available	2.72963e+06	2.79383e+06	2.89422e+06	3.5067e+06	2.71024e+06	3.26037e+06	2.76079e+06	2.73032e+06	2.91555e+06	3.13752e+06	2.73994e+06	2.88076e+06	3.2377e+06	2.97249e+06	2.8882e+06
pos_7175	Azukisaponin IV	metab_6834	-	-	-	HMDB0035269	pos	-	-	-	-	Lipids and lipid-like molecules	Prenol lipids	498.241	M+H+Na	C48H76O20	3.1808	0.0344436	-7.05573	82793-04-2	Terpene glycosides	1.50896e+06	1.54315e+06	1.68451e+06	1.84213e+06	1.69383e+06	1.74234e+06	1.52459e+06	1.50943e+06	1.74651e+06	1.63374e+06	1.58532e+06	1.76463e+06	1.70972e+06	1.78825e+06	1.67188e+06
pos_7177	L-Aspartyl-L-Phenylalanine	metab_6836	-	-	-	HMDB0000706	pos	-	-	-	-	Organic acids and derivatives	Carboxylic acids and derivatives	281.112	M+H	C13H16N2O5	3.1808	0.0849475	-3.23416	13433-09-5	Amino acids, peptides, and analogues	1.97162e+06	1.86977e+06	2.65175e+06	2.59283e+06	1.86554e+06	2.16353e+06	2.57935e+06	2.01282e+06	2.35431e+06	2.47941e+06	2.06531e+06	2.13493e+06	2.44539e+06	2.16979e+06	2.08194e+06
pos_2809	Mikamycin B	metab_2003	-	-	C11615	HMDB0256777	pos	-	-	-	-	Phenylpropanoids and polyketides	Flavonoids	831.382	M+H-2H2O	C45H54N8O10	3.1886	0.193123	-0.637246	-	Flavonoid glycosides	720530	893644	1.05722e+06	1.10868e+06	773251	969706	960939	1.07151e+06	1.17515e+06	1.27348e+06	735814	1.08808e+06	1.30256e+06	961031	932926
pos_7169	Porphobilinogen	metab_6827	map01100;map01110;map00860;map01240	Metabolic pathways;Biosynthesis of secondary metabolites;Porphyrin metabolism;Biosynthesis of cofactors	C00931	HMDB0000245;PW_C000166	pos	-	-	Metabolism;Metabolism;Metabolism;Metabolism	Global and overview maps;Global and overview maps;Metabolism of cofactors and vitamins;Global and overview maps	Organic nitrogen compounds	Organonitrogen compounds	191.081	M+H-2H2O	C10H14N2O4	3.1886	0.0941622	-2.14503	487-90-1	Amines	65762.9	67564.9	61629	42483	84678.6	73895.7	67706.6	84895.4	41991.6	59325.1	71429.3	65538.5	51959.7	61903	53922.8
pos_711	Glu-Phe	metab_6762	-	-	-	-	pos	-	-	-	-	-	-	295.128	M+H-H2O, M+H	C14H18N2O5	3.1965	0.02976	-3.20852	-	-	1.07447e+06	972395	2.2702e+06	1.54286e+06	1.01036e+06	1.25858e+06	1.84429e+06	1.56082e+06	1.3181e+06	1.37165e+06	1.45476e+06	1.51325e+06	1.51053e+06	1.44627e+06	1.42762e+06
pos_7158	Leucyl-Gamma-glutamate	metab_6815	-	-	-	HMDB0028943	pos	-	-	-	-	Organic acids and derivatives	Carboxylic acids and derivatives	242.149	M+H-H2O	C11H21N3O4	3.1965	0.0281096	-2.74769	-	Amino acids, peptides, and analogues	555611	526730	564193	612707	536900	607131	532190	500082	425942	542449	487320	577838	556730	540965	526304
pos_2816	Glycyl-histidyl-arginyl-proline	metab_2011	-	-	-	HMDB0252877	pos	-	-	-	-	Organic acids and derivatives	Carboxylic acids and derivatives	529.26	M+ACN+Na	C19H31N9O5	3.2043	0.0740721	-1.06173	-	Amino acids, peptides, and analogues	433998	506624	703430	709144	613518	506051	791243	741504	901832	810548	708096	583695	644266	581431	559313
pos_7152	PI(PGE2/22:6(4Z,7Z,10Z,13Z,16Z,19Z))	metab_6809	-	-	-	HMDB0278338	pos	-	-	-	-	Not Available	Not Available	490.262	M+2H	C51H79O16P	3.2043	0.0373238	-0.398839	-	Not Available	420111	340588	216782	413378	414016	356838	302969	144340	372233	381156	320831	322467	308593	288793	290218
pos_7147	N-Acetyl-L-methionine	metab_6803	-	-	C02712	HMDB0011745	pos	-	-	-	-	Organic acids and derivatives	Carboxylic acids and derivatives	192.069	M+H	C7H13NO3S	3.2122	0.0185013	-1.97952	65-82-7	Amino acids, peptides, and analogues	157473	202061	82543	109308	162413	137134	202725	242686	102789	101089	180353	244801	159974	163851	165924
pos_715	1-Des-ala-2-desamino-gly-3-cys-11-tyr-3,14-dicarbasomatostatin	metab_6806	-	-	-	HMDB0249849	pos	-	-	-	-	Organic Polymers	Polypeptides	759.857	M+2Na+H, M+2Na	C73H99N15O18	3.2122	0.0344485	3.88312	-	Not Available	2.0038e+07	1.39118e+07	1.86061e+07	2.02451e+07	1.46161e+07	1.6752e+07	1.30529e+07	1.0476e+07	1.11895e+07	1.16214e+07	1.22082e+07	1.08363e+07	1.55108e+07	1.46574e+07	1.4588e+07
pos_7139	PIP(PGJ2/22:4(7Z,10Z,13Z,16Z))	metab_6794	-	-	-	HMDB0280524	pos	-	-	-	-	Not Available	Not Available	523.261	M+2H	C51H82O18P2	3.22	0.105155	9.29224	-	Not Available	361776	296285	292570	624192	287653	404652	383987	333198	513658	553288	405685	467945	384344	419447	339496
pos_7142	Epsilon-Caprolactone	metab_6798	-	-	C01880	HMDB0060476;HMDB0000453	pos	-	-	-	-	Organoheterocyclic compounds	Lactones	246.169	2M+NH4	C6H10O2	3.22	0.0675394	-2.99996	502-44-3;823-22-3	Not Available	4.16732e+06	3.65139e+06	3.81129e+06	3.86596e+06	3.29888e+06	3.52034e+06	889086	559722	1.5204e+06	960454	490760	686887	2.55731e+06	2.31359e+06	2.25474e+06
pos_7133	Formacidine	metab_6788	-	-	-	HMDB0252438	pos	-	-	-	-	Organic oxygen compounds	Organooxygen compounds	444.244	M+2Na	C43H74N2O14	3.2279	0.026325	-5.39198	-	Carbohydrates and carbohydrate conjugates	270795	349096	548827	290455	273721	303205	294023	298979	287389	255313	315465	307131	317848	316121	302825
pos_7135	Ile-Asp-Val	metab_6790	-	-	-	-	pos	-	-	-	-	-	-	346.196	M+H	C15H27N3O6	3.2279	0.0553871	-3.27066	-	-	162185	138076	148489	154711	132651	142490	192940	146245	184984	152672	152051	191335	166853	149669	161794
pos_7121	Alpha-ENDORPHIN	metab_6775	-	-	C16017	HMDB0248209	pos	-	-	-	-	Organic Polymers	Polypeptides	884.421	M+H+Na	C77H120N18O26S	3.2357	0.0840042	6.75455	-	Not Available	361066	387838	484640	474151	377541	289525	395621	427682	380105	392470	218851	263509	503239	459388	425710
pos_7124	CDP-DG(20:1(11Z)/20:5(5Z,8Z,11Z,14Z,16E)-OH(18R))	metab_6778	-	-	-	HMDB0291759	pos	-	-	-	-	Not Available	Not Available	546.768	M+H+Na	C52H85N3O16P2	3.2357	0.0150608	-1.10463	-	Not Available	8.08072e+06	7.56054e+06	7.51091e+06	8.11714e+06	7.40856e+06	8.01052e+06	7.13038e+06	6.93818e+06	7.26259e+06	7.29467e+06	7.01159e+06	7.59172e+06	7.45551e+06	7.33604e+06	7.2346e+06
pos_7125	Ala-Asp-Leu	metab_6779	-	-	-	-	pos	-	-	-	-	-	-	318.165	M+H	C13H23N3O6	3.2357	0.0163532	-3.2489	-	-	359999	398426	505013	613521	395009	386589	865877	794470	844354	649589	826008	734177	614134	595614	611063
pos_7126	TXB2	metab_6780	map00590;map01100	Arachidonic acid metabolism;Metabolic pathways	C05963	HMDB0003252;LMFA03030002	pos	Lipids	Eicosanoids	Metabolism;Metabolism	Lipid metabolism;Global and overview maps	Lipids and lipid-like molecules	Fatty Acyls	393.222	M+Na	C20H34O6	3.2357	0.0307084	-7.86838	54397-85-2	Eicosanoids	459220	454885	590281	482281	503902	481184	528717	522979	410490	458100	583684	530382	497106	495357	470341
pos_7128	Fructosyl-lysine	metab_6782	-	-	C16488	HMDB0242138;HMDB0252495;HMDB0034879	pos	-	-	-	-	Organic acids and derivatives	Carboxylic acids and derivatives	273.144	M+H-2H2O	C12H24N2O7	3.2357	0.11949	-2.5009	21291-40-7	Amino acids, peptides, and analogues	16364.6	52817.8	191453	28931.8	48256	73249.8	89732.6	76343.3	170889	151619	89746.2	80351.5	93503.6	94611.6	75871.1
pos_722	4-Hydroxy-5-phenyltetrahydro-1,3-oxazin-2-one	metab_6884	-	-	C16595	PW_C040532;HMDB0060389	pos	-	-	-	-	Benzenoids	Benzene and substituted derivatives	235.107	M+H-H2O, M+ACN+H	C10H11NO3	3.2357	0.0949232	-3.26384	-	Not Available	301771	296856	329271	318305	293016	323868	279071	263090	280379	308347	273636	295378	263903	280071	317049
pos_7117	L-Asparagine, L-alanyl-L-tyrosyl-L-methionyl-L-threonyl-L-methionyl-L-lysyl-L-isoleucyl-L-arginyl-	metab_6770	-	-	-	HMDB0259442	pos	-	-	-	-	Organic acids and derivatives	Carboxylic acids and derivatives	575.278	M+H+Na	C48H82N14O13S2	3.2436	0.0348294	-2.05425	-	Amino acids, peptides, and analogues	3.64848e+07	3.55588e+07	3.51019e+07	3.88318e+07	3.52486e+07	3.6776e+07	3.24044e+07	3.282e+07	3.31299e+07	3.46392e+07	3.18529e+07	3.46602e+07	3.61782e+07	3.4358e+07	3.38811e+07
pos_2841	5-Hydroxymethyl-2-furaldehyde	metab_2039	-	-	C11101	HMDB0034355	pos	-	-	-	-	Organic oxygen compounds	Organooxygen compounds	127.039	M+H	C6H6O3	3.2515	0.0478644	-1.26713	67-47-0	Carbonyl compounds	400426	276804	573696	851045	317354	398417	453517	400536	603242	489480	405263	398250	477914	459159	434297
pos_2854	Fumonisin A2	metab_2053	-	-	-	HMDB0034699	pos	-	-	-	-	Organic acids and derivatives	Carboxylic acids and derivatives	786.361	M+K	C36H61NO15	3.2593	0.0279565	-8.2257	117415-47-1	Fumonisins	2.35666e+06	2.25752e+06	2.40814e+06	2.91722e+06	2.352e+06	2.45027e+06	2.63689e+06	2.55559e+06	3.06526e+06	2.75855e+06	2.42221e+06	2.59023e+06	2.52974e+06	2.45312e+06	2.3926e+06
pos_7102	1,2,10-Trihydroxydihydro-trans-linalyl oxide 7-O-beta-D-glucopyranoside	metab_6754	-	-	-	HMDB0033237	pos	-	-	-	-	Organic oxygen compounds	Organooxygen compounds	415.217	M+CH3OH+H	C16H30O10	3.2593	0.0773756	-0.470623	219814-37-6	Carbohydrates and carbohydrate conjugates	117606	154374	309199	212194	138929	198920	107296	74979.6	109311	139649	83047.2	81950	159650	142762	138043
pos_7104	N6-Acetyl-L-lysine	metab_6756	map01100;map00310	Metabolic pathways;Lysine degradation	C02727	HMDB0000206	pos	-	-	Metabolism;Metabolism	Global and overview maps;Amino acid metabolism	Organic acids and derivatives	Carboxylic acids and derivatives	171.112	M+H-H2O	C8H16N2O3	3.2593	0.0385626	-2.06487	692-04-6	Amino acids, peptides, and analogues	779297	653866	760547	825906	723686	743798	867108	866867	743956	797308	891591	757346	756372	743877	702296
pos_723	Val-Leu	metab_6895	-	-	-	-	pos	-	-	-	-	-	-	231.17	M+H, M+Na	C11H22N2O3	3.2593	0.00233564	-2.58424	-	-	2.11841e+06	2.74382e+06	6.1095e+06	3.5278e+06	2.81696e+06	3.12023e+06	7.13063e+06	6.04377e+06	4.94755e+06	4.84801e+06	5.23473e+06	5.64207e+06	4.45098e+06	4.44474e+06	4.46505e+06
pos_726	1-Naphthylamine	metab_6927	-	-	C14790	HMDB0243964	pos	-	-	-	-	Benzenoids	Naphthalenes	144.08	M+H, M+NH4	C10H9N	3.2593	0.0435563	-2.14426	134-32-7	Not Available	31172.9	127008	14850.6	19732.1	87174.5	60312.9	169615	234556	255563	149234	146826	179029	105860	107909	114958
pos_2857	PS(TXB2/20:2(11Z,14Z))	metab_2056	-	-	-	HMDB0282292	pos	-	-	-	-	Not Available	Not Available	462.76	M+H+Na	C46H80NO14P	3.2672	0.0738891	-9.60058	-	Not Available	661834	703564	604893	785827	645015	663050	725010	677945	752175	712448	638793	646437	764465	694460	662284
pos_2860	CDP-DG(PGD1/20:3(5Z,8Z,11Z))	metab_2060	-	-	-	HMDB0292002	pos	-	-	-	-	Not Available	Not Available	562.763	M+H+Na	C52H85N3O18P2	3.2672	0.111169	-0.260253	-	Not Available	540183	492919	639670	614254	552501	578871	554207	501968	571726	517898	395520	452539	519961	472813	589364
pos_7094	Bremelanotide	metab_6744	-	-	-	HMDB0249376	pos	-	-	-	-	Organic acids and derivatives	Carboxylic acids and derivatives	513.271	M+2H	C50H68N14O10	3.2672	0.061284	3.18668	-	Amino acids, peptides, and analogues	448508	448341	497967	503983	450203	397355	413840	447189	514941	579239	434019	433939	497943	517436	458354
pos_2862	PI(20:5(7Z,9Z,11E,13E,17Z)-3OH(5,6,15)/16:2(9Z,12Z))	metab_2062	-	-	-	HMDB0276307	pos	-	-	-	-	Not Available	Not Available	451.239	M+2H	C45H73O16P	3.275	0.0431356	-0.0177125	-	Not Available	262231	420527	48638.4	314555	301636	279037	477007	493217	642657	529564	410172	410727	356284	333029	329235
pos_7088	PIP(20:4(6E,8Z,11Z,13E)-2OH(5S,15S)/20:0)	metab_6737	-	-	-	HMDB0279525	pos	-	-	-	-	Not Available	Not Available	514.278	M+2H	C49H88O18P2	3.275	0.0797113	-3.08571	-	Not Available	569613	409705	145512	589463	383629	493609	352369	232859	333244	425157	340356	328817	426998	363958	395329
pos_2866	Tyrosyl-Valine	metab_2066	-	-	-	HMDB0029118	pos	-	-	-	-	Organic acids and derivatives	Carboxylic acids and derivatives	263.138	M+H-H2O	C14H20N2O4	3.2829	0.0245869	-2.17035	-	Amino acids, peptides, and analogues	6.18401e+06	1.36961e+07	1.13244e+07	1.30172e+07	1.15346e+07	1.08482e+07	2.32624e+07	2.17086e+07	2.50646e+07	2.35233e+07	2.16878e+07	2.18701e+07	1.70254e+07	1.65122e+07	1.62198e+07
pos_2867	Phenazine-1,6-Dicarboxylic Acid	metab_2067	map01110	Biosynthesis of secondary metabolites	C12119	-	pos	-	-	Metabolism	Global and overview maps	-	-	286.085	M+NH4	C14H8N2O4	3.2829	0.0732953	9.39585	23462-25-1	-	228029	183975	211727	226262	225196	211887	229549	244777	218771	199866	224895	234115	230325	200376	207779
pos_2868	Tricholomic acid	metab_2068	-	-	C08298	HMDB0030412	pos	-	-	-	-	Organic acids and derivatives	Carboxylic acids and derivatives	338.134	2M+NH4	C5H8N2O4	3.2829	0.0455763	9.07763	2644-49-7	Amino acids, peptides, and analogues	987534	892678	960271	1.0503e+06	866274	939595	975937	804373	860461	922453	879173	869724	963252	892112	889961
pos_2869	CDP-DG(18:2(9Z,11Z)/i-19:0)	metab_2069	map01100;map00564;map01110;map04070	Metabolic pathways;Glycerophospholipid metabolism;Biosynthesis of secondary metabolites;Phosphatidylinositol signaling system	C00269	PW_C076395;HMDB0116059	pos	-	-	Metabolism;Metabolism;Metabolism;Environmental Information Processing	Global and overview maps;Lipid metabolism;Global and overview maps;Signal transduction	Lipids and lipid-like molecules	Glycerophospholipids	532.771	M+2Na	C49H87N3O15P2	3.2829	0.0383599	2.48096	-	CDP-glycerols	4.91073e+06	4.95754e+06	4.98238e+06	5.72913e+06	4.83503e+06	4.54452e+06	5.63684e+06	5.87531e+06	5.83827e+06	5.7885e+06	5.62602e+06	5.96942e+06	5.6107e+06	5.23423e+06	5.2769e+06
pos_7082	CDP-DG(a-13:0/18:1(9Z)-O(12,13))	metab_6731	-	-	-	HMDB0292797	pos	-	-	-	-	Not Available	Not Available	476.735	M+2H	C43H75N3O16P2	3.2829	0.0826703	-6.23364	-	Not Available	772257	1.32966e+06	325745	629021	1.12227e+06	885130	1.2568e+06	1.34388e+06	1.54195e+06	1.38085e+06	1.2249e+06	1.25861e+06	1.0843e+06	968824	1.14168e+06
pos_729	CDP-DG(PGJ2/i-22:0)	metab_6960	-	-	-	HMDB0294330	pos	-	-	-	-	Not Available	Not Available	569.786	M+H+Na, M+2Na	C54H91N3O17P2	3.2829	0.0181603	-6.79643	-	Not Available	1.58099e+07	2.69874e+07	7.9633e+06	1.47816e+07	2.30175e+07	1.95779e+07	2.55436e+07	2.80049e+07	3.05544e+07	2.74591e+07	2.60469e+07	2.66794e+07	2.25838e+07	2.24623e+07	2.18298e+07
pos_2876	Salmefamol	metab_2077	-	-	C11771	HMDB0257468	pos	-	-	-	-	Benzenoids	Benzene and substituted derivatives	354.165	M+Na	C19H25NO4	3.2908	0.152505	-8.42788	18910-65-1	Phenethylamines	3556.52	114377	14086.1	0	15537	3496.56	296596	315596	186675	114550	304254	277628	115127	153253	124016
pos_7074	L-Proline, 1-(1-L-leucyl-L-prolyl)-	metab_6722	-	-	-	HMDB0253022	pos	-	-	-	-	Organic acids and derivatives	Carboxylic acids and derivatives	308.196	M+H-H2O	C16H27N3O4	3.2908	0.0357512	-2.81459	-	Amino acids, peptides, and analogues	8103.19	27351.5	136468	60184.2	35276	70783.3	33764.8	36767.1	160141	170071	51784.9	32830.5	66145.5	70458.9	66403.7
pos_2883	Emorfazone	metab_2085	-	-	-	HMDB0251777	pos	-	-	-	-	Organic nitrogen compounds	Organonitrogen compounds	479.26	2M+H	C11H17N3O3	3.3065	0.0801642	-3.4849	-	Amines	352592	125069	811387	316909	120752	295708	16800.8	32732.4	102405	105172	21763.5	63104.1	209148	180621	207262
pos_2887	Capsicoside E1	metab_2089	-	-	-	HMDB0040958	pos	-	-	-	-	Lipids and lipid-like molecules	Steroids and steroid derivatives	607.294	M+2H	C56H92O28	3.3144	0.0421895	-3.21688	109575-83-9	Steroidal glycosides	3.49598e+06	3.55059e+06	2.97412e+06	3.59889e+06	3.46424e+06	3.42371e+06	3.03929e+06	2.96919e+06	3.07517e+06	3.08442e+06	2.90647e+06	2.93741e+06	3.30474e+06	3.28094e+06	3.05882e+06
pos_7061	(R)-Pantothenic acid 4'-O-b-D-glucoside	metab_6708	-	-	-	HMDB0033965	pos	-	-	-	-	Lipids and lipid-like molecules	Fatty Acyls	414.197	M+CH3OH+H	C15H27NO10	3.3144	0.0513229	0.349634	29493-59-2	Fatty acyl glycosides	181763	215300	288885	216479	279718	215240	275980	241661	305798	273104	260150	283017	250474	275023	273142
pos_2892	Isovalerylcarnitine	metab_2095	-	-	C20826	HMDB0000688;LMFA07070076	pos	-	-	-	-	Lipids and lipid-like molecules	Fatty Acyls	246.169	M+H	C12H23NO4	3.3222	0.0377044	-2.65849	31023-24-2	Fatty acid esters	3.64283e+06	4.30886e+06	2.84266e+06	2.41137e+06	3.99573e+06	3.23809e+06	2.49073e+06	3.10953e+06	1.73136e+06	1.40923e+06	2.2059e+06	2.50984e+06	2.77083e+06	2.97548e+06	2.93898e+06
pos_2898	Epothilone A	metab_2101	-	-	C12153	LMPK04000040;HMDB0251873	pos	-	-	-	-	Phenylpropanoids and polyketides	Macrolides and analogues	511.286	M+NH4	C26H39NO6S	3.3301	0.0374383	4.778	152044-53-6	Epothilones and analogues	3.22684e+06	378019	1.18294e+07	3.49841e+06	965458	2.418e+06	200627	154456	271915	245119	117884	137123	2.17182e+06	2.01614e+06	2.08055e+06
pos_7045	Pyropheophorbide a	metab_6690	map01110;map00860	Biosynthesis of secondary metabolites;Porphyrin metabolism	C18064	HMDB0256993	pos	-	-	Metabolism;Metabolism	Global and overview maps;Metabolism of cofactors and vitamins	Not Available	Not Available	576.301	M+ACN+H	C33H34N4O3	3.3301	0.0513801	7.82438	-	Not Available	8110.36	105602	14581.8	71726.9	65786	62378.7	49031	214542	314038	204047	84589.5	65209.5	87449.1	96888.2	93129.7
pos_2906	Val-pro-pro	metab_2111	-	-	-	HMDB0253034	pos	-	-	-	-	Organic acids and derivatives	Carboxylic acids and derivatives	312.191	M+H	C15H25N3O4	3.3379	0.0416908	-3.38735	-	Amino acids, peptides, and analogues	232753	240214	267864	258058	226348	222893	259717	211721	263310	236098	241603	244416	235041	255069	241945
pos_2907	Arg-Thr-Lys-Arg	metab_2112	-	-	-	HMDB0304796	pos	-	-	-	-	Organic acids and derivatives	Carboxylic acids and derivatives	598.317	M+K	C22H45N11O6	3.3379	0.0266191	-3.39224	-	Amino acids, peptides, and analogues	306160	485421	791354	385715	457885	412830	935278	846530	1.32366e+06	956639	796985	798542	731837	743124	705428
pos_7035	Floratheasaponin E	metab_6679	-	-	-	HMDB0302063	pos	-	-	-	-	Lipids and lipid-like molecules	Prenol lipids	644.319	M+2H	C63H98O27	3.3379	0.044473	-5.32209	-	Terpene glycosides	1.04362e+06	1.09056e+06	832101	1.00589e+06	1.02801e+06	1.03802e+06	917871	824226	936413	1.11699e+06	900466	892214	946382	1.01111e+06	1.03115e+06
pos_7036	Amikacin	metab_6680	-	-	C06820	HMDB0254120;HMDB0014622;PW_C008984	pos	-	-	-	-	Organic oxygen compounds	Organooxygen compounds	599.296	2M+3H2O+2H	C22H43N5O13	3.3379	0.0492394	-2.16992	37517-28-5	Carbohydrates and carbohydrate conjugates	6.26078e+06	6.34774e+06	5.27803e+06	5.98297e+06	6.21264e+06	6.09938e+06	6.31111e+06	5.98172e+06	6.16039e+06	5.74532e+06	6.07592e+06	6.16953e+06	6.28783e+06	6.02717e+06	5.69787e+06
pos_7038	Tyr-Ile	metab_6682	-	-	-	-	pos	-	-	-	-	-	-	295.164	M+H	C15H22N2O4	3.3379	0.0186356	-2.93241	-	-	369078	650115	668233	616482	615847	586021	1.40646e+06	1.20643e+06	1.07004e+06	977803	1.21939e+06	1.16285e+06	878251	855808	847192
pos_7039	Maculosin	metab_6683	-	-	C10605	-	pos	-	-	-	-	-	-	261.123	M+H	C14H16N2O3	3.3379	0.0153471	-2.87976	4549-02-04	-	7.87692e+06	7.5551e+06	7.42517e+06	8.05035e+06	7.60551e+06	7.97943e+06	7.33581e+06	7.02937e+06	7.17081e+06	7.25914e+06	7.05444e+06	7.42462e+06	7.51336e+06	7.48857e+06	7.30449e+06
pos_7040	Dopamine	metab_6685	map01100;map01110;map00350	Metabolic pathways;Biosynthesis of secondary metabolites;Tyrosine metabolism	C03758	PW_C000052;HMDB0000073;MJDBSJD0000070	pos	Peptides;Hormones and transmitters;Hormones and transmitters	Amines;Other hormones;Neurotransmitters	Metabolism;Metabolism;Metabolism	Global and overview maps;Global and overview maps;Amino acid metabolism	Benzenoids	Phenols	136.075	M+H-H2O	C8H11NO2	3.3379	0.0286818	-1.74292	51-61-6;62-31-7	Benzenediols	61212.2	70677.6	78152	72165.8	73848.5	70440.6	109470	100060	86375.7	83022.2	92903.7	101614	84573.2	80489.7	84675.5
pos_7030	4-(2-Amino-3-hydroxyphenyl)-2,4-dioxobutanoic acid	metab_6674	map00380	Tryptophan metabolism	C05645	HMDB0004083;PW_C002053	pos	-	-	Metabolism	Amino acid metabolism	Organic oxygen compounds	Organooxygen compounds	206.044	M+H-H2O	C10H9NO5	3.3458	0.104892	-2.06256	857760-67-9	Carbonyl compounds	57351.8	156890	18171.8	75753.3	97722.7	72637.1	107270	136687	227146	195677	118855	108547	125817	101951	113572
pos_2925	Thienorphine	metab_2132	-	-	-	HMDB0258989	pos	-	-	-	-	Benzenoids	Phenanthrenes and derivatives	486.243	M+H-2H2O	C31H39NO4S	3.3615	0.202164	-6.59097	-	Not Available	231410	439513	147468	299582	392604	305530	31249	39336.8	17752.9	168330	47562.9	15969.4	158004	206731	141078
pos_745	Thr-Leu	metab_7138	-	-	-	-	pos	-	-	-	-	-	-	233.149	M+H, M+Na	C10H20N2O4	3.3773	0.0591807	-2.6097	-	-	298073	341330	431230	339391	344630	359454	306111	299435	352978	374355	338834	292344	316491	350760	351838
pos_6983	Notoginsenoside R1	metab_6620	-	-	C08961	HMDB0035363;MJDBOTE0000935	pos	-	-	-	-	Lipids and lipid-like molecules	Prenol lipids	478.268	M+H+Na	C47H80O18	3.4008	0.0229829	4.93748	80418-24-2	Triterpenoids	805991	854775	880081	831469	883690	838085	885648	857985	809284	788977	808180	856610	821096	807546	844975
pos_6986	Val-Met	metab_6623	-	-	-	-	pos	-	-	-	-	-	-	249.126	M+H	C10H20N2O3S	3.4008	0.0734867	-2.36851	-	-	72749	62163.9	80792	76261.3	54487.4	67909.4	65149.8	64749.4	54619	62135.6	74900.3	71365.6	58159	64123.6	67307.4
pos_2952	Tolmetin	metab_2162	-	-	C07149	PW_C009003;HMDB0014643	pos	-	-	-	-	Organic oxygen compounds	Organooxygen compounds	275.138	M+NH4	C15H15NO3	3.4086	0.0291522	-3.22078	26171-23-3	Carbonyl compounds	132895	324444	151419	127698	256502	192337	423296	480342	578557	470109	435685	457004	324122	309261	326456
pos_2954	Cyclo(Leu-Phe)	metab_2164	-	-	C20519	HMDB0094673	pos	-	-	-	-	Organic acids and derivatives	Carboxylic acids and derivatives	559.27	2M+K	C15H20N2O2	3.4086	0.0841004	4.24588	-	Amino acids, peptides, and analogues	199387	145997	311486	256572	181250	153412	362830	332577	495163	382875	308877	302321	291792	251925	254272
pos_6979	Arginylglycine	metab_6615	-	-	-	HMDB0028709	pos	-	-	-	-	Organic acids and derivatives	Carboxylic acids and derivatives	501.229	2M+K	C8H17N5O3	3.4086	0.034739	-2.01588	2418-67-9	Amino acids, peptides, and analogues	1.04917e+06	1.46531e+06	1.17038e+06	1.24636e+06	1.3363e+06	1.10572e+06	1.86018e+06	1.76554e+06	1.85095e+06	1.73186e+06	1.74536e+06	1.75239e+06	1.44424e+06	1.49672e+06	1.39631e+06
pos_6974	Isotetrandrine	metab_6610	-	-	C17060	HMDB0030174	pos	-	-	-	-	Lignans, neolignans and related compounds	Not Available	655.338	M+CH3OH+H	C38H42N2O6	3.4165	0.0381335	0.451076	477-57-6	Not Available	526063	617961	662370	630705	562675	576711	627445	641713	655388	665139	542955	617170	657012	639072	609080
pos_6976	Zeatin	metab_6612	map01100;map01110	Metabolic pathways;Biosynthesis of secondary metabolites	C00371	HMDB0012204;MJDBZSJ0000114	pos	-	-	Metabolism;Metabolism	Global and overview maps;Global and overview maps	Organoheterocyclic compounds	Imidazopyrimidines	220.117	M+H	C10H13N5O	3.4165	0.205032	-8.77092	1637-39-4	Purines and purine derivatives	127140	138076	113130	101032	138214	126860	184257	230715	173019	180344	222669	235266	123923	154627	187630
pos_2963	(D-Ser4,D-Trp6)-LHRH	metab_2174	-	-	-	HMDB0250802	pos	-	-	-	-	Organic Polymers	Polypeptides	667.309	M+H+Na	C64H82N18O13	3.4244	0.0587387	-7.41074	-	Not Available	1.66022e+06	1.11028e+06	3.62389e+06	1.97078e+06	1.32944e+06	1.39099e+06	898052	1.01393e+06	1.32675e+06	1.1562e+06	886763	964272	1.51687e+06	1.36005e+06	1.38864e+06
pos_6963	(R)-1-o-[b-D-Apiofuranosyl-(1->2)-b-D-glucopyranoside]-1,3-octanediol	metab_6598	-	-	-	HMDB0032798	pos	-	-	-	-	Lipids and lipid-like molecules	Fatty Acyls	459.255	M+Na	C21H40O9	3.4322	0.136079	-3.95286	-	Fatty alcohols	48411.6	64851.3	63333.5	58187	67600.6	57723.1	116679	117239	183498	114539	107136	88313.4	90151.2	69523.4	87440.1
pos_6967	2-Ethoxyethanol	metab_6602	-	-	C14687	HMDB0031213	pos	-	-	-	-	Organic oxygen compounds	Organooxygen compounds	73.0652	M+H-H2O	C4H10O2	3.4322	0.0822229	4.35845	110-80-5	Ethers	28031.7	15343.1	41894.2	89886.4	24056.1	27222.6	24162.2	17674.6	29399.8	38040.7	19913.7	21756.8	30557.2	36031	33768
pos_2969	Tyr-Pro-Val	metab_2180	-	-	-	-	pos	-	-	-	-	-	-	378.201	M+H	C19H27N3O5	3.4401	0.0686561	-2.39038	-	-	57979.5	103178	135206	99910.5	105061	50566.8	249609	200299	991143	545270	189052	185406	212822	197619	226776
pos_6951	Gemopatrilat	metab_6585	-	-	-	HMDB0252674	pos	-	-	-	-	Organic acids and derivatives	Carboxylic acids and derivatives	774.36	2M+NH4	C19H26N2O4S	3.4401	0.0159084	4.8555	-	Amino acids, peptides, and analogues	3.36531e+06	2.81567e+06	3.50946e+06	3.39395e+06	2.93182e+06	3.10105e+06	2.721e+06	2.5798e+06	2.91958e+06	2.67555e+06	2.53035e+06	2.56638e+06	2.89458e+06	2.82474e+06	2.80988e+06
pos_6948	CDP-DG(PGJ2/20:1(11Z))	metab_6581	-	-	-	HMDB0291732	pos	-	-	-	-	Not Available	Not Available	554.766	M+H+Na	C52H85N3O17P2	3.4479	0.0314289	-0.78791	-	Not Available	961525	919925	1.36835e+06	1.18987e+06	911247	1.01241e+06	885168	753066	1.37766e+06	1.22155e+06	810133	846737	1.0128e+06	1.07854e+06	1.04617e+06
pos_2981	Fasoracetam	metab_2194	-	-	C13311	HMDB0252174	pos	-	-	-	-	Organic acids and derivatives	Carboxylic acids and derivatives	197.128	M+H	C10H16N2O2	3.4558	0.0190404	-2.29485	110958-19-5	Amino acids, peptides, and analogues	1.26497e+07	1.19079e+07	1.25824e+07	1.29393e+07	1.26409e+07	1.28975e+07	1.26644e+07	1.22234e+07	1.2184e+07	1.21761e+07	1.25412e+07	1.24145e+07	1.20556e+07	1.24599e+07	1.24643e+07
pos_2982	52-Epiciguatoxin	metab_2195	-	-	-	HMDB0039394	pos	-	-	-	-	Phenylpropanoids and polyketides	Ciguatera toxins	567.281	M+H+Na	C60H86O19	3.4558	0.06364	-9.07552	189013-49-8	Not Available	2.50971e+06	2.23263e+06	2.51155e+06	2.58979e+06	2.4925e+06	2.37982e+06	2.21863e+06	2.20708e+06	2.23318e+06	2.19046e+06	2.19834e+06	2.28954e+06	2.47278e+06	2.44527e+06	2.19863e+06
pos_6941	CDP-DG(16:1(9Z)/22:6(4Z,7Z,10Z,13Z,16Z,19Z))	metab_6574	map01100;map00564;map01110;map04070	Metabolic pathways;Glycerophospholipid metabolism;Biosynthesis of secondary metabolites;Phosphatidylinositol signaling system	C00269	HMDB0115956;PW_C063099	pos	-	-	Metabolism;Metabolism;Metabolism;Environmental Information Processing	Global and overview maps;Lipid metabolism;Global and overview maps;Signal transduction	Lipids and lipid-like molecules	Glycerophospholipids	523.752	M+H+Na	C50H79N3O15P2	3.4558	0.0234561	9.03364	-	CDP-glycerols	979345	776990	919483	1.13707e+06	921293	962448	905713	690839	953441	914660	847197	747716	983793	952010	940343
pos_2985	Methionyl-Proline	metab_2198	-	-	-	HMDB0028981	pos	-	-	-	-	Organic acids and derivatives	Carboxylic acids and derivatives	229.1	M+H-H2O	C10H18N2O3S	3.4637	0.0327977	-2.26749	-	Amino acids, peptides, and analogues	73716.6	64981.7	71095.3	98613	91620	64108.3	129077	120372	118179	101634	115065	128086	88993.8	92996.1	87256
pos_2987	CDP-DG(18:1(11Z)/20:4(6Z,8E,10E,14Z)-2OH(5S,12R))	metab_2200	-	-	-	HMDB0291111	pos	-	-	-	-	Not Available	Not Available	552.75	M+2Na	C50H83N3O17P2	3.4637	0.0611287	1.70057	-	Not Available	429178	421333	380775	461058	438789	542626	306295	338813	318344	408386	447552	368967	461864	414404	418189
pos_6938	4-(2-Aminophenyl)-2,4-dioxobutanoic acid	metab_6570	map01100;map00380	Metabolic pathways;Tryptophan metabolism	C01252	PW_C000778;HMDB0000978	pos	-	-	Metabolism;Metabolism	Global and overview maps;Amino acid metabolism	Organic oxygen compounds	Organooxygen compounds	190.049	M+H-H2O	C10H9NO4	3.4637	0.0244584	-2.31352	90924-76-8	Carbonyl compounds	293745	404127	215663	200165	359932	328381	278294	277448	293789	272285	278780	250552	283980	288537	274960
pos_768	(S)-Nerolidol 3-o-[a-L-Rhamnopyranosyl-(1->4)-a-L-rhamnopyranosyl-(1->2)-[4-(4-hydroxy-3-methoxycinnamoyl)-(E)-a-L-rhamnopyranosyl-(1->6)]-b-D-glucopyranoside]	metab_7393	-	-	-	HMDB0040848	pos	-	-	-	-	Organic oxygen compounds	Organooxygen compounds	999.471	M+2H, M+H	C49H74O21	3.4637	0.0918299	-8.53083	143376-48-1	Carbohydrates and carbohydrate conjugates	2.02147e+06	1.62404e+06	1.99484e+06	2.03866e+06	1.474e+06	1.7205e+06	1.39455e+06	1.27761e+06	1.46576e+06	1.48674e+06	1.34522e+06	1.39869e+06	1.66767e+06	1.4515e+06	1.40927e+06
pos_2989	Cycloheximide	metab_2202	-	-	C06685	HMDB0250657	pos	Antibiotics	Others	-	-	Organoheterocyclic compounds	Piperidines	299.196	M+NH4	C15H23NO4	3.4715	0.0472366	-3.22474	66-81-9	Piperidinones	269956	400482	588569	347764	398350	399593	858831	1.00718e+06	914808	738653	869058	917948	586259	642756	604229
pos_6926	Corchorusoside D	metab_6557	-	-	-	HMDB0033085	pos	-	-	-	-	Lipids and lipid-like molecules	Steroids and steroid derivatives	740.392	M+ACN+H	C35H54O14	3.4715	0.061489	9.78941	210637-18-6	Steroid lactones	864682	1.04454e+06	590812	554324	910521	641865	1.34496e+06	1.29923e+06	1.25669e+06	457716	1.16421e+06	1.27653e+06	923679	848608	820962
pos_766	3-Carbamoyl-2-phenylpropionaldehyde	metab_7371	-	-	C16587	PW_C040529;HMDB0060366	pos	-	-	-	-	Benzenoids	Benzene and substituted derivatives	235.107	M+CH3OH+H, M+ACN+H	C10H11NO3	3.4715	0.0267002	-3.53914	-	Phenylacetaldehydes	124095	94305.4	93311.3	109489	109588	117363	97273.1	98970	99355.8	103457	106144	95135.6	104337	101450	98916.9
pos_764	Gly-Asp-Phe	metab_7349	-	-	-	-	pos	-	-	-	-	-	-	338.134	M+H-H2O, M+H	C15H19N3O6	3.4794	0.055948	-3.41422	-	-	955643	846885	969689	945357	906874	832921	914678	864568	897632	822341	905606	818616	813442	902115	892412
pos_2997	Ser-Trp	metab_2211	-	-	-	-	pos	-	-	-	-	-	-	292.128	M+H	C14H17N3O4	3.4873	0.0341536	-3.25693	-	-	240264	389974	589258	421758	419729	436692	1.08484e+06	1.02674e+06	802011	732925	892386	975849	702045	659354	665517
pos_3001	Leucyl-leucine	metab_2218	-	-	C11332	HMDB0254039;HMDB0028933	pos	-	-	-	-	Organic acids and derivatives	Carboxylic acids and derivatives	245.185	M+H	C12H24N2O3	3.4951	0.0211538	-2.6864	3303-31-9;2883-36-5	Amino acids, peptides, and analogues	2.12313e+06	3.47693e+06	5.26736e+06	3.57641e+06	3.42334e+06	3.63587e+06	6.21551e+06	5.60896e+06	5.70294e+06	5.35325e+06	5.41662e+06	5.67122e+06	4.61924e+06	4.55195e+06	4.43004e+06
pos_6913	Glycylserylprolylmethionylphenylalanylvalinamide	metab_6543	-	-	-	HMDB0033242	pos	-	-	-	-	Organic acids and derivatives	Carboxylic acids and derivatives	649.321	2M+3H2O+2H	C29H45N7O7S	3.4951	0.0433582	-1.79097	115525-98-9	Amino acids, peptides, and analogues	1.08782e+06	1.07904e+06	747518	985152	834834	1.06922e+06	970181	964610	1.09922e+06	792575	1.07e+06	1.00772e+06	849848	832481	904140
pos_6910	Phe-Tyr	metab_6540	-	-	-	-	pos	-	-	-	-	-	-	329.149	M+H	C18H20N2O4	3.5029	0.0521871	-3.09355	-	-	3966.85	160392	24.833	26210.3	54479.5	14.1093	330414	301297	154414	176190	272728	337634	133251	139488	125650
pos_3011	Glu-Ile-Val	metab_2229	-	-	-	-	pos	-	-	-	-	-	-	360.212	M+H	C16H29N3O6	3.5108	0.0954228	-3.60737	-	-	46040.8	84029.3	41358.6	42061.7	63529.5	56141.6	171095	158250	235004	168208	134594	164237	110443	105712	91623.7
pos_6900	CDP-DG(20:5(5Z,8Z,11Z,14Z,16E)-OH(18R)/20:3(8Z,11Z,14Z))	metab_6529	-	-	-	HMDB0292072	pos	-	-	-	-	Not Available	Not Available	544.752	M+H+Na	C52H81N3O16P2	3.5108	0.315895	-2.10517	-	Not Available	181141	188063	371580	197979	291098	221297	104415	102193	107262	106685	153526	208466	231333	149108	130198
pos_6904	L-Tryptophan	metab_6533	map01100;map00997;map00260;map01240;map01210;map00999;map01230;map01110;map00901;map00970;map00400;map00380;map00404	Metabolic pathways;Biosynthesis of various other secondary metabolites;Glycine, serine and threonine metabolism;Biosynthesis of cofactors;2-Oxocarboxylic acid metabolism;Biosynthesis of various plant secondary metabolites;Biosynthesis of amino acids;Biosynthesis of secondary metabolites;Indole alkaloid biosynthesis;Aminoacyl-tRNA biosynthesis;Phenylalanine, tyrosine and tryptophan biosynthesis;Tr…	C00078	HMDB0000929;PW_C000741;MJDBOTE0000426	pos	Peptides	Amino acids	Metabolism;Metabolism;Metabolism;Metabolism;Metabolism;Metabolism;Metabolism;Metabolism;Metabolism;Genetic Information Processing;Metabolism;Metabolism;Metabolism	Global and overview maps;Biosynthesis of other secondary metabolites;Amino acid metabolism;Global and overview maps;Global and overview maps;Biosynthesis of other secondary metabolites;Global and overview maps;Global and overview maps;Biosynthesis of other secondary metabolites;Translation;Amino acid metabolism;Amino acid metabolism;Biosynthesis of other secondary metabolites	Organoheterocyclic compounds	Indoles and derivatives	205.097	M+H	C11H12N2O2	3.5108	0.0808712	-2.47644	73-22-3	Indolyl carboxylic acids and derivatives	527758	485106	525567	627117	482188	563622	642384	482890	490652	502937	583017	517166	590336	535942	503383
pos_6890	Bms-275183	metab_6517	-	-	-	HMDB0249316	pos	-	-	-	-	Lipids and lipid-like molecules	Prenol lipids	859.402	2M+3H2O+2H	C43H59NO16	3.5186	0.00439954	8.28118	-	Diterpenoids	6.01191e+06	4.48179e+06	4.92411e+06	5.05395e+06	4.77116e+06	5.25742e+06	4.62892e+06	4.42689e+06	4.07258e+06	3.93437e+06	4.32853e+06	4.10423e+06	4.5197e+06	4.55663e+06	4.5251e+06
pos_6894	Flutriafol	metab_6521	-	-	C18734	HMDB0252419	pos	-	-	-	-	Not Available	Not Available	319.139	M+NH4	C16H13F2N3O	3.5186	0.0582864	8.82981	76674-21-0	Not Available	106532	185030	320323	190929	195046	189578	444904	419375	374363	313469	390978	379109	318321	293207	284862
pos_6895	Tyramine	metab_6522	map01100;map00680;map01110;map00350;map01240	Metabolic pathways;Methane metabolism;Biosynthesis of secondary metabolites;Tyrosine metabolism;Biosynthesis of cofactors	C00483	HMDB0000306;PW_C000210;MJDBOTE0000392	pos	Peptides	Amines	Metabolism;Metabolism;Metabolism;Metabolism;Metabolism	Global and overview maps;Energy metabolism;Global and overview maps;Amino acid metabolism;Global and overview maps	Benzenoids	Benzene and substituted derivatives	179.117	M+ACN+H	C8H11NO	3.5186	0.0221924	-3.24662	51-67-2	Phenethylamines	223448	204962	154016	80472.6	186765	183019	242722	305824	192140	182881	263224	308484	207108	204807	198396
pos_6896	Beta-Tyrosine	metab_6523	map00350	Tyrosine metabolism	C04368	HMDB0003831	pos	-	-	Metabolism	Amino acid metabolism	Organic acids and derivatives	Carboxylic acids and derivatives	164.07	M+H-H2O	C9H11NO3	3.5186	0.0338736	-2.33208	-	Amino acids, peptides, and analogues	82961.8	83894.6	107112	134381	75544.8	74778.1	206074	197170	231969	248185	207815	215418	153327	151932	143929
pos_770	Enallylpropymal	metab_7416	-	-	-	HMDB0251785	pos	-	-	-	-	Organoheterocyclic compounds	Diazines	225.123	M+H-H2O, M+H	C11H16N2O3	3.5186	0.0285489	-2.77071	-	Pyrimidines and pyrimidine derivatives	1.46739e+06	1.35954e+06	1.15963e+06	768340	1.27018e+06	1.30671e+06	1.58268e+06	1.80685e+06	1.35171e+06	1.3482e+06	1.67538e+06	1.83608e+06	1.30998e+06	1.34609e+06	1.38688e+06
pos_196	Ile-Gly-Val	metab_1062	-	-	-	-	pos	-	-	-	-	-	-	288.191	M+H, M+Na, 2M+H	C13H25N3O4	3.5265	0.00910296	-3.07878	-	-	227721	1.5013e+06	160964	1.07262e+06	1.12107e+06	782410	9.50959e+06	8.71511e+06	6.23893e+06	4.58109e+06	7.61372e+06	8.43299e+06	3.9359e+06	3.94392e+06	3.87851e+06
pos_3027	Ioxilan	metab_2246	-	-	-	HMDB0253555	pos	-	-	-	-	Benzenoids	Benzene and substituted derivatives	804.876	2M+3H2O+2H	C18H24I3N3O8	3.5265	0.0100144	-6.31105	-	Benzoic acids and derivatives	1.95218e+06	1.61076e+06	1.56614e+06	1.78703e+06	1.48146e+06	1.58031e+06	1.40406e+06	1.47411e+06	1.4279e+06	1.28232e+06	1.34439e+06	1.35381e+06	1.44406e+06	1.41633e+06	1.43655e+06
pos_3031	Adenosyl cobinamide	metab_2251	map01100;map00860;map01240	Metabolic pathways;Porphyrin metabolism;Biosynthesis of cofactors	C06508	HMDB0006903	pos	-	-	Metabolism;Metabolism;Metabolism	Global and overview maps;Metabolism of cofactors and vitamins;Global and overview maps	Benzenoids	Benzene and substituted derivatives	631.789	M+H+Na	C58H84CoN16O11+	3.5343	0.00451982	-1.43624	-	Phenylpyruvic acid derivatives	2.7819e+06	2.39857e+06	2.46946e+06	2.7046e+06	2.59323e+06	2.50638e+06	2.1048e+06	2.07796e+06	2.08383e+06	2.00833e+06	2.21976e+06	2.19705e+06	2.30985e+06	2.30322e+06	2.28946e+06
pos_3032	Mabioside D	metab_2252	-	-	-	HMDB0040655	pos	-	-	-	-	Lipids and lipid-like molecules	Prenol lipids	837.443	M+K	C42H70O14	3.5343	0.133512	3.87372	156980-55-1	Triterpenoids	306163	363085	276409	243081	541993	326781	536649	466228	757356	607053	569992	580578	499054	479409	385480
pos_6881	ALANYL-dl-PHENYLALANINE	metab_6507	-	-	-	-	pos	-	-	-	-	-	-	237.123	M+H	C12H16N2O3	3.5343	0.0191248	-2.72392	-	-	219546	208417	261476	227507	216300	215485	210177	205048	219042	201477	223763	213596	224408	228283	219722
pos_3033	(6Z)-Oct-6-enedioylcarnitine	metab_2253	-	-	-	HMDB0241707	pos	-	-	-	-	Lipids and lipid-like molecules	Fatty Acyls	280.154	M+H-2H2O	C15H25NO6	3.5422	0.0354302	-2.53182	-	Fatty acid esters	386184	615165	144567	160574	622000	537692	381753	456149	38683.4	77885.6	462512	564924	348213	344241	367637
pos_3036	Floratheasaponin F	metab_2256	-	-	-	HMDB0302064	pos	-	-	-	-	Lipids and lipid-like molecules	Prenol lipids	645.326	M+2H	C63H100O27	3.5422	0.0163981	-6.05656	-	Terpene glycosides	2.49799e+06	2.35129e+06	2.02412e+06	2.04993e+06	2.53057e+06	2.39768e+06	2.06137e+06	1.97774e+06	1.72498e+06	1.96106e+06	2.01874e+06	1.98877e+06	2.15083e+06	2.08187e+06	2.11005e+06
pos_6876	Salidroside	metab_6501	map01100;map00350	Metabolic pathways;Tyrosine metabolism	C06046	HMDB0257463;MJDBOTE0000899	pos	-	-	Metabolism;Metabolism	Global and overview maps;Amino acid metabolism	Organic oxygen compounds	Organooxygen compounds	333.155	M+CH3OH+H	C14H20O7	3.5422	0.0594848	0.764259	10338-51-9	Carbohydrates and carbohydrate conjugates	175041	167564	377966	160852	186167	191697	54961.2	32016	54813.1	102915	52983	36610.3	147872	143138	131583
pos_6867	Cyclopassifloside VI	metab_6491	-	-	-	HMDB0035949	pos	-	-	-	-	Lipids and lipid-like molecules	Prenol lipids	711.365	M+2Na-H	C36H58O11	3.5501	0.276921	-5.38655	292167-43-2	Terpene glycosides	134893	93925.4	184288	180655	151370	126591	197875	653297	406345	265323	227485	162370	91068.5	159561	121247
pos_6869	HMDB0127704	metab_6493	-	-	-	-	pos	-	-	-	-	-	-	505.765	M+2H	C51H79NO17S	3.5501	0.0523888	8.93623	-	-	952181	988030	809766	1.01727e+06	987729	953111	860455	929716	918068	921540	984424	988094	926032	965220	1.02711e+06
pos_6871	N-hydroxy-L-tryptophan	metab_6496	-	-	C19716	HMDB0255152	pos	-	-	-	-	Organoheterocyclic compounds	Indoles and derivatives	262.118	M+ACN+H	C11H12N2O3	3.5501	0.0160359	-2.88567	-	Indolyl carboxylic acids and derivatives	651447	791941	781564	619730	812942	763922	1.04056e+06	1.10244e+06	1.04263e+06	956499	1.02202e+06	1.04458e+06	876992	860595	888529
pos_3042	N-Acetyltyrosine	metab_2263	-	-	C01657	HMDB0244966;HMDB0000866	pos	-	-	-	-	Organic acids and derivatives	Carboxylic acids and derivatives	188.07	M+H-2H2O	C11H13NO4	3.5579	0.0757375	-2.07399	537-55-3	Amino acids, peptides, and analogues	105344	136171	157261	130571	126035	141018	251252	225737	203763	207191	210945	221675	187769	166397	164012
pos_6861	Monosialoganglioside-GM1	metab_6485	-	-	-	HMDB0254872	pos	-	-	-	-	Lipids and lipid-like molecules	Sphingolipids	672.81	M+H+Na	C57H99N3O31	3.5579	0.0175917	-2.54303	-	Glycosphingolipids	676506	739227	646013	610383	718078	622325	706134	707755	620090	577952	643922	690746	652578	630078	640043
pos_785	PIP(PGF1alpha/16:0)	metab_7582	-	-	-	HMDB0278512	pos	-	-	-	-	Not Available	Not Available	496.262	M+2H, M+H	C45H84O19P2	3.5658	0.0199471	2.08123	-	Not Available	1.17389e+07	1.05099e+07	1.0799e+07	1.12515e+07	1.04982e+07	1.14673e+07	9.75871e+06	9.49517e+06	9.71156e+06	9.36066e+06	9.7015e+06	9.79723e+06	1.07214e+07	1.05222e+07	1.03021e+07
pos_3057	Methohexital	metab_2279	-	-	C07844	HMDB0014617	pos	-	-	-	-	Organoheterocyclic compounds	Diazines	295.164	M+CH3OH+H	C14H18N2O3	3.5894	0.0191962	-3.47355	151-83-7	Pyrimidines and pyrimidine derivatives	790508	1.16694e+06	1.28567e+06	959062	1.06746e+06	998276	1.66261e+06	1.56046e+06	1.15698e+06	1.22062e+06	1.50166e+06	1.5443e+06	1.27146e+06	1.2388e+06	1.22491e+06
pos_3059	Bersimoside I	metab_2281	-	-	-	HMDB0039330	pos	-	-	-	-	Lipids and lipid-like molecules	Prenol lipids	634.324	M+2H	C60H98O28	3.5894	0.090891	7.79539	130444-08-5	Terpene glycosides	1.29775e+06	1.20641e+06	355989	1.03879e+06	1.3738e+06	1.07518e+06	1.09958e+06	996310	1.073e+06	1.05328e+06	1.03771e+06	1.16769e+06	1.13632e+06	982215	967531
pos_3060	Physagulin G	metab_2283	-	-	-	HMDB0039694	pos	-	-	-	-	Lipids and lipid-like molecules	Steroids and steroid derivatives	705.318	M+H-H2O	C36H50O15	3.5894	0.0129502	8.18003	148076-22-6	Steroid lactones	4.01194e+06	4.72695e+06	5.96846e+06	5.31336e+06	4.91285e+06	4.5558e+06	6.50452e+06	6.0742e+06	8.522e+06	6.83354e+06	5.5748e+06	5.6077e+06	5.54889e+06	5.61412e+06	5.47071e+06
pos_6838	Luteinizing-hormone-releasing-hormone	metab_6459	-	-	-	HMDB0256376	pos	-	-	-	-	Organic Polymers	Polypeptides	592.282	M+2H	C55H74N16O14	3.5894	0.0434277	-7.19433	-	Not Available	1.16183e+06	1.15087e+06	1.11288e+06	1.1784e+06	1.14088e+06	1.09696e+06	1.1964e+06	1.02245e+06	1.12545e+06	1.20076e+06	1.1158e+06	1.07633e+06	1.15689e+06	1.25121e+06	1.16712e+06
pos_6840	Val-Asp-Leu	metab_6462	-	-	-	-	pos	-	-	-	-	-	-	346.196	M+H	C15H27N3O6	3.5894	0.0493225	-3.13522	-	-	380670	380628	539080	444782	345934	420825	415533	344855	418055	392303	401996	374457	398435	391642	429259
pos_6841	N-benzylformamide	metab_6463	-	-	C15561	HMDB0304423	pos	-	-	-	-	Benzenoids	Benzene and substituted derivatives	136.075	M+H	C8H9NO	3.5894	0.023084	-2.06295	6343-54-0	Not Available	43563.2	59536.8	70339.9	54656.1	59849.8	52092.4	88902.6	80819.9	63636.1	61200.3	77541.6	82443.9	61478.3	64173.3	63788.6
pos_781	CDP-DG(PGF2alpha/20:1(11Z))	metab_7538	-	-	-	HMDB0291730	pos	-	-	-	-	Not Available	Not Available	575.77	M+2H, M+2Na	C52H89N3O18P2	3.5894	0.0309928	0.378391	-	Not Available	3.41109e+06	2.74923e+06	3.0527e+06	3.16784e+06	3.0423e+06	2.87378e+06	2.97754e+06	3.12652e+06	3.1879e+06	3.08726e+06	2.98202e+06	3.20355e+06	2.98251e+06	3.04018e+06	3.16803e+06
pos_6833	17alpha-Estradiol	metab_6454	-	-	C02537	HMDB0000429	pos	Steroids	18-Carbon atoms	-	-	Lipids and lipid-like molecules	Steroids and steroid derivatives	567.348	2M+Na	C18H24O2	3.5972	0.105533	6.95247	57-91-0	Estrane steroids	2.30057e+06	1.67545e+06	820500	1.39122e+06	2.24522e+06	2.69797e+06	303032	101910	41666.6	48703.7	262578	299211	1.17773e+06	1.00241e+06	972414
pos_6834	N(2)-phenylacetyl-L-glutaminate	metab_6455	-	-	C05597	HMDB0062645	pos	-	-	-	-	Organic acids and derivatives	Carboxylic acids and derivatives	306.144	M+ACN+H	C13H16N2O4	3.5972	0.0183638	-3.62219	-	Amino acids, peptides, and analogues	216688	328936	448238	315384	332020	354402	539468	553378	527636	499500	517708	542180	433462	431196	418863
pos_784	1-(2-Furanyl)-1-butanone	metab_7571	-	-	-	HMDB0039802	pos	-	-	-	-	Organic oxygen compounds	Organooxygen compounds	180.101	M+H-H2O, M+ACN+H	C8H10O2	3.5972	0.0374244	-3.24768	4208-57-5	Carbonyl compounds	1.41566e+06	1.40048e+06	1.18689e+06	1.20296e+06	1.39876e+06	1.31227e+06	1.23103e+06	1.33998e+06	1.48124e+06	1.36604e+06	1.23482e+06	1.25694e+06	1.23799e+06	1.33379e+06	1.27945e+06
pos_3062	Methylphenobarbital	metab_2285	-	-	C07829	HMDB0014987	pos	-	-	-	-	Organoheterocyclic compounds	Diazines	247.107	M+H	C13H14N2O3	3.6051	0.089147	-2.83761	115-38-8	Pyrimidines and pyrimidine derivatives	109031	107293	90394.2	83688.4	120310	111305	122076	112724	93350.1	122069	119443	95509.5	117103	116618	99704.6
pos_3068	PL	metab_2291	-	-	C18210	HMDB0302594	pos	-	-	-	-	Phenylpropanoids and polyketides	Macrolides and analogues	525.302	M+H-H2O	C28H46O10	3.6129	0.0546812	-7.1536	-	Not Available	1.11281e+06	52666.2	7.28368e+06	1.23934e+06	184479	729649	49290.8	31235.5	28316.9	56405.5	49933.5	75805.5	968198	879818	884233
pos_3071	Arg-3-hyp-7-phe-bradykinin	metab_2295	-	-	-	HMDB0255764	pos	-	-	-	-	Organic acids and derivatives	Carboxylic acids and derivatives	652.831	M+H+Na	C60H87N19O13	3.6208	0.117727	-6.10367	-	Carboxylic acid derivatives	912129	1.00674e+06	825824	875995	1.02208e+06	866178	1.11939e+06	1.12856e+06	1.37777e+06	1.18026e+06	963501	1.30384e+06	1.15127e+06	985143	918482
pos_6820	(6S,3'S,5'R,6'R)-6,3',5'-Trihydroxy-4,5,6',7'-tetradehydro-7,8,5',6'-tetrahydro-beta,beta-carotene-3,8-dione	metab_6440	-	-	-	HMDB0244285	pos	-	-	-	-	Lipids and lipid-like molecules	Prenol lipids	653.358	M+K	C40H54O5	3.6208	0.055231	-3.78259	-	Tetraterpenoids	449501	436717	846107	548933	601717	991022	131747	52441	111001	293912	131971	89583.6	335878	363261	327023
pos_3075	Cerulenin	metab_2299	-	-	C12058	HMDB0015168;LMFA08010013	pos	-	-	-	-	Organoheterocyclic compounds	Epoxides	265.154	M+ACN+H	C12H17NO3	3.6287	0.0186301	-3.6095	17397-89-6	Oxirane carboxylic acids and derivatives	1.41357e+06	1.66532e+06	2.98984e+06	1.78627e+06	1.69709e+06	1.78463e+06	3.39411e+06	2.68123e+06	1.81034e+06	1.9185e+06	2.32829e+06	2.53447e+06	2.13479e+06	2.1948e+06	2.21222e+06
pos_6807	Ergonovine	metab_6425	-	-	C07543	HMDB0015383;HMDB0251905	pos	-	-	-	-	Alkaloids and derivatives	Ergoline and derivatives	673.348	2M+Na	C19H23N3O2	3.6365	0.0787901	1.08418	60-79-7	Lysergic acids and derivatives	379576	649116	748612	478089	569203	435400	1.21675e+06	1.26211e+06	1.87504e+06	1.2308e+06	998660	1.01256e+06	791064	925849	875120
pos_6804	Cicloprolol	metab_6422	-	-	-	HMDB0250234	pos	-	-	-	-	Benzenoids	Phenol ethers	685.385	2M+K	C18H29NO4	3.6444	0.0169137	4.65057	-	Not Available	2.08893e+06	797051	8.56333e+06	3.24888e+06	1.67294e+06	2.21368e+06	419256	316271	878903	1.61438e+06	343957	331450	1.93173e+06	1.94228e+06	1.88155e+06
pos_3087	VASICINONE	metab_2312	-	-	C10744	HMDB0259770	pos	-	-	-	-	Organoheterocyclic compounds	Diazanaphthalenes	220.108	M+NH4	C11H10N2O2	3.6522	0.0248823	-2.69068	486-64-6	Benzodiazines	187433	159309	187723	144997	181453	173869	144196	144998	138388	166852	157906	134137	155993	162847	156056
pos_6793	Hypoglycin B	metab_6409	-	-	C08280	HMDB0029428	pos	-	-	-	-	Organic acids and derivatives	Carboxylic acids and derivatives	334.139	M+ACN+Na	C12H18N2O5	3.6601	0.0494077	4.46579	502-37-4	Amino acids, peptides, and analogues	224296	182292	491820	298038	244179	258489	258388	208165	221628	233981	226895	245579	259660	273423	247726
pos_6783	19-Hydroxycinnzeylanol 19-glucoside	metab_6398	-	-	-	HMDB0036856	pos	-	-	-	-	Lipids and lipid-like molecules	Prenol lipids	585.25	M+Na	C26H42O13	3.6679	0.0801391	-3.73975	-	Terpene glycosides	712972	612243	776928	693834	744511	581742	654831	555715	551952	572742	559850	611015	588949	691620	647525
pos_6786	Domoic acid	metab_6401	-	-	C13732	HMDB0033939	pos	-	-	-	-	Organic acids and derivatives	Carboxylic acids and derivatives	353.17	M+ACN+H	C15H21NO6	3.6679	0.0216701	-3.7321	14277-97-5	Amino acids, peptides, and analogues	1.55753e+06	888981	5.6793e+06	5.05098e+06	1.24364e+06	1.75891e+06	3.48399e+06	2.59055e+06	5.00723e+06	4.45768e+06	3.32054e+06	2.80564e+06	3.31915e+06	3.17891e+06	3.26171e+06
pos_792	Phenylalanylmethionine	metab_7660	-	-	-	HMDB0029001	pos	-	-	-	-	Organic acids and derivatives	Carboxylic acids and derivatives	297.126	M+H, M+ACN+H	C14H20N2O3S	3.6679	0.0296335	-3.01231	15080-84-9	Amino acids, peptides, and analogues	87816.8	295019	90741.7	113169	193581	134403	252696	226416	129457	187713	252902	286721	187108	198200	190469
pos_6777	Trigofoenoside E1	metab_6392	-	-	-	HMDB0038617	pos	-	-	-	-	Lipids and lipid-like molecules	Steroids and steroid derivatives	547.26	M+2Na	C51H84O22	3.6758	0.128747	-3.62412	101910-70-7	Steroidal glycosides	1.11895e+06	986843	920545	932048	1.01568e+06	950541	954270	879130	926935	871808	815108	862631	728829	759453	921274
pos_6779	4-Hydroxy-3-polyprenylbenzoate	metab_9048	map00130;map01110	Ubiquinone and other terpenoid-quinone biosynthesis;Biosynthesis of secondary metabolites	C18131	HMDB0060388	pos	-	-	Metabolism;Metabolism	Metabolism of cofactors and vitamins;Global and overview maps	Lipids and lipid-like molecules	Prenol lipids	297.143	M+Na	C17H22O3	3.6758	0.105192	-9.57668	-	Monoterpenoids	10382.8	27912.8	19387.3	17776.5	13150.6	10356.8	86783.8	80631	135194	96034.2	76564.3	69065.5	49391.4	57993.2	47908.1
pos_1382	Nalidixic Acid	metab_425	-	-	C05079	HMDB0014917;MJDBOTE0001474	pos	Antibiotics	Quinolones	-	-	Organoheterocyclic compounds	Diazanaphthalenes	215.081	M+H-H2O, M+CH3OH+H	C12H12N2O3	3.6837	0.0583052	-2.5009	389-08-2	Naphthyridines	173688	145896	154172	144091	161790	173147	95846.3	103387	110167	115483	103818	105264	139141	154674	141128
pos_3110	CDP-DG(16:0/PGF2alpha)	metab_2339	-	-	-	HMDB0290794	pos	-	-	-	-	Not Available	Not Available	548.747	M+2Na	C48H83N3O18P2	3.6837	0.0316663	0.349741	-	Not Available	305128	175607	760488	647319	327405	293666	819115	687791	1.03829e+06	839911	765869	682250	554784	590990	575585
pos_6775	Ile-Ile	metab_6390	-	-	-	-	pos	-	-	-	-	-	-	245.185	M+H	C12H24N2O3	3.6837	0.0443295	-2.89166	-	-	794399	1.38591e+06	928592	1.05848e+06	1.28239e+06	998969	2.05514e+06	1.57166e+06	1.198e+06	1.1637e+06	1.55815e+06	1.6404e+06	1.23851e+06	1.34208e+06	1.33499e+06
pos_795	Methyl dioxindole-3-acetate	metab_7693	-	-	-	HMDB0038991	pos	-	-	-	-	Organoheterocyclic compounds	Indoles and derivatives	222.075	M+H-H2O, M+H	C11H11NO4	3.6837	0.0399815	-2.8491	-	Indolyl carboxylic acids and derivatives	191952	237523	446240	289786	213847	261482	150286	145641	271457	284289	173134	156903	251273	265541	245866
pos_6770	Pro-Trp	metab_6385	-	-	-	-	pos	-	-	-	-	-	-	302.149	M+H	C16H19N3O3	3.6915	0.0140135	-3.24304	-	-	507365	673296	541847	444197	647712	570589	654349	659986	696719	701217	671185	646464	612199	607225	623991
pos_6762	Amobarbital	metab_6376	-	-	C07536	HMDB0015440	pos	-	-	-	-	Organoheterocyclic compounds	Diazines	227.138	M+H	C11H18N2O3	3.7072	0.00924857	-2.79619	57-43-2	Pyrimidines and pyrimidine derivatives	2.82722e+07	2.51424e+07	2.86142e+07	2.78715e+07	2.74075e+07	2.63443e+07	2.67488e+07	2.47291e+07	2.59903e+07	2.5629e+07	2.53596e+07	2.52877e+07	2.69888e+07	2.68949e+07	2.65203e+07
pos_6742	Leu-Gln-Val	metab_6354	-	-	-	-	pos	-	-	-	-	-	-	359.228	M+H	C16H30N4O5	3.7386	0.0377416	-3.32085	-	-	0	29050.7	3410.3	5414.65	4880.7	3411.1	316665	387876	150063	40976	327849	366914	120094	117376	111504
pos_3133	6-Methyl-5,6-dihydro-4H-1,3-thiazin-2-amine	metab_2364	-	-	-	HMDB0244999	pos	-	-	-	-	Organoheterocyclic compounds	Thiazines	163.09	M+CH3OH+H	C5H10N2S	3.7464	0.0904958	-2.94652	-	1,3-thiazines	9335.51	8449.21	4350.62	6320.28	8680.8	6819.81	54327.6	79133.9	26438.7	27611.4	66396.2	74125.9	27735.1	31138.3	26115.3
pos_3136	Somatostatin fragment 3-14	metab_2367	-	-	-	HMDB0013071	pos	-	-	-	-	Organic Polymers	Polypeptides	762.341	M+2H	C72H98N16O17S2	3.7464	0.280961	-4.48943	-	Not Available	285999	95991.4	273253	205172	207395	153821	174665	147470	156453	220267	154075	155816	151824	239397	151048
pos_6736	Kassinin	metab_6347	-	-	C15873	HMDB0253764	pos	-	-	-	-	Organic Polymers	Polypeptides	667.837	M+2H	C59H95N15O18S	3.7464	0.0257572	-8.00445	-	Not Available	3.96922e+06	3.53918e+06	3.67887e+06	3.8051e+06	3.67269e+06	3.57623e+06	3.49353e+06	3.13496e+06	3.64336e+06	3.45066e+06	3.55918e+06	3.27494e+06	3.72622e+06	3.62944e+06	3.53918e+06
pos_6739	5-Methoxytryptophan	metab_6350	-	-	-	HMDB0002339	pos	-	-	-	-	Organoheterocyclic compounds	Indoles and derivatives	217.097	M+H-H2O	C12H14N2O3	3.7464	0.0197987	-2.44881	2504-22-5	Tryptamines and derivatives	1.29113e+06	1.2163e+06	1.18903e+06	1.22135e+06	1.18068e+06	1.12951e+06	1.26119e+06	1.13551e+06	1.2787e+06	1.26269e+06	1.21605e+06	1.19393e+06	1.28245e+06	1.26358e+06	1.23303e+06
pos_6740	2-Naphthylamine	metab_6352	-	-	C02227	HMDB0041802	pos	-	-	-	-	Benzenoids	Naphthalenes	144.08	M+H	C10H9N	3.7464	0.0186343	-2.23193	91-59-8	Not Available	452582	460626	437827	439022	438797	403293	499321	447854	503116	490560	462612	463768	479398	463033	465861
pos_801	Phenylbutyrylglutamine	metab_7759	-	-	-	HMDB0011687	pos	-	-	-	-	Organic acids and derivatives	Carboxylic acids and derivatives	315.134	M+H, M+Na	C15H20N2O4	3.7464	0.135242	8.02493	-	Amino acids, peptides, and analogues	7785.39	2897.59	17392.7	15920.3	17271.9	5214.74	109072	191063	54989.1	50252.3	134069	170736	52248.7	66937.6	54820.4
pos_3137	Trans-p-Menthane-1,7,8-triol 8-glucoside	metab_2368	-	-	-	HMDB0034784	pos	-	-	-	-	Organic oxygen compounds	Organooxygen compounds	383.228	M+CH3OH+H	C16H30O8	3.7542	0.0573418	0.350422	217962-29-3	Carbohydrates and carbohydrate conjugates	223855	31449.6	480277	240763	102038	140035	97150.9	57744.8	181384	164638	50712.4	46880.8	163312	145606	155660
pos_3142	H-D-Tyr-val-gly-OH	metab_2374	-	-	-	HMDB0253011	pos	-	-	-	-	Organic acids and derivatives	Carboxylic acids and derivatives	320.159	M+H-H2O	C16H23N3O5	3.7621	0.00959985	-3.21805	-	Amino acids, peptides, and analogues	320401	268571	774261	431428	303657	294905	559864	513623	902430	662918	498380	536869	528436	521674	518628
pos_3144	Hemopressin	metab_2376	-	-	-	HMDB0253084	pos	-	-	-	-	Organic acids and derivatives	Carboxylic acids and derivatives	544.794	M+2H	C53H77N13O12	3.7621	0.030425	-7.52174	-	Amino acids, peptides, and analogues	729246	1.47031e+06	44318.5	687578	1.20705e+06	892897	1.52694e+06	1.73864e+06	1.51664e+06	1.57067e+06	1.58387e+06	1.5787e+06	1.21267e+06	1.24312e+06	1.16992e+06
pos_6727	Ile-Pro-Val	metab_6337	-	-	-	-	pos	-	-	-	-	-	-	328.222	M+H	C16H29N3O4	3.7621	0.0161593	-3.3935	-	-	538697	584678	1.26173e+06	597640	549062	512556	3.71172e+06	3.60819e+06	5.61449e+06	3.77041e+06	2.66296e+06	3.19409e+06	2.05957e+06	2.04144e+06	2.10625e+06
pos_6728	Phenylalanylaspartic acid	metab_6338	-	-	-	HMDB0028991	pos	-	-	-	-	Organic acids and derivatives	Carboxylic acids and derivatives	263.102	M+H-H2O	C13H16N2O5	3.7621	0.0310723	-2.45022	22828-05-3	Amino acids, peptides, and analogues	280140	255593	255591	250199	275192	252941	251653	239686	240475	231080	242234	217457	264998	249471	254180
pos_3152	PS(18:4(6Z,9Z,12Z,15Z)/15:0)	metab_2385	map01100;map00564;map01110;map00260	Metabolic pathways;Glycerophospholipid metabolism;Biosynthesis of secondary metabolites;Glycine, serine and threonine metabolism	C02737	HMDB0112487;LMGP03010429;PW_C060894	pos	Lipids	Phospholipids	Metabolism;Metabolism;Metabolism;Metabolism	Global and overview maps;Lipid metabolism;Global and overview maps;Amino acid metabolism	Lipids and lipid-like molecules	Glycerophospholipids	780.422	M+K	C39H68NO10P	3.77	0.0219238	1.49228	-	Glycerophosphoserines	2.35446e+06	4.00613e+06	2.43519e+06	2.85651e+06	3.69896e+06	2.76638e+06	6.52435e+06	5.96663e+06	8.60182e+06	6.66046e+06	5.59944e+06	5.46434e+06	4.66322e+06	4.49146e+06	4.48958e+06
pos_3157	Aescin	metab_2390	-	-	C08921	HMDB0302216;HMDB0248036	pos	-	-	-	-	Phenylpropanoids and polyketides	Cinnamic acids and derivatives	588.268	M+2Na	C55H86O24	3.7778	0.0572796	6.63856	6805-41-0	Hydroxycinnamic acids and derivatives	2.82932e+06	2.2509e+06	1.64957e+06	2.14599e+06	2.4321e+06	2.56935e+06	1.3716e+06	1.02257e+06	1.03353e+06	1.10834e+06	1.24416e+06	1.18265e+06	1.61976e+06	1.81373e+06	1.69372e+06
pos_6714	Uridine, 2'-deoxy-2'-fluoro-2'-methyl-, (2'R)-	metab_6323	-	-	-	HMDB0247529	pos	-	-	-	-	Nucleosides, nucleotides, and analogues	Pyrimidine nucleosides	302.113	M+ACN+H	C10H13FN2O5	3.7778	0.0256523	-7.97991	-	Pyrimidine 2''-deoxyribonucleosides	282139	207705	249732	229886	259092	228055	251393	243965	190075	213662	268103	211624	248102	236059	239605
pos_6711	Gonadotropin releasing hormone	metab_9058	-	-	C07607	HMDB0014782;HMDB0012965	pos	Hormones and transmitters	Peptide hormones	-	-	Organic Polymers	Polypeptides	622.784	M+2Na	C55H77N17O14	3.7778	0.0244416	5.72232	6918-09-8;71447-49-9	Not Available	972053	1.235e+06	1.38309e+06	1.11619e+06	989821	1.08845e+06	1.13492e+06	988578	1.08285e+06	1.06581e+06	1.08957e+06	1.06754e+06	1.11812e+06	1.13056e+06	1.17139e+06
pos_6706	G-Melanotropin	metab_6315	-	-	-	HMDB0252621;HMDB0252562	pos	-	-	-	-	Organic acids and derivatives	Peptidomimetics	785.876	M+2H	C74H99N21O16S	3.7857	0.0238048	5.31199	-	Hybrid peptides	5.71438e+06	4.45923e+06	5.33051e+06	5.22755e+06	5.13707e+06	4.98795e+06	4.21701e+06	4.1363e+06	4.48414e+06	4.21064e+06	3.86307e+06	4.10707e+06	4.66589e+06	4.46359e+06	4.63614e+06
pos_6707	Fluocinonide	metab_6316	-	-	C07007	HMDB0252348;HMDB0015181;MJDBOTE0001513	pos	-	-	-	-	Lipids and lipid-like molecules	Steroids and steroid derivatives	527.245	M+CH3OH+H	C26H32F2O7	3.7857	0.0482487	-0.853733	356-12-7	Pregnane steroids	913586	744336	932201	780142	854608	878391	747279	706505	704674	729087	784982	720626	730367	785925	801188
pos_6708	Ile-Pro-Tyr	metab_6317	-	-	-	-	pos	-	-	-	-	-	-	392.217	M+H	C20H29N3O5	3.7857	0.074971	-3.4328	-	-	35452	23429.5	15253.1	22033.9	20861.8	23702.3	394265	371127	893126	474198	222552	305156	179505	207998	189808
pos_1380	Ile-Leu	metab_423	-	-	-	-	pos	-	-	-	-	-	-	245.185	M+H, M+Na	C12H24N2O3	3.8013	0.0147121	-2.61647	-	-	2.68796e+06	3.50162e+06	6.467e+06	3.84892e+06	3.60669e+06	3.68047e+06	6.80108e+06	6.16725e+06	5.50441e+06	5.75974e+06	5.73146e+06	6.06773e+06	4.9084e+06	5.02152e+06	5.04611e+06
pos_813	Cromakalim	metab_7891	-	-	C11819	HMDB0250542	pos	-	-	-	-	Organoheterocyclic compounds	Benzopyrans	304.165	M+H, M+NH4	C16H18N2O3	3.8013	0.0210675	-3.02084	94470-67-4	1-benzopyrans	231086	790551	153396	363274	559137	357322	1.07578e+06	1.11735e+06	979740	951799	1.11481e+06	1.15244e+06	713629	712357	739307
pos_3173	Sambunigrin	metab_2408	-	-	C04273	HMDB0034981	pos	-	-	-	-	Organic oxygen compounds	Organooxygen compounds	278.101	M+H-H2O	C14H17NO6	3.8092	0.118164	-2.94432	99-19-4	Carbohydrates and carbohydrate conjugates	92788.4	39210.1	131541	125582	58280.3	61843.1	110618	106867	53040.2	63223.3	129644	131348	85703.5	87271.4	105432
pos_6681	CDP-DG(PGJ2/i-19:0)	metab_6287	-	-	-	HMDB0294019	pos	-	-	-	-	Not Available	Not Available	559.757	M+2Na	C51H85N3O17P2	3.8171	0.271409	1.01635	-	Not Available	287882	298290	98953.5	271743	397541	388364	131114	70835	86968.9	99345.1	144636	143436	232482	169867	136459
pos_3181	Tyr-Asp-Ile	metab_2417	-	-	-	-	pos	-	-	-	-	-	-	410.191	M+H	C19H27N3O7	3.8249	0.0178657	-3.71265	-	-	335627	306078	491519	354976	327688	356737	284372	282313	346815	287913	304819	325044	340301	352186	343374
pos_6673	CDP-DG(20:3(8Z,11Z,14Z)/PGF1alpha)	metab_6278	-	-	-	HMDB0292107	pos	-	-	-	-	Not Available	Not Available	563.77	M+H+Na	C52H87N3O18P2	3.8249	0.0201785	-1.39931	-	Not Available	474412	539931	497689	546839	509641	541588	562649	483235	519856	495366	527135	499886	497032	502912	483457
pos_816	(2S)-2-[[2-(5-methoxyindol-1-yl)acetyl]amino]propanoic acid	metab_7924	-	-	-	-	pos	-	-	-	-	-	-	277.117	M+H-H2O, M+H	C14H16N2O4	3.8249	0.0237934	-2.98522	-	-	380207	304046	328988	314187	387468	337923	295945	312415	280595	317332	314975	286409	320987	311358	326366
pos_817	Aspartyl-Tryptophan	metab_7935	-	-	-	HMDB0028764	pos	-	-	-	-	Organic acids and derivatives	Carboxylic acids and derivatives	320.123	M+H, M+Na	C15H17N3O5	3.8327	0.0230405	-3.17536	-	Amino acids, peptides, and analogues	1.48977e+06	1.24486e+06	1.52117e+06	1.35652e+06	1.41363e+06	1.31328e+06	1.35932e+06	1.34394e+06	1.31807e+06	1.30321e+06	1.33081e+06	1.26592e+06	1.32503e+06	1.36806e+06	1.38598e+06
pos_3189	N-NITROSODIPHENYLAMINE	metab_2425	-	-	C14742	HMDB0255204	pos	-	-	-	-	Benzenoids	Benzene and substituted derivatives	199.086	M+H	C12H10N2O	3.8406	0.0515582	-2.39278	86-30-6	Phenylhydrazines	62451.3	75778.5	30640	26996.5	65286.2	62494.8	51820	51847	42465.3	44485.1	56428.1	64863	52216.5	57173	52504.3
pos_3190	Leu-Thr-Val	metab_2427	-	-	-	-	pos	-	-	-	-	-	-	332.217	M+H	C15H29N3O5	3.8406	0.0483485	-3.81338	-	-	121222	212275	168923	137090	119557	110975	679527	733397	602012	322898	648940	706651	378026	375446	346123
pos_3192	Quinquenoside IV	metab_2429	-	-	-	HMDB0032829	pos	-	-	-	-	Organic acids and derivatives	Carboxylic acids and derivatives	584.284	M+2Na	C54H90O24	3.8406	0.0472414	6.68169	208764-54-9	Peroxycarboxylic acids and derivatives	1.5822e+06	1.5507e+06	1.49231e+06	1.63722e+06	1.37694e+06	1.53998e+06	1.48868e+06	1.47109e+06	1.63459e+06	1.50567e+06	1.37767e+06	1.60673e+06	1.51949e+06	1.64679e+06	1.51854e+06
pos_818	8-Azaspiro[4.5]decane-7,9-dione	metab_7946	-	-	-	HMDB0245995	pos	-	-	-	-	Organoheterocyclic compounds	Azaspirodecane derivatives	185.128	M+NH4, 2M+Na	C9H13NO2	3.8406	0.0183276	-2.42135	-	Not Available	216849	189330	222568	202821	213852	222700	227967	182323	218629	262313	204091	214770	222901	231118	225946
pos_1377	17-Hydroxylinolenic acid	metab_419	map00592	alpha-Linolenic acid metabolism	C16346	HMDB0011108	pos	-	-	Metabolism	Lipid metabolism	Lipids and lipid-like molecules	Fatty Acyls	333.18	M+K, M+2Na-H	C18H30O3	3.8485	0.0556992	-9.7952	-	Lineolic acids and derivatives	97719.6	162613	213823	137481	194137	162392	369205	444646	369241	305844	378237	380162	231518	247851	258746
pos_47	Lucidenic acid A	metab_4096	-	-	-	HMDB0037611	pos	-	-	-	-	Lipids and lipid-like molecules	Prenol lipids	476.305	M+NH4, M+Na, M+K, M+H	C27H38O6	3.8485	0.0239759	9.41125	95311-94-7	Sesquiterpenoids	9.26939e+06	1.07812e+07	9.77437e+06	9.96974e+06	1.19682e+07	1.1953e+07	6.72356e+06	7.10285e+06	8.95975e+06	8.96572e+06	9.2318e+06	7.39628e+06	9.39816e+06	8.96002e+06	9.2212e+06
pos_6651	4-Amino-4-deoxyarabinose	metab_6254	-	-	-	HMDB0246348	pos	-	-	-	-	Organic oxygen compounds	Organooxygen compounds	337.102	2M+K	C5H11NO4	3.8563	0.0821328	3.62385	-	Carbohydrates and carbohydrate conjugates	60387	44072.9	480084	226269	88084.7	133626	46586.3	24718.2	77082.5	127327	57988.3	52085.1	116941	132902	136980
pos_6653	Beta-Carboline	metab_6256	-	-	C20157	HMDB0012897	pos	-	-	-	-	Organoheterocyclic compounds	Indoles and derivatives	169.076	M+H	C11H8N2	3.8563	0.046257	-2.39417	244-63-3	Pyridoindoles	255781	231491	200124	163911	234948	243839	144784	137713	147689	141708	154143	161209	176402	191181	191480
pos_821	Riboflavin	metab_9070	map01100;map01240;map01110;map02010;map00740	Metabolic pathways;Biosynthesis of cofactors;Biosynthesis of secondary metabolites;ABC transporters;Riboflavin metabolism	C00255	HMDB0001520;HMDB0000244;HMDB0247501;PW_C000165;MJDBOTE0000812	pos	Vitamins and cofactors	Vitamins	Metabolism;Metabolism;Metabolism;Environmental Information Processing;Metabolism	Global and overview maps;Global and overview maps;Global and overview maps;Membrane transport;Metabolism of cofactors and vitamins	Nucleosides, nucleotides, and analogues	Flavin nucleotides	377.144	M+H, M+Na	C17H20N4O6	3.8563	0.0159094	-3.27214	83-88-5;146-17-8	Not Available	2.21169e+06	2.48271e+06	2.04738e+06	1.64128e+06	2.43848e+06	2.42992e+06	1.77499e+06	1.99194e+06	1.96079e+06	1.80684e+06	1.97607e+06	2.07836e+06	2.00207e+06	1.95203e+06	2.01058e+06
pos_6639	3-Amino-1,4-dimethyl-5H-pyrido[4,3-b]indole	metab_6240	-	-	C19306	HMDB0029746	pos	-	-	-	-	Organoheterocyclic compounds	Indoles and derivatives	212.118	M+H	C13H13N3	3.872	0.145214	-2.78314	62450-06-0	Pyridoindoles	47562.5	50560.1	10406.7	13883.3	14955.8	27494	7132.79	17414.1	10956.1	3542.62	16993.9	20571.8	17311	21041.2	23200.4
pos_6640	(-)-Salsoline	metab_6242	-	-	C09640	HMDB0003626;HMDB0012469	pos	-	-	-	-	Organoheterocyclic compounds	Tetrahydroisoquinolines	158.096	M+H-2H2O	C11H15NO2	3.872	0.0424621	-1.86833	53622-84-7;89-31-6	Not Available	52509.8	46805.1	61907.5	67086.7	50108.7	53773.4	43514.9	38316.3	61192.4	56834.8	51028	44006.9	57556.1	54900.8	52890.2
pos_825	Fenamic acid	metab_8022	-	-	C13697	HMDB0255225;HMDB0246312	pos	-	-	-	-	Benzenoids	Benzene and substituted derivatives	231.112	M+H, M+NH4	C13H11NO2	3.872	0.0280899	-3.07916	91-40-7	Benzoic acids and derivatives	525483	495809	628150	626871	513966	522138	477348	550983	604346	590035	492894	483647	541063	567834	568686
pos_3208	Metyrosine	metab_2447	-	-	C07921	HMDB0014903;HMDB0247174	pos	-	-	-	-	Phenylpropanoids and polyketides	Phenylpropanoic acids	178.086	M+H-H2O	C10H13NO3	3.8799	0.0491665	-2.24735	672-87-7	Not Available	52715.3	51320.8	95195	62155.1	64430.8	62398.4	56755	69962.6	63856.9	63961.1	69855.3	61974.3	63623.4	70113.5	66101.5
pos_3212	Corchoionoside B	metab_2452	-	-	-	HMDB0030975	pos	-	-	-	-	Lipids and lipid-like molecules	Fatty Acyls	433.207	M+CH3OH+H	C19H28O9	3.8799	0.035967	-0.206648	189344-54-5	Fatty acyl glycosides	180496	242698	294036	217509	195929	220829	242252	234791	225645	213577	255683	254475	244649	233237	250390
pos_3215	3-Hydroxy-2-phenyl-N-(1-phenylpropyl)quinoline-4-carboxamide	metab_2455	-	-	-	HMDB0257515	pos	-	-	-	-	Organoheterocyclic compounds	Quinolines and derivatives	806.366	2M+ACN+H	C25H22N2O2	3.8799	0.194807	-5.06807	-	Phenylquinolines	411341	365707	1.25173e+06	521258	340812	452402	440113	251022	466664	436222	312823	326746	496721	363594	356430
pos_6629	PIP(20:1(11Z)/TXB2)	metab_6230	-	-	-	HMDB0279594	pos	-	-	-	-	Not Available	Not Available	541.26	M+H+Na	C49H88O20P2	3.8799	0.0877404	-9.41554	-	Not Available	503766	487682	456119	474738	481371	488044	403442	397712	527174	553473	404761	466905	581602	539784	487671
pos_6634	Tyrosyl-Proline	metab_6236	-	-	-	HMDB0029113	pos	-	-	-	-	Organic acids and derivatives	Carboxylic acids and derivatives	261.123	M+H-H2O	C14H18N2O4	3.8799	0.0267581	-2.74971	-	Amino acids, peptides, and analogues	3.77023e+06	3.30977e+06	3.53862e+06	3.53181e+06	3.7103e+06	3.42909e+06	3.31505e+06	3.23101e+06	3.18369e+06	3.1869e+06	3.27309e+06	3.29758e+06	3.25174e+06	3.42518e+06	3.37806e+06
pos_6635	L-Acetylcarnitine	metab_6237	-	-	C02571	PW_C000129;HMDB0000201;LMFA07070050	pos	-	-	-	-	Lipids and lipid-like molecules	Fatty Acyls	204.123	M+H	C9H17NO4	3.8799	0.0166943	-2.41396	3040-38-8	Fatty acid esters	1.95525e+06	1.27742e+06	3.68181e+06	3.45135e+06	1.50145e+06	1.85479e+06	996492	635623	2.46473e+06	2.45262e+06	1.0762e+06	821704	1.90322e+06	1.94645e+06	1.96656e+06
pos_6636	Aspartic Acid	metab_9053	map00997;map01240;map00270;map01200;map00999;map00250;map00410;map00770;map02010;map00470;map01100;map00220;map00300;map01210;map00340;map01230;map00260;map00261;map01110;map00760;map00460;map00970	Biosynthesis of various other secondary metabolites;Biosynthesis of cofactors;Cysteine and methionine metabolism;Carbon metabolism;Biosynthesis of various plant secondary metabolites;Alanine, aspartate and glutamate metabolism;beta-Alanine metabolism;Pantothenate and CoA biosynthesis;ABC transporters;D-Amino acid metabolism;Metabolic pathways;Arginine biosynthesis;Lysine biosynthesis;2-Oxocarboxy…	C00049	HMDB0006483;HMDB0000191;MJDBOTE0000530	pos	Peptides;Hormones and transmitters	Amino acids;Neurotransmitters	Metabolism;Metabolism;Metabolism;Metabolism;Metabolism;Metabolism;Metabolism;Metabolism;Environmental Information Processing;Metabolism;Metabolism;Metabolism;Metabolism;Metabolism;Metabolism;Metabolism;Metabolism;Metabolism;Metabolism;Metabolism;Metabolism;Genetic Information Processing	Biosynthesis of other secondary metabolites;Global and overview maps;Amino acid metabolism;Global and overview maps;Biosynthesis of other secondary metabolites;Amino acid metabolism;Metabolism of other amino acids;Metabolism of cofactors and vitamins;Membrane transport;Metabolism of other amino acids;Global and overview maps;Amino acid metabolism;Amino acid metabolism;Global and overview maps;Ami…	Organic acids and derivatives	Carboxylic acids and derivatives	134.045	M+H	C4H7NO4	3.8799	0.0350621	-1.93557	1783-96-6;617-45-8;56-84-8	Amino acids, peptides, and analogues	33142.8	14509.4	68227.2	57465.5	19718.3	26002.5	11635.9	4136.21	42699.6	41626	15606.8	8323.44	28786.6	26861.5	28135.3
pos_6612	2-(3-Carboxy-3-(methylammonio)propyl)-L-histidine	metab_6212	-	-	C04692	HMDB0011654	pos	-	-	-	-	Organic acids and derivatives	Carboxylic acids and derivatives	313.175	M+ACN+H	C11H19N4O4+	3.9113	0.0401399	1.19524	-	Amino acids, peptides, and analogues	33911	56244.6	91830.8	56970.5	50555.4	37146.7	218171	191415	262643	195239	194107	227756	132074	125986	136501
pos_6614	Statine	metab_6214	-	-	-	HMDB0258487	pos	-	-	-	-	Organic acids and derivatives	Carboxylic acids and derivatives	158.117	M+H-H2O	C8H17NO3	3.9113	0.0822022	-2.17331	-	Amino acids, peptides, and analogues	50118	33504	82001.7	75518.3	44025.4	48681.8	40339.4	33031	64371	66133.4	37725.8	33730.3	50224.4	59222.7	55435.4
pos_3232	N-Jasmonoylisoleucine	metab_2474	-	-	C18699	HMDB0029391	pos	-	-	-	-	Organic acids and derivatives	Carboxylic acids and derivatives	346.196	M+Na	C18H29NO4	3.9192	0.0823528	-8.51556	120330-93-0	Amino acids, peptides, and analogues	482619	558327	605839	421193	452500	402682	692151	745044	442305	433641	676770	708842	625391	553564	536705
pos_6598	ACTH (18-39) (human)	metab_6196	-	-	-	HMDB0246934	pos	-	-	-	-	Organic Polymers	Polypeptides	829.739	M+2H+Na	C112H165N27O36	3.9192	0.0389896	9.47325	-	Not Available	3.4179e+07	2.89098e+07	3.44104e+07	3.29457e+07	3.10957e+07	3.28812e+07	2.45222e+07	2.35547e+07	2.66673e+07	2.62398e+07	2.37971e+07	2.4582e+07	2.9908e+07	2.80218e+07	2.79317e+07
pos_6599	Acutoside G	metab_6197	-	-	-	HMDB0031167	pos	-	-	-	-	Lipids and lipid-like molecules	Prenol lipids	728.361	M+2H	C68H110O33	3.9192	0.177853	9.94061	135545-79-8	Terpene glycosides	757447	774111	545357	692852	724940	667290	614781	445193	538025	424203	549637	446942	529443	752273	707949
pos_6606	Phenylacetylglutamine	metab_9069	map00360	Phenylalanine metabolism	C04148	HMDB0006344;PW_C002728;HMDB0062645;MJDBOTE0000584	pos	-	-	Metabolism	Amino acid metabolism	Organic acids and derivatives	Carboxylic acids and derivatives	229.097	M+H-2H2O	C13H16N2O4	3.9192	0.0165247	-2.42222	28047-15-6	Amino acids, peptides, and analogues	393387	421136	429794	382541	438981	392315	325621	365059	440350	415637	346368	353080	392608	391287	403216
pos_6597	Actinodaphnine	metab_6195	-	-	C09322	HMDB0302144	pos	-	-	-	-	Alkaloids and derivatives	Aporphines	329.148	M+NH4	C18H17NO4	3.927	0.032666	-3.66189	517-69-1	Not Available	136570	377927	79934.4	189651	281957	177950	526787	447518	267208	309908	439202	458906	320834	300616	312671
pos_3240	1-(Hydroxymethyl)-5,5-dimethyl-2,4-imidazolidinedione	metab_2483	-	-	-	HMDB0031670	pos	-	-	-	-	Organoheterocyclic compounds	Azolidines	317.144	2M+H	C6H10N2O3	3.9349	0.0724948	-3.42403	116-25-6	Imidazolidines	119031	110741	64526	133896	131948	116668	137454	126524	187838	158340	124716	146399	143901	128752	126016
pos_6591	Vaniprevir	metab_6189	-	-	-	HMDB0259762	pos	-	-	-	-	Organic acids and derivatives	Carboxylic acids and derivatives	390.681	M+H+Na	C38H55N5O9S	3.9349	0.07993	-9.80626	-	Amino acids, peptides, and analogues	240829	265679	136348	273746	339980	288145	366321	364732	398835	384657	378048	370771	288704	337698	324373
pos_211	Biotin	metab_1229	map01100;map00780;map02010;map01240	Metabolic pathways;Biotin metabolism;ABC transporters;Biosynthesis of cofactors	C00120	HMDB0000030;PW_C000020;MJDBOTE0000823	pos	Vitamins and cofactors	Cofactors	Metabolism;Metabolism;Environmental Information Processing;Metabolism	Global and overview maps;Metabolism of cofactors and vitamins;Membrane transport;Global and overview maps	Organoheterocyclic compounds	Biotin and derivatives	245.095	M+H, M+Na, M+H-H2O	C10H16N2O3S	3.9427	0.0220496	-2.75589	58-85-5	Not Available	1.25738e+06	1.01808e+06	1.20796e+06	1.28615e+06	1.13846e+06	1.12107e+06	1.11373e+06	1.08945e+06	1.16746e+06	1.14503e+06	1.08199e+06	1.15542e+06	1.12039e+06	1.15925e+06	1.168e+06
pos_6575	PI(PGE1/16:2(9Z,12Z))	metab_6171	-	-	-	HMDB0276329	pos	-	-	-	-	Not Available	Not Available	475.235	M+2Na	C45H77O16P	3.9505	0.0700199	-4.47438	-	Not Available	297184	220915	319947	267660	240951	256873	294798	291142	289753	278913	247318	270254	252343	282093	248812
pos_6576	Cadabicine methyl ether	metab_6172	-	-	-	HMDB0039857	pos	-	-	-	-	Phenylpropanoids and polyketides	Flavonoids	450.243	M+H	C26H31N3O4	3.9505	0.0734946	9.45618	-	Flavonoid glycosides	287886	257107	347997	240944	209122	281290	203565	191501	215007	256395	224401	213424	210153	243526	228119
pos_6569	Racemethionine	metab_6164	-	-	C01733	HMDB0033951	pos	-	-	-	-	Organic acids and derivatives	Carboxylic acids and derivatives	191.084	M+ACN+H	C5H11NO2S	3.9662	0.00427369	-3.11819	59-51-8	Amino acids, peptides, and analogues	228232	185700	300292	235964	201350	220037	384977	519370	310102	292203	455409	511235	312995	312476	310470
pos_837	1-(2-Furyl)butan-3-one	metab_8152	-	-	-	HMDB0032290	pos	-	-	-	-	Organoheterocyclic compounds	Heteroaromatic compounds	180.101	M+H-H2O, M+ACN+H	C8H10O2	3.9662	0.0499957	-3.40147	699-17-2	Not Available	358659	321068	328974	327530	351178	326632	303212	301483	291025	289910	314031	320680	297251	321439	326840
pos_3257	CDP-DG(i-19:0/20:5(5Z,8Z,11Z,14Z,16E)-OH(18R))	metab_2501	-	-	-	HMDB0294046	pos	-	-	-	-	Not Available	Not Available	551.76	M+2Na	C51H85N3O16P2	3.9741	0.0312875	1.02452	-	Not Available	3.68046e+06	3.27118e+06	3.94584e+06	3.33591e+06	3.55693e+06	3.45836e+06	2.45917e+06	2.30897e+06	2.20708e+06	2.37921e+06	2.44749e+06	2.50119e+06	2.92604e+06	3.02844e+06	3.115e+06
pos_6555	Tgmac	metab_6149	-	-	-	HMDB0258953	pos	-	-	-	-	Lipids and lipid-like molecules	Steroids and steroid derivatives	589.295	M+2Na	C55H92N2O22	3.9898	0.211873	-3.07202	-	Steroid esters	281828	270338	275182	286766	310192	296057	272309	205016	184701	130717	218008	205943	213419	267102	174936
pos_6556	Syndyphalin-33	metab_6150	-	-	-	HMDB0258651	pos	-	-	-	-	Organic acids and derivatives	Carboxylic acids and derivatives	467.212	M+H-2H2O	C25H34N4O5S	3.9898	0.124272	2.59595	-	Amino acids, peptides, and analogues	197702	244647	162442	222028	177417	183459	179472	217592	253428	197809	222326	230297	171548	220188	195402
pos_3273	4-Tyr-bombesin	metab_2519	-	-	-	HMDB0246590	pos	-	-	-	-	Organic Polymers	Polypeptides	835.409	M+2H	C74H108N24O19S	3.9976	0.146912	6.00112	-	Not Available	1.49058e+06	1.36253e+06	1.56041e+06	1.69925e+06	1.43079e+06	1.46361e+06	1.39786e+06	1.20536e+06	1.44483e+06	1.18355e+06	1.40061e+06	1.38127e+06	1.61355e+06	1.57934e+06	1.22306e+06
pos_6549	Cinnzeylanine	metab_6142	-	-	-	HMDB0036011	pos	-	-	-	-	Lipids and lipid-like molecules	Prenol lipids	440.235	2M+3H2O+2H	C22H34O8	3.9976	0.25271	-3.43176	62203-47-8	Diterpenoids	259300	34254.3	1.32274e+06	310951	47799.5	149719	27456.2	29091.7	34849.2	21413.4	29733.9	22151.7	140834	130240	204284
pos_6551	Gamma-L-Glutamyl-L-pipecolic acid	metab_6145	-	-	-	HMDB0038614	pos	-	-	-	-	Organic acids and derivatives	Carboxylic acids and derivatives	300.154	M+ACN+H	C11H18N2O5	3.9976	0.0261684	-3.8369	-	Amino acids, peptides, and analogues	376515	354432	373095	369852	440454	364010	460102	501364	474138	440377	450407	440700	426035	419661	441496
pos_3276	PG(20:4(8Z,11Z,14Z,17Z)/20:5(5Z,8Z,10E,14Z,17Z)-OH(12))	metab_2522	-	-	-	HMDB0270074	pos	-	-	-	-	Not Available	Not Available	871.45	M+K	C46H73O11P	4.0054	0.158369	-2.95329	-	Not Available	691881	480567	568635	337619	651410	734833	454714	354106	355794	248540	429307	376707	571568	449551	430277
pos_3278	5-Hydroxyindoleacetylglycine	metab_2524	map00380	Tryptophan metabolism	C05832	HMDB0004185	pos	-	-	Metabolism	Amino acid metabolism	Organic acids and derivatives	Carboxylic acids and derivatives	213.065	M+H-2H2O	C12H12N2O4	4.0133	0.036069	-2.33802	-	Amino acids, peptides, and analogues	189203	197075	139421	140089	181647	166945	139944	123684	123773	121671	129341	134984	143580	154268	148151
pos_6534	Alpha-Allocryptopine	metab_6126	map01110	Biosynthesis of secondary metabolites	C02134	HMDB0302683	pos	-	-	Metabolism	Global and overview maps	Alkaloids and derivatives	Protopine alkaloids	392.144	M+Na	C21H23NO5	4.0133	0.0825965	-8.03093	-	Not Available	242103	193546	216726	224199	216137	197612	206678	182016	168976	193454	180409	199090	214679	222304	189362
pos_212	Inflatine	metab_1240	-	-	-	HMDB0254137	pos	-	-	-	-	Organic oxygen compounds	Organooxygen compounds	360.194	M+Na, M+2Na-H, M+ACN+H	C22H27NO2	4.0368	0.0193732	1.32784	-	Carbonyl compounds	175098	370813	625166	354855	369952	245801	2.43749e+06	1.86267e+06	4.27991e+06	3.35632e+06	1.63856e+06	1.79837e+06	1.33773e+06	1.29423e+06	1.33952e+06
pos_849	Lucidenic acid E2	metab_8284	-	-	-	HMDB0036434	pos	-	-	-	-	Lipids and lipid-like molecules	Prenol lipids	534.31	M+NH4, M+Na	C29H40O8	4.0368	0.05339	7.91693	98665-17-9	Triterpenoids	1.01526e+06	1.25414e+06	1.11055e+06	1.13816e+06	1.36411e+06	1.35453e+06	778243	792292	1.00168e+06	985055	1.16015e+06	903462	1.08543e+06	1.08219e+06	986621
pos_3296	Met-lys-bradykinin	metab_2544	-	-	-	HMDB0254493	pos	-	-	-	-	Organic Polymers	Polypeptides	671.342	M+H+Na	C61H94N18O13S	4.0447	0.0412496	-7.69446	-	Not Available	2.66938e+06	2.3441e+06	2.15085e+06	2.35216e+06	2.34135e+06	2.46832e+06	2.27286e+06	2.1073e+06	2.12349e+06	2.22403e+06	2.11183e+06	2.19417e+06	2.32037e+06	2.1908e+06	2.14366e+06
pos_6511	Actinomycin D	metab_6101	-	-	C06770	LMPK14000005;HMDB0015105;HMDB0247983	pos	Antibiotics	Polyketides and nonribosomal peptides	-	-	Organic acids and derivatives	Peptidomimetics	628.327	M+2H	C62H86N12O16	4.0447	0.124015	9.40236	50-76-0	Depsipeptides	400194	654382	122383	274219	522115	587499	477661	473411	107940	104208	493135	339567	406719	362940	464661
pos_3297	Met-Phe	metab_2545	-	-	-	-	pos	-	-	-	-	-	-	297.126	M+H	C14H20N2O3S	4.0525	0.0539916	-3.12948	-	-	234469	444686	141484	249002	359072	318713	366430	343226	241437	289131	343064	335333	309358	294522	327992
pos_3302	Kudzusaponin SA1	metab_2552	-	-	-	HMDB0041240	pos	-	-	-	-	Lipids and lipid-like molecules	Prenol lipids	407.237	M+2H	C42H68O15	4.0604	0.191363	3.63957	168288-04-8	Terpene glycosides	55694.8	91019.6	54482.3	60348.8	58376.6	86020	89805.9	140005	123531	84905.8	131211	90698.1	81572	75938	107641
pos_3306	Citrusin II	metab_2556	-	-	-	HMDB0303681	pos	-	-	-	-	Organic acids and derivatives	Carboxylic acids and derivatives	735.329	M+Na	C37H44N8O7	4.0604	0.0386042	8.43525	-	Amino acids, peptides, and analogues	2.91425e+06	2.75189e+06	3.07348e+06	3.20063e+06	2.84464e+06	2.77891e+06	2.78285e+06	2.99777e+06	3.18032e+06	2.8631e+06	2.63243e+06	2.89712e+06	2.99405e+06	2.96237e+06	2.78532e+06
pos_6504	N-Acetyl-S-(2-cyanoethyl)-L-cysteine	metab_6093	-	-	-	HMDB0255060	pos	-	-	-	-	Organic acids and derivatives	Carboxylic acids and derivatives	249.09	M+CH3OH+H	C8H12N2O3S	4.0604	0.0574238	-3.10436	-	Amino acids, peptides, and analogues	18672.2	41638.7	6598.27	1647.38	36566.1	20694.8	127612	164815	46772	37686.8	112961	138492	60307.9	57089.9	53756
pos_3310	Linagliptin	metab_2561	-	-	-	HMDB0254095	pos	-	-	-	-	Organoheterocyclic compounds	Imidazopyrimidines	514.265	M+ACN+H	C25H28N8O2	4.0682	0.359037	-5.09856	-	Purines and purine derivatives	49462.7	77417.8	49103.8	10216.2	63055.1	6295.12	130028	71257.3	387080	297041	92640.1	91609.6	106151	51105.5	104576
pos_6492	PGP(PGJ2/22:6(4Z,7Z,10Z,13Z,16Z,19Z))	metab_6079	-	-	-	HMDB0274195	pos	-	-	-	-	Not Available	Not Available	477.233	M+2H	C48H74O15P2	4.0682	0.0701969	0.52973	-	Not Available	300400	425258	210433	278906	328779	314825	412657	432724	513223	396326	465986	502652	361442	407729	362314
pos_6485	Gamma-Melanotropin	metab_6071	-	-	C16137	HMDB0252621;HMDB0252562	pos	Hormones and transmitters	Peptide hormones	-	-	Organic acids and derivatives	Peptidomimetics	757.367	M+2H	C72H96N20O15S	4.076	0.0629627	7.56823	-	Hybrid peptides	9.60803e+06	8.83606e+06	9.07172e+06	9.40349e+06	9.21619e+06	8.81331e+06	8.24164e+06	8.59019e+06	8.54293e+06	8.20634e+06	7.96286e+06	8.28113e+06	9.05399e+06	8.74467e+06	8.00056e+06
pos_853	(2R,3S)-5-oxo-3-phenylmorpholine-2-carboxylic acid	metab_8329	-	-	-	-	pos	-	-	-	-	-	-	222.075	M+H, M+Na	C11H11NO4	4.0838	0.0147898	-2.83524	-	-	385600	429800	735468	485204	445022	469745	270494	283253	537928	514343	304675	289731	429249	433598	421127
pos_3328	Fluocinolone	metab_2580	-	-	C07006	HMDB0252347	pos	-	-	-	-	Lipids and lipid-like molecules	Steroids and steroid derivatives	377.155	M+H-2H2O	C21H26F2O6	4.1154	0.00854901	-1.00643	807-38-5	Hydroxysteroids	730324	944720	482410	508858	823857	808186	820592	1.00452e+06	726802	706689	877151	977101	753937	762220	766768
pos_3333	Phenylalanylhydroxyproline	metab_2586	-	-	-	HMDB0011176	pos	-	-	-	-	Organic acids and derivatives	Carboxylic acids and derivatives	261.123	M+H-H2O	C14H18N2O4	4.1232	0.0201135	-2.87073	90965-82-5	Amino acids, peptides, and analogues	1.67568e+07	1.58877e+07	1.72449e+07	1.68879e+07	1.67403e+07	1.64244e+07	1.5286e+07	1.59998e+07	1.52113e+07	1.59276e+07	1.50598e+07	1.57999e+07	1.61879e+07	1.68019e+07	1.62836e+07
pos_3336	Notoginsenoside S	metab_2589	-	-	-	HMDB0255758	pos	-	-	-	-	Lipids and lipid-like molecules	Prenol lipids	683.33	M+H+Na	C63H106O30	4.1232	0.0141266	-9.5988	-	Triterpenoids	6.3413e+06	6.07069e+06	5.85118e+06	5.6062e+06	6.2367e+06	5.86544e+06	5.72403e+06	6.19639e+06	6.2119e+06	5.82322e+06	5.73867e+06	5.95187e+06	6.12608e+06	6.2793e+06	6.13025e+06
pos_3337	Butyl 4-aminobenzoate	metab_2590	-	-	C07875	HMDB0249473	pos	-	-	-	-	Benzenoids	Benzene and substituted derivatives	158.096	M+H-2H2O	C11H15NO2	4.1311	0.026199	-2.15533	-	Benzoic acids and derivatives	51338.8	69145.4	63955.8	62626.6	70731.4	65210.1	72897.2	67108.3	89376.2	83323.3	70692.3	68672.4	68070	71635.7	70617.7
pos_3339	Dethiobiotin	metab_2592	map01100;map00780;map01240	Metabolic pathways;Biotin metabolism;Biosynthesis of cofactors	C01909	HMDB0003581	pos	-	-	Metabolism;Metabolism;Metabolism	Global and overview maps;Metabolism of cofactors and vitamins;Global and overview maps	Lipids and lipid-like molecules	Fatty Acyls	237.123	M+Na	C10H18N2O3	4.1311	0.0204454	8.17698	533-48-2	Fatty acids and conjugates	40515.2	49733.5	29932.8	15877.3	30999	29763.3	48215	77513.9	40826.2	40451.9	59671.3	61475.7	39604.5	38812.2	40432
pos_6448	Telithromycin	metab_6030	-	-	C12009	HMDB0015111;PW_C009415	pos	-	-	-	-	Organic oxygen compounds	Organooxygen compounds	856.438	M+2Na-H	C43H65N5O10	4.1311	0.063172	-7.37987	191114-48-4	Carbohydrates and carbohydrate conjugates	569426	384278	346996	596661	459084	425231	304787	451208	361506	534575	329435	428135	448674	454308	404070
pos_6452	4,6-o-Ethylidene-alpha-D-glucose	metab_6035	-	-	-	HMDB0246614	pos	-	-	-	-	Organoheterocyclic compounds	Pyranodioxins	435.15	2M+Na	C8H14O6	4.1311	0.0126332	5.3594	-	Not Available	295042	269729	270437	267985	279101	244975	177299	185099	207726	213998	204926	192972	247534	251256	253839
pos_6456	Pseudoecgonine	metab_6039	-	-	C12449	HMDB0006348	pos	-	-	-	-	Alkaloids and derivatives	Tropane alkaloids	186.112	M+H	C9H15NO3	4.1311	0.0884975	-2.59595	-	Not Available	1720.48	11244.1	1215.45	1563.59	5167.16	3263.64	55195.6	50714.3	17660.5	7433.98	39482.3	37136.5	20672.2	20394.7	17548.2
pos_3346	(2R,3S,4R,5R,6S)-2-[[(1R,2R,4R,5R,6S,10R)-5-Hydroxy-2-(hydroxymethyl)-3,9-dioxatricyclo[4.4.0.02,4]dec-7-en-10-yl]oxy]-6-(hydroxymethyl)oxane-3,4,5-triol	metab_2600	-	-	-	HMDB0242754	pos	-	-	-	-	Organic oxygen compounds	Organooxygen compounds	380.155	M+NH4	C15H22O10	4.1389	0.101724	-0.992384	-	Carbohydrates and carbohydrate conjugates	355688	316130	224881	234873	297070	324226	316800	334329	111113	133262	325539	328529	237798	244094	285696
pos_6446	Lactosamine	metab_6028	map01100;map00520;map01250	Metabolic pathways;Amino sugar and nucleotide sugar metabolism;Biosynthesis of nucleotide sugars	C00203	HMDB0006591	pos	-	-	Metabolism;Metabolism;Metabolism	Global and overview maps;Carbohydrate metabolism;Global and overview maps	Lipids and lipid-like molecules	Fatty Acyls	324.129	M+H-H2O	C12H23NO10	4.1389	0.0833574	-0.484272	13000-25-4	Fatty acyl glycosides	113122	88401.7	119364	115424	117606	95721.2	25251.2	18109	41233.5	70183.5	33988	28114.5	70895.9	60313.7	63621.6
pos_3350	Tyr-Leu	metab_2605	-	-	-	-	pos	-	-	-	-	-	-	295.164	M+H	C15H22N2O4	4.1468	0.0259831	-3.40935	-	-	128706	133277	149291	139811	109528	108901	112809	137928	128391	130703	143104	137015	128810	125250	131932
pos_6435	Attcpl-LHRH	metab_6016	-	-	-	HMDB0248718	pos	-	-	-	-	Organic acids and derivatives	Carboxylic acids and derivatives	714.849	M+2H	C71H94ClN17O13	4.1468	0.220492	-4.55233	-	Amino acids, peptides, and analogues	456497	315185	541002	377778	371910	457859	464504	463065	387364	511102	366552	448121	375567	326710	497954
pos_6437	Butyloxycarbonyl-leucyl-glycyl-arginine-4-nitroanilide	metab_6018	-	-	-	HMDB0251803;HMDB0247808	pos	-	-	-	-	Organic acids and derivatives	Carboxylic acids and derivatives	547.296	M+H-H2O	C25H40N8O7	4.1468	0.146073	-4.7328	-	Amino acids, peptides, and analogues	384303	445000	393482	465704	335248	340189	453479	510825	397835	406078	491771	447673	442672	473634	354396
pos_6434	Tyr-Asp-Leu	metab_6015	-	-	-	-	pos	-	-	-	-	-	-	410.191	M+H	C19H27N3O7	4.1546	0.0905632	-3.64802	-	-	57675.3	45252.7	144628	145273	40381.2	80266.6	129672	142662	151287	141876	128169	103359	105322	123269	124233
pos_6429	7a-Hydroxyandrost-4-ene-3,17-dione	metab_6009	-	-	C05296	HMDB0006771	pos	-	-	-	-	Lipids and lipid-like molecules	Steroids and steroid derivatives	366.201	M+ACN+Na	C19H26O3	4.1624	0.0496127	-9.8814	62-84-0	Androstane steroids	187463	211926	219209	182411	173699	179127	296063	356462	288108	227776	308511	310858	238472	245032	262347
pos_876	Met-Pro-Leu	metab_8584	-	-	-	-	pos	-	-	-	-	-	-	360.193	M+H, M+Na	C16H29N3O4S	4.1703	0.0319547	-4.71393	-	-	283837	207750	639743	308174	250289	263681	3.42105e+06	2.84435e+06	5.69347e+06	2.72801e+06	1.54202e+06	1.99241e+06	1.52757e+06	1.45788e+06	1.4378e+06
pos_3368	Pseudobaptigenin	metab_2624	map01110	Biosynthesis of secondary metabolites	C10522	HMDB0036616;LMPK12050053	pos	-	-	Metabolism	Global and overview maps	Phenylpropanoids and polyketides	Isoflavonoids	324.086	M+ACN+H	C16H10O5	4.1782	0.0643558	-3.85208	90-29-9	Isoflav-2-enes	105962	209803	14711.3	10024.6	188848	150166	104756	189756	58378	94786.8	156505	217449	137024	120928	133072
pos_6415	CDP-DG(TXB2/20:4(5Z,8Z,11Z,14Z))	metab_5994	-	-	-	HMDB0292154	pos	-	-	-	-	Not Available	Not Available	558.768	M+2H	C52H83N3O19P2	4.1782	0.061866	9.95059	-	Not Available	749482	669772	747630	682310	625835	898365	500289	444992	342881	500237	505483	512622	613024	555445	624416
pos_6417	Penbutolol	metab_5996	-	-	C07416	HMDB0015447;PW_C009721	pos	-	-	-	-	Benzenoids	Phenol ethers	314.206	M+Na	C18H29NO2	4.1782	0.0918199	-9.07309	38363-40-5;36507-48-9	Not Available	31624.8	31909.6	94105.7	131931	23824.5	25821.1	32871.6	32344.5	110436	72041.1	38045.2	40973.1	60214	65236.7	54250.1
pos_13	3'-Hydroxyamobarbital	metab_333	-	-	-	HMDB0246097	pos	-	-	-	-	Organoheterocyclic compounds	Diazines	243.133	M+H, M+ACN+H, M+Na, 2M+Na, 2M+H	C11H18N2O4	4.186	0.0335157	-2.82475	-	Pyrimidines and pyrimidine derivatives	2.53088e+07	2.38267e+07	2.49502e+07	2.59554e+07	2.47088e+07	2.3798e+07	2.45004e+07	2.5388e+07	2.38104e+07	2.42206e+07	2.40388e+07	2.4594e+07	2.55006e+07	2.49778e+07	2.38736e+07
pos_6404	Pectenotoxin 2	metab_5982	-	-	C20012	HMDB0033491	pos	-	-	-	-	Phenylpropanoids and polyketides	Macrolides and analogues	881.47	M+Na	C47H70O14	4.186	0.0982808	5.29425	97564-91-5	Pectenotoxins and derivatives	1.63409e+06	1.98679e+06	1.51686e+06	1.77355e+06	1.79531e+06	1.79856e+06	1.68788e+06	1.78198e+06	1.77275e+06	1.51987e+06	1.68025e+06	1.72244e+06	1.67957e+06	1.75417e+06	1.44753e+06
pos_871	N-Acetylserotonin	metab_8529	map01100;map01110;map00380	Metabolic pathways;Biosynthesis of secondary metabolites;Tryptophan metabolism	C00978	PW_C000956;HMDB0001238	pos	-	-	Metabolism;Metabolism;Metabolism	Global and overview maps;Global and overview maps;Amino acid metabolism	Organoheterocyclic compounds	Indoles and derivatives	183.091	M+H-2H2O, M+H	C12H14N2O2	4.1938	0.0402481	-2.16259	1210-83-9	Hydroxyindoles	446299	564842	413803	358739	519972	532412	390619	442024	420765	435180	426007	480677	442728	479870	461756
pos_6398	Nigericin	metab_5974	-	-	C11609	HMDB0255599	pos	-	-	-	-	Organic oxygen compounds	Organooxygen compounds	769.442	M+2Na-H	C40H68O11	4.2017	0.0500883	-6.7055	28380-24-7	Ethers	5.13803e+06	2.05593e+06	1.45794e+07	4.77296e+06	3.35844e+06	5.4419e+06	285354	114663	0	397436	93903.9	75365.1	3.07561e+06	2.92456e+06	2.78238e+06
pos_6399	Degammae	metab_5975	-	-	-	HMDB0250940	pos	-	-	-	-	Organic acids and derivatives	Carboxylic acids and derivatives	674.346	M+2Na	C56H98N14O21	4.2017	0.103691	8.63832	-	Amino acids, peptides, and analogues	2.48716e+06	2.24275e+06	2.32458e+06	2.50911e+06	2.46618e+06	2.24718e+06	2.15143e+06	2.43836e+06	2.12643e+06	2.13629e+06	2.17243e+06	2.2144e+06	2.40348e+06	2.28818e+06	1.96032e+06
pos_6387	Syringomycin	metab_5962	-	-	C12268	HMDB0303493	pos	-	-	-	-	Organic acids and derivatives	Peptidomimetics	613.305	M+2H	C53H85ClN14O17	4.2175	0.0889617	3.94044	11140-67-3	Depsipeptides	506312	487531	722146	540174	367987	487679	519112	513050	218620	333912	445545	437295	449481	523213	529672
pos_3401	Melongoside P	metab_2662	-	-	-	HMDB0030050	pos	-	-	-	-	Lipids and lipid-like molecules	Steroids and steroid derivatives	556.272	M+2Na	C51H86O23	4.2412	0.0824022	9.65913	98508-45-3	Steroidal glycosides	1.32041e+06	1.60928e+06	1.46427e+06	1.1284e+06	1.44634e+06	1.35734e+06	1.59925e+06	1.67989e+06	1.41829e+06	1.41569e+06	1.51305e+06	1.70661e+06	1.60928e+06	1.64633e+06	1.40825e+06
pos_3402	Medicanine	metab_2663	-	-	-	HMDB0038625	pos	-	-	-	-	Organic acids and derivatives	Carboxylic acids and derivatives	360.211	2M+ACN+H	C7H13NO3	4.2489	0.0961446	-4.69884	91106-30-8	Amino acids, peptides, and analogues	154691	150184	223300	171941	148188	166947	174349	172402	119861	144533	165147	180100	166133	163723	138987
pos_6371	Leu-Asp-Phe	metab_5945	-	-	-	-	pos	-	-	-	-	-	-	394.196	M+H	C19H27N3O6	4.2489	0.0921124	-3.44942	-	-	122346	134517	189170	131037	128158	123162	249689	301007	199562	147886	222419	272494	161691	190267	190839
pos_217	5-Hydroxyindoleacetate	metab_1295	map01100;map00380	Metabolic pathways;Tryptophan metabolism	C05635	HMDB0000763	pos	-	-	Metabolism;Metabolism	Global and overview maps;Amino acid metabolism	Organoheterocyclic compounds	Indoles and derivatives	192.065	M+H, M+Na, M+H-H2O	C10H9NO3	4.2647	0.0417145	-2.83817	54-16-0	Indolyl carboxylic acids and derivatives	580582	656826	549055	421512	657279	674839	517527	602189	572766	661413	605592	644807	621293	599770	571589
pos_3411	Agavoside A	metab_2672	-	-	C08885	LMST01080006;HMDB0034391	pos	-	-	-	-	Lipids and lipid-like molecules	Steroids and steroid derivatives	634.39	M+ACN+H	C33H52O9	4.2647	0.0283362	-8.66415	56857-65-9	Steroidal glycosides	461655	757499	46811.2	644567	639636	494006	847893	785077	770977	813124	878926	746227	655047	621990	651791
pos_3415	Capsianoside E	metab_2676	-	-	-	HMDB0029907	pos	-	-	-	-	Lipids and lipid-like molecules	Fatty Acyls	878.416	M+2Na	C82H134O37	4.2647	0.157804	-3.79934	121924-09-2	Fatty acyl glycosides	2.02296e+06	1.85202e+06	2.08324e+06	1.88974e+06	1.83345e+06	2.04091e+06	1.55722e+06	1.43153e+06	1.46265e+06	1.52495e+06	1.28697e+06	1.33225e+06	1.86342e+06	1.92021e+06	1.42025e+06
pos_6362	Dropropizine	metab_5935	-	-	-	HMDB0251622	pos	-	-	-	-	Organoheterocyclic compounds	Diazinanes	269.185	M+CH3OH+H	C13H20N2O2	4.2647	0.134593	-3.73894	-	Piperazines	74271.1	73755.7	54248	28280.7	61523.3	72288.4	81899.3	106323	70682.4	58323.1	90166.3	112386	72709.3	62515.6	82000
pos_6363	4-Butyl-2-methyloxazole	metab_5936	-	-	-	HMDB0037855	pos	-	-	-	-	Organoheterocyclic compounds	Azoles	181.133	M+ACN+H	C8H13NO	4.2647	0.0662324	-3.70754	84027-87-2	Oxazoles	41927.6	34053.1	25410	12869.3	34167.6	33396.7	41452.3	54201	36399	34355.5	48463.4	46628.3	34922.4	38580.3	39701.6
pos_3409	Pentobarbital	metab_9067	-	-	C07422	HMDB0014457;HMDB0304826	pos	-	-	-	-	Organoheterocyclic compounds	Diazines	209.128	M+H-H2O	C11H18N2O3	4.2647	0.195078	-2.5256	76-74-4	Pyrimidines and pyrimidine derivatives	76891.8	80038.2	67455.2	32141.8	74491.8	80214.5	87664.3	124385	74543.8	74326.6	97218.8	118133	58626.8	81177.7	86233.6
pos_6354	2-(p-Acetamidophenyl)-2-ethylglutarimide	metab_5926	-	-	-	HMDB0247904	pos	-	-	-	-	Organoheterocyclic compounds	Piperidines	275.138	M+H	C15H18N2O3	4.2726	0.0642525	-3.36812	-	Phenylpiperidines	44885.4	94851.4	133280	85273.6	86304.7	70723.7	157350	188738	351916	257827	186938	146008	126168	139275	142744
pos_6355	Questiomycin A	metab_5927	map01100;map00380	Metabolic pathways;Tryptophan metabolism	C02161	HMDB0030483	pos	-	-	Metabolism;Metabolism	Global and overview maps;Amino acid metabolism	Organoheterocyclic compounds	Benzoxazines	213.065	M+H	C12H8N2O2	4.2726	0.149668	-2.97237	1916-59-2	Phenoxazines	48169	58397	32646.2	28886.4	45322	34225.9	31630.6	31439.4	39301.2	29574	34614.9	34258	38884.1	30704.4	29920.1
pos_879	Ile-Phe	metab_8617	-	-	-	-	pos	-	-	-	-	-	-	279.169	M+H, M+Na	C15H22N2O3	4.2726	0.0186342	-3.28787	-	-	1.65291e+06	2.27104e+06	3.72638e+06	2.34453e+06	2.28224e+06	2.30999e+06	4.66694e+06	4.47864e+06	3.35582e+06	3.39881e+06	3.98672e+06	4.21766e+06	3.26812e+06	3.24717e+06	3.1552e+06
pos_3430	CDP-DG(20:1(11Z)/PGE1)	metab_2693	-	-	-	HMDB0291791	pos	-	-	-	-	Not Available	Not Available	553.794	M+2H	C52H89N3O18P2	4.2963	0.0133235	9.99875	-	Not Available	2.82551e+06	2.78885e+06	2.2855e+06	2.89487e+06	2.7541e+06	2.60617e+06	2.59538e+06	2.77888e+06	2.6999e+06	2.68661e+06	2.47722e+06	2.74336e+06	2.68602e+06	2.75833e+06	2.71767e+06
pos_3438	Ile-Pro-Ile	metab_2701	-	-	-	-	pos	-	-	-	-	-	-	342.238	M+H	C17H31N3O4	4.3277	0.0163037	-3.43895	-	-	353178	679777	453972	492033	500884	347987	3.05183e+06	2.62296e+06	5.24354e+06	3.71741e+06	2.186e+06	2.63902e+06	1.72973e+06	1.7606e+06	1.70423e+06
pos_3442	PS(22:5(7Z,10Z,13Z,16Z,19Z)/14:1(9Z))	metab_2706	map01100;map00564;map01110;map00260	Metabolic pathways;Glycerophospholipid metabolism;Biosynthesis of secondary metabolites;Glycine, serine and threonine metabolism	C02737	HMDB0112840;PW_C061277	pos	Lipids	Phospholipids	Metabolism;Metabolism;Metabolism;Metabolism	Global and overview maps;Lipid metabolism;Global and overview maps;Amino acid metabolism	Lipids and lipid-like molecules	Glycerophospholipids	824.448	M+2Na-H	C42H70NO10P	4.3277	0.489621	3.36688	-	Glycerophosphoserines	93956.6	11335.2	2.24239e+06	174170	20168.9	33680.8	8492.65	18595.3	27243.5	21082	10307.5	9887.66	93159.3	123047	40354.2
pos_6318	21-Deoxycortisone	metab_5886	-	-	C14478	HMDB0245603	pos	-	-	-	-	Lipids and lipid-like molecules	Steroids and steroid derivatives	367.185	M+Na	C21H28O4	4.3277	0.0316637	-8.4073	1882-82-2	Pregnane steroids	889422	519548	3.7668e+06	3.45455e+06	806393	1.12747e+06	2.46284e+06	2.0079e+06	3.68523e+06	3.12572e+06	2.32981e+06	2.03262e+06	2.26506e+06	2.29713e+06	2.16136e+06
pos_887	1,2,3,4-Tetrahydroisoquinoline-1-carboxylic acid	metab_8706	-	-	-	HMDB0246650	pos	-	-	-	-	Organoheterocyclic compounds	Tetrahydroisoquinolines	178.086	M+H-H2O, M+H	C10H11NO2	4.3277	0.0619215	-2.69297	-	Not Available	141631	163329	217482	223940	148487	136397	172130	170370	226125	229587	174364	166065	188443	185532	167784
pos_6311	Quinquenoside V	metab_5879	-	-	-	HMDB0032817	pos	-	-	-	-	Lipids and lipid-like molecules	Prenol lipids	636.333	M+2H	C60H102O28	4.3357	0.108392	-2.63395	208764-55-0	Triterpenoids	177995	301291	419686	291596	346262	293655	330548	233491	309691	278211	272437	227722	351751	310986	283804
pos_3453	Norethynodrel	metab_2718	-	-	C14249	HMDB0255736	pos	-	-	-	-	Lipids and lipid-like molecules	Steroids and steroid derivatives	362.206	M+ACN+Na	C20H26O2	4.3514	0.0977184	-9.12125	68-23-5	Oxosteroids	0	5328.25	91027.3	24215.8	13745	3950.45	120187	132211	186582	162365	99559.4	125673	69282.6	82633.6	71009
pos_6293	A6 Peptide	metab_5858	-	-	-	HMDB0247728	pos	-	-	-	-	Organic acids and derivatives	Carboxylic acids and derivatives	924.447	2M+3H2O+2H	C39H62N10O15	4.3514	0.214764	-4.97521	-	Amino acids, peptides, and analogues	350094	241772	38659.9	364487	236821	95137	752183	1.08892e+06	1.4712e+06	1.05665e+06	813665	1.07337e+06	545365	401039	368512
pos_6297	Biliverdin	metab_5862	map01100;map01110;map00860	Metabolic pathways;Biosynthesis of secondary metabolites;Porphyrin metabolism	C00500	HMDB0001008;PW_C000797	pos	-	-	Metabolism;Metabolism;Metabolism	Global and overview maps;Global and overview maps;Metabolism of cofactors and vitamins	Organoheterocyclic compounds	Tetrapyrroles and derivatives	600.286	M+NH4	C33H34N4O6	4.3514	0.0199801	7.79897	114-25-0	Bilirubins	500989	425602	221877	458060	424327	476991	334372	500023	343391	426808	393658	421523	404676	389343	400697
pos_3463	Ile-Glu-Leu	metab_2729	-	-	-	-	pos	-	-	-	-	-	-	374.227	M+H	C17H31N3O6	4.3671	0.106025	-3.18723	-	-	34626.9	70726.6	20300.9	41938	40479.8	19193	109875	137207	86476	64454.1	112024	125290	59805	73451.2	70643.3
pos_6279	3alpha,4,7,7alpha-Tetrahydro-4-hydroxy-1H-isoindole-1,3(2H)-dione	metab_5842	-	-	-	HMDB0034889	pos	-	-	-	-	Organoheterocyclic compounds	Isoindoles and derivatives	209.091	M+ACN+H	C8H9NO3	4.3828	0.0710707	-3.69432	-	Isoindolines	60595.2	56699.1	54988.5	57621.9	53489.6	69937.3	55389.6	55437.1	57466.5	61989.6	59280.1	57481.2	54723.9	59914.5	52158.3
pos_3474	Thr-Ile-Leu	metab_2741	-	-	-	-	pos	-	-	-	-	-	-	346.233	M+H	C16H31N3O5	4.3907	0.137123	-3.21319	-	-	12571.4	21275.6	43025.9	16251.7	17487.8	22545.9	151683	163198	78316.6	49186.8	128897	170363	63177.2	69580.8	82492.4
pos_6273	Hyzetimibe	metab_5836	-	-	-	HMDB0259628	pos	-	-	-	-	Organoheterocyclic compounds	Lactams	463.181	M+ACN+H	C25H21F2NO3	4.3907	0.0447055	-4.80734	-	Beta lactams	529511	481651	489522	523006	481200	506578	437777	426381	469910	458684	421397	470068	513913	483198	471548
pos_3475	Histidylprolineamide	metab_2742	-	-	-	HMDB0253186	pos	-	-	-	-	Organic acids and derivatives	Carboxylic acids and derivatives	234.133	M+H-H2O	C11H17N5O2	4.3986	0.206217	-7.92876	-	Amino acids, peptides, and analogues	5610.29	16806	1444.31	0	9951	2369.5	27386.7	150397	4348.6	9730.52	28392	48701.9	86442	100733	129158
pos_3478	Chinenoside I	metab_2745	-	-	-	HMDB0031748	pos	-	-	-	-	Lipids and lipid-like molecules	Steroids and steroid derivatives	530.257	M+H+Na	C49H80O23	4.3986	0.127953	8.97592	123941-66-2	Steroidal glycosides	247641	209158	192318	182930	236271	216980	206487	270702	246629	218495	271400	202465	218960	218697	173669
pos_6271	Ile-Trp	metab_5834	-	-	-	-	pos	-	-	-	-	-	-	318.18	M+H	C17H23N3O3	4.3986	0.0222115	-3.08282	-	-	580005	839343	989608	701867	800339	809308	1.22549e+06	1.28302e+06	979007	1.0867e+06	1.11156e+06	1.20013e+06	975882	965526	934925
pos_3480	Isocoumarin	metab_2748	-	-	C02381	HMDB0253625;HMDB0038510	pos	-	-	-	-	Phenylpropanoids and polyketides	Isocoumarins and derivatives	188.07	M+ACN+H	C9H6O2	4.4065	0.0346188	-3.17807	13410-15-6	Not Available	52327.9	59364.9	74869.3	55767	59792.4	66765.3	89153.4	87000.7	64123.3	75428	75785.5	90417.4	72146	72030.1	67851.4
pos_3482	Corchoionol C 9-glucoside	metab_2750	-	-	-	HMDB0029772	pos	-	-	-	-	Lipids and lipid-like molecules	Fatty Acyls	419.228	M+CH3OH+H	C19H30O8	4.4065	0.0647523	0.0243325	-	Fatty acyl glycosides	15205.5	41137.7	0	18225.4	21935.1	10475.1	552814	620197	607497	341088	463671	489489	253458	224940	229673
pos_3483	CDP-DG(20:5(6E,8Z,11Z,14Z,17Z)-OH(5)/i-21:0)	metab_2751	-	-	-	HMDB0294260	pos	-	-	-	-	Not Available	Not Available	565.776	M+2Na	C53H89N3O16P2	4.4065	0.197706	1.02901	-	Not Available	520625	261697	1.18273e+06	473043	352397	517083	178332	112365	224120	207413	183103	105559	422898	283355	352478
pos_6258	Resolvin E1	metab_5819	-	-	C18171	LMFA03140003;HMDB0010410	pos	-	-	-	-	Lipids and lipid-like molecules	Fatty Acyls	764.428	2M+ACN+Na	C20H30O5	4.4065	0.0167363	-9.86436	-	Eicosanoids	54050.7	48834.3	94093.8	22340.9	84278.6	99067.5	271649	249127	940460	322050	179643	152286	192574	196368	189944
pos_6259	LHRH,(N)-Ac-Trp(1)-(4-Cl-Phe)(2)-Trp(3)-Phe(6)-AlaNH2(10)-	metab_5820	-	-	-	HMDB0248695	pos	-	-	-	-	Organic acids and derivatives	Carboxylic acids and derivatives	724.342	M+2H	C74H91ClN16O13	4.4065	0.414123	3.21902	-	Amino acids, peptides, and analogues	238162	255044	325929	532351	260740	292996	303493	296254	258571	403246	284150	284256	365869	281238	148115
pos_6260	L-Prolinamide,D-tyrosyl-L-arginylglycyl-4-nitro-L-phenylalanyl-	metab_5822	-	-	-	HMDB0247954	pos	-	-	-	-	Lipids and lipid-like molecules	Steroids and steroid derivatives	700.35	M+NH4	C31H42N10O8	4.4065	0.483504	-4.15486	-	Steroid lactones	219741	34126.8	135128	161771	84324.6	191747	23945	9985.61	0	0	7975.7	3618.4	67021.7	55859.3	22131.3
pos_6263	Phenyl-Alanine	metab_5825	map01100;map00997;map01210;map02010;map00999;map01230;map00460;map01110;map00470;map00970;map00400;map00360	Metabolic pathways;Biosynthesis of various other secondary metabolites;2-Oxocarboxylic acid metabolism;ABC transporters;Biosynthesis of various plant secondary metabolites;Biosynthesis of amino acids;Cyanoamino acid metabolism;Biosynthesis of secondary metabolites;D-Amino acid metabolism;Aminoacyl-tRNA biosynthesis;Phenylalanine, tyrosine and tryptophan biosynthesis;Phenylalanine metabolism	C00079	HMDB0000159;HMDB0256428	pos	Peptides	Amino acids	Metabolism;Metabolism;Metabolism;Environmental Information Processing;Metabolism;Metabolism;Metabolism;Metabolism;Metabolism;Genetic Information Processing;Metabolism;Metabolism	Global and overview maps;Biosynthesis of other secondary metabolites;Global and overview maps;Membrane transport;Biosynthesis of other secondary metabolites;Global and overview maps;Metabolism of other amino acids;Global and overview maps;Metabolism of other amino acids;Translation;Amino acid metabolism;Amino acid metabolism	Organic acids and derivatives	Carboxylic acids and derivatives	372.191	2M+ACN+H	C9H11NO2	4.4065	0.0261295	-3.72476	63-91-2	Amino acids, peptides, and analogues	523304	424563	448643	579426	394092	403826	434739	376134	545409	442855	385734	410021	470294	446476	460930
pos_3485	PIP(PGF2alpha/20:1(11Z))	metab_2753	-	-	-	HMDB0279587	pos	-	-	-	-	Not Available	Not Available	544.259	M+2Na	C49H88O19P2	4.4143	0.0278818	-0.654875	-	Not Available	365036	300944	286616	368112	305445	377793	314659	340056	311636	319138	311814	312174	291026	288855	304045
pos_3486	Ganglioside GD3 (d18:0/14:0)	metab_2754	-	-	-	HMDB0011857	pos	-	-	-	-	Lipids and lipid-like molecules	Sphingolipids	731.883	M+2Na	C66H119N3O29	4.4143	0.0757175	-3.22191	-	Glycosphingolipids	241115	198890	233936	262081	324450	223543	238552	272297	341615	342708	292196	300320	235478	266842	271309
pos_3491	Ile-Asp-Phe	metab_2760	-	-	-	-	pos	-	-	-	-	-	-	394.196	M+H	C19H27N3O6	4.43	0.050019	-3.38813	-	-	209365	204927	335048	241954	199337	232759	235671	310930	264606	236487	256902	248192	235549	238649	258074
pos_6247	N-Methoxysuccinyl-Ala-Ala-Pro-Val	metab_5807	-	-	-	HMDB0255168	pos	-	-	-	-	Organic acids and derivatives	Carboxylic acids and derivatives	493.228	M+Na	C21H34N4O8	4.43	0.0273756	1.52369	-	Amino acids, peptides, and analogues	817651	813866	890804	868434	735262	808859	831530	842977	903816	903010	782970	769526	849485	877141	830753
pos_3494	13(S)-Hydroperoxylinolenic acid	metab_2763	map01100;map00592;map01110	Metabolic pathways;alpha-Linolenic acid metabolism;Biosynthesis of secondary metabolites	C04785	HMDB0301803	pos	-	-	Metabolism;Metabolism;Metabolism	Global and overview maps;Lipid metabolism;Global and overview maps	Lipids and lipid-like molecules	Fatty Acyls	355.185	M+2Na-H	C18H30O4	4.4379	0.0559302	-1.30183	67597-26-6	Lineolic acids and derivatives	280118	218614	240657	223957	243382	245055	243816	243008	199875	233957	207666	214794	237006	215619	215264
pos_6244	Ethyl maltol	metab_5804	-	-	C20362	HMDB0031735	pos	-	-	-	-	Organoheterocyclic compounds	Pyrans	173.08	M+CH3OH+H	C7H8O3	4.4379	0.440346	-2.89502	4940-11-08	Pyranones and derivatives	15151.1	8572.55	7021.25	17405.3	9037.87	11764.4	7143.6	11312.9	11475.8	9859.84	12841.6	12741.6	56960.3	75994.2	131715
pos_3500	DL-Difluoromethylornithine	metab_2771	-	-	-	HMDB0251516	pos	-	-	-	-	Organic acids and derivatives	Carboxylic acids and derivatives	365.181	2M+H	C6H12F2N2O2	4.4457	0.107372	0.19219	-	Amino acids, peptides, and analogues	127772	121385	113805	114647	112014	123585	117118	117542	101698	96389.6	100219	90700.2	97930	105984	120842
pos_3502	PS(20:3(8Z,11Z,14Z)-O(5,6)/18:0)	metab_2773	-	-	-	HMDB0281321	pos	-	-	-	-	Not Available	Not Available	866.492	M+K	C44H78NO11P	4.4457	0.245353	-2.90502	-	Not Available	313094	76279.2	2.0064e+06	707257	174254	280990	90865.8	57063.9	40486	209990	36308.8	49191.5	303753	281584	185218
pos_903	Citpressine I	metab_8884	-	-	-	HMDB0029323	pos	-	-	-	-	Organoheterocyclic compounds	Quinolines and derivatives	302.101	M+H, M+Na	C16H15NO5	4.4457	0.0695721	-3.11279	81525-58-8	Benzoquinolines	71793.8	116479	22236.4	17223.2	113852	99949.7	119951	124705	85723.9	155956	156435	160903	106058	92263	99109.8
pos_6230	Eriojaposide B	metab_5789	-	-	C17889	HMDB0038029	pos	-	-	-	-	Lipids and lipid-like molecules	Fatty Acyls	561.229	M+2Na-H	C25H40O11	4.4535	0.0545794	0.622775	351412-97-0	Fatty acyl glycosides	1.6588e+06	1.48687e+06	1.64311e+06	1.55311e+06	1.61582e+06	1.63708e+06	1.40638e+06	1.41087e+06	1.20887e+06	1.41739e+06	1.34444e+06	1.35421e+06	1.63606e+06	1.55381e+06	1.46665e+06
pos_3506	Isoleucylproline	metab_2777	-	-	-	HMDB0011174	pos	-	-	-	-	Organic acids and derivatives	Carboxylic acids and derivatives	211.144	M+H-H2O	C11H20N2O3	4.4614	0.00747413	-2.52564	37462-92-3	Amino acids, peptides, and analogues	1.92855e+07	1.86671e+07	1.91291e+07	1.98401e+07	1.92578e+07	1.9998e+07	1.8302e+07	1.85953e+07	1.86268e+07	1.79516e+07	1.79263e+07	1.8631e+07	1.82377e+07	1.84154e+07	1.85081e+07
pos_3509	Minocycline	metab_2780	-	-	C07225	PW_C009450;HMDB0015152;LMPK07000002	pos	-	-	-	-	Phenylpropanoids and polyketides	Tetracyclines	475.22	M+NH4	C23H27N3O7	4.4614	0.206266	2.48757	10118-90-8	Not Available	23847.3	19588	28560	37513.3	17511	34403.1	55092.5	58157.8	338322	62733.3	58369.4	58237.8	78483.1	54840.5	56954.3
pos_6210	Glabrin C	metab_5767	-	-	-	HMDB0033612	pos	-	-	-	-	Organic acids and derivatives	Carboxylic acids and derivatives	835.465	M+Na	C41H64N8O9	4.4771	0.100099	-5.17482	-	Amino acids, peptides, and analogues	146731	312478	96960	257009	296009	251766	533718	528441	882081	664731	527653	536391	362255	432080	434396
pos_6213	Ganglioside GM3 (d18:1/12:0)	metab_5770	-	-	C04730	HMDB0004842	pos	Lipids	Glycolipids	-	-	Lipids and lipid-like molecules	Sphingolipids	571.31	M+2Na	C53H96N2O21	4.4771	0.19535	-7.45196	-	Glycosphingolipids	158338	371577	30883.3	147496	300680	140767	481793	492427	352922	317195	458685	494856	280936	369684	257595
pos_906	Tyrosol	metab_8917	map01100;map00350	Metabolic pathways;Tyrosine metabolism	C06044	HMDB0004284	pos	-	-	Metabolism;Metabolism	Global and overview maps;Amino acid metabolism	Benzenoids	Phenols	121.065	M+H-H2O, M+ACN+Na	C8H10O2	4.4771	0.0618568	-0.863938	501-94-0	Tyrosols and derivatives	183537	180063	169077	191042	169960	166387	180942	174318	161099	176075	165324	159115	180475	197504	175811
pos_3521	Cynaroside A	metab_2794	-	-	-	HMDB0040532	pos	-	-	-	-	Lipids and lipid-like molecules	Prenol lipids	477.233	M+CH3OH+H	C21H32O10	4.4849	0.0569438	0.280924	117804-06-5	Terpene lactones	461974	529232	553456	528511	470663	492908	498434	466570	546342	525543	487322	492388	549640	490435	519563
pos_6208	Leukotriene C4	metab_5764	map01100;map00590	Metabolic pathways;Arachidonic acid metabolism	C02166	HMDB0001198;PW_C000933;LMFA03020003;HMDB0005095	pos	Lipids	Eicosanoids	Metabolism;Metabolism	Global and overview maps;Lipid metabolism	Organic acids and derivatives	Carboxylic acids and derivatives	626.312	M+H	C30H47N3O9S	4.4849	0.111524	2.87285	74841-69-3;72025-60-6	Amino acids, peptides, and analogues	284987	259530	230911	287986	268377	251417	242544	236138	255625	252727	213112	237492	302355	258950	244855
pos_3523	Ethinamate	metab_2796	-	-	C07832	HMDB0015165	pos	-	-	-	-	Organic oxygen compounds	Organooxygen compounds	231.112	M+ACN+Na	C9H13NO2	4.4928	0.073282	9.83452	126-52-3	Carbonyl compounds	130463	121049	142085	146341	129799	124773	137345	121068	118239	134873	114679	106905	126485	131983	114203
pos_3525	Physagulin F	metab_2798	-	-	-	HMDB0039631	pos	-	-	-	-	Lipids and lipid-like molecules	Steroids and steroid derivatives	558.276	2M+3H2O+2H	C30H40O9	4.4928	0.12616	-5.68041	-	Steroid lactones	504358	386029	438775	466913	419219	425457	342589	352777	390161	336329	398285	380953	467362	440070	364162
pos_53	5-Benzylacyclouridine	metab_4758	-	-	-	HMDB0246756	pos	-	-	-	-	Organoheterocyclic compounds	Diazines	277.117	M+H, M+Na, M+K, 2M+H	C14H16N2O4	4.4928	0.022928	-3.07983	-	Pyrimidines and pyrimidine derivatives	6.88626e+06	6.1982e+06	7.07788e+06	7.07033e+06	6.3721e+06	6.51205e+06	6.51267e+06	6.23094e+06	6.298e+06	6.55462e+06	6.11615e+06	6.16228e+06	6.5616e+06	6.48271e+06	6.2757e+06
pos_6203	Naringin dihydrochalcone	metab_5759	-	-	C09789	HMDB0255461;HMDB0002927	pos	-	-	-	-	Phenylpropanoids and polyketides	Flavonoids	600.228	M+NH4	C27H34O14	4.4928	0.158809	-1.07666	10236-47-2	Flavonoid glycosides	299495	162577	571809	303367	163368	273643	80581	44557.7	104100	142714	72806.6	84769.9	225130	196793	163250
pos_6205	Ile-Asp-Leu	metab_5761	-	-	-	-	pos	-	-	-	-	-	-	360.212	M+H	C16H29N3O6	4.4928	0.0275207	-3.152	-	-	163652	159749	242695	151567	160146	184834	169356	179043	151159	138640	171028	188427	170563	175930	166550
pos_3529	PA(14:1(9Z)/20:3(5Z,8Z,11Z)-O(14R,15S))	metab_2802	-	-	-	HMDB0263054	pos	-	-	-	-	Not Available	Not Available	727.396	M+2Na-H	C37H63O9P	4.5007	0.054002	5.81157	-	Not Available	926476	1.14317e+06	515743	690171	878531	795750	1.05416e+06	864436	93849.5	482137	1.06582e+06	881369	870684	781958	820056
pos_6197	(22R)-Budesonide	metab_5751	-	-	-	HMDB0242500	pos	-	-	-	-	Lipids and lipid-like molecules	Steroids and steroid derivatives	453.222	M+Na	C25H34O6	4.5007	0.175178	-6.9907	-	Hydroxysteroids	15616.6	32853.7	15046.8	51336.6	23128.4	21308.7	273110	268611	144331	119862	215351	206833	82606.7	113181	114794
pos_6198	Cortolone	metab_5752	-	-	C05481	LMST02030227;HMDB0003128	pos	-	-	-	-	Lipids and lipid-like molecules	Steroids and steroid derivatives	411.211	M+2Na-H	C21H34O5	4.5007	0.359974	-1.55767	516-42-7	Hydroxysteroids	0	5474.86	51313.5	54072.5	9281.13	7019.3	128148	157059	104810	82453.7	118061	109713	42871.9	91152.1	67159.5
pos_6199	4-Hydroxy-2,6-dimethylaniline	metab_5753	-	-	C16570	HMDB0060681;PW_C040582	pos	-	-	-	-	Benzenoids	Phenols	120.081	M+H-H2O	C8H11NO	4.5007	0.0302035	-0.724595	3096-70-6	Cresols	340821	399532	335091	362118	374722	349954	441402	438273	389209	386243	423341	426059	396229	387009	373103
pos_6196	4-Piperidinone, 1-hydroxy-2,2,6,6-tetramethyl-	metab_5750	-	-	-	-	pos	-	-	-	-	-	-	172.133	M+H	C9H17NO2	4.5085	0.033103	-2.75305	-	-	49836.4	59214.4	77586.8	175859	58773.7	67497.4	41334.4	47820.3	64152.1	47158.6	48184.8	36885.4	79635.2	83772.5	84813.2
pos_3537	CDP-DG(a-25:0/22:6(4Z,7Z,10Z,13E,15E,19Z)-OH(17))	metab_2811	-	-	-	HMDB0293237	pos	-	-	-	-	Not Available	Not Available	606.819	M+2Na	C59H99N3O16P2	4.5164	0.0978208	8.11271	-	Not Available	202382	412003	7967.08	173991	343439	203513	460842	394566	266222	246792	438848	382595	330493	277945	282723
pos_6180	PS(PGE1/20:1(11Z))	metab_5733	-	-	-	HMDB0282242	pos	-	-	-	-	Not Available	Not Available	466.762	M+2Na	C46H82NO13P	4.532	0.0976871	-7.33989	-	Not Available	211564	363474	30972.8	290612	346094	273367	504005	543792	636814	436817	454719	478335	337933	320149	385869
pos_6174	PGP(20:5(7Z,9Z,11E,13E,17Z)-3OH(5,6,15)/i-24:0)	metab_5726	-	-	-	HMDB0275997	pos	-	-	-	-	Not Available	Not Available	516.283	M+H+Na	C50H90O16P2	4.5399	0.0652515	-0.0358613	-	Not Available	192438	412409	93649.3	208924	344752	233384	368577	414815	300071	341580	331147	397088	329830	292363	298806
pos_6175	Ethyl butylacetylaminopropionate	metab_5727	-	-	C18830	HMDB0246904	pos	-	-	-	-	Organic acids and derivatives	Carboxylic acids and derivatives	279.169	M+ACN+Na	C11H21NO3	4.5399	0.00567993	7.07517	52304-36-6	Carboxylic acid derivatives	1.86702e+06	4.10364e+06	1.53621e+06	2.52407e+06	3.15065e+06	2.40298e+06	5.28624e+06	4.87787e+06	2.74068e+06	3.42972e+06	4.43427e+06	4.69268e+06	3.41645e+06	3.37826e+06	3.39262e+06
pos_917	N-Acetyl-DL-Leucine	metab_8955	-	-	-	;MJDBOTE0001584	pos	-	-	-	-	-	-	174.112	M+H-H2O, M+H	C8H15NO3	4.5477	0.0187914	-2.47405	-	-	128633	128225	155237	144958	139408	138257	151567	134883	144451	144226	124649	138637	137702	137296	133086
pos_1371	2,3-Dimethyl-3-hydroxyglutaric acid	metab_413	-	-	-	HMDB0002025	pos	-	-	-	-	Lipids and lipid-like molecules	Fatty Acyls	159.065	M+H-H2O, 2M+Na	C7H12O5	4.5556	0.0440333	-2.10825	87764-48-5	Fatty acids and conjugates	9753.07	5877.17	23615.1	166050	24333.8	143734	193007	153476	118380	82297.8	95490.7	46146.9	90000.1	93460.6	98234.5
pos_6159	Erythromycylamine	metab_5709	-	-	-	HMDB0251939	pos	-	-	-	-	Organic oxygen compounds	Organooxygen compounds	379.248	M+H+Na	C37H70N2O12	4.5635	0.00631648	7.93947	-	Carbohydrates and carbohydrate conjugates	1.23854e+06	1.22352e+06	1.55656e+06	1.40569e+06	1.62009e+06	1.53547e+06	920507	941203	1.03812e+06	1.36556e+06	1.2699e+06	842944	1.32011e+06	1.33665e+06	1.33092e+06
pos_6155	4-oxo-Retinoic acid	metab_5705	map01100	Metabolic pathways	C16678	PW_C002706;HMDB0006285	pos	-	-	Metabolism	Global and overview maps	Lipids and lipid-like molecules	Prenol lipids	337.175	M+Na	C20H26O3	4.5713	0.205532	-8.45107	38030-57-8	Retinoids	34152	19238.7	33615.6	33132.5	26881.9	30611.4	77635.2	82990.7	43101	40193.5	85598.8	70981.5	49764.6	43862.9	64920.1
pos_6149	Dehydrodidemnin B	metab_5698	-	-	C16862	HMDB0250948	pos	-	-	-	-	Organic acids and derivatives	Peptidomimetics	566.807	M+H+Na	C57H87N7O15	4.5791	0.328587	-8.51703	137219-37-5	Depsipeptides	90786.1	2673.07	460508	55151.9	14792.5	14977	5423.77	13348.3	6146.55	28665.7	1372.63	1311.71	13357.2	14247.6	23458.9
pos_3567	Ile-Gly-Leu	metab_2844	-	-	-	-	pos	-	-	-	-	-	-	302.207	M+H	C14H27N3O4	4.587	0.0718748	-3.07509	-	-	0	28656.9	2208.65	0	6412.32	4980.39	311179	366117	132920	38308.3	284252	320259	131070	113701	125524
pos_6145	Monocrotaline	metab_5694	-	-	C10350	HMDB0034363	pos	-	-	-	-	Organoheterocyclic compounds	Pyrrolizines	367.185	M+ACN+H	C16H23NO6	4.587	0.00970855	-3.82718	315-22-0	Not Available	1.50164e+06	984312	9.30398e+06	7.21296e+06	1.43434e+06	2.14048e+06	5.90387e+06	4.58577e+06	8.95254e+06	7.67452e+06	5.5495e+06	4.54297e+06	5.13842e+06	5.05897e+06	5.04801e+06
pos_3572	S-(9-hydroxy-PGA2)-glutathione	metab_2850	-	-	-	HMDB0013060	pos	-	-	-	-	Organic acids and derivatives	Carboxylic acids and derivatives	626.313	M+H-H2O	C30H49N3O10S	4.5949	0.205521	3.63023	-	Amino acids, peptides, and analogues	330815	355633	358433	315009	324922	313533	303654	265457	284632	317394	263934	233251	334970	221625	308207
pos_3573	PS(20:4(7E,9E,11Z,13E)-3OH(5S,6R,15S)/14:0)	metab_2851	-	-	-	HMDB0280840	pos	-	-	-	-	Not Available	Not Available	848.423	M+2Na-H	C40H70NO13P	4.5949	0.0230886	-7.80114	-	Not Available	809693	773720	820842	899982	685237	703710	815806	654350	794683	862523	732953	744943	763435	771242	737810
pos_6141	Phe-Asp-Leu	metab_5690	-	-	-	-	pos	-	-	-	-	-	-	394.196	M+H	C19H27N3O6	4.5949	0.0572169	-4.11646	-	-	132470	145498	185497	150795	164322	133171	192395	166841	180996	173491	175255	158743	171159	162525	182154
pos_6131	Tragopogonsaponin J	metab_5679	-	-	-	HMDB0037924	pos	-	-	-	-	Lipids and lipid-like molecules	Prenol lipids	572.267	M+H+Na	C57H84O22	4.6106	0.0700245	-7.78316	134361-70-9	Terpene glycosides	427170	123512	927249	425024	230847	321892	147278	140202	172791	166922	122968	162667	233920	231451	205642
pos_3584	Stichoposide C	metab_2863	-	-	-	HMDB0253197;HMDB0258498;HMDB0258497	pos	-	-	-	-	Lipids and lipid-like molecules	Prenol lipids	742.342	M+2Na	C68H110O32	4.6185	0.0858465	4.5681	-	Triterpenoids	754292	547154	711839	598477	662782	731767	671303	470589	565149	569170	526732	595176	735121	670246	619523
pos_3586	Tyr-Pro-Phe	metab_2865	-	-	-	-	pos	-	-	-	-	-	-	426.201	M+H	C23H27N3O5	4.6263	0.0620824	-3.68577	-	-	74749	13572.5	198707	49640.7	18110.7	45363.8	167118	172837	303165	220569	156143	158424	108391	122596	117700
pos_6117	Acetamidopropanal	metab_5663	-	-	C18170	HMDB0012880	pos	-	-	-	-	Organic oxygen compounds	Organooxygen compounds	272.16	2M+ACN+H	C5H9NO2	4.6341	0.107921	-3.8276	-	Carbonyl compounds	79875.1	76255	72975.4	81160.6	85573.6	86640.1	91813.6	82837.7	94428.5	87607.2	82471.9	79690.3	87138.8	71106.7	85237.1
pos_6111	Mebeverine Acid	metab_5657	-	-	-	HMDB0254389	pos	-	-	-	-	Benzenoids	Benzene and substituted derivatives	324.154	M+2Na-H	C16H25NO3	4.6419	0.0710195	-1.19152	-	Phenethylamines	111187	77292.6	89012.7	95083.8	93075.5	79085.6	86695.9	71031.2	83566.1	82970.5	69780.8	73224.9	86540.7	99772.7	93158.2
pos_1368	Ile-Gln-Ile	metab_409	-	-	-	-	pos	-	-	-	-	-	-	373.243	M+H, M+Na	C17H32N4O5	4.6498	0.0513205	-3.21699	-	-	7813.52	26582	19547.6	10020.6	7157.8	3808.8	608030	792367	228070	42275.8	577847	714659	214840	232699	236887
pos_3596	Imidazolone A	metab_2876	-	-	-	HMDB0253421	pos	-	-	-	-	Organic acids and derivatives	Carboxylic acids and derivatives	301.154	M+H-H2O	C12H22N4O6	4.6498	0.112885	9.08373	-	Amino acids, peptides, and analogues	6445.45	60565.8	0	17469.4	27774.7	12648.4	84636.9	86864.1	71995.9	69329.9	86143.6	87636.8	72846	58067.5	65462.5
pos_6104	SM(d16:1/20:3(8Z,11Z,14Z)-2OH(5,6))	metab_5649	-	-	-	HMDB0290273	pos	-	-	-	-	Not Available	Not Available	401.261	M+2Na	C41H77N2O8P	4.6498	0.00287343	1.32825	-	Not Available	1.57136e+06	1.51649e+06	1.89622e+06	1.74351e+06	2.00053e+06	2.01021e+06	1.12438e+06	1.14205e+06	1.35318e+06	1.63648e+06	1.66802e+06	1.11274e+06	1.75704e+06	1.74903e+06	1.74776e+06
pos_6105	Ile-Asp-Ile	metab_5650	-	-	-	-	pos	-	-	-	-	-	-	360.212	M+H	C16H29N3O6	4.6498	0.0210845	-3.65775	-	-	286147	303704	364607	310865	288840	277977	479794	495628	349664	311749	476111	492366	358487	360898	372823
pos_6099	Levofloxacin	metab_5642	-	-	C07660	HMDB0001929;MJDBOTE0001687	pos	-	-	-	-	Organoheterocyclic compounds	Quinolines and derivatives	394.179	M+CH3OH+H	C18H20FN3O4	4.6577	0.365187	4.70583	100986-85-4	Quinoline carboxylic acids	100.635	232.166	574.054	204.827	361.394	43.409	66897.7	75299.4	212919	44857.6	18063	37831.5	15984.7	33949.1	23997.8
pos_6100	Soyasaponin IV	metab_5645	-	-	-	HMDB0039518	pos	-	-	-	-	Lipids and lipid-like molecules	Prenol lipids	384.234	M+2H	C41H66O13	4.6577	0.0760674	4.24165	108906-97-4	Terpene glycosides	190574	297919	213770	242155	278247	276967	145144	121400	226845	213951	221733	167530	203054	192098	223012
pos_6097	Phenylalanylproline	metab_5640	-	-	-	HMDB0011177	pos	-	-	-	-	Organic acids and derivatives	Carboxylic acids and derivatives	245.128	M+H-H2O	C14H18N2O3	4.6655	0.00453107	-2.6561	7669-65-0	Amino acids, peptides, and analogues	2.60016e+06	2.27527e+06	2.59052e+06	2.51389e+06	2.45141e+06	2.47868e+06	2.39386e+06	2.2846e+06	2.20705e+06	2.26707e+06	2.26827e+06	2.20104e+06	2.38331e+06	2.40496e+06	2.39301e+06
pos_931	Leu-Pro-Thr	metab_8971	-	-	-	-	pos	-	-	-	-	-	-	330.201	M+H, M+Na	C15H27N3O5	4.6813	0.0478609	-3.58188	-	-	430881	431964	424640	341125	455555	445612	398354	388473	359926	408731	429369	393636	436271	404911	399661
pos_6081	PGP(20:5(5Z,8Z,11Z,14Z,16E)-OH(18)/a-17:0)	metab_5623	-	-	-	HMDB0274536	pos	-	-	-	-	Not Available	Not Available	917.433	M+K	C43H76O14P2	4.6891	0.0608515	-1.00849	-	Not Available	2.34951e+06	2.27808e+06	1.74352e+06	2.35559e+06	2.52599e+06	2.27371e+06	2.33001e+06	2.67564e+06	2.90357e+06	2.57674e+06	2.52045e+06	2.58686e+06	2.60632e+06	2.33194e+06	2.37171e+06
pos_226	9-(beta-D-Ribofuranosyl)zeatin	metab_1395	-	-	-	HMDB0030388	pos	-	-	-	-	Nucleosides, nucleotides, and analogues	Purine nucleosides	352.16	M+H, M+K, M+Na	C15H21N5O5	4.697	0.00730825	-4.81902	6025-53-2	Not Available	1.23841e+06	1.26391e+06	1.17724e+06	1.11325e+06	1.22021e+06	1.18779e+06	889804	905322	1.04524e+06	1.1316e+06	992110	943831	1.12021e+06	1.1313e+06	1.11528e+06
pos_3617	Tyramine-o-sulfate	metab_2900	-	-	-	HMDB0006409	pos	-	-	-	-	Organic acids and derivatives	Organic sulfuric acids and derivatives	182.027	M+H-2H2O	C8H11NO4S	4.7049	0.108481	-2.3361	30223-92-8	Arylsulfates	7686.64	10910.3	2437.6	1668.11	27214.1	26461.6	192395	207358	114757	151870	188313	160980	77663.5	84183.2	96057.2
pos_6076	N-Acetyl-L-tyrosine	metab_5617	-	-	C01657	HMDB0244966;HMDB0000866	pos	-	-	-	-	Organic acids and derivatives	Carboxylic acids and derivatives	188.07	M+H-2H2O	C11H13NO4	4.7049	0.0618718	-2.10543	537-55-3	Amino acids, peptides, and analogues	61476.4	54624.3	61678	62378.1	68914	65200.3	72947.3	77703.9	57609.5	62531.3	71893.1	71888.6	60520.1	67802.2	67159.4
pos_935	Antramycin	metab_8975	-	-	-	HMDB0248464	pos	-	-	-	-	Organoheterocyclic compounds	Benzodiazepines	316.128	M+H, M+Na	C16H17N3O4	4.7049	0.0126117	-3.33614	-	1,4-benzodiazepines	2.03052e+06	1.82617e+06	2.0566e+06	2.02773e+06	1.9742e+06	2.0099e+06	2.32948e+06	2.30113e+06	2.13013e+06	1.97052e+06	2.25328e+06	2.20344e+06	2.07661e+06	2.11137e+06	2.12877e+06
pos_6068	PERILLIC ACID	metab_5608	-	-	C11924	LMPR0102090041;HMDB0004586	pos	-	-	-	-	Lipids and lipid-like molecules	Prenol lipids	167.106	M+H	C10H14O2	4.7127	0.141956	-2.55373	7694-45-3	Monoterpenoids	49452.2	50608.9	37090.4	28625.3	57635.9	53267.6	41746.7	42208.7	14369.7	24555.8	42839.3	43642.8	45109.5	44065	34492.1
pos_3633	Methyldopa	metab_2918	-	-	C07194	HMDB0251525;HMDB0011754;MJDBOTE0001405	pos	-	-	-	-	Phenylpropanoids and polyketides	Phenylpropanoic acids	253.117	M+ACN+H	C10H13NO4	4.7284	0.0515904	-3.8497	555-30-6	Not Available	47914	36988.1	131280	73474.6	51240	90717.5	96330.3	22312.8	113647	119476	85567.9	45790.7	76123	76313.1	69606.4
pos_6054	SM(d18:1/PGF2alpha)	metab_5593	-	-	-	HMDB0290519	pos	-	-	-	-	Not Available	Not Available	423.274	M+2Na	C43H81N2O9P	4.7284	0.0244657	0.744228	-	Not Available	1.96328e+06	1.92095e+06	2.2634e+06	2.05653e+06	2.35103e+06	2.49742e+06	1.22697e+06	1.32762e+06	1.72547e+06	1.91944e+06	1.92613e+06	1.20917e+06	1.97699e+06	1.97869e+06	2.06284e+06
pos_6048	Taurocholic acid 3-sulfate	metab_5586	-	-	-	HMDB0002581;LMST05020031	pos	-	-	-	-	Lipids and lipid-like molecules	Steroids and steroid derivatives	560.236	M+H-2H2O	C26H45NO10S2	4.7363	0.0308609	2.94555	67030-62-0	Steroidal glycosides	245801	419891	152162	338704	267245	233004	426428	361679	362249	338743	376553	378443	319392	328526	339677
pos_3644	Prolyl-Tyrosine	metab_2930	-	-	-	HMDB0029029	pos	-	-	-	-	Organic acids and derivatives	Carboxylic acids and derivatives	311.159	M+CH3OH+H	C14H18N2O4	4.7519	0.0627679	-3.81538	-	Amino acids, peptides, and analogues	4549.75	23539.8	30228.7	18691.5	8732.79	12615	180831	197241	223020	153180	176369	180775	93436.2	105537	102585
pos_1365	7-Amino-4-methylcoumarin	metab_406	-	-	C01386	HMDB0247230	pos	-	-	-	-	Phenylpropanoids and polyketides	Coumarins and derivatives	176.07	M+H-H2O, M+H	C10H9NO2	4.7598	0.0387292	-2.50501	26093-31-2	Not Available	713987	662894	706912	729855	585221	614908	655180	608979	845442	671760	648847	690802	671241	695359	725149
pos_229	Phytolaccoside A	metab_1428	-	-	-	HMDB0034642	pos	-	-	-	-	Lipids and lipid-like molecules	Prenol lipids	666.425	M+NH4, M+Na, M+H	C36H56O10	4.7598	0.0472174	5.35886	65608-00-6	Triterpenoids	2.76302e+06	3.36216e+06	3.24401e+06	3.09935e+06	3.65226e+06	3.65606e+06	2.07067e+06	1.84657e+06	2.7408e+06	2.78862e+06	2.81112e+06	1.97089e+06	3.00586e+06	2.73664e+06	2.84898e+06
pos_3645	Leu-Glu-Leu	metab_2931	-	-	-	-	pos	-	-	-	-	-	-	374.227	M+H	C17H31N3O6	4.7598	0.0349458	-3.35124	-	-	10894.3	148121	14683.5	13511.9	23656.7	0	618622	772524	242972	172300	608004	678425	249422	233804	247479
pos_6034	Neuropeptide FF	metab_5571	-	-	C16112	HMDB0252154	pos	-	-	-	-	Organic acids and derivatives	Carboxylic acids and derivatives	552.29	M+H+Na	C54H76N14O10	4.7598	0.124761	-3.99561	-	Amino acids, peptides, and analogues	313819	248773	194930	373667	352812	343071	264358	192660	322461	295027	215065	210040	233849	260076	299398
pos_6035	Pactimibe	metab_5572	-	-	-	HMDB0256074	pos	-	-	-	-	Organoheterocyclic compounds	Indoles and derivatives	439.29	M+Na	C25H40N2O3	4.7598	0.0181649	-7.57498	-	Indolyl carboxylic acids and derivatives	2.82603e+06	1.40602e+06	4.17903e+06	1.57769e+06	1.98482e+06	3.18716e+06	153547	94139.6	16980.5	144991	99735.9	113154	1.33689e+06	1.31884e+06	1.28955e+06
pos_6028	Latrunculin a	metab_5564	-	-	C16901	HMDB0253989	pos	-	-	-	-	Phenylpropanoids and polyketides	Macrolides and analogues	860.412	2M+NH4	C22H31NO5S	4.7676	0.0777278	-7.80179	76343-93-6	Not Available	516108	561536	504740	566485	526294	669333	556103	453905	384082	435288	530762	440035	494499	549881	473802
pos_6031	(Z)-5-((2R,3S,4S,6R)-4,6-Dihydroxy-2-((S,E)-3-hydroxyoct-1-enyl)tetrahydro-2H-pyran-3-yl)pent-3-enoic acid	metab_5568	-	-	-	HMDB0245411	pos	-	-	-	-	Lipids and lipid-like molecules	Fatty Acyls	325.203	M+H-H2O	C18H30O6	4.7676	0.0753174	5.53106	-	Eicosanoids	83911.3	69812.7	130982	75710.6	78761.7	101127	13218	21084.7	29086.3	29222.6	35746	19465.4	62130	60796.3	69762.1
pos_944	N-Acetyl-L-phenylalanine	metab_8985	map01100;map00360	Metabolic pathways;Phenylalanine metabolism	C03519	HMDB0000512	pos	-	-	Metabolism;Metabolism	Global and overview maps;Amino acid metabolism	Organic acids and derivatives	Carboxylic acids and derivatives	208.096	M+H-H2O, M+H	C11H13NO3	4.7755	0.043762	-2.63984	2018-61-3	Amino acids, peptides, and analogues	223406	184240	255664	250072	220337	216288	203914	202792	221435	215114	197361	198915	227293	210177	211714
pos_946	[D-Met2, Pro5]-enkephalinamide	metab_8987	-	-	-	HMDB0247158	pos	-	-	-	-	Organic acids and derivatives	Carboxylic acids and derivatives	657.249	M+H-2H2O, M+2Na-H	C30H40N6O6S	4.7833	0.0277015	8.3386	-	Amino acids, peptides, and analogues	7.53684e+06	6.86105e+06	7.13806e+06	8.07986e+06	6.9897e+06	6.36576e+06	6.80569e+06	6.68647e+06	7.67147e+06	6.8309e+06	6.84929e+06	6.74965e+06	7.17178e+06	6.90911e+06	6.79603e+06
pos_5994	Hordatine A	metab_5525	map01100;map01110;map00999	Metabolic pathways;Biosynthesis of secondary metabolites;Biosynthesis of various plant secondary metabolites	C08307	HMDB0030461	pos	-	-	Metabolism;Metabolism;Metabolism	Global and overview maps;Global and overview maps;Biosynthesis of other secondary metabolites	Phenylpropanoids and polyketides	2-arylbenzofuran flavonoids	589.281	M+Na	C28H38N8O5	4.8303	0.0803599	-8.69984	7073-64-5	Not Available	267056	267852	349974	342957	279093	298778	254576	186956	307715	277512	236279	188609	302818	267678	261501
pos_952	Difluprednate	metab_8994	-	-	C12695	HMDB0015676	pos	-	-	-	-	Lipids and lipid-like molecules	Steroids and steroid derivatives	509.234	M+H, M+Na	C27H34F2O7	4.8381	0.0269079	-1.18253	23674-86-4	Pregnane steroids	801643	740447	794510	723782	779699	768020	853530	801941	674693	770637	745014	743588	784619	766976	743581
pos_5974	Uzarigenin 3-[xylosyl-(1->2)-rhamnoside]	metab_5503	-	-	-	HMDB0036296	pos	-	-	-	-	Lipids and lipid-like molecules	Steroids and steroid derivatives	617.33	M+H-2H2O	C34H52O12	4.8537	0.12565	-2.62537	255861-29-1	Steroid lactones	69229.5	363890	0	34529.9	203875	101976	190826	179813	87448	142371	217515	204994	118281	152332	135993
pos_954	CDP-DG(i-22:0/20:5(5Z,8Z,10E,14Z,17Z)-OH(12))	metab_8996	-	-	-	HMDB0294361	pos	-	-	-	-	Not Available	Not Available	561.791	M+H+Na, M+2Na	C54H91N3O16P2	4.8537	0.0461011	-1.42442	-	Not Available	1.2431e+06	1.15467e+06	2.12872e+06	1.32572e+06	1.22845e+06	1.1523e+06	1.24289e+06	1.1194e+06	1.13608e+06	1.27548e+06	1.1741e+06	1.12481e+06	1.23903e+06	1.19551e+06	1.30952e+06
pos_5971	Tryptophyl-Proline	metab_5500	-	-	-	HMDB0029091	pos	-	-	-	-	Organic acids and derivatives	Carboxylic acids and derivatives	284.138	M+H-H2O	C16H19N3O3	4.8616	0.0593508	-2.93339	-	Amino acids, peptides, and analogues	162219	148970	137421	147226	157687	154054	135877	134928	149716	140372	137811	134950	140494	151300	158150
pos_955	PE(20:4(8Z,11Z,14Z,17Z)-2OH(5S,6R)/DiMe(13,5))	metab_8997	-	-	-	HMDB0284933	pos	-	-	-	-	Not Available	Not Available	458.786	M+H+Na, M+2Na	C49H84NO11P	4.8616	0.0183069	-2.49781	-	Not Available	1.0993e+06	1.22234e+06	1.11578e+06	1.06526e+06	1.51649e+06	1.40689e+06	692108	729254	1.0504e+06	1.05758e+06	1.12884e+06	692010	1.04058e+06	1.0774e+06	1.06988e+06
pos_3691	1-[3-(morpholine-4-carbonyl)piperidin-1-yl]propan-1-one	metab_2981	-	-	-	-	pos	-	-	-	-	-	-	255.169	M+H	C13H22N2O3	4.8694	0.0665942	-3.42739	-	-	253124	216593	243694	188952	244853	268227	227091	199931	183370	230273	226011	203226	231268	223768	253994
pos_3692	Tarazepide	metab_2982	-	-	-	HMDB0258726	pos	-	-	-	-	Organic acids and derivatives	Carboxylic acids and derivatives	449.201	M+H	C28H24N4O2	4.8694	0.0247332	9.48575	-	Amino acids, peptides, and analogues	38462.4	58131.8	54465.4	45587.4	28743.3	52605.3	55086.1	43305.4	59336.3	61929.3	62398.3	49732.5	54338.9	52631.9	51767
pos_3697	Tyrosyl-Phenylalanine	metab_2987	-	-	-	HMDB0029112	pos	-	-	-	-	Organic acids and derivatives	Carboxylic acids and derivatives	311.138	M+H-H2O	C18H20N2O4	4.8773	0.0669976	-3.27317	-	Amino acids, peptides, and analogues	109297	101078	98040.8	104865	115168	101571	97480.9	110523	119042	100680	81664.1	91854.3	102413	116878	107852
pos_3698	3-o-Methylfluorescein	metab_2988	-	-	-	HMDB0245960	pos	-	-	-	-	Organoheterocyclic compounds	Benzopyrans	329.08	M+H-H2O	C21H14O5	4.8773	0.00513563	-3.35614	-	1-benzopyrans	123018	102733	122586	124085	121323	119869	111599	122096	110044	98554.3	90357.4	112102	118402	117296	117426
pos_3699	11,13-Dihydrotaraxinic acid glucosyl ester	metab_2989	-	-	-	HMDB0035867	pos	-	-	-	-	Lipids and lipid-like molecules	Saccharolipids	459.222	M+CH3OH+H	C21H30O9	4.8773	0.0301422	-0.92169	75911-16-9	Not Available	577456	606371	558688	597586	546644	547635	591836	541464	530912	537601	594838	519171	567095	590513	556919
pos_5959	Asp-Ile-Ile	metab_5486	-	-	-	-	pos	-	-	-	-	-	-	360.212	M+H	C16H29N3O6	4.8773	0.112071	-3.84655	-	-	110761	132642	158397	89365.1	138151	116540	126170	140475	63672.7	102718	136600	144606	122204	111392	139014
pos_5963	5-(2-Aminopropyl)benzofuran	metab_5491	-	-	-	HMDB0246716	pos	-	-	-	-	Organoheterocyclic compounds	Benzofurans	217.133	M+ACN+H	C11H13NO	4.8773	0.0462824	-3.50046	-	Not Available	40870.4	42891.2	48809	41732.3	41100.8	46756.3	38872.5	42339	36615.8	41042.9	36012	38215.8	44357.1	40460.8	42075.8
pos_957	Cyclo(L-Phe-L-Pro)	metab_8999	-	-	C11847	HMDB0250631	pos	-	-	-	-	Organic acids and derivatives	Carboxylic acids and derivatives	245.128	M+H, M+ACN+H	C14H16N2O2	4.8773	0.0100229	-2.89336	3705-26-8	Amino acids, peptides, and analogues	2.04295e+07	1.86542e+07	2.02337e+07	1.99571e+07	1.96836e+07	1.97477e+07	1.8305e+07	1.79608e+07	1.80818e+07	1.79113e+07	1.79941e+07	1.78798e+07	1.88084e+07	1.91658e+07	1.88756e+07
pos_3701	5-Butyltetrahydro-2-oxo-3-furancarboxylic acid	metab_2993	-	-	-	HMDB0030992	pos	-	-	-	-	Organoheterocyclic compounds	Lactones	204.122	M+NH4	C9H14O4	4.8851	0.0317602	-3.08148	-	Gamma butyrolactones	175224	150352	174850	203853	163675	177797	200799	242081	200648	183073	182771	181862	185582	192607	197726
pos_3707	Albafuran A	metab_2999	-	-	C08732	HMDB0030071	pos	-	-	-	-	Phenylpropanoids and polyketides	2-arylbenzofuran flavonoids	401.169	M+Na	C24H26O4	4.9086	0.0173472	-7.81774	84323-14-8	Not Available	238618	144699	1.49769e+06	1.51048e+06	184149	297126	762149	634457	2.51114e+06	1.91404e+06	776534	601855	964816	942974	932647
pos_235	Graveoline	metab_1495	-	-	C10689	HMDB0033480	pos	-	-	-	-	Organoheterocyclic compounds	Quinolines and derivatives	280.096	M+H, M+K, M+NH4	C17H13NO3	4.9165	0.0146009	-3.25263	485-61-0	Quinolones and derivatives	1.18804e+06	2.23355e+06	418487	366508	1.87041e+06	1.50409e+06	1.37529e+06	1.91342e+06	1.0503e+06	1.14844e+06	1.76929e+06	2.22844e+06	1.40503e+06	1.41904e+06	1.44593e+06
pos_5929	Lablaboside E	metab_5453	-	-	-	HMDB0031960	pos	-	-	-	-	Lipids and lipid-like molecules	Prenol lipids	717.333	M+H+Na	C66H106O32	4.9244	0.082428	1.27471	-	Terpene glycosides	316842	412297	224644	408794	309316	305162	337390	317274	385925	430054	282658	378196	341191	364646	309097
pos_3717	Phe-Val	metab_3010	-	-	-	-	pos	-	-	-	-	-	-	265.154	M+H	C14H20N2O3	4.9401	0.0613938	-3.13591	-	-	236496	205910	314395	281472	223661	232934	202353	195129	224636	226644	230930	210070	244693	225767	217190
pos_5916	Nicotyrine	metab_5439	-	-	C10161	HMDB0255591	pos	-	-	-	-	Organoheterocyclic compounds	Pyridines and derivatives	159.091	M+H	C10H10N2	4.9558	0.0449144	-2.39759	487-19-4	Not Available	0	17340.1	586.277	5887.33	11313.3	2892.15	23655.6	30867	19900.7	17913.2	25009.2	27602	15422.4	16375.5	15009.1
pos_5902	PGP(PGF1alpha/i-22:0)	metab_5424	-	-	-	HMDB0275919	pos	-	-	-	-	Not Available	Not Available	494.299	M+2H	C48H92O16P2	4.9793	0.180289	-2.45682	-	Not Available	151834	228293	136161	139249	259853	158678	87572.6	76372.3	91581.5	100570	95402.5	91450	95160	134187	130920
pos_5904	2-Quinolinecarboxylic acid	metab_5426	-	-	C06325	HMDB0000842	pos	-	-	-	-	Organoheterocyclic compounds	Quinolines and derivatives	174.055	M+H	C10H7NO2	4.9793	0.0449467	-2.43445	1993-10-07	Quinoline carboxylic acids	93995.9	100528	59701.2	64463.1	98131.7	88416	204593	206659	59382.6	77380	227627	228051	119507	120202	129414
pos_237	Cinnamoylglycine	metab_1517	-	-	-	HMDB0011621	pos	-	-	-	-	Organic acids and derivatives	Carboxylic acids and derivatives	206.081	M+H, M+ACN+H, M+H-H2O	C11H11NO3	4.9871	0.0439166	-2.56006	16534-24-0	Amino acids, peptides, and analogues	1.50527e+06	1.46757e+06	1.66502e+06	1.3233e+06	1.5491e+06	1.30202e+06	1.08097e+06	1.14834e+06	1.56203e+06	1.49643e+06	1.14403e+06	1.03769e+06	1.33542e+06	1.31134e+06	1.22739e+06
pos_3737	Palmatine	metab_3032	map01110	Biosynthesis of secondary metabolites	C05315	HMDB0250799;MJDBOTE0001626	pos	-	-	Metabolism	Global and overview maps	Alkaloids and derivatives	Protoberberine alkaloids and derivatives	352.153	M+H	C21H21NO4	4.9871	0.0658847	-3.5457	3486-67-7	Not Available	0	682.088	23447.3	253852	2142.17	207543	116627	72970.5	45665.9	1702.95	67006.8	33701.5	57522.7	64609.8	64644.9
pos_3742	L-Homocysteine, S-(2-((1-iminoethyl)amino)ethyl)-	metab_3038	-	-	-	HMDB0252990	pos	-	-	-	-	Organic acids and derivatives	Carboxylic acids and derivatives	480.244	2M+ACN+H	C8H17N3O2S	4.995	0.067916	3.95418	-	Amino acids, peptides, and analogues	40157.3	82350.5	72418.4	40182.6	43455.2	37437	121074	176569	290680	166828	127555	117731	112885	113530	100405
pos_971	Italidipyrone	metab_9015	-	-	-	HMDB0041308	pos	-	-	-	-	Organic oxygen compounds	Organooxygen compounds	543.218	M+H, M+Na	C29H34O10	5.0028	0.021004	-8.31904	75680-22-7	Carbonyl compounds	773036	804990	808175	789147	815411	815771	856152	831152	727923	762282	799383	789757	827292	841151	806711
pos_3749	Ace inhibitor BG-2	metab_3045	-	-	-	HMDB0247890	pos	-	-	-	-	Organic Polymers	Polypeptides	609.825	M+H+Na	C57H89N13O13S	5.0107	0.021404	9.84438	-	Not Available	748109	640452	828885	864117	723472	839054	811759	748002	852257	759080	668799	819440	890522	857159	859584
pos_5878	Platyconic acid A	metab_5396	-	-	-	HMDB0256635	pos	-	-	-	-	Organic acids and derivatives	Carboxylic acids and derivatives	620.287	M+2H	C57H90O29	5.0107	0.0998113	2.39334	-	Amino acids, peptides, and analogues	497608	445116	458955	498721	507701	434070	514530	443299	452391	415047	407681	400821	448096	380581	376826
pos_3753	(R)-Higenamine	metab_3050	-	-	C06346	HMDB0033103	pos	-	-	-	-	Organoheterocyclic compounds	Isoquinolines and derivatives	289.154	M+NH4	C16H17NO3	5.0184	0.121535	-3.57829	106032-53-5	Benzylisoquinolines	74971.6	78751.2	76870.2	68065.7	75356.8	93580.8	83258.5	73031.8	61894.2	63477.9	73788	69268.6	69186.6	80880.5	88349.2
pos_3754	Phe-Asp-Ile	metab_3051	-	-	-	-	pos	-	-	-	-	-	-	394.196	M+H	C19H27N3O6	5.0184	0.0105815	-3.82148	-	-	433815	409659	520693	430342	443321	408482	512453	524589	471325	462668	493072	526301	460837	461117	469474
pos_5871	CDP-DG(22:6(4Z,7Z,11E,13Z,15E,19Z)-2OH(10S,17)/i-21:0)	metab_5389	-	-	-	HMDB0294278	pos	-	-	-	-	Not Available	Not Available	575.794	M+H+Na	C55H91N3O17P2	5.0184	0.0209812	8.3874	-	Not Available	3.57607e+06	3.6183e+06	3.2152e+06	3.93926e+06	3.81927e+06	3.18217e+06	3.7824e+06	3.64059e+06	4.02264e+06	3.83383e+06	3.40733e+06	3.38814e+06	3.54346e+06	3.5537e+06	3.42147e+06
pos_5874	Progestoral	metab_5392	-	-	C14487	HMDB0060580;HMDB0244770	pos	-	-	-	-	Lipids and lipid-like molecules	Steroids and steroid derivatives	376.222	M+ACN+Na	C21H28O2	5.0184	0.027371	-9.22207	-	Androstane steroids	177803	310959	486938	256301	325750	217359	1.61871e+06	1.63535e+06	3.28488e+06	2.08791e+06	1.2572e+06	1.42625e+06	1.03457e+06	1.03365e+06	985855
pos_5867	Medicarpin	metab_5384	map01100;map01110	Metabolic pathways;Biosynthesis of secondary metabolites	C10503	HMDB0254403	pos	-	-	Metabolism;Metabolism	Global and overview maps;Global and overview maps	Phenylpropanoids and polyketides	Isoflavonoids	582.218	2M+ACN+H	C16H14O4	5.0263	0.0729518	9.76835	32383-76-9	Furanoisoflavonoids	258113	136298	534034	251476	163733	216764	87045.1	52646.9	133323	146087	77204.1	60339.4	170953	188402	163649
pos_5868	Exemestane	metab_5385	-	-	C08162	HMDB0015125	pos	-	-	-	-	Lipids and lipid-like molecules	Steroids and steroid derivatives	360.191	M+ACN+Na	C20H24O2	5.0263	0.0288185	-9.20892	107868-30-4	Androstane steroids	514530	747163	780551	437104	644403	559208	264239	225766	155235	219882	264617	255615	435831	436026	414526
pos_3760	Glucosamine 6-sulfate	metab_3058	-	-	C04132	HMDB0000592	pos	-	-	-	-	Organic oxygen compounds	Organooxygen compounds	277.07	M+NH4	C6H13NO8S	5.0342	0.0185002	-0.921536	91674-26-9	Carbohydrates and carbohydrate conjugates	198741	113953	260785	279031	109942	149320	194450	138422	160299	150429	146681	132925	182457	177226	183466
pos_3761	Chelidonine	metab_3059	-	-	C12242	HMDB0249900;MJDBOTE0001242	pos	-	-	-	-	Alkaloids and derivatives	Benzophenanthridine alkaloids	336.122	M+H-H2O	C20H19NO5	5.0342	0.0133016	-3.4132	476-32-4	Hexahydrobenzophenanthridine alkaloids	0	1800.81	204379	2.11571e+06	0	1.90689e+06	1.04454e+06	692243	560792	120.678	740460	445397	660870	643531	652867
pos_5861	Balagyptin	metab_5378	-	-	-	HMDB0041332	pos	-	-	-	-	Lipids and lipid-like molecules	Steroids and steroid derivatives	802.429	2M+3H2O+2H	C39H64O16	5.0342	0.167236	-2.96846	172046-43-4	Steroidal glycosides	536947	415348	510289	537960	447724	647325	289277	354700	469446	307460	391115	273392	421495	578301	461577
pos_3766	Pectenotoxin 3	metab_3064	-	-	-	HMDB0033492	pos	-	-	-	-	Phenylpropanoids and polyketides	Macrolides and analogues	886.467	2M+3H2O+2H	C47H68O15	5.0421	0.0594064	-0.16656	97560-25-3	Pectenotoxins and derivatives	2.51622e+07	2.32013e+07	2.41496e+07	2.74459e+07	2.47482e+07	2.37768e+07	2.04116e+07	1.96214e+07	2.362e+07	2.0353e+07	1.93725e+07	2.01375e+07	2.31305e+07	2.31735e+07	2.08491e+07
pos_5858	PIP(PGE2/20:0)	metab_5374	-	-	-	HMDB0279477	pos	-	-	-	-	Not Available	Not Available	533.27	M+H+Na	C49H88O19P2	5.0421	0.142373	4.38886	-	Not Available	65121.9	136158	8591.34	30878.5	65330.4	38826.9	185638	246911	145672	245730	222980	228798	117546	152338	152133
pos_5855	Laninamivir	metab_5371	-	-	C21557	HMDB0253972	pos	-	-	-	-	Organic acids and derivatives	Carboxylic acids and derivatives	311.138	M+H-2H2O	C13H22N4O7	5.0499	0.0169012	8.42381	203120-17-6	Carboxylic acid derivatives	556386	554749	533760	545638	583412	580365	541707	542759	530645	523553	525467	555841	558708	562033	576681
pos_3771	17-Aminogeldanamycin	metab_3070	-	-	-	HMDB0259661	pos	-	-	-	-	Phenylpropanoids and polyketides	Macrolactams	559.281	2M+3H2O+2H	C28H39N3O8	5.0578	0.0693772	-7.22871	-	Not Available	47016.5	143439	17230.8	74639.5	149369	81466.3	580981	770673	819224	569901	527434	631605	320366	285776	283753
pos_5851	3-Amino-4-methylpentanoic acid	metab_5367	-	-	C02486	HMDB0245808;HMDB0003640	pos	-	-	-	-	Organic acids and derivatives	Carboxylic acids and derivatives	326.206	2M+ACN+Na	C6H13NO2	5.0578	0.00473484	4.98681	5699-54-7	Amino acids, peptides, and analogues	374555	582996	135252	200975	483176	409149	101642	77308	6480.16	30068.8	117975	92977.1	225447	227022	224982
pos_5839	Somapacitan	metab_5353	-	-	-	HMDB0258369	pos	-	-	-	-	Organic acids and derivatives	Carboxylic acids and derivatives	655.821	M+2H	C54H95N13O20S2	5.0735	0.0749965	1.44177	-	Amino acids, peptides, and analogues	519088	378175	710732	570421	414090	421905	461022	380721	550335	536675	415359	590039	493529	495538	561656
pos_5841	Argininosuccinic acid	metab_5356	map01100;map00220;map00250;map01110;map01230	Metabolic pathways;Arginine biosynthesis;Alanine, aspartate and glutamate metabolism;Biosynthesis of secondary metabolites;Biosynthesis of amino acids	C03406	PW_C000036;HMDB0000052	pos	Peptides	Amino acids	Metabolism;Metabolism;Metabolism;Metabolism;Metabolism	Global and overview maps;Amino acid metabolism;Amino acid metabolism;Global and overview maps;Global and overview maps	Organic acids and derivatives	Carboxylic acids and derivatives	323.157	M+CH3OH+H	C10H18N4O6	5.0735	0.0458491	2.01681	2387-71-5	Amino acids, peptides, and analogues	172233	123836	214699	155162	146881	143232	130040	125861	102196	126140	129758	148720	139425	146344	133541
pos_5835	Beta-Alanyl-L-arginine	metab_5349	map01100;map00410	Metabolic pathways;beta-Alanine metabolism	C05340	HMDB0060441	pos	-	-	Metabolism;Metabolism	Global and overview maps;Metabolism of other amino acids	Organic acids and derivatives	Peptidomimetics	513.29	2M+Na	C9H19N5O3	5.0813	0.171079	6.82764	-	Hybrid peptides	4577.89	49035.3	320831	83765.1	81513.6	95947.2	135931	97026.8	401423	295459	148272	126841	163760	128901	119080
pos_981	N-lactoyl-phenylalanine	metab_9026	-	-	-	HMDB0062175	pos	-	-	-	-	Organic acids and derivatives	Carboxylic acids and derivatives	238.107	M+H, M+Na	C12H15NO4	5.0813	0.0363046	-3.09227	183241-73-8	Amino acids, peptides, and analogues	218638	199365	209901	216462	212593	203751	198342	191229	201549	186337	185609	192238	203465	214433	200141
pos_5831	PS(18:3(9Z,12Z,15Z)/22:0)	metab_5345	map01100;map00564;map01110;map00260	Metabolic pathways;Glycerophospholipid metabolism;Biosynthesis of secondary metabolites;Glycine, serine and threonine metabolism	C02737	HMDB0112477;PW_C060884;LMGP03010420	pos	Lipids	Phospholipids	Metabolism;Metabolism;Metabolism;Metabolism	Global and overview maps;Lipid metabolism;Global and overview maps;Amino acid metabolism	Lipids and lipid-like molecules	Glycerophospholipids	443.781	M+2Na	C46H84NO10P	5.0971	0.0629129	0.633184	-	Glycerophosphoserines	141451	150094	183913	134869	207101	194079	84436.4	97526.8	160498	142109	131303	116985	153706	174280	163130
pos_5823	Tyr-pro-phe-pro-gly-pro-ile	metab_5336	-	-	-	HMDB0259346	pos	-	-	-	-	Organic acids and derivatives	Carboxylic acids and derivatives	803.413	2M+3H2O+2H	C41H55N7O9	5.105	0.13395	-5.68939	-	Amino acids, peptides, and analogues	857632	684575	728681	903399	626740	885090	647727	600144	607111	583911	551748	629820	889813	688071	746616
pos_985	N-Methylschinifoline	metab_9030	-	-	-	HMDB0040381	pos	-	-	-	-	Organoheterocyclic compounds	Quinolines and derivatives	273.159	M+H, M+NH4	C16H17NO2	5.1207	0.0494408	-3.61232	149998-43-6	Quinolones and derivatives	85232.1	84371.6	68870.6	86257.9	98008	87125.2	84461.1	73101.3	83690.1	83904.8	84568.5	80961	78344.3	75464.2	83192.8
pos_242	Val-Tyr-Ser-Lys	metab_1573	-	-	-	-	pos	-	-	-	-	-	-	496.275	M+Na, M+K, M+H	C23H37N5O7	5.1284	0.0548181	-3.29339	-	-	136210	261222	190994	312178	308603	207082	995070	961185	1.70714e+06	1.07425e+06	781751	851451	681945	612682	662802
pos_987	CDP-DG(i-17:0/i-13:0)	metab_9032	map01100;map00564;map01110;map04070	Metabolic pathways;Glycerophospholipid metabolism;Biosynthesis of secondary metabolites;Phosphatidylinositol signaling system	C00269	PW_C076584;HMDB0116248	pos	-	-	Metabolism;Metabolism;Metabolism;Environmental Information Processing	Global and overview maps;Lipid metabolism;Global and overview maps;Signal transduction	Lipids and lipid-like molecules	Glycerophospholipids	926.495	M+2H, M+H	C42H77N3O15P2	5.1363	0.0931412	5.06606	-	CDP-glycerols	953605	133349	1.63587e+06	319283	616179	1.13089e+06	26670.6	254.028	43889.3	11679.3	59623.4	15924.5	289948	291071	246045
pos_5803	Capecitabine	metab_5314	-	-	C12650	PW_C009523;HMDB0015233	pos	-	-	-	-	Nucleosides, nucleotides, and analogues	5''-deoxyribonucleosides	392.18	M+CH3OH+H	C15H22FN3O6	5.1442	0.0424207	-7.2539	154361-50-9	Not Available	230436	255804	224560	208081	237405	254288	216520	217333	235065	223868	226723	228813	218211	236797	223385
pos_5794	Pegvaliase	metab_5303	-	-	-	HMDB0256204	pos	-	-	-	-	Organic acids and derivatives	Carboxylic acids and derivatives	283.201	M+H-2H2O	C15H30N2O5	5.1598	0.0252286	-2.96266	-	Amino acids, peptides, and analogues	282006	257376	182399	95159.5	249435	249164	326612	419757	249717	244557	362438	392756	268742	269135	280859
pos_3815	Arginylalanine	metab_3119	-	-	-	HMDB0028702	pos	-	-	-	-	Organic acids and derivatives	Carboxylic acids and derivatives	513.29	2M+Na	C9H19N5O3	5.1913	0.138057	6.5161	40968-45-4	Amino acids, peptides, and analogues	22298.8	82378.2	482328	138747	80421	102677	264776	232344	587348	520804	224005	214626	222665	206253	268173
pos_3819	5-Acetylamino-6-amino-3-methyluracil	metab_3123	map00232	Caffeine metabolism	C16366	HMDB0004400;PW_C002136	pos	-	-	Metabolism	Biosynthesis of other secondary metabolites	Organic nitrogen compounds	Organonitrogen compounds	397.16	2M+H	C7H10N4O3	5.2069	0.446751	6.29951	19893-78-8	N-arylamides	51137.7	75674.2	55166.4	19418.6	87964	111091	5545.78	0	0	31958.7	10460.6	3377.18	45358.9	16841.9	41104.5
pos_5766	PS(PGF2alpha/20:5(5Z,8Z,11Z,14Z,17Z))	metab_5272	-	-	-	HMDB0282804	pos	-	-	-	-	Not Available	Not Available	918.453	M+K	C46H74NO13P	5.2069	0.112433	0.564329	-	Not Available	1.01163e+06	75312.8	5.42927e+06	1.54834e+06	132177	785154	32843.6	27717.5	81315.6	152515	57310	30702.6	666409	775666	625823
pos_3835	Asp-Ile-Phe	metab_3141	-	-	-	-	pos	-	-	-	-	-	-	394.196	M+H	C19H27N3O6	5.2384	0.0618941	-3.61659	-	-	85968.5	95955.4	134142	91120.4	85806.9	89126.2	99937	110100	118791	122727	116286	94500.5	97754.4	107554	110070
pos_3837	10-Deacetylbaccatin III	metab_3143	map01100;map00904;map01110	Metabolic pathways;Diterpenoid biosynthesis;Biosynthesis of secondary metabolites	C11700	HMDB0244264	pos	-	-	Metabolism;Metabolism;Metabolism	Global and overview maps;Metabolism of terpenoids and polyketides;Global and overview maps	Lipids and lipid-like molecules	Prenol lipids	577.26	M+CH3OH+H	C29H36O10	5.2384	0.0510566	-8.73702	32981-86-5	Diterpenoids	678208	573204	651065	613023	600708	577514	495864	472697	495728	495809	492780	502019	543321	595110	547789
pos_3841	2-Phenylacetamide	metab_3148	map01100;map00360	Metabolic pathways;Phenylalanine metabolism	C02505	HMDB0010715	pos	-	-	Metabolism;Metabolism	Global and overview maps;Amino acid metabolism	Benzenoids	Benzene and substituted derivatives	118.065	M+H-H2O	C8H9NO	5.2542	0.0263075	-0.620284	103-81-1	Phenylacetamides	426834	450513	405265	289337	447685	495558	231597	196104	215614	245246	242015	256890	326406	332019	315245
pos_994	L-Threo-3-Phenylserine	metab_9040	-	-	C03290	HMDB0002184	pos	-	-	-	-	Organic acids and derivatives	Carboxylic acids and derivatives	146.06	M+H-2H2O, 2M+Na	C9H11NO3	5.2542	0.0186705	-2.12096	6254-48-4	Amino acids, peptides, and analogues	3.18884e+06	3.50119e+06	3.04545e+06	2.01308e+06	3.47555e+06	3.796e+06	1.57317e+06	1.3402e+06	1.54135e+06	1.846e+06	1.68649e+06	1.88312e+06	2.3773e+06	2.43294e+06	2.46703e+06
pos_365	Physagulin E	metab_2936	-	-	-	HMDB0039693	pos	-	-	-	-	Lipids and lipid-like molecules	Steroids and steroid derivatives	707.333	M+Na, M+K, M+H	C36H50O14	5.2777	0.0579886	7.98903	148054-13-1	Steroid lactones	1.89683e+06	1.67649e+06	1.75351e+06	1.86325e+06	1.64317e+06	1.48953e+06	1.70347e+06	1.55116e+06	1.38097e+06	1.50827e+06	1.62364e+06	1.53024e+06	1.76878e+06	1.74355e+06	1.58685e+06
pos_3850	Gibberellin A116	metab_3158	map01100;map00904;map01110	Metabolic pathways;Diterpenoid biosynthesis;Biosynthesis of secondary metabolites	C11857	HMDB0301912	pos	-	-	Metabolism;Metabolism;Metabolism	Global and overview maps;Metabolism of terpenoids and polyketides;Global and overview maps	Lipids and lipid-like molecules	Prenol lipids	377.169	M+2Na-H	C20H28O4	5.2777	0.31956	-1.9577	-	Diterpenoids	0	9569.22	104011	58929.4	10160.7	30454	11184.9	3047.08	6708.24	19232.1	22262.9	4784.01	14268.6	27978.8	24104.4
pos_3854	CDP-DG(5-iso PGF2VI/a-17:0)	metab_3162	-	-	-	HMDB0292992	pos	-	-	-	-	Not Available	Not Available	519.757	M+2H	C47H81N3O18P2	5.2934	0.0988805	0.46988	-	Not Available	126731	120095	107046	207657	156162	95280.3	136960	96853.2	163611	179590	112331	119697	151540	168692	138545
pos_1334	Nepicastat	metab_372	-	-	-	HMDB0255536	pos	-	-	-	-	Benzenoids	Tetralins	328.131	M+H, M+CH3OH+H	C14H15F2N3S	5.3013	0.0690729	7.91626	-	Not Available	143249	145140	132942	122097	123770	141018	141987	134198	148920	119622	129268	125180	121293	113130	129905
pos_5717	N-Phenethylacetamide	metab_5218	-	-	C06746	HMDB0255222	pos	-	-	-	-	Organic acids and derivatives	Carboxylic acids and derivatives	164.107	M+H	C10H13NO	5.3013	0.0133012	-2.48359	-	Carboxylic acid derivatives	2.44605e+06	2.29352e+06	2.3647e+06	2.07842e+06	2.36999e+06	2.5205e+06	962382	907576	794625	868328	868327	946160	1.63808e+06	1.65621e+06	1.68199e+06
pos_5718	4-Methylumbelliferyl acetate	metab_5219	-	-	C03837	HMDB0032989	pos	-	-	-	-	Phenylpropanoids and polyketides	Coumarins and derivatives	219.065	M+H	C12H10O4	5.3013	0.0394149	-3.00281	2747-05-09	Not Available	11243.7	4463.03	14142.6	20876.5	5459.3	5796.38	85004.9	68273.5	91868.1	53162.9	64966.4	64309.1	36777.6	35118.6	34013.1
pos_3859	Seneciphylline	metab_3167	-	-	C10391	HMDB0258231	pos	-	-	-	-	Alkaloids and derivatives	Not Available	351.19	M+NH4	C18H23NO5	5.3327	0.163929	-3.81661	480-81-9	Not Available	20164.7	27004.8	47272.7	42057.8	28206.1	40575.6	119653	114691	59323.6	43568.5	91758.1	101878	68167.3	59338.4	48909.7
pos_3863	Lumichrome	metab_3172	map00740	Riboflavin metabolism	C01727	HMDB0254199	pos	-	-	Metabolism	Metabolism of cofactors and vitamins	Organoheterocyclic compounds	Pteridines and derivatives	243.087	M+H	C12H10N4O2	5.3405	0.0499233	-3.10817	1086-80-2	Alloxazines and isoalloxazines	66768.3	66460.9	54150.7	56233.6	70975.1	72738.3	47293.7	57470.4	68631.6	97435.9	73183	72017.6	77950.6	86067.6	83170.2
pos_3869	Brivaracetam	metab_3178	-	-	-	HMDB0249388	pos	-	-	-	-	Organic acids and derivatives	Carboxylic acids and derivatives	213.159	M+H	C11H20N2O2	5.3483	0.0344907	-3.11415	-	Amino acids, peptides, and analogues	275163	218306	258176	270940	234065	221875	517519	483410	536860	404771	510030	426187	351814	328798	336694
pos_5693	Tryptophyl-Valine	metab_5191	-	-	-	HMDB0029096	pos	-	-	-	-	Organic acids and derivatives	Carboxylic acids and derivatives	286.154	M+H-H2O	C16H21N3O3	5.3483	0.0473815	-3.07719	-	Amino acids, peptides, and analogues	48141.9	53373.7	47995.9	40375.6	55391.6	47755.1	54810	67683.9	53631.8	50724.6	47654.2	49223.3	49437.1	48204.5	45065.7
pos_5694	Arbutin	metab_5192	map00010	Glycolysis / Gluconeogenesis	C06186	HMDB0029943;MJDBOTE0001645	pos	-	-	Metabolism	Carbohydrate metabolism	Organic oxygen compounds	Organooxygen compounds	237.075	M+H-2H2O	C12H16O7	5.3483	0.0426658	-2.70431	497-76-7	Carbohydrates and carbohydrate conjugates	198078	154157	175793	226983	162448	167226	311120	303543	237676	173427	248925	265081	233262	215395	230703
pos_5695	Trinexapac-ethyl	metab_5193	-	-	C18541	HMDB0259248	pos	-	-	-	-	Organic acids and derivatives	Vinylogous acids	217.085	M+H-2H2O	C13H16O5	5.3483	0.0546817	-2.52004	95266-40-3	Not Available	39867.2	26091.2	32720.4	37970.3	33767.7	33365.8	43441.8	35345.1	28284.6	30180.8	40880.5	45879.5	31517.4	31196.7	34410.7
pos_6	Gravolenic acid	metab_5531	-	-	-	HMDB0033884	pos	-	-	-	-	Phenylpropanoids and polyketides	Cinnamic acids and derivatives	263.091	M+H-H2O, M+H, M+K, M+Na, M+NH4, M+H-2H2O	C14H16O6	5.3483	0.00713875	-3.07089	13781-46-9	Hydroxycinnamic acids and derivatives	1.97435e+06	1.50397e+06	1.70056e+06	1.85746e+06	1.59934e+06	1.65601e+06	2.0673e+06	1.85268e+06	1.53891e+06	1.41959e+06	1.80125e+06	1.8755e+06	1.77535e+06	1.75025e+06	1.7612e+06
pos_3873	N-(3-Indolylacetyl)-L-isoleucine	metab_3183	-	-	-	-	pos	-	-	-	-	-	-	289.154	M+H	C16H20N2O3	5.3562	0.0838351	-3.31266	-	-	46392.5	60864.3	50822.2	51572.7	41118.3	46474.4	41116.1	35577.6	66860.9	47746.3	43258.8	46733.4	48400.4	48470.3	55825.9
pos_3876	Lycoperoside D	metab_3186	-	-	-	HMDB0034484	pos	-	-	-	-	Lipids and lipid-like molecules	Steroids and steroid derivatives	753.468	2M+3H2O+2H	C39H65NO12	5.3562	0.103509	7.41169	81037-16-3	Steroidal glycosides	508774	571918	566654	410489	559971	711600	0	13939.5	123379	302722	111452	30408.9	320804	264121	276883
pos_1002	Indole-3-Acetyl-L-Valine	metab_5	-	-	-	-	pos	-	-	-	-	-	-	257.128	M+H-H2O, M+H	C15H18N2O3	5.3719	0.039542	-3.12413	-	-	57524.3	72859.3	47118.5	12431.7	54022.4	53832.9	91835.9	154548	67575.2	62335	118185	139617	78321.5	78840.2	84069.7
pos_5682	2,6,6-Trimethyl-2-cyclohexene-1,4-dione	metab_5179	-	-	-	HMDB0040216	pos	-	-	-	-	Organic oxygen compounds	Organooxygen compounds	194.117	M+ACN+H	C9H12O2	5.3719	0.159027	-3.41713	1125-21-9	Carbonyl compounds	16986.9	32946.3	14148	10816.5	21632.9	18534.8	28927.5	32079.6	22244.8	22145.7	34004.7	42520.8	22420.3	28427.7	21320.5
pos_3883	(S)-N-Methylcoclaurine	metab_3194	map01100;map01110	Metabolic pathways;Biosynthesis of secondary metabolites	C05176	HMDB0060319	pos	-	-	Metabolism;Metabolism	Global and overview maps;Global and overview maps	Organoheterocyclic compounds	Isoquinolines and derivatives	317.185	M+NH4	C18H21NO3	5.3797	0.0229153	-3.62402	3423-07-02	Benzylisoquinolines	63999.1	66545	45945.6	15520.2	57467.3	59317.2	97812	158012	48090.6	64755.5	115258	124627	74211.9	72452.1	70890.3
pos_5672	5-(3-Pyridyl)-2-hydroxytetrahydrofuran	metab_5168	-	-	C19578	HMDB0062407	pos	-	-	-	-	Organoheterocyclic compounds	Pyridines and derivatives	198.112	M+CH3OH+H	C9H11NO2	5.3876	0.0566049	-3.37716	53798-73-5	Not Available	93075.1	96078.9	90592.1	95830.9	84246.3	78695.5	91449.9	77840.2	88702.7	99527.9	87319	91304.1	92354.1	86368	96720.1
pos_5657	Chaps	metab_5151	-	-	C11321	HMDB0249881	pos	-	-	-	-	Lipids and lipid-like molecules	Steroids and steroid derivatives	653.36	M+K	C32H58N2O7S	5.4111	0.115313	-0.112499	75621-03-3	Bile acids, alcohols and derivatives	48267.1	108412	12211	72376.8	59787.8	27158.7	399042	556894	622124	487712	423277	446279	263806	298880	237572
pos_254	CL(8:0/8:0/11:0/i-12:0)	metab_1705	-	-	-	HMDB0116868	pos	-	-	-	-	Lipids and lipid-like molecules	Glycerophospholipids	1025.56	M+H+Na, M+Na, M+2Na	C48H92O17P2	5.4189	0.0551168	-6.757	-	Glycerophosphoglycerophosphoglycerols	4.07656e+06	9.87785e+06	1.56524e+06	2.68526e+06	8.36655e+06	5.26805e+06	2.83075e+06	3.92232e+06	804167	1.27014e+06	3.77103e+06	3.48463e+06	4.41478e+06	4.08461e+06	3.97438e+06
pos_3896	Vanillylamine	metab_3208	map01100;map01110	Metabolic pathways;Biosynthesis of secondary metabolites	C16666	HMDB0012309	pos	-	-	Metabolism;Metabolism	Global and overview maps;Global and overview maps	Benzenoids	Phenols	136.075	M+H-H2O	C8H11NO2	5.4189	0.0156819	-2.08994	1196-92-5	Methoxyphenols	77268.8	109956	59440.5	30310.9	103115	109229	32037.1	34634.6	30290.2	30765.8	32250.6	36290.8	56639.2	56525.4	55062.4
pos_5656	(S)-9-Hydroxy-10-undecenoic acid	metab_5150	-	-	-	HMDB0032662;LMFA01050436	pos	-	-	-	-	Organic acids and derivatives	Hydroxy acids and derivatives	245.112	M+2Na-H	C11H20O3	5.4189	0.0258132	0.431059	-	Medium-chain hydroxy acids and derivatives	24184.4	63119.4	13206.9	23467.3	50998.8	34052.6	19300.6	28702.3	8552.86	13198.8	27031.6	28426.7	30290.8	30678.3	29183.5
pos_5654	7,4'-Dihydroxyflavone	metab_5148	-	-	C12123	LMPK12110035;HMDB0247290	pos	-	-	-	-	Phenylpropanoids and polyketides	Flavonoids	272.091	M+NH4	C15H10O4	5.4268	0.13621	-3.7182	2196-14-7	Flavones	15166.2	12872.4	43322.7	42358.9	14726.4	21317.1	21572.4	28174.5	79252.3	64620.9	31149.2	30703.4	29860.4	37873.2	38521.8
pos_1003	3-[3-(2-methylphenyl)-1,2-oxazol-4-yl]propanoic acid	metab_6	-	-	-	-	pos	-	-	-	-	-	-	232.096	M+H, M+Na	C13H13NO3	5.4347	0.0585281	-3.13941	-	-	78311.1	69722.6	69913.7	62552.9	51547.2	54198.5	66325.1	49925.7	68629.7	63833.1	54042.2	54980.4	64345.1	58440.9	65159.9
pos_3903	Leu-Phe	metab_3217	-	-	-	-	pos	-	-	-	-	-	-	279.169	M+H	C15H22N2O3	5.4425	0.0741862	-3.55402	-	-	110466	123430	135358	124210	131784	133790	119722	125263	96912.7	104328	122418	131153	113108	131088	120736
pos_3904	Oleuropein	metab_3218	-	-	C09794	HMDB0035872;MJDBOTE0001617	pos	-	-	-	-	Lipids and lipid-like molecules	Prenol lipids	582.217	M+ACN+H	C25H32O13	5.4425	0.070241	-1.33839	32619-42-4	Sesquiterpenoids	811119	798586	816345	776664	806264	800289	681492	678482	735896	714721	652292	719194	733252	808874	707547
pos_5630	S-(2-Methylbutanoyl)-dihydrolipoamide	metab_5122	-	-	C05118	PW_C002980;HMDB0006869	pos	-	-	-	-	Lipids and lipid-like molecules	Fatty Acyls	621.228	2M+K	C13H25NO2S2	5.4581	0.0634489	-0.619611	-	Fatty acyl thioesters	579569	653183	561826	667649	615469	526428	931391	974465	903098	805557	904026	859920	743710	770569	680190
pos_5632	(S)-[8]-Gingerol	metab_5124	-	-	C17495	HMDB0033615	pos	-	-	-	-	Benzenoids	Phenols	367.185	M+2Na-H	C19H30O4	5.4581	0.188391	-1.72633	23513-08-8	Methoxyphenols	45764.8	16758.8	150065	155476	26581.3	42966.4	68089.3	54170	93177.9	86864.8	65462.4	75753.3	59929.9	87751	73834.9
pos_3909	SN-38	metab_9072	-	-	C11173	HMDB0014900;HMDB0060510;PW_C040474	pos	-	-	-	-	Alkaloids and derivatives	Camptothecins	357.126	M+H-2H2O	C22H20N2O5	5.4581	0.0976699	7.7719	86639-52-3;100286-90-6	Not Available	86674	40845.7	206931	156523	69254.1	75395.4	50867.3	28467.5	71626.1	68842.1	54751.4	37840.8	77138.6	79431.5	92170.2
pos_5620	7-Hydroxyetodolac	metab_5111	-	-	-	HMDB0060544	pos	-	-	-	-	Organoheterocyclic compounds	Indoles and derivatives	607.306	2M+H	C17H21NO4	5.4816	0.0697332	8.11561	-	Indolyl carboxylic acids and derivatives	428828	552503	218383	465928	529705	464428	534607	565066	594761	510897	544117	533122	514957	528251	462103
pos_5622	10-Hydroxymelleolide	metab_5113	-	-	-	HMDB0038786	pos	-	-	-	-	Lipids and lipid-like molecules	Prenol lipids	430.196	2M+3H2O+2H	C23H28O7	5.4816	0.0832952	1.47235	130396-93-9	Sesquiterpenoids	1.0856e+06	1.10086e+06	536613	1.28792e+06	1.08268e+06	1.14382e+06	1.36809e+06	1.08449e+06	1.18764e+06	1.1889e+06	1.31128e+06	1.14283e+06	1.2591e+06	1.15169e+06	1.06643e+06
pos_1010	METALDEHYDE	metab_14	-	-	C18744	HMDB0254499	pos	-	-	-	-	Organic oxygen compounds	Organooxygen compounds	177.112	M+H, M+Na	C8H16O4	5.4973	0.183487	-2.93209	108-62-3	Ethers	15466.3	7034.7	12344.9	30690.7	17255.8	92455.3	22477.7	24440	4143.47	2659.07	4342.64	13418.8	16048.4	12595.7	18295.2
pos_3925	Dialdehyde	metab_3240	map00901	Indole alkaloid biosynthesis	C11678	HMDB0251125	pos	-	-	Metabolism	Biosynthesis of other secondary metabolites	Alkaloids and derivatives	Harmala alkaloids	410.206	M+ACN+H	C21H24N2O4	5.5052	0.0163462	-4.12047	85955-83-5	Not Available	65326.5	216299	50878.5	42628.2	119744	68867.4	884053	957397	1.10016e+06	906756	879616	906234	457374	469861	456300
pos_3928	Indole-3-acetic Acid	metab_3243	map01100;map00380	Metabolic pathways;Tryptophan metabolism	C00954	HMDB0000197;HMDB0302181;MJDBZSJ0000111	pos	-	-	Metabolism;Metabolism	Global and overview maps;Amino acid metabolism	Organoheterocyclic compounds	Indoles and derivatives	176.07	M+H	C10H9NO2	5.513	0.0103308	-2.79968	87-51-4	Indolyl carboxylic acids and derivatives	908213	1.12443e+06	933206	976222	1.02139e+06	999558	2.84621e+06	2.97595e+06	2.47029e+06	2.31269e+06	2.73898e+06	2.49392e+06	1.7384e+06	1.70339e+06	1.71571e+06
pos_3930	Eritoran	metab_3246	-	-	-	HMDB0251922	pos	-	-	-	-	Organic oxygen compounds	Organooxygen compounds	679.405	M+2Na	C66H126N2O19P2	5.513	0.0285031	-8.5195	-	Carbohydrates and carbohydrate conjugates	1.82305e+06	1.06384e+06	3.06937e+06	1.67087e+06	1.25605e+06	1.68336e+06	591158	615750	671775	717687	606347	479869	1.22297e+06	1.25581e+06	1.1862e+06
pos_5607	Indole-3-Carbinol	metab_5097	-	-	-	HMDB0005785	pos	-	-	-	-	Organoheterocyclic compounds	Indoles and derivatives	130.065	M+H-H2O	C9H9NO	5.513	0.00506039	-1.8531	700-06-1	Indoles	481175	576609	501779	457605	551728	528335	1.04854e+06	1.12506e+06	1.05525e+06	1.00567e+06	1.05162e+06	1.02272e+06	765997	767214	759989
pos_5600	Convicine	metab_5090	-	-	C08430	HMDB0250445	pos	-	-	-	-	Organic oxygen compounds	Organooxygen compounds	347.123	M+ACN+H	C10H15N3O8	5.5209	0.101082	9.09657	19286-37-4	Carbohydrates and carbohydrate conjugates	106700	91176.5	112112	113005	73006.4	80990.3	59351.4	33435.8	61039.9	54956.3	45213.3	54480	64593.6	64412.5	76495
pos_3935	PIP(PGJ2/22:3(10Z,13Z,16Z))	metab_3251	-	-	-	HMDB0280316	pos	-	-	-	-	Not Available	Not Available	531.271	M+2H	C52H86O18P2	5.5287	0.176378	-2.10654	-	Not Available	232349	168285	241030	203094	155146	176795	142972	157882	171271	174635	167112	152531	185466	133348	183468
pos_253	Crocetin	metab_1694	map01100;map01110;map00999	Metabolic pathways;Biosynthesis of secondary metabolites;Biosynthesis of various plant secondary metabolites	C08588	HMDB0250540;LMPR0104010020	pos	-	-	Metabolism;Metabolism;Metabolism	Global and overview maps;Global and overview maps;Biosynthesis of other secondary metabolites	Lipids and lipid-like molecules	Prenol lipids	329.173	M+H-H2O, M+H, M+H-2H2O	C20H24O4	5.5365	0.247433	-4.04737	27876-94-4	Diterpenoids	4704.9	5427.45	14524.4	2135.55	3135.21	2880.85	0	4877.59	6021.23	1977.72	1629.3	3066.17	2.05137e+06	3.06729e+06	3.4001e+06
pos_3938	Hydrocotarnine	metab_3254	-	-	C13534	HMDB0033701	pos	-	-	-	-	Organoheterocyclic compounds	Tetrahydroisoquinolines	239.138	M+NH4	C12H15NO3	5.5365	0.155063	-3.54821	550-10-7	Not Available	56179.5	55140.5	53094.1	52828	60200.1	55822.6	47732.2	47885.3	43681.1	46248.5	51757.2	51372.5	40452.6	55220.7	50684.1
pos_3943	(+/-)-erythro-Isoleucine	metab_3260	-	-	C16434	HMDB0033923	pos	-	-	-	-	Organic acids and derivatives	Carboxylic acids and derivatives	326.206	2M+ACN+Na	C6H13NO2	5.5444	0.133655	4.62633	443-79-8	Amino acids, peptides, and analogues	76512.7	120762	7695.18	72518.4	94833.4	66049.5	68007.1	49578	45776.3	46815.7	58348.2	51235	63722.3	62467.9	49575.7
pos_5582	CDP-DG(PGF1alpha/18:0)	metab_5070	-	-	-	HMDB0291068	pos	-	-	-	-	Not Available	Not Available	541.785	M+2H	C50H89N3O18P2	5.5444	0.027133	-5.65921	-	Not Available	504325	1.22778e+06	29102.2	494958	984511	556591	1.0605e+06	1.19645e+06	1.05631e+06	963197	1.16328e+06	1.1819e+06	797739	841017	811124
pos_5584	Furfural	metab_5072	map01100	Metabolic pathways	C14279	HMDB0032914	pos	-	-	Metabolism	Global and overview maps	Organic oxygen compounds	Organooxygen compounds	97.0286	M+H	C5H4O2	5.5444	0.0485826	1.54732	1998-01-01	Carbonyl compounds	148490	136916	137797	164184	155967	150703	147022	163259	139400	126445	140390	149789	163409	164301	178019
pos_3947	All-trans 4-Keto Retinoic Acid	metab_3264	-	-	-	HMDB0246480	pos	-	-	-	-	Lipids and lipid-like molecules	Prenol lipids	378.201	M+ACN+Na	C20H26O3	5.5522	0.094865	-9.4541	-	Retinoids	79972.2	78339.6	68163.8	53579.5	82653	75523.3	65574.4	65488	55450.4	64704.2	80010.3	67401.8	64281.5	75044.2	63608.1
pos_5577	4-Alanylaminoantipyrine	metab_5064	-	-	-	HMDB0246333	pos	-	-	-	-	Organic acids and derivatives	Carboxylic acids and derivatives	571.27	2M+Na	C14H18N4O2	5.5522	0.127898	-8.58084	-	Amino acids, peptides, and analogues	33594.8	88341.5	39839	61049.7	9401.27	43483.8	118227	64736.6	78747.6	88636.7	41230.8	28981.3	58612.3	48965	46108.5
pos_5572	Testosterone 17b-(b-D-glucuronide)	metab_5059	-	-	C11134	HMDB0258856;HMDB0003193	pos	-	-	-	-	Lipids and lipid-like molecules	Steroids and steroid derivatives	951.475	2M+Na	C25H36O8	5.5601	0.174486	3.77747	1180-25-2	Steroidal glycosides	370903	301903	324284	187426	270718	243440	306200	232948	193891	208135	181460	298108	317300	222630	280042
pos_5576	Lacosamide	metab_5063	-	-	-	HMDB0253940	pos	-	-	-	-	Organic acids and derivatives	Carboxylic acids and derivatives	215.117	M+H-2H2O	C13H18N2O3	5.5601	0.0472961	-2.50847	-	Amino acids, peptides, and analogues	61080.9	62685.9	56461.9	59271.3	65397.8	63460.7	67150.7	75613.9	83586.3	62718.4	75307.2	78389.8	60254.5	63609	66233.5
pos_61	Arginine ornithine	metab_5643	-	-	-	HMDB0248583	pos	-	-	-	-	Organic acids and derivatives	Carboxylic acids and derivatives	311.182	M+H-2H2O, M+H-H2O, M+Na, M+K	C11H24N6O3	5.5601	0.100488	4.95535	-	Amino acids, peptides, and analogues	233072	206514	125352	122987	234577	196697	411860	389991	165873	178912	407510	433233	259874	212429	235933
pos_3954	1-[5-(Thiophen-2-ylmethoxy)-1H-indol-3-yl]propan-2-amine	metab_3271	-	-	-	HMDB0249491	pos	-	-	-	-	Organoheterocyclic compounds	Indoles and derivatives	155.054	M+H+Na	C16H18N2OS	5.5679	0.130056	-6.22346	-	Tryptamines and derivatives	38935.9	51084.3	43704.6	39383.4	40335.3	47776.8	43520.6	25020.5	48848.6	43407	45228.2	36900.9	48276.3	41565.4	37342.8
pos_5565	Difenoxin	metab_5051	-	-	C07871	HMDB0251256	pos	-	-	-	-	Benzenoids	Benzene and substituted derivatives	866.458	2M+NH4	C28H28N2O2	5.5679	0.17821	-7.02383	28782-42-5	Diphenylacetonitriles	758635	779524	489007	314675	725642	671808	254983	137911	25713.3	143276	241143	232096	266352	381120	348823
pos_1023	3-Methyloxindole	metab_28	-	-	C02366	HMDB0304943	pos	-	-	-	-	Organoheterocyclic compounds	Indoles and derivatives	148.075	M+H, M+ACN+H	C9H9NO	5.5758	0.0446036	-3.0274	1504-06-9	Indolines	4.14032e+06	5.60226e+06	4.67259e+06	3.68958e+06	4.91952e+06	4.756e+06	4.60333e+06	3.47216e+06	5.3045e+06	5.45005e+06	4.32169e+06	4.11332e+06	4.92662e+06	4.65236e+06	4.51505e+06
pos_5562	Cyclopentyl-(3-ethyl-3-hydroxy-7-azaspiro[3.5]nonan-7-yl)methanone	metab_5048	-	-	-	-	pos	-	-	-	-	-	-	266.211	M+H	C16H27NO2	5.5758	0.110112	-3.45543	-	-	53002.8	39575.1	67303.6	0	22970.1	100517	3335.82	6145.36	1428.29	0	8002.98	6306.29	22839.8	26321.6	21270.6
pos_1022	AcF-(OPdChaWR)AcF-(OPdChaWR)AcF-(OP(D-Cha)WR)	metab_27	-	-	-	-	pos	-	-	-	-	-	-	896.521	M+2H, M+H	C47H65N11O7	5.5836	0.0742089	7.36253	-	-	131028	1.08361e+06	0	46475.5	712745	243801	292745	469456	0	10209.1	520260	507920	261997	304029	285402
pos_3963	Satratoxin G	metab_3281	-	-	-	HMDB0257507	pos	-	-	-	-	Lipids and lipid-like molecules	Prenol lipids	577.26	M+CH3OH+H	C29H36O10	5.5836	0.0285468	-8.82676	-	Sesquiterpenoids	784022	699968	729272	721639	683752	660078	632413	691701	572721	578948	638574	595404	665145	665978	699013
pos_5553	Anserine	metab_5038	map01100;map00340;map00410	Metabolic pathways;Histidine metabolism;beta-Alanine metabolism	C01262	HMDB0000194;PW_C000126;MJDBOTE0001115	pos	Peptides	Peptides	Metabolism;Metabolism;Metabolism	Global and overview maps;Amino acid metabolism;Metabolism of other amino acids	Organic acids and derivatives	Peptidomimetics	503.23	2M+Na	C10H16N4O3	5.5914	0.0347307	-7.78172	584-85-0	Hybrid peptides	246232	221457	215157	213608	191956	182653	252271	229462	209351	224618	250180	245465	203524	199305	213215
pos_3973	CDP-DG(5-iso PGF2VI/18:3(9Z,12Z,15Z))	metab_3292	-	-	-	HMDB0291640	pos	-	-	-	-	Not Available	Not Available	1028.46	M+H-H2O	C48H77N3O18P2	5.6071	0.0859709	0.192796	-	Not Available	540145	414650	522551	388236	442092	457216	338761	422800	283011	355028	412436	277355	351132	352909	302104
pos_1027	Ferribactin	metab_32	-	-	-	HMDB0304352	pos	-	-	-	-	Organic acids and derivatives	Carboxylic acids and derivatives	687.33	M+H+Na, M+2Na	C56H90N18O21	5.6306	0.0128784	8.21485	-	Amino acids, peptides, and analogues	402408	396737	249337	971066	459871	247317	3.59846e+06	4.57061e+06	5.18967e+06	3.28899e+06	3.5442e+06	4.3426e+06	2.20343e+06	2.17811e+06	2.14746e+06
pos_3981	Phe-Phe	metab_3300	-	-	-	-	pos	-	-	-	-	-	-	313.153	M+H	C18H20N2O3	5.6306	0.0269562	-3.80021	-	-	121275	130684	127884	115956	126560	123012	109262	106028	101963	109169	114524	102133	117164	120042	113743
pos_1028	(S)-2,3-Dihydro-7-hydroxy-2-methyl-4-oxo-4H-1-benzopyran-5-acetic acid	metab_33	-	-	-	HMDB0040407	pos	-	-	-	-	Organoheterocyclic compounds	Benzopyrans	237.075	M+H-H2O, M+H	C12H12O5	5.6463	0.0896302	-3.24562	94356-37-3	1-benzopyrans	695948	573718	668749	899262	581597	597070	1.22931e+06	914675	915645	757431	996679	865110	890564	755291	778098
pos_1029	Canesceol	metab_34	-	-	-	HMDB0034084	pos	-	-	-	-	Lipids and lipid-like molecules	Steroids and steroid derivatives	569.291	M+H, M+Na	C29H44O11	5.6463	0.00713862	-8.17109	82228-15-7	Steroid lactones	2.89312e+06	2.71551e+06	2.79886e+06	2.64029e+06	2.69944e+06	2.61777e+06	2.48577e+06	2.41498e+06	2.19954e+06	2.43389e+06	2.48314e+06	2.44422e+06	2.6351e+06	2.60106e+06	2.60483e+06
pos_3987	3-o-beta-D-Galactopyranosyl-L-arabinose	metab_3306	-	-	C07560	HMDB0038854	pos	-	-	-	-	Organic oxygen compounds	Organooxygen compounds	179.041	M+2Na	C11H20O10	5.6463	0.309107	-6.62153	6055-00-1	Carbohydrates and carbohydrate conjugates	13894.4	10118.9	11807.1	21513.9	9076.41	12653.4	31161.7	18719.6	17441.7	15860.4	17557.2	20115.1	24442.6	15399.7	14270.5
pos_3988	Phenylalanylvaline	metab_3307	-	-	-	HMDB0029008	pos	-	-	-	-	Organic acids and derivatives	Carboxylic acids and derivatives	247.143	M+H-H2O	C14H20N2O3	5.6463	0.0575229	-3.14611	3918-90-9	Amino acids, peptides, and analogues	59909.7	57534.8	91373.4	74179.3	62433.9	70360.9	155559	134688	153848	138108	147383	127825	112626	100711	104451
pos_3995	Herbimycin a	metab_3315	-	-	C11225	HMDB0253109	pos	-	-	-	-	Phenylpropanoids and polyketides	Macrolactams	539.28	M+H-2H2O	C30H42N2O9	5.6541	0.180127	8.91142	70563-58-5	Not Available	166022	121308	121008	102646	139186	136060	128106	87063.5	80813.9	108353	122292	114395	99139.6	74594.2	106858
pos_1033	Phe-Ile	metab_39	-	-	-	-	pos	-	-	-	-	-	-	279.169	M+H, M+Na	C15H22N2O3	5.6854	0.00987949	-3.6872	-	-	480836	542397	571647	500748	516031	504478	663376	594782	509419	511522	678260	680504	577017	568770	579665
pos_5508	Formononetin	metab_4988	map01100;map01110	Metabolic pathways;Biosynthesis of secondary metabolites	C00858	HMDB0005808;LMPK12050037;MJDBOTE0001045	pos	-	-	Metabolism;Metabolism	Global and overview maps;Global and overview maps	Phenylpropanoids and polyketides	Isoflavonoids	307.037	M+K	C16H12O4	5.6854	0.0608009	1.73951	485-72-3	O-methylated isoflavonoids	65957.8	39845.9	138285	111993	63801.2	86553.8	3627.84	0	9640.48	18568.3	13312.7	7599.39	54006.8	48308.3	49176.3
pos_257	10-hydroxy-2E-decenoic acid	metab_1738	-	-	-	LMFA01050157	pos	-	-	-	-	-	-	169.122	M+H, M+NH4, M+H-H2O	C10H18O3	5.701	0.0117335	-2.58977	-	-	394476	581038	265725	214045	503799	410549	508381	522718	185561	184640	496843	555866	392245	390571	399283
pos_4012	Tetrabenazine	metab_3336	-	-	C11168	HMDB0015592	pos	-	-	-	-	Organoheterocyclic compounds	Tetrahydroisoquinolines	340.185	M+Na	C19H27NO3	5.701	0.0238572	-9.19626	58-46-8	Not Available	129449	125130	104420	135214	107546	110023	108020	99517.4	120086	119294	110880	110219	119974	117212	122938
pos_1034	KOBUSONE	metab_40	-	-	C16983	HMDB0036790	pos	-	-	-	-	Organic oxygen compounds	Organooxygen compounds	223.169	M+H-2H2O, M+H	C14H22O2	5.7323	0.049281	-3.13197	24173-71-5	Carbonyl compounds	54799.5	93110.3	33304.6	28963.8	71886.5	80334.4	216051	176351	79990.1	106308	222094	229611	110232	100210	107802
pos_5491	Ethyl 3-hydroxydodecanoate	metab_4969	-	-	-	HMDB0059850	pos	-	-	-	-	Lipids and lipid-like molecules	Fatty Acyls	262.237	M+NH4	C14H28O3	5.7402	0.051051	-3.53442	-	Fatty alcohols	215767	292307	147104	113576	130738	114665	138357	255463	155612	194930	218524	221779	170676	184740	188114
pos_5483	Quinocarmycin analog	metab_4960	-	-	-	HMDB0251647	pos	-	-	-	-	Organoheterocyclic compounds	Tetrahydroisoquinolines	340.164	M+H-H2O	C19H23N3O4	5.7558	0.0480047	-3.35635	-	Not Available	115547	143520	47423.6	63993	137753	111967	180290	197020	104296	106027	186041	189649	130453	118554	123766
pos_5484	Trans-2-trans-4-Heptadien-1-ol	metab_4961	-	-	-	HMDB0032301;LMFA05000701	pos	-	-	-	-	Lipids and lipid-like molecules	Fatty Acyls	266.211	2M+ACN+H	C7H12O	5.7558	0.162944	-4.18496	33467-79-7	Fatty alcohols	45742.6	27778.4	46151.4	0	20734.4	76499	16799	21202.4	3844	0	10042.3	16894.3	24995.4	18633.3	25219.3
pos_5480	Lys-Cys-Gly	metab_4957	-	-	-	-	pos	-	-	-	-	-	-	307.143	M+H	C11H22N4O4S	5.7637	0.195043	-1.5123	-	-	44292	61219.9	24365.5	32812.1	57054	42887.6	57100.6	50335	57501.3	52905.2	56939.7	64390.1	41653	38757.7	55277.8
pos_4023	Myristoleic acid	metab_3348	-	-	C08322	LMFA01030051;HMDB0002000	pos	-	-	-	-	Lipids and lipid-like molecules	Fatty Acyls	271.164	M+2Na-H	C14H26O2	5.7715	0.00184547	-0.822808	544-64-9	Fatty acids and conjugates	22277	10428.7	29027.2	80381.3	18922.4	19325	37221.4	12578.2	106316	74899.1	42570	22070.9	32942	33033	32917.5
pos_5477	(2S)-2-Amino-3-[4-[(2S)-2-amino-3-(1H-indol-3-yl)propanoyl]oxyphenyl]propanoic acid	metab_4953	-	-	-	HMDB0258058	pos	-	-	-	-	Organoheterocyclic compounds	Pyridines and derivatives	332.138	M+H-2H2O	C20H21N3O4	5.7715	0.0377993	-3.13843	-	Phenylpyridines	157195	202818	177278	145790	162516	174024	165547	132933	417462	267554	183676	154465	195153	181586	192396
pos_5474	Tryptophyl-Isoleucine	metab_4950	-	-	-	HMDB0029086	pos	-	-	-	-	Organic acids and derivatives	Carboxylic acids and derivatives	300.17	M+H-H2O	C17H23N3O3	5.7793	0.0252014	-3.19773	-	Amino acids, peptides, and analogues	202243	194803	172825	157790	196568	197541	208237	245167	220561	186278	214524	226248	189409	199193	194808
pos_4029	Tryptophyl-Aspartate	metab_3354	-	-	-	HMDB0029079	pos	-	-	-	-	Organic acids and derivatives	Carboxylic acids and derivatives	639.239	2M+H	C15H17N3O5	5.7872	0.0418553	-3.73545	-	Amino acids, peptides, and analogues	476356	438865	459580	430389	414871	421793	366504	360818	384061	369313	381754	362972	407848	442664	419529
pos_5472	Chloromarmin	metab_4948	-	-	-	HMDB0041414	pos	-	-	-	-	Phenylpropanoids and polyketides	Coumarins and derivatives	333.122	M+H-H2O	C19H23ClO4	5.7872	0.0346491	-8.73903	169869-82-3	Not Available	82730.6	376716	222538	108780	229610	188599	214499	200404	948739	843306	285163	287510	323616	306614	303618
pos_5468	(S)-10,16-Dihydroxyhexadecanoic acid	metab_4943	map00073	Cutin, suberine and wax biosynthesis	C08285	HMDB0037798	pos	-	-	Metabolism	Lipid metabolism	Lipids and lipid-like molecules	Fatty Acyls	306.263	M+NH4	C16H32O4	5.795	0.0785981	-3.73958	69232-67-3	Fatty acids and conjugates	70429.7	109622	39893.5	29755.6	38143.2	40302.2	63408.2	78429.2	53244.5	45423	75973.6	75168.5	52851.9	61801.1	56698.2
pos_5463	2,4-Pyrimidinediamine, 5-(5-(1-piperazinylmethyl)-1,3,4-oxadiazol-2-yl)-N4-propyl-N2-(2-(4-pyridinyl)ethyl)-	metab_4938	-	-	-	HMDB0259625	pos	-	-	-	-	Organoheterocyclic compounds	Diazines	885.464	2M+K	C21H29N9O	5.8029	0.0401894	2.0261	-	Pyrimidines and pyrimidine derivatives	208555	176368	256044	259435	257872	229980	355154	220789	657683	531826	332023	287958	288845	269348	289171
pos_5459	Pro-Ile-Asp	metab_4933	-	-	-	-	pos	-	-	-	-	-	-	344.18	M+H	C15H25N3O6	5.8185	0.131695	-3.59367	-	-	49238.5	60837.1	48804.5	43444.3	48181.9	49343.4	42938.4	34873.2	42629.2	37093.9	56044.7	45333.2	40767.8	52952.2	49572.8
pos_4038	Nimorazole	metab_3364	-	-	-	HMDB0255612	pos	-	-	-	-	Organoheterocyclic compounds	Azoles	265.07	M+K	C9H14N4O3	5.8263	0.0414136	0.102792	-	Imidazoles	334960	53832.9	688398	858253	141397	240382	216967	116405	291731	382728	218720	176121	298305	320850	320704
pos_5456	Ceranapril	metab_4930	-	-	-	HMDB0249824	pos	-	-	-	-	Organic acids and derivatives	Carboxylic acids and derivatives	423.201	M+H-H2O	C21H33N2O6P	5.8341	0.183265	-7.84104	-	Amino acids, peptides, and analogues	31947.6	48904.2	16553.3	4439.04	46278.7	46504.8	62689.1	81630.4	70590.7	49113.7	70163	62260.6	48059.9	62163.7	44250.9
pos_5454	Rubschisandrin	metab_4928	-	-	C10621	HMDB0257360	pos	-	-	-	-	Phenylpropanoids and polyketides	Tannins	423.175	M+Na	C23H28O6	5.8419	0.0617168	-7.68493	82467-51-4	Hydrolyzable tannins	10346.6	3098.93	139578	91779.2	8041.99	25789	52149.7	22852	81404.7	67591.2	46582.1	49637.4	53981.4	49087.2	48204.2
pos_263	Sobetirome	metab_1805	-	-	C15618	HMDB0258355	pos	-	-	-	-	Benzenoids	Benzene and substituted derivatives	329.173	M+H-H2O, M+H, M+H-2H2O	C20H24O4	5.8498	0.236884	-4.0361	211110-63-3	Diphenylmethanes	25762.3	36992.8	45696.9	22787.5	32795.5	21261.1	33927.7	32841.7	28350.2	28187.9	44429.2	33693.3	2.29028e+06	3.26841e+06	3.72518e+06
pos_5443	Zanamivir	metab_4917	-	-	C08095	HMDB0014698	pos	-	-	-	-	Organic acids and derivatives	Carboxylic acids and derivatives	374.17	M+ACN+H	C12H20N4O7	5.8576	0.00485684	7.82152	139110-80-8	Carboxylic acid derivatives	151283	162916	89591.1	120617	151647	131543	190159	197159	135140	133551	202815	199647	146523	145138	145573
pos_4049	Gly-Phe-Ile	metab_3376	-	-	-	-	pos	-	-	-	-	-	-	336.19	M+H	C17H25N3O4	5.8655	0.121284	-3.8978	-	-	56880.2	62086.4	64849.9	53373	63010.7	59674.1	63521.4	66701.3	59923.3	54515.9	69017.2	66871.2	58078.1	73936.4	64832.1
pos_1045	Ganglioside GM2 (d18:1/12:0)	metab_52	-	-	C04884	HMDB0004936	pos	Lipids	Glycolipids	-	-	Lipids and lipid-like molecules	Sphingolipids	661.869	M+H+Na, M+2Na	C61H109N3O26	5.8812	0.0478265	8.85774	-	Glycosphingolipids	237118	297248	992162	62247.2	127302	115940	650697	1.14176e+06	492542	268187	456655	782917	418535	450919	458343
pos_4054	PGP(i-14:0/a-15:0)	metab_3382	map01100;map00564	Metabolic pathways;Glycerophospholipid metabolism	C03892	PW_C076372;HMDB0116567	pos	-	-	Metabolism;Metabolism	Global and overview maps;Lipid metabolism	Lipids and lipid-like molecules	Glycerophospholipids	725.416	M+H-2H2O	C35H70O13P2	5.8812	0.0443231	1.56093	-	Glycerophosphoglycerophosphates	196660	219717	7850.09	146167	187898	117892	206257	229071	203884	179070	210349	195164	170199	185892	179894
pos_5431	5-Methoxyindole-3-Acetic Acid	metab_4904	map00380	Tryptophan metabolism	C05660	HMDB0004096	pos	-	-	Metabolism	Amino acid metabolism	Organoheterocyclic compounds	Indoles and derivatives	188.07	M+H-H2O	C11H11NO3	5.8812	0.0598953	-2.42363	3471-31-6	Indolyl carboxylic acids and derivatives	60105.7	52817.6	74530.5	44387.4	55974	53902	18242.7	16917	23160.5	22926.2	20243.5	20662.5	39494.5	40419.9	44172.7
pos_1319	(2S,3S,4S,5R)-6-(Benzo[b][1]benzazepine-11-carbonylamino)-3,4,5-trihydroxyoxane-2-carboxylic acid	metab_355	-	-	-	HMDB0242156	pos	-	-	-	-	Organoheterocyclic compounds	Benzazepines	413.133	M+H, M+Na	C21H20N2O7	5.8891	0.103658	-4.01161	-	Dibenzazepines	112044	108143	683621	397043	163201	199946	78073	50553.7	138294	192462	100521	59982	155597	186617	187996
pos_5428	10-Hydroxydecanoic acid	metab_4900	-	-	C02774	HMDB0244272	pos	-	-	-	-	Organic acids and derivatives	Hydroxy acids and derivatives	394.315	2M+NH4	C10H20O3	5.8891	0.0680066	-3.45519	1679-53-4	Medium-chain hydroxy acids and derivatives	58882.6	50221.3	41555.6	42832.9	65011.8	57324	25873.2	29458.5	32641.9	45058.8	44470.3	28697.8	32697.3	34911.8	37456.9
pos_5425	Dexelvucitabine	metab_4897	-	-	-	HMDB0251085	pos	-	-	-	-	Nucleosides, nucleotides, and analogues	Nucleoside and nucleotide analogues	245.107	M+NH4	C9H10FN3O3	5.8968	0.0131884	9.11558	-	Not Available	839166	1.71903e+06	537362	316376	1.27212e+06	1.23937e+06	1.19917e+06	1.30491e+06	958388	885618	1.3409e+06	1.54921e+06	923798	927001	904603
pos_5416	(1R,3S,5E)-5-[(2E)-2-[(1R,3As,7aR)-1-[(2R,3E,5E)-7-hydroxy-5,7-dimethylocta-3,5-dien-2-yl]-7a-methyl-2,3,3a,5,6,7-hexahydro-1H-inden-4-ylidene]ethylidene]-4-methylidenecyclohexane-1,3-diol	metab_4887	-	-	-	HMDB0260074	pos	-	-	-	-	Lipids and lipid-like molecules	Steroids and steroid derivatives	482.367	M+ACN+H	C29H44O3	5.9125	0.0497495	9.24839	-	Vitamin D and derivatives	187680	186877	185290	185459	243570	254510	85465.4	99389.7	141087	148536	182010	139570	153403	153288	166950
pos_5417	Gibberellin A53	metab_4888	map01100;map00904;map01110	Metabolic pathways;Diterpenoid biosynthesis;Biosynthesis of secondary metabolites	C06094	LMPR0104170007;HMDB0036895	pos	-	-	Metabolism;Metabolism;Metabolism	Global and overview maps;Metabolism of terpenoids and polyketides;Global and overview maps	Lipids and lipid-like molecules	Prenol lipids	387.153	M+K	C20H28O5	5.9125	0.0182027	-9.57929	51576-08-0	Diterpenoids	69983	42441.4	54388.6	57092.3	61247.1	71569	129055	111217	57072.5	70867.4	105997	104464	75970	73589.5	75948.7
pos_1049	2-(Furan-2-yl)-7-(3-(4-methoxyphenyl)propyl)-7H-pyrazolo[4,3-e][1,2,4]triazolo[1,5-c]pyrimidin-5-amine	metab_56	-	-	-	HMDB0246146	pos	-	-	-	-	Organoheterocyclic compounds	Triazolopyrimidines	390.168	M+H, M+Na	C20H19N7O2	5.9203	0.0851306	1.27296	-	Not Available	79691	71905.8	70971.2	97407.7	68787	64715.1	75378.1	83204.4	50559.5	71748.9	80345.3	77164.5	82699.8	69709.5	76810.3
pos_1313	Avenanthramide L	metab_349	-	-	-	HMDB0033193	pos	-	-	-	-	Benzenoids	Benzene and substituted derivatives	326.101	M+H, M+Na	C18H15NO5	5.9203	0.146851	-3.74623	172549-38-1	Benzoic acids and derivatives	154616	211153	105241	52763.7	176565	150840	8316.85	14911.5	42985.7	57030.6	22548.8	25881.6	75700.6	98798.7	79315.4
pos_1314	Isoeugenitin	metab_350	-	-	-	HMDB0029473	pos	-	-	-	-	Organoheterocyclic compounds	Benzopyrans	221.08	M+H, M+Na	C12H12O4	5.9203	0.0256401	-3.17202	519-18-6	1-benzopyrans	110915	217429	28992.2	27894.4	176427	122434	538711	765017	147764	225839	640305	756468	282684	268590	274878
pos_5408	Methyl 3b,24-dihydroxy-11,13(18)-oleanadien-30-oate	metab_4878	-	-	-	HMDB0035257	pos	-	-	-	-	Lipids and lipid-like molecules	Prenol lipids	526.393	M+ACN+H	C31H48O4	5.9203	0.0255344	8.22068	98063-17-3	Triterpenoids	222265	251710	228091	196877	297184	317629	138931	138635	201530	200299	249396	139577	212057	217003	223138
pos_1055	Cyclacillin	metab_63	-	-	C12766	HMDB0015135	pos	-	-	-	-	Organoheterocyclic compounds	Lactams	342.147	M+H, M+Na	C15H23N3O4S	5.936	0.0398829	-3.48465	3485-14-1	Beta lactams	551799	539327	534900	537158	516934	527025	522620	486089	501871	469654	508752	486435	520377	501107	480451
pos_4071	Butamben	metab_3401	-	-	C07875	HMDB0249473	pos	-	-	-	-	Benzenoids	Benzene and substituted derivatives	194.117	M+H	C11H15NO2	5.936	0.0532053	-2.77817	94-25-7	Benzoic acids and derivatives	36082.9	26320.9	34751.3	25859.6	38805.6	35813.8	36184.3	35122.8	30854	29149.4	34753.4	34813.8	29853.7	26839.7	28558.4
pos_4074	4-[(2,4-Dihydroxy-3,3-dimethylbutanoyl)amino]butanoic acid	metab_3404	-	-	-	HMDB0246316	pos	-	-	-	-	Organic acids and derivatives	Carboxylic acids and derivatives	297.144	M+ACN+Na	C10H19NO5	5.936	0.0466047	6.61088	-	Amino acids, peptides, and analogues	80535.3	68705.6	75325.1	72649.1	70846.6	67748.5	79012.2	75652.1	58749.6	66587.2	68900.6	67875.8	70694.6	64469.5	68577
pos_5398	Methyldopate	metab_4866	-	-	C07194	HMDB0254628;HMDB0251525;HMDB0011754	pos	-	-	-	-	Benzenoids	Benzene and substituted derivatives	222.112	M+H-H2O	C12H17NO4	5.936	0.17159	-3.03241	555-30-6	Phenethylamines	29957.7	30299.9	36196.9	32992.3	41130.9	41885.5	32003.8	34386.7	24098.1	34925	30961.2	32260.2	32015.3	28147.7	39354
pos_4075	p-Toluenesulfonamide	metab_3405	-	-	C14412	HMDB0246504	pos	-	-	-	-	Benzenoids	Benzene and substituted derivatives	136.021	M+H-2H2O	C7H9NO2S	5.9438	0.0618294	-1.92799	-	Toluenes	29599.7	21666.5	12149.1	28340.1	15407.9	21615	48340.1	45011.3	30246	10302.5	25135.3	40317.5	25922.4	29272.5	27129.5
pos_4076	Phenytoin dihydrodiol	metab_3406	-	-	-	HMDB0060866;PW_C040698	pos	-	-	-	-	Organoheterocyclic compounds	Azolidines	309.086	M+Na	C15H14N2O4	5.9438	0.135402	4.58754	-	Imidazolidines	51811.2	63418.4	19000.9	28587.8	52689.1	42315.8	36501.7	44981.6	26607	24488.2	44436.6	39175.3	34298.7	27114.8	34955.1
pos_5378	Gamma-Glutamylisoleucine	metab_4844	-	-	-	HMDB0011170	pos	-	-	-	-	Organic acids and derivatives	Carboxylic acids and derivatives	225.123	M+H-2H2O	C11H20N2O5	5.9516	0.187344	-2.97981	23632-83-9	Amino acids, peptides, and analogues	27619.8	39047.1	30837.8	28296.4	25390.9	39110	28402.9	34715.4	40348.2	34413.2	39141.9	29008.1	23772.9	32926.9	34157.7
pos_5365	Testosterone glucuronide	metab_4830	-	-	C11134	HMDB0258856;HMDB0003193;PW_C001802;LMST05010012	pos	-	-	-	-	Lipids and lipid-like molecules	Steroids and steroid derivatives	951.475	2M+Na	C25H36O8	5.9595	0.0484459	3.90116	1180-25-2	Steroidal glycosides	1.05777e+06	968455	943353	988354	988021	1.02208e+06	926956	910320	839897	783339	963302	806993	861815	927663	847943
pos_5369	Isoquinoline	metab_4834	-	-	C06323	HMDB0034244	pos	-	-	-	-	Organoheterocyclic compounds	Isoquinolines and derivatives	130.065	M+H	C9H7N	5.9595	0.00153734	-2.12062	119-65-3	Not Available	638263	1.01303e+06	642334	429121	833799	792501	619204	745112	1.29268e+06	1.2358e+06	731880	795995	791161	793538	792816
pos_4093	Ecgonine Ethyl Ester	metab_3425	-	-	-	HMDB0251685	pos	-	-	-	-	Alkaloids and derivatives	Tropane alkaloids	236.127	M+Na	C11H19NO3	5.9673	0.0101963	7.5294	-	Not Available	213058	162648	282075	293062	168531	197844	173450	162208	179127	174078	163397	163033	185109	181929	181829
pos_4097	PA(a-13:0/22:6(5Z,7Z,10Z,13Z,16Z,19Z)-OH(4))	metab_3429	-	-	-	HMDB0266871	pos	-	-	-	-	Not Available	Not Available	739.396	M+2Na-H	C38H63O9P	5.9673	0.122181	5.85026	-	Not Available	257208	310054	261441	318961	214228	286269	300660	251088	262189	231541	196937	221964	220537	267788	279666
pos_1307	Digitoxigenin bisdigitoxide	metab_342	-	-	-	HMDB0251275	pos	-	-	-	-	Lipids and lipid-like molecules	Steroids and steroid derivatives	635.374	M+H, M+Na	C35H54O10	5.9752	0.0689615	-8.05759	-	Steroid lactones	960903	915370	802201	734670	834047	835176	878969	885283	613023	643450	798343	762603	850023	829455	744871
pos_4099	1-beta-D-Arabinofuranosyl-5-fluorocytosine	metab_3431	-	-	-	HMDB0246793	pos	-	-	-	-	Nucleosides, nucleotides, and analogues	Pyrimidine nucleosides	303.112	M+ACN+H	C9H12FN3O5	5.9752	0.0325846	6.70912	-	Not Available	54742.8	154765	54937.7	31488.9	103747	76825.2	173810	238477	275082	249718	216585	256573	156178	166223	158702
pos_5356	17a-Ethynylestradiol	metab_4820	-	-	C07534	HMDB0001926	pos	-	-	-	-	Lipids and lipid-like molecules	Steroids and steroid derivatives	360.191	M+ACN+Na	C20H24O2	5.9752	0.0289916	-9.6488	57-63-6	Estrane steroids	53644	39634	60908	68607.1	55420.2	37623.5	65020.2	76721.6	97522.1	99065.4	66258.1	67667.3	62751.7	59343.3	60270
pos_5357	L-Norleucine	metab_4821	-	-	C01933	HMDB0001645	pos	-	-	-	-	Organic acids and derivatives	Carboxylic acids and derivatives	326.206	2M+ACN+Na	C6H13NO2	5.9752	0.0525762	4.30842	327-57-1	Amino acids, peptides, and analogues	113595	110846	84540.2	64416.7	115733	120811	56409.3	38635.9	29946.8	33469.1	55405.5	44563.6	77433.7	70130.1	76262.8
pos_5358	Arborinine	metab_4822	-	-	C10643	HMDB0030177	pos	-	-	-	-	Organoheterocyclic compounds	Quinolines and derivatives	250.088	M+H-2H2O	C16H15NO4	5.9752	0.0891124	5.01138	5489-57-6	Benzoquinolines	36997.6	64627.7	40587.5	60747.7	52433	49499.8	46491	46385	101978	75617.6	61285	67604.8	47896.6	49081.5	56308.5
pos_4100	Metazin	metab_3434	-	-	-	-	pos	-	-	-	-	-	-	391.228	M+H	C15H30N6O6	5.983	0.0506808	-3.96231	-	-	328976	301271	317436	343240	303534	338682	340034	323285	288810	304153	300198	334399	322475	315190	292361
pos_5346	Leucomycin	metab_4809	-	-	C14064	HMDB0254035	pos	-	-	-	-	Organic oxygen compounds	Organooxygen compounds	765.412	M+ACN+Na	C35H59NO13	5.983	0.13378	-4.03528	1392-21-8	Carbohydrates and carbohydrate conjugates	460940	503368	359211	443796	398644	449123	482312	551671	398893	457066	533201	420896	380989	361949	463154
pos_5352	3,4-Dihydroxybenzaldehyde	metab_4816	-	-	C16700	HMDB0059965	pos	-	-	-	-	Organic oxygen compounds	Organooxygen compounds	139.039	M+H	C7H6O3	5.983	0.141805	-2.5758	139-85-5	Carbonyl compounds	7622.12	9752.94	13866.2	19270.2	10614	9465.05	21053.2	24520.3	30210.1	22589.2	20899.7	18288.1	14329.7	14459.3	18243.5
pos_1304	Manumycin A	metab_339	-	-	C12111	LMFA08020185;HMDB0242678	pos	-	-	-	-	Organic oxygen compounds	Organooxygen compounds	551.28	M+H, M+Na	C31H38N2O7	5.9908	0.0761043	9.47945	52665-74-4	Carbonyl compounds	607450	651356	537881	571284	533277	548982	704409	677993	558654	578055	622828	538890	576387	604385	519712
pos_1303	Cucurbic acid	metab_338	-	-	C08482	HMDB0029388	pos	-	-	-	-	Lipids and lipid-like molecules	Fatty Acyls	195.137	M+H-H2O, M+Na	C12H20O3	5.9987	0.0346054	-2.57344	58240-50-9	Lineolic acids and derivatives	115029	103309	73975.7	79627.8	112335	97511.4	116567	108383	93093.9	94574.3	115163	115867	106243	100470	107141
pos_4107	Methylarbutin	metab_3441	-	-	C17599	HMDB0303383	pos	-	-	-	-	Organic oxygen compounds	Organooxygen compounds	319.139	M+CH3OH+H	C13H18O7	5.9987	0.0842243	-0.838148	6032-32-2	Carbohydrates and carbohydrate conjugates	110454	123240	99478.7	98776.1	118733	99968.2	91542.5	85334.2	92076.7	96871.7	87569.6	92622.4	101189	102437	87688.6
pos_5334	Cis-3-Hexenyl lactate	metab_4796	-	-	-	HMDB0036213	pos	-	-	-	-	Organic acids and derivatives	Carboxylic acids and derivatives	367.208	2M+Na	C9H16O3	5.9987	0.057776	-3.90278	61931-81-5	Carboxylic acid derivatives	78378.6	79543	46070.9	78653.2	69671.1	68298.2	176578	220154	156708	115215	156717	213801	123331	123790	111601
pos_5336	Carpasemine	metab_4798	-	-	-	HMDB0302474	pos	-	-	-	-	Benzenoids	Benzene and substituted derivatives	333.122	2M+H	C8H10N2S	5.9987	0.0194141	5.51169	-	Not Available	114515	601599	325477	207465	371409	333245	437450	429283	1.74853e+06	1.54523e+06	565987	547990	562075	584332	573400
pos_5337	17-Ethynyl-16-fluoroestradiol	metab_4799	-	-	-	HMDB0244769	pos	-	-	-	-	Lipids and lipid-like molecules	Steroids and steroid derivatives	297.166	M+H-H2O	C20H23FO2	5.9987	0.0226947	4.03698	-	Estrane steroids	396278	336790	357004	399014	339866	338391	484307	488612	396528	406528	431478	454637	396554	381732	381021
pos_5338	Fenspiride	metab_4800	-	-	-	HMDB0252224	pos	-	-	-	-	Organoheterocyclic compounds	Azaspirodecane derivatives	261.159	M+H	C15H20N2O2	5.9987	0.085381	-3.22397	-	Not Available	1861.09	3418.17	7728.81	2560.01	3090.27	6161.02	29986.6	26104.9	50683.5	22916.3	26254.8	30679.2	21611.5	18241.2	19641.2
pos_5339	9-Oxo-nonanoic acid	metab_4801	map00592;map01110	alpha-Linolenic acid metabolism;Biosynthesis of secondary metabolites	C16322	HMDB0094711;LMFA01060160	pos	-	-	Metabolism;Metabolism	Lipid metabolism;Global and overview maps	Lipids and lipid-like molecules	Fatty Acyls	214.143	M+ACN+H	C9H16O3	5.9987	0.054084	-4.03123	-	Fatty acids and conjugates	162449	159717	149125	143339	171011	155174	153178	141542	131856	139984	145830	145391	156175	154572	141326
pos_5340	Isopiperitenone	metab_4803	-	-	C02289	HMDB0302241	pos	-	-	-	-	Lipids and lipid-like molecules	Prenol lipids	168.138	M+NH4	C10H14O	5.9987	0.115722	-3.33601	529-01-1	Monoterpenoids	43893.4	43451.4	51372.6	40675.6	47296.9	44288.4	43846.6	40977.6	36023.2	39313.4	44904.1	40940.9	34585.9	42854.7	42284.8
pos_4109	N-[(3,5-dimethyl-1,2-oxazol-4-yl)methyl]-2-(2-methylphenoxy)acetamide	metab_3443	-	-	-	-	pos	-	-	-	-	-	-	275.138	M+H	C15H18N2O3	6.0065	0.0453266	-3.47472	-	-	2061.39	7853.63	5023.62	0	5063.28	3705.01	34873.6	41387.6	15361.7	6410.15	29895.5	36171.7	12705.4	11608.6	12279
pos_1299	4-Quinolinecarboxylic Acid	metab_332	-	-	C06414	HMDB0257047;MJDBOTE0000592	pos	-	-	-	-	Organoheterocyclic compounds	Quinolines and derivatives	174.054	M+H, 2M+H	C10H7NO2	6.0143	0.0495303	-2.76435	486-74-8	Quinoline carboxylic acids	69495.2	131088	113331	63543.9	95613	76042.9	64348.6	60799.5	46251.5	55595.8	76492.3	83934.2	65222.9	68593.2	72019.6
pos_4113	Loganin	metab_3448	map01100;map01110	Metabolic pathways;Biosynthesis of secondary metabolites	C01433	LMPR0102070001;HMDB0247827	pos	-	-	Metabolism;Metabolism	Global and overview maps;Global and overview maps	Lipids and lipid-like molecules	Prenol lipids	373.149	M+H-H2O	C17H26O10	6.0143	0.0927928	-0.00756607	18524-94-2	Terpene glycosides	62488.5	97599.6	44577.8	49406.5	74271.6	76337.8	47626.9	39803	39378.5	44280.3	57524.2	46649.7	65369.2	54916.7	57227.3
pos_5322	Met-Phe-Ile	metab_4783	-	-	-	-	pos	-	-	-	-	-	-	410.21	M+H	C20H31N3O4S	6.0143	0.0856125	-2.31754	-	-	85506.2	125339	89475.7	83354.1	94196.2	90511.2	118373	124289	151939	107452	111598	118422	111379	129969	129430
pos_5323	Prednisolone	metab_4784	-	-	C07369	HMDB0014998;LMST02030179;PW_C009315;MJDBOTE0001416	pos	-	-	-	-	Lipids and lipid-like molecules	Steroids and steroid derivatives	383.185	M+Na	C21H28O5	6.0143	0.222595	4.68849	50-24-8	Hydroxysteroids	24293.7	46019.4	7375.04	13657.4	35457.9	28124.5	78478.7	91308.7	21610.3	17196.9	58718.6	67933.6	23719	36694.5	35168.2
pos_5326	3-Oxo-alpha-ionol	metab_4787	-	-	-	HMDB0303805	pos	-	-	-	-	Lipids and lipid-like molecules	Prenol lipids	253.117	M+2Na-H	C13H20O2	6.0143	0.110219	-0.308767	-	Sesquiterpenoids	64604.7	80443.7	133415	62189.3	87022.9	76339.1	44110.9	40479.2	52006.4	51197.6	42268	46537	64913.9	67785.2	54687.4
pos_5319	3-(6-Aminopurin-9-yl)-5-(hydroxymethyl)cyclopentane-1,2-diol	metab_4779	-	-	-	HMDB0244841	pos	-	-	-	-	Nucleosides, nucleotides, and analogues	Nucleoside and nucleotide analogues	283.15	M+NH4	C11H15N5O3	6.0221	0.0200476	-3.91401	-	Cyclopentyl nucleosides	379492	325913	349114	379463	351243	370124	363800	378934	347360	341946	336064	371269	340620	346379	354474
pos_359	N-(N-Acetylmethionyl)dopamine	metab_2869	-	-	-	HMDB0244495	pos	-	-	-	-	Organic acids and derivatives	Carboxylic acids and derivatives	349.117	M+Na, M+2Na-H, M+H-2H2O	C15H22N2O4S	6.03	0.026783	-7.18903	-	Amino acids, peptides, and analogues	630172	1.40104e+06	747397	388376	1.01973e+06	927377	478722	474187	966364	1.07209e+06	589457	627566	784066	755081	744731
pos_5313	2,3-dinor-8-iso-PGF2a	metab_4773	-	-	-	-	pos	-	-	-	-	-	-	309.205	M+H-H2O	C18H30O5	6.03	0.142015	-3.68888	-	-	39921.5	41522.5	18748.9	27945.7	37453	50547.4	51738.6	80248.5	41857.1	44963.3	57201.6	74803	45253.4	36073.4	47635
pos_5316	1,2,5,6-Tetrahydro-4H-pyrrolo[3,2,1-ij]quinolin-4-one	metab_4776	-	-	C18487	HMDB0037113	pos	-	-	-	-	Organoheterocyclic compounds	Quinolines and derivatives	191.117	M+NH4	C11H11NO	6.03	0.172567	-3.51112	57369-32-1	Quinolones and derivatives	24921	36726.8	27640	19596.1	25719.5	27847.6	20804.7	15093	53670.5	38329.6	19983.9	18327.3	22909.3	27196.5	32385.1
pos_1290	HoPhe-Ile-OH	metab_323	-	-	-	-	pos	-	-	-	-	-	-	401.169	M+H, M+Na	C21H24N2O6	6.0378	0.0344419	-3.9138	-	-	69709.2	79802.1	73126.4	82654.7	106350	123425	240963	219659	127180	123936	194833	217078	119352	118324	126015
pos_355	Rhizoxin	metab_2825	-	-	-	HMDB0257197	pos	-	-	-	-	Lipids and lipid-like molecules	Prenol lipids	667.364	M+ACN+H, M+ACN+Na, M+2Na-H	C35H47NO9	6.0378	0.030244	7.7629	-	Terpene lactones	1.04264e+07	9.76006e+06	9.45312e+06	8.80159e+06	9.71219e+06	9.66499e+06	9.4015e+06	9.21137e+06	8.15829e+06	8.43469e+06	9.24785e+06	8.76339e+06	9.66756e+06	9.52958e+06	9.11879e+06
pos_4120	Sudan II	metab_3456	-	-	C19526	HMDB0258558	pos	-	-	-	-	Benzenoids	Naphthalenes	259.122	M+H-H2O	C18H16N2O	6.0378	0.0242335	-2.87021	3118-97-6	Naphthols and derivatives	0	6035.68	0	1727.81	9645.02	3654.64	19073.9	26102	58484.1	50847.5	26624.6	30943.2	17767.1	17713.3	17007.3
pos_4122	Indole-3-glycol aldehyde	metab_3458	map01100;map00380	Metabolic pathways;Tryptophan metabolism	C03230	HMDB0304393	pos	-	-	Metabolism;Metabolism	Global and overview maps;Amino acid metabolism	Organoheterocyclic compounds	Indoles and derivatives	351.132	2M+H	C10H9NO2	6.0378	0.0723625	-4.1961	-	Indoles	28332	89493.2	67141.6	22929.4	58658.2	40464.4	55430.2	74260.6	374377	276512	80492.6	74384.7	97683.3	85786.1	87086.2
pos_1287	1-[4-(propanoylamino)phenyl]cyclobutane-1-carboxylic acid	metab_319	-	-	-	-	pos	-	-	-	-	-	-	248.127	M+H, M+Na	C14H17NO3	6.0456	0.0232092	-3.44045	-	-	199304	167951	168997	154467	191612	173251	179940	182190	156164	156056	170969	163640	175015	170043	167183
pos_314	4,4'-Dihydroxy-5,5'-diisopropyl-2,2'-dimethyl-3,6-biphenyldione	metab_2371	-	-	-	HMDB0040760	pos	-	-	-	-	Lipids and lipid-like molecules	Prenol lipids	311.162	M+H-H2O, M+H, M+H-2H2O	C20H24O4	6.0456	0.274811	-7.60859	120866-14-0	Quinone and hydroquinone lipids	51806	48940.1	35505.3	38225.2	41274.8	18707	65014.6	47674.3	45279.6	40300.2	54339.7	53904.5	470232	715280	832508
pos_4127	Glutaminylarginine	metab_3463	-	-	-	HMDB0028791	pos	-	-	-	-	Organic acids and derivatives	Carboxylic acids and derivatives	267.156	M+H-2H2O	C11H22N6O4	6.0456	0.0758678	-1.92383	126590-89-4	Amino acids, peptides, and analogues	93072.9	67262.2	76157.8	72561.4	83460	88229.3	57337.1	49211.6	63196.5	56536.6	74840.1	71977.5	65100.9	72532.9	62843.1
pos_5292	Linalyl acetate	metab_4750	-	-	C09863	LMPR0102010009;HMDB0039522	pos	-	-	-	-	Lipids and lipid-like molecules	Prenol lipids	161.132	M+H-2H2O	C12H20O2	6.0456	0.132185	-2.49218	115-95-7	Monoterpenoids	42578.3	41517.8	36945.3	39858.2	37466.3	42641.8	80641.9	64913.2	79799.2	69324.2	81085.2	80269.4	61010.1	50430.4	47743.1
pos_5283	Senecionine N-oxide	metab_4741	map01110	Biosynthesis of secondary metabolites	C15612	HMDB0258230	pos	-	-	Metabolism	Global and overview maps	Alkaloids and derivatives	Not Available	316.156	M+H-2H2O	C18H25NO6	6.0535	0.0646377	6.13106	-	Not Available	42496.3	63984.3	23052.3	32378.3	48736.5	41670.8	39302.1	59276.9	86812.9	73614	49169.2	58839.3	51281.6	48248.3	54894.3
pos_5284	10-Hydroxycarbazepine	metab_4742	-	-	C07493	HMDB0060676;PW_C040604	pos	-	-	-	-	Organoheterocyclic compounds	Benzazepines	277.096	M+Na	C15H14N2O2	6.0535	0.036674	5.51102	29331-92-8	Dibenzazepines	11995.8	106376	17189.7	2120.3	68300.4	44293.5	15991.8	13754.4	80836.3	93145.3	24388.9	29499.4	37675.4	35154.9	37231.3
pos_4135	Isophorone	metab_3472	-	-	C14743	HMDB0031195	pos	-	-	-	-	Organic oxygen compounds	Organooxygen compounds	139.111	M+H	C9H14O	6.0612	0.0454258	-2.83634	78-59-1	Carbonyl compounds	52315.4	66193	38728.8	57559.2	91470.5	84169.9	56264.2	51196.4	72382.3	76752.1	53857.9	60405.2	82846.9	87375	90719.7
pos_4136	(E)-8(9)-p-Menthen-1,2-diol	metab_3473	-	-	-	HMDB0302248	pos	-	-	-	-	Lipids and lipid-like molecules	Prenol lipids	212.164	M+ACN+H	C10H18O2	6.0612	0.075358	-3.60165	-	Monoterpenoids	17130	42527.5	21492.4	52100.3	11265.4	21823	32071.9	24671.4	28803.7	16640.3	17058.8	28635.9	31851.3	34446.6	37043
pos_5273	PIP(TXB2/20:0)	metab_4730	-	-	-	HMDB0279491	pos	-	-	-	-	Not Available	Not Available	542.277	M+H+Na	C49H90O20P2	6.0612	0.0888173	7.20257	-	Not Available	777258	654203	922348	604610	858576	730509	677350	711076	686952	832210	697820	569423	797056	939196	822679
pos_5276	Salicin	metab_4733	map00010	Glycolysis / Gluconeogenesis	C01451	HMDB0003546	pos	-	-	Metabolism	Carbohydrate metabolism	Organic oxygen compounds	Organooxygen compounds	251.09	M+H-2H2O	C13H18O7	6.0612	0.215506	-3.27325	138-52-3	Carbohydrates and carbohydrate conjugates	7535.5	17804	1570.4	1953.67	18183.8	6063.82	35501.4	28499.9	12713.4	15301.7	37760.9	34601	12831.6	19897.4	16456.7
pos_5278	p-Coumaraldehyde	metab_4735	map01100;map01110	Metabolic pathways;Biosynthesis of secondary metabolites	C05608	HMDB0040986	pos	-	-	Metabolism;Metabolism	Global and overview maps;Global and overview maps	Phenylpropanoids and polyketides	Cinnamaldehydes	190.086	M+ACN+H	C9H8O2	6.0612	0.0546475	-4.07082	20711-53-9;2538-87-6	Not Available	44083	47955.6	70503.1	42049.9	41978	55289.4	21843	25710.9	39003.2	33236.7	29610.7	23758	47985.9	43283.8	44323.5
pos_353	Alpha-Ionone	metab_2803	-	-	C12286	HMDB0059883	pos	-	-	-	-	Lipids and lipid-like molecules	Prenol lipids	193.158	M+H-H2O, M+H, M+2Na-H	C13H20O	6.069	0.0406428	-2.88954	127-41-3	Sesquiterpenoids	301433	265575	274670	237787	273291	287564	200284	167677	188499	237187	224203	237136	238727	242413	224327
pos_4139	Pyridine N-oxide glucuronide	metab_3476	-	-	-	HMDB0061177	pos	-	-	-	-	Organic oxygen compounds	Organooxygen compounds	255.076	M+H-H2O	C11H14NO7+	6.069	0.103426	6.49144	-	Carbohydrates and carbohydrate conjugates	87698.8	93450.9	78382.2	64826.5	93754.8	97297.2	63701.4	62753.7	66725.9	73747	56126.8	68302.5	78226.2	67128.7	64624.7
pos_4140	16-Hydroxyhexadecanoic acid	metab_3478	map01100;map00073	Metabolic pathways;Cutin, suberine and wax biosynthesis	C18218	HMDB0006294	pos	-	-	Metabolism;Metabolism	Global and overview maps;Lipid metabolism	Lipids and lipid-like molecules	Fatty Acyls	290.268	M+NH4	C16H32O3	6.069	0.0563101	-4.16479	506-13-8	Fatty acids and conjugates	382223	443916	225729	191497	207980	191806	375873	377511	229883	260329	340493	309494	251435	279820	258244
pos_5261	Phlorisobutyrophenone	metab_4717	-	-	C07351	HMDB0304461	pos	-	-	-	-	Organic oxygen compounds	Organooxygen compounds	219.064	M+Na	C10H12O4	6.0768	0.17006	8.50714	-	Carbonyl compounds	17741.3	1742.37	23218.1	51604.9	6119.54	11152.6	22945.3	13245.6	49725.1	28169.7	29541	16706.7	22637.4	19105.5	26874.1
pos_1279	Azacridone A	metab_310	-	-	-	HMDB0040367	pos	-	-	-	-	Organoheterocyclic compounds	Benzopyrans	273.101	M+H-2H2O, M+Na	C18H16N2O3	6.0846	0.0840108	-3.3467	150050-14-9	1-benzopyrans	64743.1	233204	40954.3	9938.83	156414	119997	97062	122896	114456	165492	130110	173599	123190	108155	127201
pos_4150	Prostaglandin F-main urinary metabolite	metab_3489	-	-	-	HMDB0258925;HMDB0256371	pos	-	-	-	-	Lipids and lipid-like molecules	Fatty Acyls	325.198	M+H-H2O	C18H30O6	6.0846	0.108592	-9.83304	-	Eicosanoids	51137.1	40960.3	26106.9	43113.2	42288.6	43319.8	121917	130576	85736.2	71892.4	98809.3	104778	71921.3	59359.4	60517.2
[truncated: 117 more rows]

## Sheet: 52 
ID	Metabolite	Metab ID	KEGG Pathway ID	KEGG Pathway Description	KEGG Compound ID	Library ID	Mode	KEGG Compound First Category	KEGG Compound Second Category	KEGG Pathway First Category	KEGG Pathway Second Category	HMDB Superclass	HMDB Class	M/Z	Adducts	Formula	Retention time	RSD	Mass Error	CAS ID	HMDB Subclass	FWT1	FWT2	FWT3	FWT4	FWT5	FWT6	FMT1	FMT2	FMT3	FMT4	FMT5	FMT6	QC01	QC02	QC03
[truncated: 52 more rows]

[truncated: 1 more sheets: 6 ]
