# Supplementary material for: The Mechanism of Transcription Factor Swi6 in Regulating Growth and Pathogenicity of Ceratocystis fimbriata: Insights from Non-Targeted Metabolomics
Source: Microorganisms. 2023 Oct 30;11(11):2666. doi: 10.3390/microorganisms11112666 (PMC10673406; doi:10.3390/microorganisms11112666)
Supplement: Supplementary file 1 [file microorganisms-11-02666-s001.zip › Supplementary Table/Table S3 Potential metabolites in NEG mode.xlsx]

## Sheet: 1106
ID	Metabolite	Metab ID	KEGG Pathway ID	KEGG Pathway Description	KEGG Compound ID	Library ID	Mode	KEGG Compound First Category	KEGG Compound Second Category	KEGG Pathway First Category	KEGG Pathway Second Category	HMDB Superclass	HMDB Class	M/Z	Adducts	Formula	Retention time	RSD	Mass Error	CAS ID	HMDB Subclass	FWT1	FWT2	FWT3	FWT4	FWT5	FWT6	FMT1	FMT2	FMT3	FMT4	FMT5	FMT6	QC01	QC02	QC03
neg_101	METHYLORSELLINIC ACID, ETHYL ESTER	metab_9087	-	-	-	-	neg	-	-	-	-	-	-	209.081	M-H, 2M-H, M-H2O-H	C11H14O4	5.1477	0.0342492	-4.00905	-	-	4.74491e+06	5.30388e+06	3.80675e+06	4.34819e+06	4.86446e+06	4.66176e+06	5.1899e+06	5.24527e+06	3.98934e+06	4.03762e+06	5.2794e+06	5.77244e+06	4.94484e+06	4.71027e+06	4.63124e+06
neg_1055	Glycerophosphoinositol	metab_9136	-	-	C01225	HMDB0011649	neg	-	-	-	-	Lipids and lipid-like molecules	Glycerophospholipids	333.059	M-H	C9H19O11P	0.5539	0.122515	-1.99068	129830-95-1	Glycerophosphoinositols	1.76452e+06	1.78697e+06	1.48962e+06	1.57986e+06	1.49548e+06	1.46013e+06	2.61147e+06	2.0765e+06	2.34937e+06	2.52425e+06	2.48468e+06	2.07004e+06	1.65806e+06	2.11696e+06	1.97349e+06
neg_11	2,4,6(1H,3H,5H)-Pyrimidinetrione, 5-ethyl-5-(3-hydroxy-1-methylbutyl)-	metab_9185	-	-	-	HMDB0246099	neg	-	-	-	-	Organoheterocyclic compounds	Diazines	241.119	M-H, 2M-H, M+Cl, M-H2O-H	C11H18N2O4	4.7163	0.0102406	-2.93605	-	Pyrimidines and pyrimidine derivatives	6.44946e+07	6.34843e+07	6.34751e+07	6.59744e+07	6.28957e+07	6.4291e+07	6.29967e+07	6.3529e+07	6.72222e+07	6.4984e+07	6.3403e+07	6.37994e+07	6.32397e+07	6.44883e+07	6.3533e+07
neg_1170	4'-o-Methyl-(-)-epicatechin-5-o-sulphate	metab_9264	-	-	-	HMDB0029182	neg	-	-	-	-	Phenylpropanoids and polyketides	Flavonoids	389.01	M+K-2H	C16H16O7S	0.6661	0.0977551	0.490301	-	O-methylated flavonoids	133362	118330	120385	106777	108480	126272	106139	107727	99661.1	103279	91805	99216.4	122599	111585	100770
neg_1178	Diethyl Hydrogen Phosphate	metab_9272	-	-	C06608	HMDB0012209	neg	-	-	-	-	Organic acids and derivatives	Organic phosphoric acids and derivatives	199.037	M+FA-H	C4H11O4P	0.6898	0.0581768	-6.28921	598-02-7	Phosphate esters	111475	63082.4	180821	172295	84286.9	122079	63907.3	23501.5	125586	138846	60831.2	42316.6	95806.9	96926.5	106366
neg_1185	Gamma-D-Glutamylglycine	metab_9280	-	-	-	-	neg	-	-	-	-	-	-	203.066	M-H	C7H12N2O5	0.6978	0.0611046	-4.56733	-	-	149770	159853	208189	203942	172446	170238	190115	166226	201838	193302	185916	181660	176644	197776	195540
neg_1188	8-Oxo-dGMP	metab_9283	-	-	C19968	HMDB0011670	neg	-	-	-	-	Nucleosides, nucleotides, and analogues	Purine nucleotides	344.039	M-H2O-H	C10H14N5O8P	0.6978	0.0498732	-2.55789	127027-50-3	Purine deoxyribonucleotides	103952	117824	121646	109189	114979	121662	103636	114425	84596.1	104462	102993	112689	111578	105233	116266
neg_1234	L-galactono-1,4-lactone	metab_9335	map01100;map01110;map00053;map01240	Metabolic pathways;Biosynthesis of secondary metabolites;Ascorbate and aldarate metabolism;Biosynthesis of cofactors	C01115	HMDB0304401	neg	-	-	Metabolism;Metabolism;Metabolism;Metabolism	Global and overview maps;Global and overview maps;Carbohydrate metabolism;Global and overview maps	Organoheterocyclic compounds	Lactones	177.039	M-H	C6H10O6	0.7768	0.00235355	-5.64578	1668-08-2	Gamma butyrolactones	174543	195296	206331	181881	196133	189393	174170	162310	177598	191046	167077	165219	172505	172062	171696
neg_1235	2-(Acetylamino)-2-deoxy-alpha-D-mannopyranose	metab_9336	-	-	C02711	HMDB0248228	neg	-	-	-	-	Organic oxygen compounds	Organooxygen compounds	202.071	M-H2O-H	C8H15NO6	0.7768	0.0351615	-4.33357	-	Carbohydrates and carbohydrate conjugates	123374	117110	149576	117168	112951	110277	33980.8	36081	84501.5	88076.1	43220.9	33718.7	89355.9	83336.3	85754.3
neg_1253	Deoxyribose	metab_9356	map01100;map00030	Metabolic pathways;Pentose phosphate pathway	C01801	HMDB0245099;HMDB0003224	neg	Carbohydrates	Monosaccharides	Metabolism;Metabolism	Global and overview maps;Carbohydrate metabolism	Organic oxygen compounds	Organooxygen compounds	133.049	M-H	C5H10O4	0.8004	0.0348641	-8.75048	533-67-5	Carbonyl compounds	254844	272227	323818	275079	281084	274153	232641	227336	298277	302080	249629	245490	244831	262376	255851
neg_1312	Adenosine 5'-Monophosphate	metab_9422	map01100;map01110;map01232;map00230;map01240	Metabolic pathways;Biosynthesis of secondary metabolites;Nucleotide metabolism;Purine metabolism;Biosynthesis of cofactors	C00020	HMDB0000045;MJDBOTE0000497	neg	Nucleic acids	Nucleotides	Metabolism;Metabolism;Metabolism;Metabolism;Metabolism	Global and overview maps;Global and overview maps;Global and overview maps;Nucleotide metabolism;Global and overview maps	Nucleosides, nucleotides, and analogues	Purine nucleotides	346.055	M-H	C10H14N5O7P	0.9679	0.0256472	-2.29369	61-19-8	Purine ribonucleotides	129089	209175	16114.6	123538	155991	99324.7	204267	225463	327631	285534	211361	202678	197481	187603	192640
neg_1352	Cytosine deoxyribonucleoside	metab_9466	map00240;map01100;map02010;map01232	Pyrimidine metabolism;Metabolic pathways;ABC transporters;Nucleotide metabolism	C00881	HMDB0000014;HMDB0250725	neg	Nucleic acids	Nucleosides	Metabolism;Metabolism;Environmental Information Processing;Metabolism	Nucleotide metabolism;Global and overview maps;Membrane transport;Global and overview maps	Nucleosides, nucleotides, and analogues	Pyrimidine nucleosides	272.088	M+FA-H	C9H13N3O4	1.0401	0.0987502	-3.20989	951-77-9	Pyrimidine 2''-deoxyribonucleosides	108539	113313	119822	118992	117280	119075	129222	113751	127194	114835	130284	111852	146255	120906	141363
neg_1353	Uridine 5'-monophosphate	metab_9467	map00240;map01100;map01232;map01240	Pyrimidine metabolism;Metabolic pathways;Nucleotide metabolism;Biosynthesis of cofactors	C00105	PW_C000194;HMDB0000288	neg	Nucleic acids	Nucleotides	Metabolism;Metabolism;Metabolism;Metabolism	Nucleotide metabolism;Global and overview maps;Global and overview maps;Global and overview maps	Nucleosides, nucleotides, and analogues	Pyrimidine nucleotides	305.017	M-H2O-H	C9H13N2O9P	1.0401	0.0412068	-2.33791	58-97-9	Pyrimidine ribonucleotides	2.49817e+06	2.52042e+06	2.50941e+06	2.49998e+06	2.50952e+06	2.54042e+06	2.6621e+06	2.48226e+06	2.64998e+06	2.53272e+06	2.5896e+06	2.43647e+06	2.80776e+06	2.68869e+06	2.91986e+06
neg_1362	N2-gamma-L-Glutamyl-L-arginine	metab_9477	-	-	-	HMDB0303468;HMDB0029143	neg	-	-	-	-	Organic acids and derivatives	Carboxylic acids and derivatives	284.136	M-H2O-H	C11H21N5O5	1.0481	0.0541772	-2.48814	31106-03-3	Amino acids, peptides, and analogues	495479	497045	470519	491947	488554	508216	536583	511855	567760	509509	532840	476521	573377	537552	599033
neg_1368	UDP-N-acetyl-D-mannosamine	metab_9483	map01100;map00520;map01250	Metabolic pathways;Amino sugar and nucleotide sugar metabolism;Biosynthesis of nucleotide sugars	C01170	HMDB0013112	neg	-	-	Metabolism;Metabolism;Metabolism	Global and overview maps;Carbohydrate metabolism;Global and overview maps	Nucleosides, nucleotides, and analogues	Pyrimidine nucleotides	606.072	M-H	C17H27N3O17P2	1.0481	0.0318321	-3.03566	-	Pyrimidine nucleotide sugars	1.73667e+06	2.00054e+06	1.72435e+06	1.73654e+06	1.71425e+06	1.60767e+06	2.59178e+06	2.64434e+06	4.20309e+06	3.58799e+06	2.70425e+06	2.63103e+06	2.34994e+06	2.48849e+06	2.48e+06
neg_1374	Gamma-Glutamylglutamine	metab_9490	-	-	C05283	HMDB0029147;HMDB0011738	neg	-	-	-	-	Organic acids and derivatives	Carboxylic acids and derivatives	256.093	M-H2O-H	C10H17N3O6	1.0641	0.017315	-2.59152	10148-81-9;1466-50-8	Amino acids, peptides, and analogues	1.43268e+06	1.38647e+06	1.45547e+06	1.43198e+06	1.39965e+06	1.40436e+06	1.3106e+06	1.19289e+06	1.19335e+06	1.20014e+06	1.27592e+06	1.2523e+06	1.38262e+06	1.39461e+06	1.42936e+06
neg_1376	UDP-glucose	metab_9492	map01100;map01110;map00561;map01240;map00520;map00040;map00053;map00052;map00500;map01250	Metabolic pathways;Biosynthesis of secondary metabolites;Glycerolipid metabolism;Biosynthesis of cofactors;Amino sugar and nucleotide sugar metabolism;Pentose and glucuronate interconversions;Ascorbate and aldarate metabolism;Galactose metabolism;Starch and sucrose metabolism;Biosynthesis of nucleotide sugars	C00029	HMDB0000286	neg	Vitamins and cofactors	Cofactors	Metabolism;Metabolism;Metabolism;Metabolism;Metabolism;Metabolism;Metabolism;Metabolism;Metabolism;Metabolism	Global and overview maps;Global and overview maps;Lipid metabolism;Global and overview maps;Carbohydrate metabolism;Carbohydrate metabolism;Carbohydrate metabolism;Carbohydrate metabolism;Carbohydrate metabolism;Global and overview maps	Nucleosides, nucleotides, and analogues	Pyrimidine nucleotides	565.046	M-H	C15H24N2O17P2	1.0641	0.0362109	-3.23517	133-89-1	Pyrimidine nucleotide sugars	1.05211e+06	1.07832e+06	1.0264e+06	1.19411e+06	958302	982811	1.30872e+06	1.47929e+06	2.07954e+06	1.75584e+06	1.41243e+06	1.39871e+06	1.2726e+06	1.3494e+06	1.36111e+06
neg_1378	Leucyl-Arginine	metab_9494	-	-	-	HMDB0028923	neg	-	-	-	-	Organic acids and derivatives	Carboxylic acids and derivatives	286.188	M-H	C12H25N5O3	1.0721	0.0477957	-2.4392	-	Amino acids, peptides, and analogues	31993.6	86541.6	210618	92031.5	84622.8	91217	217793	183252	278472	278225	204273	167443	174997	162613	178161
neg_1382	Diglycolic acid	metab_9499	-	-	-	HMDB0251283	neg	-	-	-	-	Organic acids and derivatives	Carboxylic acids and derivatives	115.002	M-H2O-H	C4H6O5	1.0801	0.0245818	-9.28567	-	Dicarboxylic acids and derivatives	338449	339809	321293	310706	341345	333163	413355	509696	284911	313725	377657	418931	367209	364865	381714
neg_1384	3-[(2-Aminoethylamino)methyl]-3-[bis(carboxymethyl)amino]pentanedioic acid	metab_9501	-	-	-	HMDB0257931	neg	-	-	-	-	Organic acids and derivatives	Carboxylic acids and derivatives	316.114	M-H2O-H	C12H21N3O8	1.0801	0.0375885	-2.86921	-	Tetracarboxylic acids and derivatives	351631	354545	362914	333877	353869	368808	350998	361678	326409	351180	366385	331194	351202	377902	359689
neg_1387	Deoxyuridine	metab_9504	map00240;map01100;map02010;map01232	Pyrimidine metabolism;Metabolic pathways;ABC transporters;Nucleotide metabolism	C00526	HMDB0000012;HMDB0245528;PW_C000007;MJDBOTE0000510	neg	Nucleic acids	Nucleosides	Metabolism;Metabolism;Environmental Information Processing;Metabolism	Nucleotide metabolism;Global and overview maps;Membrane transport;Global and overview maps	Nucleosides, nucleotides, and analogues	Pyrimidine nucleosides	273.072	M+FA-H	C9H12N2O5	1.088	0.0155939	-2.33671	951-78-0	Pyrimidine 2''-deoxyribonucleosides	1.17357e+06	1.1717e+06	1.28591e+06	1.14126e+06	1.12866e+06	1.13366e+06	1.14445e+06	1.18391e+06	1.22591e+06	1.18953e+06	1.22085e+06	1.20826e+06	1.20397e+06	1.2421e+06	1.22416e+06
neg_1391	Pollenin A	metab_9509	-	-	C02806	HMDB0303704	neg	-	-	-	-	Phenylpropanoids and polyketides	Flavonoids	649.079	2M+FA-H	C15H10O7	1.096	0.19297	-6.93608	-	Flavones	286407	280869	294599	255073	303494	452461	133792	187953	120919	130324	118073	103047	224411	152113	204846
neg_1395	Gamma-Glutamylaspartic acid	metab_9513	-	-	-	HMDB0030419	neg	-	-	-	-	Organic acids and derivatives	Carboxylic acids and derivatives	243.061	M-H2O-H	C9H14N2O7	1.112	0.0221224	-2.92771	16804-55-0	Amino acids, peptides, and analogues	4.04845e+06	4.10181e+06	4.42321e+06	4.06347e+06	4.14946e+06	4.18871e+06	3.89141e+06	3.73403e+06	3.76532e+06	3.90202e+06	3.92789e+06	3.82488e+06	4.01424e+06	4.06981e+06	4.19124e+06
neg_1399	o-Succinyl-L-homoserine	metab_9517	map01100;map00270;map01110;map00920;map01230	Metabolic pathways;Cysteine and methionine metabolism;Biosynthesis of secondary metabolites;Sulfur metabolism;Biosynthesis of amino acids	C01118	HMDB0255868	neg	-	-	Metabolism;Metabolism;Metabolism;Metabolism;Metabolism	Global and overview maps;Amino acid metabolism;Global and overview maps;Energy metabolism;Global and overview maps	Organic acids and derivatives	Carboxylic acids and derivatives	200.055	M-H2O-H	C8H13NO6	1.12	0.0141408	-4.49158	1492-23-5	Amino acids, peptides, and analogues	426630	424212	414538	387554	430547	448487	408277	391743	364833	396613	401600	378786	402629	413952	410334
neg_1401	N-formimidoyl-glutamic acid	metab_9521	map01100;map00340	Metabolic pathways;Histidine metabolism	C00439	HMDB0000854;HMDB0255140	neg	-	-	Metabolism;Metabolism	Global and overview maps;Amino acid metabolism	Organic acids and derivatives	Carboxylic acids and derivatives	173.056	M-H	C6H10N2O4	1.128	0.00517117	-6.34438	816-90-0	Amino acids, peptides, and analogues	61080.6	53243.9	103991	112604	69325.5	81806.8	178164	174669	203387	186719	192601	192685	135625	134818	136214
neg_1405	6-Hydroxynicotinic Acid	metab_9525	map01100;map00760	Metabolic pathways;Nicotinate and nicotinamide metabolism	C01020	HMDB0002658;MJDBOTE0000658	neg	-	-	Metabolism;Metabolism	Global and overview maps;Metabolism of cofactors and vitamins	Organoheterocyclic compounds	Pyridines and derivatives	138.018	M-H	C6H5NO3	1.136	0.0577041	-8.66326	5006-66-6	Pyridinecarboxylic acids and derivatives	359366	350685	346333	304108	360886	364477	299594	290490	255437	303769	297008	286922	346977	314081	314860
neg_1424	Adenosine 3'-monophosphate	metab_9546	map01100;map00230	Metabolic pathways;Purine metabolism	C01367	HMDB0003540	neg	-	-	Metabolism;Metabolism	Global and overview maps;Nucleotide metabolism	Nucleosides, nucleotides, and analogues	Ribonucleoside 3''-phosphates	346.055	M-H	C10H14N5O7P	1.1836	0.0288096	-2.82323	84-21-9	Not Available	839136	442710	1.36577e+06	1.04556e+06	616331	812132	318317	298963	449308	498492	299993	305814	613213	648178	622624
neg_1431	Arginylhistidine	metab_9554	-	-	-	HMDB0028711	neg	-	-	-	-	Organic acids and derivatives	Carboxylic acids and derivatives	332.146	M+Na-2H	C12H21N7O3	1.1916	0.0782817	1.03397	155114-05-9	Amino acids, peptides, and analogues	72756.9	153755	83418.3	91824.3	119445	91180.7	304478	310221	349850	241875	283800	287019	191914	215465	186258
neg_1432	3-o-fucopyranosyl-2-acetamido-2-deoxyglucopyranose	metab_9555	-	-	-	HMDB0006700	neg	-	-	-	-	Lipids and lipid-like molecules	Fatty Acyls	412.146	M+FA-H	C14H25NO10	1.1916	0.0569495	0.0475476	52630-68-9	Fatty acyl glycosides	520184	549653	523597	496305	551380	547935	504196	465966	450308	459790	501244	456530	511341	518484	466117
neg_1445	Pro-Pro-Pro	metab_9569	-	-	-	HMDB0256689	neg	-	-	-	-	Organic acids and derivatives	Carboxylic acids and derivatives	330.141	M+Na-2H	C15H23N3O4	1.2394	0.0643762	-9.0974	-	Amino acids, peptides, and analogues	105510	314464	323389	243026	281434	268297	371192	352421	435024	415867	338147	376347	307412	331694	292065
neg_1452	Thymidine glycol	metab_9577	-	-	-	HMDB0042036	neg	-	-	-	-	Nucleosides, nucleotides, and analogues	Pyrimidine nucleosides	275.088	M-H	C10H16N2O7	1.2553	0.00713024	-2.36835	32645-65-1	Pyrimidine 2''-deoxyribonucleosides	228835	272605	369648	306861	265309	266965	382581	369808	447027	403443	366063	348961	337690	339972	335159
neg_1454	Trans-Aconitic Acid	metab_9579	map01100;map00660	Metabolic pathways;C5-Branched dibasic acid metabolism	C02341	HMDB0000958;MJDBOTE0001106	neg	Organic acids	Carboxylic acids	Metabolism;Metabolism	Global and overview maps;Carbohydrate metabolism	Organic acids and derivatives	Carboxylic acids and derivatives	173.008	M-H	C6H6O6	1.2718	0.0135329	-6.17916	4023-65-8	Tricarboxylic acids and derivatives	2.01137e+06	1.97775e+06	2.0518e+06	2.0622e+06	1.92744e+06	2.01383e+06	1.58205e+06	1.63344e+06	1.8331e+06	1.78286e+06	1.67968e+06	1.70512e+06	1.8319e+06	1.8709e+06	1.87899e+06
neg_1464	(2S,5R)-2,6-Diamino-5-[(2R,3R,4S,5R,6R)-3,4,5-trihydroxy-6-(hydroxymethyl)oxan-2-yl]oxyhexanoic acid	metab_9589	-	-	-	HMDB0246151	neg	-	-	-	-	Benzenoids	Phenol ethers	361.099	M+K-2H	C12H24N2O8	1.3037	0.0290159	-8.5006	-	Anisoles	262794	299410	362540	279087	274199	264241	265134	286595	268953	256902	289286	271898	256707	270937	268942
neg_1475	3,4-Dihydroxy-2-hydroxymethyl-1-pyrrolidinepropanamide	metab_9601	-	-	-	HMDB0039948	neg	-	-	-	-	Organoheterocyclic compounds	Pyrrolidines	203.103	M-H	C8H16N2O4	1.3517	0.0186051	-4.72039	-	N-alkylpyrrolidines	517974	972761	1.40833e+06	1.03745e+06	941842	979653	1.39165e+06	1.25533e+06	1.45174e+06	1.43766e+06	1.34206e+06	1.28545e+06	1.21297e+06	1.17438e+06	1.21313e+06
neg_1476	Edta oxalate	metab_9602	-	-	-	HMDB0251707	neg	-	-	-	-	Organic acids and derivatives	Carboxylic acids and derivatives	413.022	M+Cl	C12H14N2O12	1.3517	0.153755	-6.45556	-	Hexacarboxylic acids and derivatives	1.91794e+06	1.76112e+06	1.76698e+06	1.68146e+06	1.63012e+06	1.65187e+06	1.24007e+06	1.18741e+06	1.25114e+06	1.34658e+06	1.24573e+06	1.27707e+06	1.77795e+06	1.41115e+06	1.34708e+06
neg_1478	Adenine	metab_9604	map01100;map01110;map01232;map00230	Metabolic pathways;Biosynthesis of secondary metabolites;Nucleotide metabolism;Purine metabolism	C00147	HMDB0000034;PW_C000024;MJDBOTE0000759	neg	Nucleic acids	Bases	Metabolism;Metabolism;Metabolism;Metabolism	Global and overview maps;Global and overview maps;Global and overview maps;Nucleotide metabolism	Organoheterocyclic compounds	Imidazopyrimidines	134.046	M-H	C5H5N5	1.3597	0.0243515	-8.86378	73-24-5	Purines and purine derivatives	1.81405e+06	1.82394e+06	1.85128e+06	1.9049e+06	1.83108e+06	1.86295e+06	1.68163e+06	1.69173e+06	1.77951e+06	1.79532e+06	1.7562e+06	1.76299e+06	1.73815e+06	1.79697e+06	1.82306e+06
neg_1495	Asparaginyl-Valine	metab_9623	-	-	-	HMDB0028744	neg	-	-	-	-	Organic acids and derivatives	Carboxylic acids and derivatives	230.114	M-H	C9H17N3O4	1.4557	0.00643429	-3.63251	-	Amino acids, peptides, and analogues	514406	999841	1.41422e+06	1.09187e+06	967160	1.02583e+06	1.34925e+06	1.2532e+06	1.48891e+06	1.48821e+06	1.3971e+06	1.2693e+06	1.21243e+06	1.20254e+06	1.21791e+06
neg_1498	5-Methyldeoxycytidine	metab_9626	-	-	C03592	HMDB0002224	neg	-	-	-	-	Nucleosides, nucleotides, and analogues	Pyrimidine nucleosides	286.104	M+FA-H	C10H15N3O4	1.4637	0.0340698	-3.19535	838-07-3	Pyrimidine 2''-deoxyribonucleosides	259354	300255	297894	271184	293203	272196	286785	285355	319006	303093	307740	292509	276147	292872	276342
neg_1500	D-Xylono-1,5-lactone	metab_9630	map01100;map00040	Metabolic pathways;Pentose and glucuronate interconversions	C02266	HMDB0011676	neg	-	-	Metabolism;Metabolism	Global and overview maps;Carbohydrate metabolism	Organoheterocyclic compounds	Lactones	147.029	M-H	C5H8O5	1.4877	0.0126927	-7.7329	-	Delta valerolactones	753811	656069	1.07954e+06	974246	713562	789292	657784	606889	1.06318e+06	973405	694529	620285	819399	804107	823847
neg_1503	Gamma-Glutamylmethionine	metab_9633	-	-	-	HMDB0034367	neg	-	-	-	-	Organic acids and derivatives	Carboxylic acids and derivatives	277.086	M-H	C10H18N2O5S	1.5197	0.0617858	-2.65416	17663-87-5	Amino acids, peptides, and analogues	130751	127994	282546	162114	148115	159279	241111	167586	187932	204475	150625	155909	158805	173064	179353
neg_1504	Trans-4-Hydroxy-L-proline	metab_9634	map01100;map00470;map00330;map02010	Metabolic pathways;D-Amino acid metabolism;Arginine and proline metabolism;ABC transporters	C01157	HMDB0000725	neg	Peptides	Amino acids	Metabolism;Metabolism;Metabolism;Environmental Information Processing	Global and overview maps;Metabolism of other amino acids;Amino acid metabolism;Membrane transport	Organic acids and derivatives	Carboxylic acids and derivatives	130.05	M-H	C5H9NO3	1.5357	0.01912	-9.25717	51-35-4	Amino acids, peptides, and analogues	1.02944e+06	1.02147e+06	1.07977e+06	1.05677e+06	1.01821e+06	1.03327e+06	884628	886223	1.01812e+06	999861	936867	929255	966634	989494	1.00406e+06
neg_1506	Etodolac	metab_9636	-	-	C06991	PW_C009220;HMDB0014887;MJDBOTE0001379	neg	-	-	-	-	Organoheterocyclic compounds	Indoles and derivatives	308.125	M+Na-2H	C17H21NO3	1.5437	0.0466275	-7.84362	41340-25-4	Indolyl carboxylic acids and derivatives	131364	205867	494985	322136	238522	259475	603095	462796	556598	535899	479512	464109	360427	373226	395120
neg_1507	Leucyl-Glutamine	metab_9637	-	-	-	HMDB0028927	neg	-	-	-	-	Organic acids and derivatives	Carboxylic acids and derivatives	258.145	M-H	C11H21N3O4	1.5517	0.00718065	-2.77994	-	Amino acids, peptides, and analogues	760592	1.53112e+06	3.51392e+06	2.07382e+06	1.58673e+06	1.72093e+06	3.96837e+06	3.5208e+06	3.43086e+06	3.39068e+06	3.36651e+06	3.38259e+06	2.67391e+06	2.64412e+06	2.67984e+06
neg_1511	Gaboxadol	metab_9642	-	-	C13693	HMDB0252570	neg	-	-	-	-	Organic nitrogen compounds	Organonitrogen compounds	185.056	M+FA-H	C6H8N2O2	1.5757	0.0212127	-7.46313	64603-91-4	Amines	1.26295e+06	1.27957e+06	1.3314e+06	1.27096e+06	1.27163e+06	1.27598e+06	1.19525e+06	1.17852e+06	1.19923e+06	1.21301e+06	1.22112e+06	1.20556e+06	1.21225e+06	1.25233e+06	1.26192e+06
neg_1512	Methionyl-Gamma-glutamate	metab_9643	-	-	-	HMDB0028987	neg	-	-	-	-	Organic acids and derivatives	Carboxylic acids and derivatives	314.06	M+K-2H	C10H19N3O4S	1.5757	0.217715	5.70324	-	Amino acids, peptides, and analogues	143839	128497	122804	117776	116165	117581	107038	100177	87322.2	88767.5	99251.6	92274.8	142563	108044	93962.8
neg_1513	3,5,7-Octatriyn-1-ol	metab_9644	-	-	-	HMDB0038998	neg	-	-	-	-	Lipids and lipid-like molecules	Fatty Acyls	235.075	2M-H	C8H6O	1.5837	0.0120527	-4.96673	6071-20-1	Fatty alcohols	47983.4	93871.5	156648	101300	83051.8	93322	265543	236831	176221	171629	214274	218288	153454	153397	150245
neg_1516	L-Tyrosine	metab_9647	map01100;map01110;map00350;map01240;map00730;map00130;map01210;map00999;map01230;map00680;map00460;map00997;map00360;map00970;map00261;map00400	Metabolic pathways;Biosynthesis of secondary metabolites;Tyrosine metabolism;Biosynthesis of cofactors;Thiamine metabolism;Ubiquinone and other terpenoid-quinone biosynthesis;2-Oxocarboxylic acid metabolism;Biosynthesis of various plant secondary metabolites;Biosynthesis of amino acids;Methane metabolism;Cyanoamino acid metabolism;Biosynthesis of various other secondary metabolites;Phenylalanine …	C00082	HMDB0000158;PW_C000103;MJDBOTE0000356	neg	Peptides	Amino acids	Metabolism;Metabolism;Metabolism;Metabolism;Metabolism;Metabolism;Metabolism;Metabolism;Metabolism;Metabolism;Metabolism;Metabolism;Metabolism;Genetic Information Processing;Metabolism;Metabolism	Global and overview maps;Global and overview maps;Amino acid metabolism;Global and overview maps;Metabolism of cofactors and vitamins;Metabolism of cofactors and vitamins;Global and overview maps;Biosynthesis of other secondary metabolites;Global and overview maps;Energy metabolism;Metabolism of other amino acids;Biosynthesis of other secondary metabolites;Amino acid metabolism;Translation;Biosyn…	Organic acids and derivatives	Carboxylic acids and derivatives	180.066	M-H	C9H11NO3	1.5916	0.00633133	-5.67673	60-18-4	Amino acids, peptides, and analogues	289009	297953	291110	294307	306807	296849	266337	278279	288281	285311	305513	284903	287874	289201	285601
neg_1526	L-Pipecolic acid	metab_9658	map01100;map00310;map01110	Metabolic pathways;Lysine degradation;Biosynthesis of secondary metabolites	C00408	HMDB0000070;PW_C000567;HMDB0000716	neg	-	-	Metabolism;Metabolism;Metabolism	Global and overview maps;Amino acid metabolism;Global and overview maps	Organic acids and derivatives	Carboxylic acids and derivatives	174.076	M+FA-H	C6H11NO2	1.6552	0.007588	-8.38467	535-75-1;3105-95-1	Amino acids, peptides, and analogues	2.87407e+06	2.63632e+06	3.29287e+06	2.70499e+06	2.71065e+06	2.7876e+06	2.11876e+06	2.37004e+06	4.04528e+06	3.56465e+06	2.38263e+06	2.30647e+06	2.78701e+06	2.78994e+06	2.8252e+06
neg_1551	Glutamylvaline	metab_9686	-	-	-	HMDB0028832	neg	-	-	-	-	Organic acids and derivatives	Carboxylic acids and derivatives	245.114	M-H	C10H18N2O5	1.7669	0.0149818	-3.09585	5879-06-01	Amino acids, peptides, and analogues	4.18776e+06	5.39402e+06	1.075e+07	8.1473e+06	5.63709e+06	6.45046e+06	1.11184e+07	9.76841e+06	9.79078e+06	8.93493e+06	9.50832e+06	9.55316e+06	8.19885e+06	8.24447e+06	8.43318e+06
neg_1553	Phthalic anhydride	metab_9688	-	-	-	HMDB0256501	neg	-	-	-	-	Organoheterocyclic compounds	Benzofurans	193.013	M+FA-H	C8H4O3	1.7749	0.0262484	-7.72718	-	Benzofuranones	297415	263726	378314	291453	276962	310442	75706.2	73639.1	65409	96694.3	102950	107229	187464	197480	191442
neg_1564	Valylasparagine	metab_9700	-	-	-	HMDB0029122	neg	-	-	-	-	Organic acids and derivatives	Carboxylic acids and derivatives	230.114	M-H	C9H17N3O4	1.7909	0.0227746	-3.62882	66170-00-1	Amino acids, peptides, and analogues	125870	184997	152226	155336	167199	165982	163717	184088	177998	176099	173374	189718	174920	167133	170917
neg_1569	Theanine	metab_9705	-	-	C01047	HMDB0034365;MJDBOTE0000413	neg	-	-	-	-	Organic acids and derivatives	Carboxylic acids and derivatives	155.081	M-H2O-H	C7H14N2O3	1.7989	0.0624942	-6.58562	3081-61-6	Amino acids, peptides, and analogues	119201	121540	103142	113108	122467	116007	108097	105469	115385	116689	107634	105026	118457	104701	109979
neg_1571	6-Oxopiperidine-2-carboxylic acid	metab_9708	-	-	-	HMDB0061705	neg	-	-	-	-	Organic acids and derivatives	Carboxylic acids and derivatives	188.055	M+FA-H	C6H9NO3	1.7989	0.00443999	-7.21707	-	Amino acids, peptides, and analogues	873690	1.48658e+06	557644	622196	967273	916329	871218	1.37237e+06	918470	946334	942163	1.14136e+06	963159	964828	971284
neg_1572	Morph	metab_9709	map01100;map01110	Metabolic pathways;Biosynthesis of secondary metabolites	C01516	HMDB0254890;HMDB0014440	neg	-	-	Metabolism;Metabolism	Global and overview maps;Global and overview maps	Organoheterocyclic compounds	Oxazinanes	227.103	M-H	C10H16N2O4	1.7989	0.011493	-3.68838	57-27-2	Morpholines	92655.5	114822	182202	140458	125810	136058	130322	106550	205298	222832	147697	122299	128862	125976	127002
neg_1574	Ribostamycin	metab_9711	map01110	Biosynthesis of secondary metabolites	C01759	HMDB0257216	neg	-	-	Metabolism	Global and overview maps	Organic oxygen compounds	Organooxygen compounds	489.194	M+Cl	C17H34N4O10	1.7989	0.0207418	-6.77712	25546-65-0	Carbohydrates and carbohydrate conjugates	759656	849349	720979	904911	866185	784805	806062	745670	847051	883895	811983	770906	835925	820565	855222
neg_1579	3-Hydroxy-3-methylglutarate	metab_9716	-	-	C03761	HMDB0000355	neg	-	-	-	-	Lipids and lipid-like molecules	Fatty Acyls	161.044	M-H	C6H10O5	1.8068	0.00533482	-6.86744	503-49-1	Fatty acids and conjugates	1.55589e+06	1.66646e+06	1.91424e+06	1.79296e+06	1.62516e+06	1.53046e+06	1.2148e+06	1.22541e+06	1.54922e+06	1.57411e+06	1.34276e+06	1.3146e+06	1.54168e+06	1.52991e+06	1.52596e+06
neg_1588	Physcion 8-glucoside	metab_9726	-	-	C10384	LMPK13040013;HMDB0303799;HMDB0035931	neg	-	-	-	-	Benzenoids	Anthracenes	467.096	M+Na-2H	C22H22O10	1.8068	0.0104901	0.300485	26296-54-8;29013-18-1	Anthraquinones	2.05658e+06	1.82002e+06	4.2823e+06	4.0311e+06	2.00018e+06	2.41769e+06	6.32495e+06	5.71859e+06	7.42534e+06	7.57545e+06	5.79483e+06	5.02611e+06	4.28483e+06	4.35412e+06	4.37054e+06
neg_1592	Muramic acid	metab_9731	-	-	C06470	HMDB0248237;HMDB0003254	neg	Carbohydrates	Monosaccharides	-	-	Organic oxygen compounds	Organooxygen compounds	272.077	M+Na-2H	C9H17NO7	1.8148	0.0234956	7.48495	1114-41-6	Carbohydrates and carbohydrate conjugates	988034	1.10047e+06	995289	914863	1.03084e+06	1.00514e+06	895275	1.01923e+06	1.00118e+06	1.00942e+06	996219	967352	957171	979722	1.00322e+06
neg_160	D-Mannose 6-Phosphate	metab_9740	map01100;map01110;map01250;map01240;map00520;map00051	Metabolic pathways;Biosynthesis of secondary metabolites;Biosynthesis of nucleotide sugars;Biosynthesis of cofactors;Amino sugar and nucleotide sugar metabolism;Fructose and mannose metabolism	C00275	HMDB0304312;HMDB0001078	neg	-	-	Metabolism;Metabolism;Metabolism;Metabolism;Metabolism;Metabolism	Global and overview maps;Global and overview maps;Global and overview maps;Global and overview maps;Carbohydrate metabolism;Carbohydrate metabolism	Organic oxygen compounds	Organooxygen compounds	259.022	M-H2O-H, M-H	C6H13O9P	0.5539	0.10294	-2.20877	3672-15-9	Carbohydrates and carbohydrate conjugates	223673	221814	115709	221285	191046	146821	329454	321347	389864	443665	269060	263675	223143	273158	260209
neg_161	D-Glucosamine-6-phosphate	metab_9751	map01100;map00520;map00250;map01250	Metabolic pathways;Amino sugar and nucleotide sugar metabolism;Alanine, aspartate and glutamate metabolism;Biosynthesis of nucleotide sugars	C00352	HMDB0001254;HMDB0250754	neg	-	-	Metabolism;Metabolism;Metabolism;Metabolism	Global and overview maps;Carbohydrate metabolism;Amino acid metabolism;Global and overview maps	Organic oxygen compounds	Organooxygen compounds	258.038	M-H, M+Na-2H	C6H14NO8P	0.5539	0.138575	-2.23165	55722-81-1	Carbohydrates and carbohydrate conjugates	202428	182301	158175	197790	179154	151818	235370	167830	198858	208372	229234	180412	159609	211079	186705
neg_1615	Shikimic Acid	metab_9757	map01100;map01110;map01240;map00999;map01230;map00400	Metabolic pathways;Biosynthesis of secondary metabolites;Biosynthesis of cofactors;Biosynthesis of various plant secondary metabolites;Biosynthesis of amino acids;Phenylalanine, tyrosine and tryptophan biosynthesis	C00493	HMDB0003070;MJDBOTE0000801	neg	-	-	Metabolism;Metabolism;Metabolism;Metabolism;Metabolism;Metabolism	Global and overview maps;Global and overview maps;Global and overview maps;Biosynthesis of other secondary metabolites;Global and overview maps;Amino acid metabolism	Organic oxygen compounds	Organooxygen compounds	173.044	M-H	C7H10O5	1.8547	0.0109603	-6.24406	138-59-0	Alcohols and polyols	552704	438176	669755	655780	550749	578714	320368	170620	442485	467936	356332	267824	450290	457598	448149
neg_1627	Melibiitol	metab_9770	map00052	Galactose metabolism	C05399	PW_C002929;HMDB0006791	neg	-	-	Metabolism	Carbohydrate metabolism	Lipids and lipid-like molecules	Fatty Acyls	687.257	2M-H	C12H24O11	1.8547	0.0217949	0.629417	-	Fatty acyl glycosides	5.12282e+06	5.43017e+06	5.33662e+06	5.91985e+06	5.35713e+06	5.4116e+06	4.96712e+06	4.99745e+06	5.50645e+06	5.21545e+06	5.04087e+06	5.05317e+06	5.06954e+06	5.02326e+06	5.23507e+06
neg_1637	Glutamic acid gamma-methyl ester	metab_9781	-	-	-	HMDB0061715	neg	-	-	-	-	Organic acids and derivatives	Carboxylic acids and derivatives	142.05	M-H2O-H	C6H11NO4	1.8784	0.0108393	-7.37921	1499-55-4	Amino acids, peptides, and analogues	417863	421366	414325	442482	447295	413352	375844	394742	420751	429720	403215	403149	409774	417932	410667
neg_1650	N-succinyl-chitosan	metab_9796	-	-	-	HMDB0255242	neg	-	-	-	-	Organic oxygen compounds	Organooxygen compounds	582.215	M-H	C22H37N3O15	1.8944	0.0353504	-0.794455	-	Carbohydrates and carbohydrate conjugates	1.33439e+06	1.38834e+06	1.21486e+06	1.26724e+06	1.27844e+06	1.30085e+06	1.15852e+06	1.18708e+06	1.19103e+06	1.2442e+06	1.21864e+06	1.15875e+06	1.17319e+06	1.25854e+06	1.20841e+06
neg_1658	Atenolol	metab_9804	-	-	C13235	PW_C001283;HMDB0001924;MJDBOTE0001699	neg	-	-	-	-	Benzenoids	Benzene and substituted derivatives	301.13	M+Cl	C14H22N2O3	1.9264	0.0345925	-9.36259	29122-68-7	Phenylacetamides	64010.3	238616	316142	167215	190360	177757	441183	416158	564871	537054	414311	388144	303820	324575	320184
neg_1659	Gallic Acid	metab_9805	map00999	Biosynthesis of various plant secondary metabolites	C01424	HMDB0005807;MJDBOTE0000353	neg	-	-	Metabolism	Biosynthesis of other secondary metabolites	Benzenoids	Benzene and substituted derivatives	169.013	M-H	C7H6O5	1.9423	0.103641	-6.38029	149-91-7	Benzoic acids and derivatives	398.275	0	15873.7	62506.3	0	50876.7	27513.4	16405.9	8888.18	0	9270.72	4033.84	14415	13010.8	16009.9
neg_1660	Dienogest	metab_9807	-	-	-	HMDB0251234	neg	-	-	-	-	Lipids and lipid-like molecules	Steroids and steroid derivatives	346.161	M+Cl	C20H25NO2	1.9423	0.020564	9.87561	-	Oxosteroids	170094	231271	200940	199597	207078	184820	288331	310366	311056	283208	309851	292507	241318	249132	250852
neg_1674	(R)-2,3-Dihydroxy-isovalerate	metab_9822	map01100;map01110;map00770;map00290;map01210;map01230	Metabolic pathways;Biosynthesis of secondary metabolites;Pantothenate and CoA biosynthesis;Valine, leucine and isoleucine biosynthesis;2-Oxocarboxylic acid metabolism;Biosynthesis of amino acids	C04272	LMFA01050453;HMDB0012141	neg	-	-	Metabolism;Metabolism;Metabolism;Metabolism;Metabolism;Metabolism	Global and overview maps;Global and overview maps;Metabolism of cofactors and vitamins;Amino acid metabolism;Global and overview maps;Global and overview maps	Lipids and lipid-like molecules	Fatty Acyls	115.039	M-H2O-H	C5H10O4	2.0139	0.0085222	-9.16982	19451-56-0	Fatty acids and conjugates	2.44926e+07	2.78266e+07	1.54526e+07	2.33791e+07	2.57644e+07	2.54313e+07	4.09179e+07	3.90698e+07	2.83464e+07	2.6142e+07	3.76168e+07	3.80648e+07	2.8531e+07	2.88573e+07	2.90118e+07
neg_1677	Fructosamine	metab_9825	-	-	-	HMDB0002030	neg	-	-	-	-	Organic oxygen compounds	Organooxygen compounds	178.072	M-H	C6H13NO5	2.0537	0.0251538	1.51767	4429-04-03	Carbohydrates and carbohydrate conjugates	247316	271312	225067	226948	257346	249382	186315	213390	253367	262590	214571	218966	235067	236848	225941
neg_1687	5-(Phenylethynyl)furan-2-carboxylic acid	metab_9836	-	-	-	HMDB0244532	neg	-	-	-	-	Organoheterocyclic compounds	Furans	233.024	M+Na-2H	C13H8O3	2.1331	0.0348091	8.94755	-	Furoic acid and derivatives	220123	174683	211166	229582	195241	206135	123925	125645	177217	200992	130619	127829	170626	181529	181149
neg_1694	Asparaginyl-Tyrosine	metab_9844	-	-	-	HMDB0028743	neg	-	-	-	-	Organic acids and derivatives	Carboxylic acids and derivatives	294.109	M-H	C13H17N3O5	2.2207	0.0212689	-2.37585	-	Amino acids, peptides, and analogues	200054	319575	482868	382109	323498	328961	523331	500554	541550	494126	496940	475383	414497	403285	420594
neg_1697	Gamma glutamyl ornithine	metab_9847	-	-	-	HMDB0002248	neg	-	-	-	-	Organic acids and derivatives	Carboxylic acids and derivatives	282.109	M+Na-2H	C10H19N3O5	2.2366	0.0242083	6.44554	56523-61-6	Amino acids, peptides, and analogues	2.69145e+06	3.03649e+06	2.94082e+06	2.70626e+06	2.92496e+06	2.86254e+06	2.91072e+06	3.07351e+06	2.97298e+06	3.01141e+06	3.09761e+06	2.94051e+06	2.80863e+06	2.87658e+06	2.94795e+06
neg_1699	Glycyl-L-Tyrosine	metab_9849	-	-	-	HMDB0028853	neg	-	-	-	-	Organic acids and derivatives	Carboxylic acids and derivatives	237.087	M-H	C11H14N2O4	2.2526	0.0184535	-3.34249	658-79-7	Amino acids, peptides, and analogues	1.53712e+06	1.9484e+06	2.04147e+06	1.95321e+06	1.8447e+06	1.86454e+06	1.94875e+06	1.9612e+06	2.2034e+06	2.07291e+06	1.94979e+06	1.9198e+06	1.9165e+06	1.91765e+06	1.979e+06
neg_1700	Phenylalanylserine	metab_9852	-	-	-	HMDB0029004	neg	-	-	-	-	Organic acids and derivatives	Carboxylic acids and derivatives	251.103	M-H	C12H16N2O4	2.2686	0.0374205	-2.91514	16053-39-7	Amino acids, peptides, and analogues	251357	515408	621283	519746	459878	457720	1.18604e+06	1.08292e+06	969798	904215	1.01797e+06	1.03185e+06	702173	720402	755620
neg_1713	Leonurine	metab_9866	-	-	C16985	HMDB0254014	neg	-	-	-	-	Benzenoids	Benzene and substituted derivatives	292.13	M-H2O-H	C14H21N3O5	2.4926	0.0456875	-1.83944	24697-74-3	Benzoic acids and derivatives	112877	156640	308668	202893	169847	177072	435874	306682	375946	323801	288620	295202	246392	250143	268176
neg_1718	Leucylhydroxyproline	metab_9871	-	-	-	HMDB0028930	neg	-	-	-	-	Organic acids and derivatives	Carboxylic acids and derivatives	265.119	M+Na-2H	C11H20N2O4	2.5726	0.0328101	7.19058	63912-01-6	Amino acids, peptides, and analogues	149734	291962	429543	265344	264073	262564	520851	457776	444372	419048	449177	453720	345945	352191	368536
neg_1719	Miglitol	metab_9872	-	-	C07708	HMDB0014634;MJDBOTE0000907	neg	-	-	-	-	Organoheterocyclic compounds	Piperidines	188.092	M-H2O-H	C8H17NO5	2.5806	0.0173531	-4.8463	72432-03-2	Not Available	1.18944e+07	1.25883e+07	9.59256e+06	7.86494e+06	1.14729e+07	1.13531e+07	3.81049e+06	4.09782e+06	5.21233e+06	5.52916e+06	4.45265e+06	4.29254e+06	7.68759e+06	7.73515e+06	7.9418e+06
neg_1724	2-Carboxy-4-dodecanolide	metab_9878	-	-	-	HMDB0030987	neg	-	-	-	-	Organoheterocyclic compounds	Lactones	279.098	M+K-2H	C13H22O4	2.6606	0.0500563	-9.82516	-	Gamma butyrolactones	206973	228087	626989	338976	243694	275235	501172	400115	353937	310821	367424	394389	330138	351430	364750
neg_1725	THYMOPENTIN	metab_9879	-	-	-	HMDB0259057	neg	-	-	-	-	Organic acids and derivatives	Carboxylic acids and derivatives	714.341	M+Cl	C30H49N9O9	2.6686	0.0443806	8.62248	-	Amino acids, peptides, and analogues	1.76363e+06	1.9491e+06	1.81315e+06	1.9551e+06	1.91401e+06	1.9587e+06	1.82608e+06	1.85474e+06	2.10289e+06	1.9551e+06	1.9756e+06	1.84605e+06	1.8297e+06	1.88551e+06	1.99572e+06
neg_1726	Benzenebutanoic acid, alpha-(acetylamino)-2-amino-gamma-oxo-	metab_9880	-	-	-	HMDB0245586	neg	-	-	-	-	Organic acids and derivatives	Carboxylic acids and derivatives	295.093	M+FA-H	C12H14N2O4	2.6766	0.0330122	-3.11376	-	Amino acids, peptides, and analogues	554938	593679	826972	721157	615354	640235	720898	645684	783406	742098	654394	638576	652621	684201	695852
neg_1727	Glycylprolylarginine	metab_9881	-	-	-	HMDB0252828	neg	-	-	-	-	Organic acids and derivatives	Carboxylic acids and derivatives	349.161	M+Na-2H	C13H24N6O4	2.6766	0.0257664	0.459552	-	Amino acids, peptides, and analogues	448110	538259	507393	451170	517088	492219	491129	489782	444380	444281	536825	470601	468045	488934	490160
neg_1729	Arginylphenylalanine	metab_9883	-	-	-	HMDB0028716	neg	-	-	-	-	Organic acids and derivatives	Carboxylic acids and derivatives	320.172	M-H	C15H23N5O3	2.7013	0.0175318	-2.68844	2047-13-4	Amino acids, peptides, and analogues	63576.3	330069	38028.2	103263	206476	120352	675634	604702	797020	648227	587670	519192	371203	371414	360148
neg_1733	Fructosylamine	metab_9888	-	-	-	HMDB0252497	neg	-	-	-	-	Organic oxygen compounds	Organooxygen compounds	160.06	M-H2O-H	C6H13NO5	2.7413	0.0193874	-6.00819	-	Carbohydrates and carbohydrate conjugates	34280.8	44048	25716.5	30715.2	38805.6	36163.1	68213.8	96498.2	72975.7	66265.9	61453.5	74079.8	50404.6	51325.9	52394.8
neg_1737	H-Tyr-gly-gly-OH	metab_9892	-	-	-	HMDB0247865	neg	-	-	-	-	Organic acids and derivatives	Carboxylic acids and derivatives	294.109	M-H	C13H17N3O5	2.7813	0.027766	-2.20458	-	Amino acids, peptides, and analogues	48746.4	68843.3	59356.1	72553.3	67481.7	63818.5	79487.4	82426.5	89996.7	80957.3	87948.8	80413.5	69717.4	67780.4	71651.9
neg_1739	Zederone	metab_9894	-	-	C17085	HMDB0036767	neg	-	-	-	-	Lipids and lipid-like molecules	Prenol lipids	267.098	M+Na-2H	C15H18O3	2.7973	0.034803	-9.04815	7727-79-9	Triterpenoids	138928	160442	169138	161927	148517	145942	153329	158634	166464	154852	162771	152444	150997	161422	159080
neg_1747	Valylproline	metab_9903	-	-	-	HMDB0029135	neg	-	-	-	-	Organic acids and derivatives	Carboxylic acids and derivatives	213.124	M-H	C10H18N2O3	2.894	0.0110196	-4.08999	20488-27-1	Amino acids, peptides, and analogues	1.23946e+06	2.08398e+06	3.49343e+06	2.54587e+06	2.10682e+06	2.2708e+06	3.13583e+06	2.77003e+06	4.05756e+06	3.87839e+06	2.92355e+06	2.86485e+06	2.72072e+06	2.76583e+06	2.77848e+06
neg_1752	Cis-Zeatin o-glucoside	metab_9909	map01110	Biosynthesis of secondary metabolites	C15546	HMDB0012203	neg	-	-	Metabolism	Global and overview maps	Lipids and lipid-like molecules	Fatty Acyls	426.162	M+FA-H	C16H23N5O6	2.918	0.0398906	-3.36989	71866-93-8	Fatty acyl glycosides	1.85582e+06	2.36585e+06	2.30753e+06	2.15445e+06	2.20186e+06	2.15605e+06	2.47762e+06	2.40076e+06	2.9511e+06	2.61946e+06	2.46638e+06	2.41745e+06	2.20066e+06	2.32042e+06	2.381e+06
neg_1783	Sanfetrinem	metab_9943	-	-	-	HMDB0257478	neg	-	-	-	-	Organoheterocyclic compounds	Lactams	326.124	M+FA-H	C14H19NO5	3.0234	0.0141012	-2.44133	-	Beta lactams	2.04938e+06	2.187e+06	1.97875e+06	1.99782e+06	2.08675e+06	2.0657e+06	1.96403e+06	1.90025e+06	1.97939e+06	1.99457e+06	2.04109e+06	1.91923e+06	2.00322e+06	2.02321e+06	2.05964e+06
neg_1807	[(2R,5R)-5-(2-Amino-6-oxo-1H-purin-9-yl)-3,4-dihydroxyoxolan-2-yl]methyl [(2R,5R)-5-(4-amino-2-oxopyrimidin-1-yl)-3,4-dihydroxyoxolan-2-yl]methyl hydrogen phosphate	metab_9970	-	-	-	HMDB0260224	neg	-	-	-	-	Nucleosides, nucleotides, and analogues	(5''->5'')-dinucleotides	587.124	M-H	C19H25N8O12P	3.0713	0.0479979	-2.86568	-	Not Available	4.72528e+06	5.11589e+06	4.83406e+06	4.99427e+06	5.25718e+06	5.10324e+06	4.69349e+06	4.65323e+06	4.91289e+06	4.58738e+06	5.10456e+06	5.0578e+06	4.87527e+06	4.88557e+06	5.29762e+06
neg_182	Trimetaphosphoric acid	metab_9984	-	-	C02466	HMDB0059921	neg	-	-	-	-	Homogeneous non-metal compounds	Non-metal oxoanionic compounds	238.891	M-H, 2M+FA-H	H3O9P3	0.5304	0.0195836	-2.85817	13566-25-1	Non-metal phosphates	2.14945e+06	3.47207e+06	1.71959e+06	1.35914e+06	2.64668e+06	2.7755e+06	1.11857e+06	1.04762e+06	867067	1.02508e+06	1.26245e+06	1.25985e+06	1.54661e+06	1.60787e+06	1.5848e+06
neg_1821	PS(14:0/20:5(7Z,9Z,11E,13E,17Z)-3OH(5,6,15))	metab_9986	-	-	-	HMDB0280869	neg	-	-	-	-	Not Available	Not Available	822.41	M+Na-2H	C40H68NO13P	3.0873	0.0519619	-9.86547	-	Not Available	808442	992112	575245	824057	857252	909869	841415	909586	977406	849273	936117	926048	872157	844491	934154
neg_1845	6-Hydroxysandoricin	metab_10012	-	-	C01536	HMDB0037556	neg	-	-	-	-	Organic acids and derivatives	Carboxylic acids and derivatives	625.221	M+Na-2H	C31H40O12	3.12	0.0405365	-9.83963	133585-56-5	Amino acids, peptides, and analogues	445571	445437	394474	475257	421724	436426	509330	540466	544233	491832	491418	518255	502344	463894	477398
neg_1846	Laurolitsine	metab_10013	-	-	C16984	HMDB0040974	neg	-	-	-	-	Alkaloids and derivatives	Aporphines	671.263	2M+FA-H	C18H19NO4	3.12	0.0217483	2.50563	5890-18-6	Not Available	891160	961391	1.01734e+06	1.09053e+06	936419	993903	916901	904663	1.0325e+06	958154	948234	905572	928286	953450	969269
neg_1871	Xanthosine	metab_10041	map01100;map01110;map00230;map00232;map02010;map01232	Metabolic pathways;Biosynthesis of secondary metabolites;Purine metabolism;Caffeine metabolism;ABC transporters;Nucleotide metabolism	C01762	HMDB0000299;PW_C000203;MJDBOTE0001063	neg	-	-	Metabolism;Metabolism;Metabolism;Metabolism;Environmental Information Processing;Metabolism	Global and overview maps;Global and overview maps;Nucleotide metabolism;Biosynthesis of other secondary metabolites;Membrane transport;Global and overview maps	Nucleosides, nucleotides, and analogues	Purine nucleosides	265.057	M-H2O-H	C10H12N4O6	3.1519	0.0279501	-2.10878	146-80-5	Not Available	99944.3	109599	64980.9	68878.8	105689	99365.3	55377.5	55697.9	47783.4	55217.1	63032	57879.5	72806.3	73599.7	69782.7
neg_1887	Carmofur	metab_10058	-	-	C13252	HMDB0249685	neg	-	-	-	-	Organoheterocyclic compounds	Diazines	302.118	M+FA-H	C11H16FN3O3	3.1678	0.0273153	6.78552	61422-45-5	Pyrimidines and pyrimidine derivatives	10468.3	21.1106	212860	20478.1	1906.64	9181.15	1334.43	0	1363.99	2658.93	1319.7	0	10167.2	9632.55	9978.28
neg_1889	N-ACETYLPROLINE	metab_10060	-	-	-	HMDB0094701;HMDB0242126	neg	-	-	-	-	Organic acids and derivatives	Carboxylic acids and derivatives	156.065	M-H	C7H11NO3	3.1758	0.0739449	-7.11731	68-95-1	Amino acids, peptides, and analogues	669018	634024	690841	721376	695090	718774	672138	653509	688876	725188	707976	702768	633276	705465	731867
neg_1904	Norfloxacin	metab_10078	map02010	ABC transporters	C06687	HMDB0015192	neg	Antibiotics	Quinolones	Environmental Information Processing	Membrane transport	Organic acids and derivatives	Carboxylic acids and derivatives	683.262	2M+FA-H	C16H18FN3O3	3.2002	0.0326628	-3.659	70458-96-7	Amino acids, peptides, and analogues	816409	831644	845635	812073	801365	793285	757040	742397	858744	781507	760866	744698	833134	791217	841229
neg_1907	1-Aminocyclopropanecarboxylic acid	metab_10081	map01100;map00270;map01110	Metabolic pathways;Cysteine and methionine metabolism;Biosynthesis of secondary metabolites	C01234	HMDB0036458	neg	-	-	Metabolism;Metabolism;Metabolism	Global and overview maps;Amino acid metabolism;Global and overview maps	Organic acids and derivatives	Carboxylic acids and derivatives	302.135	3M-H	C4H7NO2	3.2082	0.0161361	-2.56986	22059-21-8	Amino acids, peptides, and analogues	1.30569e+06	1.46338e+06	1.21706e+06	1.22841e+06	1.40851e+06	1.36228e+06	1.10964e+06	1.107e+06	1.12593e+06	1.2161e+06	1.13668e+06	1.11527e+06	1.21352e+06	1.25208e+06	1.22463e+06
neg_1909	Tryptophyl-Serine	metab_10083	-	-	-	HMDB0029092	neg	-	-	-	-	Organic acids and derivatives	Carboxylic acids and derivatives	641.252	2M+Hac-H	C14H17N3O4	3.2082	0.00943625	-8.9266	-	Amino acids, peptides, and analogues	598931	639911	606215	623939	608358	626427	707350	698113	881530	827645	698630	710671	687798	675078	683144
neg_1913	Embutramide	metab_10088	-	-	-	HMDB0251769	neg	-	-	-	-	Benzenoids	Benzene and substituted derivatives	314.171	M+Na-2H	C17H27NO3	3.2162	0.0159557	-7.80479	-	Phenylpropanes	71743.8	88636.3	147004	89755	89935.5	94170.6	183866	172274	287951	247720	156940	162503	152562	147825	150868
neg_1920	6-(4-o-beta-D-Glucosyl-3-methyl-trans-but-2-enyl-amino)-purine	metab_10096	map01110	Biosynthesis of secondary metabolites	C03423	HMDB0302640	neg	-	-	Metabolism	Global and overview maps	Lipids and lipid-like molecules	Fatty Acyls	426.162	M+FA-H	C16H23N5O6	3.2322	0.00583394	-2.83003	-	Fatty acyl glycosides	561308	541121	552598	541970	542678	533323	516522	554923	552981	507035	512207	515595	526708	524709	530749
neg_1922	Bryo 1	metab_10098	-	-	-	HMDB0249409	neg	-	-	-	-	Organic acids and derivatives	Carboxylic acids and derivatives	939.415	M+Cl	C47H68O17	3.2322	0.0105729	-0.520511	-	Pentacarboxylic acids and derivatives	2.50803e+06	2.78966e+06	2.53543e+06	2.91332e+06	2.81184e+06	2.64866e+06	2.95752e+06	3.04239e+06	3.30733e+06	3.1295e+06	2.90723e+06	2.99368e+06	2.86442e+06	2.90364e+06	2.84391e+06
neg_1925	Glutamyltyrosine	metab_10101	-	-	-	HMDB0028831	neg	-	-	-	-	Organic acids and derivatives	Carboxylic acids and derivatives	291.098	M-H2O-H	C14H18N2O6	3.2402	0.0222947	-2.01212	3422-39-7	Amino acids, peptides, and analogues	376434	366061	347669	367315	380198	393261	338255	349278	339093	372554	348371	349473	343069	356967	356344
neg_1928	Rubroskyrin	metab_10104	-	-	-	HMDB0030865	neg	-	-	-	-	Benzenoids	Anthracenes	609.08	M+Cl	C30H22O12	3.2402	0.0421134	-1.26037	21884-47-9	Anthraquinones	3.37987e+06	3.29152e+06	5.33807e+06	4.63457e+06	2.89464e+06	3.44378e+06	5.18497e+06	5.1025e+06	7.96286e+06	7.06314e+06	5.58309e+06	5.52624e+06	4.44792e+06	4.59812e+06	4.83444e+06
neg_1942	Guanadrel	metab_10120	-	-	C07035	HMDB0014371	neg	-	-	-	-	Organic oxygen compounds	Organooxygen compounds	258.145	M+FA-H	C10H19N3O2	3.2647	0.0266752	-3.11974	40580-59-4	Ethers	717672	861540	1.08299e+06	706487	850261	875800	671109	630554	601609	823479	657994	651503	791796	792373	756047
neg_1953	Dihydro-4,4-Dimethyl-2,3-furandione	metab_10132	-	-	C01125	-	neg	-	-	-	-	-	-	127.039	M-H	C6H8O3	3.2807	0.0565706	-9.37637	13031-04-4	-	127909	101464	128587	132317	133096	142978	91290.7	44080.9	143200	148661	97963.3	81751.9	116766	119612	107240
neg_1955	5-Methoxytryptamine	metab_10134	map00380	Tryptophan metabolism	C05659	HMDB0004095;MJDBOTE0000675	neg	-	-	Metabolism	Amino acid metabolism	Organoheterocyclic compounds	Indoles and derivatives	235.108	M+FA-H	C11H14N2O	3.2807	0.0648153	-3.91347	608-07-1	Tryptamines and derivatives	60977.7	103362	99072.9	85649.4	96805.6	94624	127820	113041	81915	95453.6	118109	115128	95162.5	106074	94834.8
neg_1963	Glu-Asp-Lys-Glu	metab_10143	-	-	-	-	neg	-	-	-	-	-	-	518.21	M-H	C20H33N5O11	3.2887	0.0313207	-1.56484	-	-	714545	508587	1.03824e+06	745506	613692	638315	392784	317681	341428	466028	397847	307194	530896	565204	549811
neg_1964	Zearalanone	metab_10144	-	-	C14754	HMDB0259993	neg	-	-	-	-	Phenylpropanoids and polyketides	Macrolides and analogues	699.342	2M+Hac-H	C18H24O5	3.2887	0.0742933	5.08882	5975-78-0	Zearalenones	778834	849432	669010	744192	871192	868435	828436	843871	835070	883009	829411	840517	814573	852376	735753
neg_1978	4-Coumaroylputrescine	metab_10159	-	-	-	HMDB0033461	neg	-	-	-	-	Phenylpropanoids and polyketides	Cinnamic acids and derivatives	279.134	M+FA-H	C13H18N2O2	3.3125	0.0096863	-3.21543	34136-53-3	Hydroxycinnamic acids and derivatives	234194	454550	578081	451652	461048	450390	918184	876395	719349	698817	811639	826221	610211	611866	600944
neg_1983	Glycyl-leucine	metab_10165	-	-	C02155	HMDB0000759;MJDBOTE0000578	neg	-	-	-	-	Organic acids and derivatives	Carboxylic acids and derivatives	187.108	M-H	C8H16N2O3	3.3205	0.0276461	-5.18906	869-19-2	Amino acids, peptides, and analogues	4.98769e+06	5.72391e+06	6.29218e+06	6.06808e+06	6.10451e+06	6.00892e+06	5.73512e+06	5.76094e+06	5.90578e+06	6.16615e+06	5.72244e+06	5.86497e+06	5.89934e+06	5.91167e+06	5.62737e+06
neg_1988	3-Amino-3-methyl-N-[(3R)-2-oxo-1-[[4-[2-(2H-tetrazol-5-yl)phenyl]phenyl]methyl]-4,5-dihydro-3H-1-benzazepin-3-yl]butanamide	metab_10170	-	-	-	HMDB0253853	neg	-	-	-	-	Organic acids and derivatives	Peptidomimetics	544.224	M+Cl	C29H31N7O2	3.3285	0.0229946	1.9807	-	Hybrid peptides	346766	313142	653236	424015	332799	336588	159621	146952	106650	196275	171510	156454	279137	292077	287715
neg_1990	D-Digitoxose	metab_10173	-	-	C21045	HMDB0251279	neg	-	-	-	-	Organic oxygen compounds	Organooxygen compounds	147.065	M-H	C6H12O4	3.3365	0.0369569	-7.61084	-	Carbohydrates and carbohydrate conjugates	3.29675e+06	2.40244e+06	5.19076e+06	5.08829e+06	3.22262e+06	3.86254e+06	2.60074e+06	1.63165e+06	5.02835e+06	4.67969e+06	2.92902e+06	2.34211e+06	3.29303e+06	3.54012e+06	3.46667e+06
neg_1994	Phyllanthusol B	metab_10177	-	-	-	HMDB0035904	neg	-	-	-	-	Organic oxygen compounds	Organooxygen compounds	770.294	M-H	C35H49NO18	3.3365	0.0198998	8.28495	294864-89-4	Carbohydrates and carbohydrate conjugates	7.72199e+06	8.10119e+06	8.52619e+06	8.7245e+06	8.2881e+06	8.1613e+06	8.29966e+06	8.33622e+06	9.29968e+06	8.76499e+06	8.32937e+06	8.50097e+06	8.1351e+06	8.45061e+06	8.38011e+06
neg_1997	CDP-DG(i-14:0/20:5(5Z,8Z,11Z,14Z,16E)-OH(18R))	metab_10180	-	-	-	HMDB0293526	neg	-	-	-	-	Not Available	Not Available	1008.44	M+Na-2H	C46H75N3O16P2	3.3444	0.0134102	-0.586198	-	Not Available	4.37569e+06	4.10792e+06	2.80269e+06	4.24579e+06	4.47089e+06	4.41886e+06	3.61275e+06	3.72999e+06	3.73153e+06	3.985e+06	3.79861e+06	3.86218e+06	3.83595e+06	3.92602e+06	3.83649e+06
neg_1998	Calystegin A3	metab_10181	-	-	C10850	HMDB0038593	neg	-	-	-	-	Alkaloids and derivatives	Tropane alkaloids	204.087	M+FA-H	C7H13NO3	3.3527	0.0348759	-5.66971	131580-36-4	Not Available	25811.1	62475.4	4340.02	7986.45	39621	28399.1	91431.2	278301	65806	64221.2	84748.8	120105	69917.9	70201.9	74371.8
neg_2004	N-(N-(3-Amino-3-carboxypropyl)-3-amino-3-carboxypropyl)azetidine-2-carboxylic acid	metab_10190	-	-	-	HMDB0255025	neg	-	-	-	-	Organic acids and derivatives	Carboxylic acids and derivatives	284.124	M-H2O-H	C12H21N3O6	3.3607	0.0388014	-2.2977	-	Amino acids, peptides, and analogues	401746	499805	501461	456172	499181	455213	673608	685500	905060	751892	661297	677391	568619	611584	577236
neg_2011	Aminoglutethimide	metab_10198	-	-	C07617	HMDB0014501	neg	-	-	-	-	Benzenoids	Benzene and substituted derivatives	277.119	M+FA-H	C13H16N2O2	3.3767	0.0148955	-3.16436	125-84-8	Aniline and substituted anilines	1.77627e+06	2.09197e+06	2.66136e+06	2.36928e+06	2.22165e+06	2.33817e+06	2.14669e+06	2.19455e+06	2.30082e+06	2.45389e+06	2.23276e+06	2.28404e+06	2.2316e+06	2.29436e+06	2.24215e+06
neg_2020	Tirofiban	metab_10207	-	-	C07965	PW_C009242;HMDB0014913	neg	-	-	-	-	Organic acids and derivatives	Carboxylic acids and derivatives	485.236	M+FA-H	C22H36N2O5S	3.3847	0.0287854	6.62068	144494-65-5	Amino acids, peptides, and analogues	67738	46596.1	2.46984e+06	193849	92068.5	96415.7	118268	106849	202592	144274	61157.2	96116.7	302313	319744	307729
neg_2023	5-Amino-2-[(2-amino-3-carboxypropanoyl)oxyamino]pentanoic acid	metab_10210	-	-	-	HMDB0260425	neg	-	-	-	-	Organic acids and derivatives	Carboxylic acids and derivatives	308.109	M+FA-H	C9H17N3O6	3.3927	0.0281636	-2.97702	-	Amino acids, peptides, and analogues	111472	110498	146857	138314	116709	125322	128251	122601	141042	132264	123528	143216	136069	129380	129936
neg_2026	(Phe2,Orn8)-oxytocin	metab_10213	-	-	-	HMDB0243656	neg	-	-	-	-	Organic acids and derivatives	Carboxylic acids and derivatives	990.425	M-H	C42H65N13O11S2	3.3927	0.0186286	-4.73946	-	Amino acids, peptides, and analogues	1.11106e+06	1.31844e+06	650813	1.31065e+06	1.32456e+06	1.27347e+06	1.52267e+06	1.53189e+06	1.58227e+06	1.48175e+06	1.57504e+06	1.53857e+06	1.2679e+06	1.3091e+06	1.31029e+06
neg_2027	2,6-Dimethoxy-1,4-benzoquinone	metab_10214	-	-	C10331	HMDB0029673	neg	-	-	-	-	Organic oxygen compounds	Organooxygen compounds	149.023	M-H2O-H	C8H8O4	3.4007	0.0186326	-6.36644	530-55-2	Carbonyl compounds	147776	119293	186765	170604	123200	138546	79836.2	75805.9	110181	106276	81505.3	79007.8	119635	124042	120934
neg_2028	(S)-Homostachydrine	metab_10215	-	-	C08283	HMDB0033433	neg	-	-	-	-	Organic acids and derivatives	Carboxylic acids and derivatives	202.108	M+FA-H	C8H15NO2	3.4007	0.0306033	-5.65667	472-22-0	Amino acids, peptides, and analogues	56933.2	89989.5	49201.4	46292.6	75634.1	64268.7	66131.5	73526.2	52715.2	56497.6	73154.1	73635	64339.8	66690.5	62761.9
neg_203	Uridine diphosphate-N-acetylglucosamine	metab_10217	map01100;map00520;map01250;map00563	Metabolic pathways;Amino sugar and nucleotide sugar metabolism;Biosynthesis of nucleotide sugars;Glycosylphosphatidylinositol (GPI)-anchor biosynthesis	C00043	HMDB0000290;PW_C000196	neg	-	-	Metabolism;Metabolism;Metabolism;Metabolism	Global and overview maps;Carbohydrate metabolism;Global and overview maps;Glycan biosynthesis and metabolism	Nucleosides, nucleotides, and analogues	Pyrimidine nucleotides	606.073	M-H, M+Na-2H	C17H27N3O17P2	0.8403	0.0211535	-2.75748	528-04-1	Pyrimidine nucleotide sugars	1.38664e+06	1.68029e+06	1.5886e+06	1.53432e+06	1.53674e+06	1.49206e+06	2.10389e+06	2.25222e+06	3.05945e+06	2.96404e+06	2.12681e+06	1.99628e+06	1.82166e+06	1.85878e+06	1.78176e+06
neg_2040	Neuromedin C 1-8	metab_10229	-	-	-	HMDB0013019	neg	-	-	-	-	Organic acids and derivatives	Carboxylic acids and derivatives	920.41	M+FA-H	C39H53N15O9	3.4087	0.021887	-3.76078	157623-03-5	Amino acids, peptides, and analogues	3.31225e+06	3.37046e+06	2.40662e+06	3.50294e+06	3.57649e+06	3.24484e+06	3.49419e+06	3.61501e+06	3.65784e+06	3.72203e+06	3.57326e+06	3.69726e+06	3.30913e+06	3.36789e+06	3.45601e+06
neg_2044	Valeryl 4-hydroxy valsartan	metab_10233	-	-	-	HMDB0259747	neg	-	-	-	-	Organic acids and derivatives	Carboxylic acids and derivatives	570.252	M+Cl	C29H37N5O5	3.4167	0.0242299	4.93299	-	Amino acids, peptides, and analogues	590261	656320	940100	927021	703662	703660	1.09064e+06	1.11753e+06	1.45441e+06	1.21932e+06	1.06833e+06	1.00154e+06	954372	971675	1.00113e+06
neg_2067	Casokefamide	metab_10258	-	-	-	HMDB0249695	neg	-	-	-	-	Organic acids and derivatives	Carboxylic acids and derivatives	677.288	M+FA-H	C33H40N6O7	3.4567	0.0323245	-9.36907	-	Amino acids, peptides, and analogues	1.76894e+06	1.79724e+06	1.8774e+06	1.95299e+06	1.86282e+06	1.84853e+06	1.93799e+06	1.88906e+06	2.0857e+06	2.06538e+06	1.88782e+06	1.87229e+06	1.81613e+06	1.93744e+06	1.88132e+06
neg_2084	14-HDoHE	metab_10277	-	-	-	HMDB0060044	neg	-	-	-	-	Lipids and lipid-like molecules	Fatty Acyls	391.208	M+Cl	C23H32O3	3.4887	0.0138991	8.92028	-	Lineolic acids and derivatives	337708	354035	361559	337492	360735	329037	357400	335567	304520	346464	363346	317347	348495	339581	347104
neg_2092	Pizotifen	metab_10286	-	-	-	HMDB0256623	neg	-	-	-	-	Organoheterocyclic compounds	Cycloheptathiophenes	649.295	2M+Hac-H	C19H21NS	3.5047	0.0297887	3.63744	-	Not Available	534861	479949	430033	522375	494019	526449	433070	434011	385481	457691	448045	477109	466244	446553	473050
neg_2098	(2S,2'S)-Pyrosaccharopine	metab_10292	-	-	-	HMDB0038676	neg	-	-	-	-	Organic acids and derivatives	Carboxylic acids and derivatives	239.103	M-H2O-H	C11H18N2O5	3.5214	0.0430614	-2.61067	38495-84-0	Amino acids, peptides, and analogues	132702	122557	86992	58363.5	111615	126934	110162	114307	75098.3	86382.3	115722	128041	104558	106302	113347
neg_2116	PGP(20:5(5Z,8Z,10E,14Z,17Z)-OH(12)/22:4(7Z,10Z,13Z,16Z))	metab_10313	-	-	-	HMDB0273915	neg	-	-	-	-	Not Available	Not Available	977.432	M+K-2H	C48H78O14P2	3.5374	0.00530738	-3.75893	-	Not Available	987521	1.02318e+06	783953	1.03136e+06	1.08489e+06	1.07946e+06	845174	969712	1.05671e+06	943953	940818	942205	946252	956305	950485
neg_2128	N-acetyl-S-(3-oxo-3-carboxy-n-propyl)cysteine	metab_10326	-	-	-	HMDB0002194	neg	-	-	-	-	Organic acids and derivatives	Carboxylic acids and derivatives	262.038	M-H	C9H13NO6S	3.5614	0.00891972	-2.33464	622368-00-7	Amino acids, peptides, and analogues	225842	205705	224100	201719	200133	216606	279006	348355	249814	216876	326138	336955	255064	255413	259190
neg_2134	PA(20:5(5Z,8Z,11Z,14Z,16E)-OH(18)/20:5(5Z,8Z,11Z,14Z,17Z))	metab_10333	-	-	-	HMDB0265406	neg	-	-	-	-	Not Available	Not Available	793.383	M+K-2H	C43H65O9P	3.5614	0.00920237	-3.16271	-	Not Available	1.52211e+06	532166	5.9494e+06	1.88548e+06	811003	1.17194e+06	469627	520562	493426	534353	437057	500812	1.2622e+06	1.28547e+06	1.27647e+06
neg_2135	2-Keto-6-aminocaproate	metab_10334	map01100;map00310;map00470	Metabolic pathways;Lysine degradation;D-Amino acid metabolism	C03239	HMDB0012151	neg	-	-	Metabolism;Metabolism;Metabolism	Global and overview maps;Amino acid metabolism;Metabolism of other amino acids	Organic acids and derivatives	Keto acids and derivatives	144.065	M-H	C6H11NO3	3.5694	0.0226677	-7.88941	-	Medium-chain keto acids and derivatives	149168	145561	144873	150918	144573	141534	135593	139756	150420	140424	143855	147207	138923	144861	144109
neg_2136	Phenylalanylasparagine	metab_10335	-	-	-	HMDB0028990	neg	-	-	-	-	Organic acids and derivatives	Carboxylic acids and derivatives	278.114	M-H	C13H17N3O4	3.5694	0.0297169	-2.33235	39537-20-7	Amino acids, peptides, and analogues	260347	380683	550509	463397	413149	422453	698086	638491	593310	582072	591123	622346	502178	518382	532940
neg_2142	Valylleucine	metab_10342	-	-	-	HMDB0029131	neg	-	-	-	-	Organic acids and derivatives	Carboxylic acids and derivatives	229.155	M-H	C11H22N2O3	3.5774	0.0125321	-3.46399	3989-97-7	Amino acids, peptides, and analogues	612674	1.00417e+06	1.38557e+06	1.04272e+06	1.00871e+06	1.00328e+06	1.92736e+06	1.67494e+06	1.36637e+06	1.42697e+06	1.55096e+06	1.63861e+06	1.28243e+06	1.25144e+06	1.27312e+06
neg_2157	Benzoylhypaconine	metab_10357	-	-	-	HMDB0249052	neg	-	-	-	-	Lipids and lipid-like molecules	Prenol lipids	610.245	M+K-2H	C31H43NO9	3.6019	0.0120738	5.34876	-	Diterpenoids	698051	663449	810276	820316	683018	736448	840769	841558	1.06618e+06	917506	809983	798476	795723	814223	810259
neg_2161	Phenylalanylglutamine	metab_10362	-	-	-	HMDB0028993	neg	-	-	-	-	Organic acids and derivatives	Carboxylic acids and derivatives	292.13	M-H	C14H19N3O4	3.6099	0.0118381	-2.01571	39537-24-1	Amino acids, peptides, and analogues	202221	229904	347219	229306	249005	265550	135248	103936	110754	192038	127025	111330	196786	194808	192193
neg_2174	(4-((5,6-Diphenylpyrazin-2-yl)(isopropyl)amino)butoxy)acetic acid	metab_10376	-	-	-	HMDB0254922	neg	-	-	-	-	Organic nitrogen compounds	Organonitrogen compounds	456.172	M+K-2H	C25H29N3O3	3.6259	0.0321881	6.68615	-	Amines	1.80963e+06	2.04219e+06	1.82273e+06	2.04224e+06	2.0027e+06	1.86485e+06	1.90885e+06	1.78809e+06	1.98123e+06	2.05436e+06	1.84042e+06	1.71216e+06	1.95032e+06	1.8922e+06	1.82866e+06
neg_2176	Noa-Asn-Apns-Dmt-NH-tBu	metab_10378	-	-	-	HMDB0255676	neg	-	-	-	-	Organic acids and derivatives	Peptidomimetics	672.282	M-H2O-H	C36H45N5O7S	3.6259	0.0952232	-6.26893	-	Hybrid peptides	591177	540841	621089	643468	544673	605200	519774	549995	571434	513503	518303	503109	591579	514767	620942
neg_2179	1-(beta-D-Ribofuranosyl)-1,4-dihydronicotinamide	metab_10381	-	-	C15497	HMDB0011648;HMDB0011643	neg	-	-	-	-	Organic oxygen compounds	Organooxygen compounds	301.103	M+FA-H	C11H16N2O5	3.6337	0.0162647	-2.89223	-	Carbohydrates and carbohydrate conjugates	2.05621e+06	2.00976e+06	2.15677e+06	1.82677e+06	1.87407e+06	2.00386e+06	1.78275e+06	2.10954e+06	1.78324e+06	1.65617e+06	2.06432e+06	2.00589e+06	1.9073e+06	1.93793e+06	1.97035e+06
neg_2182	Alkaloid C from cephalotaxus	metab_10385	-	-	-	HMDB0253054	neg	-	-	-	-	Alkaloids and derivatives	Cephalotaxus alkaloids	512.234	M-H2O-H	C28H37NO9	3.6337	0.0297314	9.62051	-	Not Available	423116	459177	497179	512288	443194	429223	506513	482950	640969	533366	515000	490554	500471	471614	485022
neg_2183	Phenethylamine glucuronide	metab_10386	map01100;map00040;map00053;map01240	Metabolic pathways;Pentose and glucuronate interconversions;Ascorbate and aldarate metabolism;Biosynthesis of cofactors	C03033	HMDB0010323	neg	-	-	Metabolism;Metabolism;Metabolism;Metabolism	Global and overview maps;Carbohydrate metabolism;Carbohydrate metabolism;Global and overview maps	Organic oxygen compounds	Organooxygen compounds	593.231	2M-H	C14H19NO6	3.6337	0.00774151	-7.5414	-	Carbohydrates and carbohydrate conjugates	2.12701e+06	2.05447e+06	1.92625e+06	1.99786e+06	2.07591e+06	2.18294e+06	1.68098e+06	1.69312e+06	1.71616e+06	1.80758e+06	1.67031e+06	1.65429e+06	1.8933e+06	1.91903e+06	1.9188e+06
neg_2185	Neuromedin B (4-10)	metab_10388	-	-	-	HMDB0013017	neg	-	-	-	-	Organic acids and derivatives	Carboxylic acids and derivatives	892.378	M+FA-H	C40H53N11O8S	3.6337	0.0185948	-0.159449	-	Amino acids, peptides, and analogues	3.60879e+06	3.49384e+06	3.36804e+06	3.46301e+06	3.67058e+06	3.68625e+06	3.43116e+06	3.54029e+06	3.28108e+06	3.4745e+06	3.52484e+06	3.25511e+06	3.39091e+06	3.50851e+06	3.49534e+06
neg_2188	Baccatin III	metab_10391	map01100;map00904;map01110	Metabolic pathways;Diterpenoid biosynthesis;Biosynthesis of secondary metabolites	C11900	HMDB0248838	neg	-	-	Metabolism;Metabolism;Metabolism	Global and overview maps;Metabolism of terpenoids and polyketides;Global and overview maps	Lipids and lipid-like molecules	Prenol lipids	607.212	M+Na-2H	C31H38O11	3.6417	0.0295236	-6.58975	27548-93-2	Diterpenoids	490257	486956	305673	413408	465364	466285	310426	372934	342640	441332	321787	268286	442178	421608	419207
neg_2190	Metipranolol	metab_10394	-	-	C07915	HMDB0015345;PW_C009627	neg	-	-	-	-	Benzenoids	Phenol esters	330.166	M+Na-2H	C17H27NO4	3.6497	0.0264075	-8.05522	22664-55-7	Not Available	198132	238480	263932	167132	229231	218022	159194	164137	117909	124824	147592	163727	189920	180274	183842
neg_2191	Ethyl 4-methyl-5-(1-methylethoxy)-9H-pyrido(3,4-b)indole-3-carboxylate	metab_10395	-	-	-	HMDB0260031	neg	-	-	-	-	Organoheterocyclic compounds	Indoles and derivatives	347.12	M+Cl	C18H20N2O3	3.6497	0.036658	9.93668	-	Pyridoindoles	239450	234154	235319	232136	242844	239491	215976	224779	219816	224209	211686	228410	228859	244657	243316
neg_2198	Americine	metab_10402	-	-	C09996	HMDB0034441	neg	-	-	-	-	Organic acids and derivatives	Carboxylic acids and derivatives	582.251	M+K-2H	C31H39N5O4	3.6656	0.0113502	4.32196	18867-84-0	Amino acids, peptides, and analogues	1.29577e+07	1.33756e+07	1.23901e+07	1.30866e+07	1.32368e+07	1.28574e+07	1.22323e+07	1.22032e+07	1.25895e+07	1.24037e+07	1.22734e+07	1.2134e+07	1.27101e+07	1.24395e+07	1.26553e+07
neg_2200	Glutamic acid diethyl ester	metab_10406	-	-	-	HMDB0252807	neg	-	-	-	-	Organic acids and derivatives	Carboxylic acids and derivatives	184.097	M-H2O-H	C9H17NO4	3.6736	0.219686	-4.81608	-	Amino acids, peptides, and analogues	23242.7	13700.3	13824	14816.8	18633.2	15275.6	15269.4	12672	51467.7	32593.6	21745.8	19859.9	19872.6	18082.4	27079.1
neg_2201	Ala-phe	metab_10407	-	-	-	HMDB0028694	neg	-	-	-	-	Organic acids and derivatives	Carboxylic acids and derivatives	235.108	M-H	C12H16N2O3	3.6736	0.0322474	-3.26037	3061-90-3	Amino acids, peptides, and analogues	111377	211785	302714	232924	204548	201757	635449	568202	460846	453120	513350	535216	348226	345613	366531
neg_2203	11S,15S-dihydroxy-14R-(S-glutathionyl)-5Z,8Z,12E-eicosatrienoic acid	metab_10409	-	-	-	HMDB0062478;LMFA03090008	neg	-	-	-	-	Lipids and lipid-like molecules	Fatty Acyls	624.298	M-H2O-H	C30H49N3O10S	3.6736	0.0299098	2.62572	-	Eicosanoids	572323	823942	893166	756761	891484	719865	1.24631e+06	1.22005e+06	1.54811e+06	1.27295e+06	1.13276e+06	1.17066e+06	1.01277e+06	1.04053e+06	980108
neg_2210	Aspartyl-Leucine	metab_10417	-	-	-	HMDB0028757	neg	-	-	-	-	Organic acids and derivatives	Carboxylic acids and derivatives	267.098	M+Na-2H	C10H18N2O5	3.6899	0.0357005	6.6532	-	Amino acids, peptides, and analogues	115774	134380	131883	119833	131390	116657	122629	113206	125508	131641	117248	115006	124617	119669	128522
neg_2220	SAPERCONAZOLE	metab_10428	-	-	-	HMDB0257482	neg	-	-	-	-	Organoheterocyclic compounds	Diazinanes	709.244	M+K-2H	C35H38F2N8O4	3.6979	0.0392045	-5.03188	-	Piperazines	986844	955935	78204	857359	862785	860097	575566	674891	466431	285800	526989	672667	683755	640573	688173
neg_2221	Delmadinone	metab_10429	-	-	-	HMDB0250971	neg	-	-	-	-	Lipids and lipid-like molecules	Steroids and steroid derivatives	779.315	2M+Hac-H	C21H25ClO3	3.6979	0.194803	3.98506	-	Pregnane steroids	123563	87022.6	103728	112406	123441	141393	344693	703049	365079	55398.6	340994	533895	318837	230252	231792
neg_2246	Buflomedil	metab_10456	-	-	-	HMDB0249429	neg	-	-	-	-	Organic oxygen compounds	Organooxygen compounds	328.15	M+Na-2H	C17H25NO4	3.7379	0.0308382	-8.22607	-	Carbonyl compounds	162242	233017	222989	202183	244929	205127	385213	386723	505721	396632	325792	336159	283200	295263	300893
neg_2251	2-(1-Ethoxyethoxy)propanoic acid	metab_10462	-	-	-	HMDB0059918	neg	-	-	-	-	Organic acids and derivatives	Carboxylic acids and derivatives	161.081	M-H	C7H14O4	3.7459	0.0137661	-6.75746	-	Carboxylic acids	2.99749e+06	2.47137e+06	3.6039e+06	3.14436e+06	2.55727e+06	2.71815e+06	1.72619e+06	1.52282e+06	2.43949e+06	2.50469e+06	1.75459e+06	1.62234e+06	2.45867e+06	2.42733e+06	2.495e+06
neg_2254	Asparaginyl-Phenylalanine	metab_10465	-	-	-	HMDB0028738	neg	-	-	-	-	Organic acids and derivatives	Carboxylic acids and derivatives	278.114	M-H	C13H17N3O4	3.7459	0.0309729	-2.17456	-	Amino acids, peptides, and analogues	135933	194435	111178	162047	171259	152516	244208	229460	235200	223814	237324	236108	194015	182892	191711
neg_2280	PGP(20:5(5Z,8Z,10E,14Z,17Z)-OH(12)/i-12:0)	metab_10494	-	-	-	HMDB0274850	neg	-	-	-	-	Not Available	Not Available	829.368	M+Na-2H	C38H66O14P2	3.7698	0.00835845	0.562321	-	Not Available	1.77417e+06	1.82589e+06	1.88002e+06	2.11149e+06	1.89572e+06	1.78016e+06	2.23104e+06	2.23413e+06	2.78801e+06	2.42484e+06	2.15342e+06	2.19237e+06	2.17185e+06	2.13976e+06	2.14174e+06
neg_2282	4-Hydroxy-6-Methyl-2-Pyrone	metab_10496	-	-	C02752	-	neg	-	-	-	-	-	-	125.023	M-H	C6H6O3	3.7778	0.0202703	-9.69971	675-10-5	-	250132	155417	432462	599456	183465	227631	299390	260773	474964	369487	276671	252518	331039	324645	317884
neg_2283	Hexahydro-4-methylphthalic anhydride	metab_10497	-	-	-	HMDB0244846	neg	-	-	-	-	Organoheterocyclic compounds	Isobenzofurans	213.076	M+FA-H	C9H12O3	3.7778	0.0194287	-5.02541	-	Not Available	131898	128053	121045	132794	125482	132587	137538	141398	131025	131061	139998	131797	130608	131920	135583
neg_2287	DG(LTE4/2:0/0:0)	metab_10501	-	-	-	HMDB0296924	neg	-	-	-	-	Not Available	Not Available	590.256	M+Cl	C28H45NO8S	3.7778	0.0231159	0.425292	-	Not Available	2.3184e+06	1.76646e+06	2.82015e+06	2.17246e+06	1.85336e+06	2.07563e+06	898952	860663	855219	1.11799e+06	870335	873462	1.63476e+06	1.56088e+06	1.5987e+06
neg_2294	Gly-Pro-Gly-Arg-Ala-Phe	metab_10509	-	-	-	HMDB0252833	neg	-	-	-	-	Organic acids and derivatives	Carboxylic acids and derivatives	638.277	M+Cl	C27H41N9O7	3.7857	0.00723035	-8.22652	-	Amino acids, peptides, and analogues	2.60382e+06	3.13765e+06	3.05195e+06	3.0598e+06	3.08701e+06	2.90629e+06	3.57474e+06	3.63576e+06	4.31562e+06	3.85832e+06	3.51077e+06	3.51648e+06	3.346e+06	3.33517e+06	3.29999e+06
neg_2297	Calendasaponin B	metab_10512	-	-	-	HMDB0039009	neg	-	-	-	-	Lipids and lipid-like molecules	Prenol lipids	993.462	M+Na-2H	C48H76O20	3.7857	0.0347713	-5.8782	358732-32-8	Terpene glycosides	2.5326e+06	2.51287e+06	2.55753e+06	2.67038e+06	2.49398e+06	2.53831e+06	2.57715e+06	2.78898e+06	2.87426e+06	2.76436e+06	2.62158e+06	2.51569e+06	2.62005e+06	2.66131e+06	2.79891e+06
neg_2301	Na-Hexanoyl-Nb-inosityltryptophan	metab_10518	-	-	-	HMDB0039501	neg	-	-	-	-	Organic acids and derivatives	Carboxylic acids and derivatives	485.187	M+Na-2H	C23H32N2O8	3.8017	0.00593411	-6.56374	124772-47-0	Amino acids, peptides, and analogues	1.04802e+06	1.38787e+06	869836	701013	1.22772e+06	1.18551e+06	913384	1.00124e+06	918599	784212	1.0395e+06	1.01141e+06	972874	966265	977761
neg_2302	Trans-Zeatin-o-glucoside riboside	metab_10519	-	-	-	HMDB0032880	neg	-	-	-	-	Benzenoids	Naphthalenes	558.203	M+FA-H	C21H31N5O10	3.8017	0.0116103	-3.49883	62512-97-4	Naphthalene sulfonic acids and derivatives	4.65103e+06	4.63873e+06	4.47545e+06	4.22926e+06	4.70055e+06	4.63342e+06	4.27665e+06	4.38408e+06	4.08463e+06	4.27947e+06	4.39461e+06	4.26436e+06	4.47327e+06	4.48476e+06	4.3901e+06
neg_2308	Glutaminylphenylalanine	metab_10525	-	-	-	HMDB0028804	neg	-	-	-	-	Organic acids and derivatives	Carboxylic acids and derivatives	274.119	M-H2O-H	C14H19N3O4	3.8178	0.0615744	-1.57797	92327-75-8	Amino acids, peptides, and analogues	180929	199378	171841	180557	194107	172143	163984	151631	165767	179580	161821	163735	176309	161298	181923
neg_2310	7-(1,5-dimethyl-3-(phenoxymethyl)-1H-pyrazol-4-yl)-3-(3-(naphthalen-1-yloxy)propyl)-1H-indole-2-carboxylic acid	metab_10528	-	-	-	HMDB0247219	neg	-	-	-	-	Organoheterocyclic compounds	Indoles and derivatives	526.214	M-H2O-H	C34H31N3O4	3.8178	0.0532795	0.482294	-	Indolecarboxylic acids and derivatives	160377	196589	203913	183798	204959	233268	321958	310611	580786	337729	305952	271229	249710	269356	277151
neg_2312	Magnoflorine	metab_10530	map01110	Biosynthesis of secondary metabolites	C09581	HMDB0304413;MJDBOTE0000248	neg	-	-	Metabolism	Global and overview maps	Alkaloids and derivatives	Aporphines	683.335	2M-H	C20H24NO4+	3.8178	0.0127766	1.23755	2141-09-05	Not Available	5.90147e+06	6.13762e+06	5.44754e+06	6.2499e+06	6.13928e+06	5.88594e+06	5.94204e+06	6.01167e+06	6.48874e+06	6.30539e+06	6.04228e+06	5.79311e+06	6.25268e+06	6.09931e+06	6.14479e+06
neg_2313	PS(20:5(5Z,8Z,10E,14Z,17Z)-OH(12)/20:4(5Z,8Z,11Z,14Z))	metab_10531	-	-	-	HMDB0282630	neg	-	-	-	-	Not Available	Not Available	880.451	M+Cl	C46H72NO11P	3.8178	0.0105688	-2.6966	-	Not Available	1.59825e+07	1.78898e+07	1.54536e+07	1.7766e+07	1.80985e+07	1.69108e+07	1.88782e+07	1.87683e+07	2.08024e+07	1.97841e+07	1.87583e+07	1.79817e+07	1.84511e+07	1.80677e+07	1.82999e+07
neg_2315	Valylisoleucine	metab_10533	-	-	-	HMDB0029130	neg	-	-	-	-	Organic acids and derivatives	Carboxylic acids and derivatives	229.155	M-H	C11H22N2O3	3.8258	0.0248658	-3.47033	20556-14-3	Amino acids, peptides, and analogues	541478	778319	1.44215e+06	922343	776884	809568	1.77317e+06	1.55689e+06	1.32333e+06	1.36133e+06	1.40851e+06	1.46282e+06	1.13617e+06	1.13102e+06	1.18293e+06
neg_232	Trehalose	metab_10538	map01100;map00500;map01110;map02010	Metabolic pathways;Starch and sucrose metabolism;Biosynthesis of secondary metabolites;ABC transporters	C01083	HMDB0000975;PW_C000776	neg	Carbohydrates	Oligosaccharides	Metabolism;Metabolism;Metabolism;Environmental Information Processing	Global and overview maps;Carbohydrate metabolism;Global and overview maps;Membrane transport	Organic oxygen compounds	Organooxygen compounds	387.114	M-H, M+FA-H	C12H22O11	1.0321	0.0667381	-2.23381	99-20-7	Carbohydrates and carbohydrate conjugates	283661	306402	212268	234866	283932	274986	274461	340118	338778	300669	257127	289884	253845	283427	287436
neg_2320	Phe-Ala-Gly	metab_10539	-	-	-	HMDB0304788;HMDB0028995	neg	-	-	-	-	Organic acids and derivatives	Carboxylic acids and derivatives	489.201	2M+FA-H	C11H14N2O3	3.8337	0.0544785	3.78365	721-90-4	Amino acids, peptides, and analogues	72732.8	79401.8	270454	252133	73986.4	108671	376016	326371	919646	542991	276267	273192	308677	278676	284869
neg_2321	Naltrexone	metab_10540	-	-	C07253	HMDB0014842;PW_C009179	neg	-	-	-	-	Benzenoids	Phenanthrenes and derivatives	727.325	2M+FA-H	C20H23NO4	3.8337	0.013126	1.44729	16590-41-3	Not Available	656992	753116	1.25837e+06	943082	830407	817257	825946	733173	1.02344e+06	996366	806275	713123	902322	926015	911015
neg_234	Hydroxypropionic acid	metab_10560	map01100;map00240;map01200;map00640;map00410	Metabolic pathways;Pyrimidine metabolism;Carbon metabolism;Propanoate metabolism;beta-Alanine metabolism	C01013	HMDB0000700;PW_C000552	neg	Organic acids	Carboxylic acids	Metabolism;Metabolism;Metabolism;Metabolism;Metabolism	Global and overview maps;Nucleotide metabolism;Global and overview maps;Carbohydrate metabolism;Metabolism of other amino acids	Organic acids and derivatives	Hydroxy acids and derivatives	179.055	M+FA-H, 2M-H	C3H6O3	1.0401	0.0208594	-5.77508	503-66-2	Beta hydroxy acids and derivatives	395992	376830	392968	343353	408427	418708	328727	314506	310414	346449	327047	326522	355210	369770	359103
neg_2343	Succinic acid semialdehyde	metab_10564	map01100;map00760;map01200;map00250;map00350;map00650;map00750	Metabolic pathways;Nicotinate and nicotinamide metabolism;Carbon metabolism;Alanine, aspartate and glutamate metabolism;Tyrosine metabolism;Butanoate metabolism;Vitamin B6 metabolism	C00232	PW_C000972;HMDB0001259;LMFA06000118	neg	Organic acids	Carboxylic acids	Metabolism;Metabolism;Metabolism;Metabolism;Metabolism;Metabolism;Metabolism	Global and overview maps;Metabolism of cofactors and vitamins;Global and overview maps;Amino acid metabolism;Amino acid metabolism;Carbohydrate metabolism;Metabolism of cofactors and vitamins	Lipids and lipid-like molecules	Fatty Acyls	203.055	2M-H	C4H6O3	3.8823	0.0513305	-4.24718	692-29-5	Fatty acids and conjugates	56251.9	71536.1	59287.9	61787	77954.7	82442.9	46917.4	49643.9	74635.3	73239.5	65273.6	50074.4	72542.7	66939.3	66059.2
neg_2344	L-Hypoglycin A	metab_10565	-	-	C08287	HMDB0029427	neg	-	-	-	-	Organic acids and derivatives	Carboxylic acids and derivatives	327.155	2M+FA-H	C7H11NO2	3.8823	0.0109746	-2.42871	156-56-9	Amino acids, peptides, and analogues	900866	1.2522e+06	797299	809164	1.17389e+06	972561	2.77423e+06	2.70194e+06	1.18245e+06	1.06576e+06	1.89101e+06	1.93003e+06	1.40279e+06	1.38165e+06	1.37328e+06
neg_2347	Quillaic acid 3-[galactosyl-(1->2)-[rhamnosyl-(1->3)]-glucuronide] 28-[glucosyl-(1->3)-[glucosyl-(1->3)-rhamnosyl-(1->2)]-4-acetyl-fucosyl] ester	metab_10568	-	-	-	HMDB0036955	neg	-	-	-	-	Lipids and lipid-like molecules	Prenol lipids	813.352	M-2H	C74H116O39	3.8823	0.0314703	5.1949	299184-58-0	Terpene glycosides	1.30025e+06	1.2723e+06	959182	1.46102e+06	1.28684e+06	1.31244e+06	1.25411e+06	1.29147e+06	1.42555e+06	1.43963e+06	1.28536e+06	1.23533e+06	1.26946e+06	1.30566e+06	1.35165e+06
neg_2354	5,7-Dihydroxy-4'-methoxy-8-methylisoflavanone	metab_10576	-	-	-	HMDB0041322	neg	-	-	-	-	Phenylpropanoids and polyketides	Isoflavonoids	321.072	M+Na-2H	C17H16O5	3.8982	0.105857	-7.87775	163021-16-7	O-methylated isoflavonoids	40697.5	34374.5	209868	125076	52833.6	66535.8	28236.7	20599.9	52122.2	83485	34713	26917.2	68917.1	58911.1	72569.4
neg_2360	Val-Thr-Ile-Asp	metab_10583	-	-	-	-	neg	-	-	-	-	-	-	445.229	M-H	C19H34N4O8	3.9062	0.0463881	-2.97107	-	-	142946	178301	120076	139568	146509	137755	165980	176544	125287	153760	158063	145736	152941	149269	139705
neg_2372	Levetiracetam	metab_10596	-	-	C07841	HMDB0252105;HMDB0015333	neg	-	-	-	-	Organic acids and derivatives	Carboxylic acids and derivatives	215.103	M+FA-H	C8H14N2O2	3.9301	0.0400778	-5.17746	102767-28-2	Amino acids, peptides, and analogues	105511	109282	92668.6	101717	101249	97943.3	96578.4	100719	92406.3	89248.3	94502.6	91666.7	99218.9	91969.7	97903.7
neg_2373	Aethallymal	metab_10597	-	-	-	HMDB0248037	neg	-	-	-	-	Organoheterocyclic compounds	Diazines	241.084	M+FA-H	C9H12N2O3	3.9301	0.0120683	4.55937	-	Pyrimidines and pyrimidine derivatives	874520	634832	1.62334e+06	1.35781e+06	756228	878180	820313	572185	1.83809e+06	1.80904e+06	864074	706196	1.06858e+06	1.0479e+06	1.04542e+06
neg_2375	(S)-3-Hydroxy-N-methylcoclaurine	metab_10599	map01100;map01110	Metabolic pathways;Biosynthesis of secondary metabolites	C05202	HMDB0006921	neg	-	-	Metabolism;Metabolism	Global and overview maps;Global and overview maps	Organoheterocyclic compounds	Isoquinolines and derivatives	336.119	M+Na-2H	C18H21NO4	3.9301	0.022479	-7.29518	-	Benzylisoquinolines	702519	733071	725716	726176	737749	695026	696347	723511	730548	732698	680969	644837	701564	730331	703797
neg_2378	Mimosine	metab_10602	-	-	C04771	HMDB0015188;HMDB0031398	neg	-	-	-	-	Organic acids and derivatives	Carboxylic acids and derivatives	455.141	2M+Hac-H	C8H10N2O4	3.9301	0.0158783	-2.83054	500-44-7;191936-12-6	Amino acids, peptides, and analogues	793939	752548	791555	826765	672628	752106	743644	988457	730406	659095	932906	894409	804385	811250	786613
neg_2383	Morellinol	metab_10608	-	-	-	HMDB0034352	neg	-	-	-	-	Lipids and lipid-like molecules	Prenol lipids	527.246	M-H2O-H	C33H38O7	3.9383	0.00707667	3.17009	55452-65-8	Quinone and hydroquinone lipids	2.01123e+06	2.20353e+06	2.28668e+06	2.09159e+06	2.20437e+06	2.09818e+06	2.3658e+06	2.33291e+06	2.42679e+06	2.42088e+06	2.30293e+06	2.23411e+06	2.29645e+06	2.2647e+06	2.27569e+06
neg_2385	Gamma-Glutamylvaline	metab_10610	-	-	-	HMDB0011172	neg	-	-	-	-	Organic acids and derivatives	Carboxylic acids and derivatives	227.103	M-H2O-H	C10H18N2O5	3.9462	0.0155047	-3.14932	2746-34-1	Amino acids, peptides, and analogues	7.3749e+06	7.34056e+06	6.76908e+06	6.78079e+06	7.41528e+06	7.34875e+06	7.01854e+06	6.92204e+06	6.34791e+06	6.86457e+06	6.73037e+06	7.09294e+06	7.04654e+06	6.83976e+06	6.89286e+06
neg_2386	S-Prenyl-L-cysteine	metab_10611	-	-	C06751	HMDB0012286	neg	-	-	-	-	Organic acids and derivatives	Carboxylic acids and derivatives	234.08	M+FA-H	C8H15NO2S	3.9462	0.103974	-3.41166	5287-46-7	Amino acids, peptides, and analogues	73430	87979.8	93973.2	91910.1	74283	72725	28203.6	28815	46330.6	47250.9	29516.6	31872.6	57659.7	69946.1	60095.9
neg_2397	Substance P(1-7)	metab_10623	-	-	-	HMDB0258530	neg	-	-	-	-	Organic acids and derivatives	Carboxylic acids and derivatives	934.462	M+Cl	C41H65N13O10	3.9622	0.0398291	-5.61323	-	Amino acids, peptides, and analogues	2.27274e+06	2.28856e+06	2.07521e+06	2.24726e+06	2.45777e+06	2.34804e+06	2.41887e+06	2.27931e+06	2.4877e+06	2.25482e+06	2.33506e+06	2.36573e+06	2.2542e+06	2.31545e+06	2.43696e+06
neg_2399	L-beta-aspartyl-L-phenylalanine	metab_10625	-	-	-	HMDB0011167	neg	-	-	-	-	Organic acids and derivatives	Peptidomimetics	261.087	M-H2O-H	C13H16N2O5	3.9703	0.0481536	-2.17154	-	Hybrid peptides	270866	285345	300612	290652	282528	273904	251091	228033	250884	266428	244556	255576	266923	242822	251387
neg_240	Kainic Acid	metab_10627	-	-	C12819	HMDB0253757	neg	-	-	-	-	Organic acids and derivatives	Carboxylic acids and derivatives	212.092	M-H2O-H, M-H	C10H15NO4	1.0641	0.0239782	-4.21818	487-79-6	Amino acids, peptides, and analogues	1.23832e+06	1.34582e+06	1.79092e+06	1.45157e+06	1.28706e+06	1.16606e+06	1.9935e+06	2.36317e+06	4.30995e+06	3.7224e+06	2.0837e+06	1.91767e+06	2.11617e+06	2.08595e+06	2.18552e+06
neg_2413	Stizolamine	metab_10642	-	-	-	HMDB0302288	neg	-	-	-	-	Organoheterocyclic compounds	Diazines	453.198	2M+Hac-H	C7H11N5O2	3.994	0.0203477	4.71636	-	Pyrazines	2.3772e+06	1.28096e+06	6.79578e+06	2.68597e+06	1.53177e+06	2.1952e+06	467125	384517	165935	265715	444153	421127	1.68649e+06	1.6223e+06	1.67267e+06
neg_2417	Dehydroisoandrosterone 3-glucuronide	metab_10646	map01100;map00040;map00053;map01240	Metabolic pathways;Pentose and glucuronate interconversions;Ascorbate and aldarate metabolism;Biosynthesis of cofactors	C03033	LMST05010064;HMDB0010327	neg	-	-	Metabolism;Metabolism;Metabolism;Metabolism	Global and overview maps;Carbohydrate metabolism;Carbohydrate metabolism;Global and overview maps	Lipids and lipid-like molecules	Steroids and steroid derivatives	499.215	M+Cl	C25H36O8	4.002	0.00340397	9.1722	-	Steroidal glycosides	3.06009e+06	4.40036e+06	3.04393e+06	3.40473e+06	3.9091e+06	3.27203e+06	5.05333e+06	5.22708e+06	5.24587e+06	4.7925e+06	4.81161e+06	4.86491e+06	4.1808e+06	4.2085e+06	4.20068e+06
neg_2424	LysoPS(18:2(9Z,12Z)/0:0)	metab_10654	-	-	-	HMDB0240604	neg	-	-	-	-	Lipids and lipid-like molecules	Glycerophospholipids	542.245	M+Na-2H	C24H44NO9P	4.0179	0.0159483	-8.96366	1218913-82-6	Glycerophosphoserines	857940	898280	725178	919375	916331	824130	913382	922720	1.07761e+06	965903	932099	866834	915563	886868	902949
neg_2429	5-Hydroxydecanedioylcarnitine	metab_10659	-	-	-	HMDB0241133	neg	-	-	-	-	Lipids and lipid-like molecules	Fatty Acyls	398.156	M+K-2H	C17H31NO7	4.0259	0.032877	-8.43018	-	Fatty acid esters	304409	369167	305296	281499	346588	347145	288372	326647	290605	314163	332505	340370	310174	295247	314448
neg_2432	Azaspiracid 5	metab_10663	-	-	-	HMDB0038233	neg	-	-	-	-	Organoheterocyclic compounds	Azaspirodecane derivatives	864.456	M+Na-2H	C46H69NO13	4.0259	0.0429943	5.41473	-	Not Available	1.36089e+06	1.72723e+06	1.44158e+06	1.66799e+06	1.79046e+06	1.55043e+06	2.41974e+06	2.48647e+06	3.02551e+06	2.56654e+06	2.27476e+06	2.33039e+06	2.0637e+06	2.03884e+06	2.20639e+06
neg_2436	Tobramycin	metab_10667	map01110	Biosynthesis of secondary metabolites	C00397	PW_C009161;HMDB0014822	neg	-	-	Metabolism	Global and overview maps	Organic oxygen compounds	Organooxygen compounds	488.235	M+Na-2H	C18H37N5O9	4.0339	0.0254775	2.40237	32986-56-4	Carbohydrates and carbohydrate conjugates	126308	216646	115892	83375.6	184550	136165	165234	189710	68322.7	156272	159852	172568	137353	144536	141036
neg_2439	Kynurenic Acid	metab_10670	map01100;map00380	Metabolic pathways;Tryptophan metabolism	C01717	PW_C000566;HMDB0000715;MJDBOTE0000367	neg	-	-	Metabolism;Metabolism	Global and overview maps;Amino acid metabolism	Organoheterocyclic compounds	Quinolines and derivatives	188.034	M-H	C10H7NO3	4.0419	0.0208709	-5.25269	492-27-3	Quinoline carboxylic acids	199847	274900	143310	126530	245120	216266	185518	188238	198001	185367	177072	188999	185527	191161	193176
neg_2459	HGluValLeuPnsAspAlaGluPheOH	metab_10692	-	-	-	HMDB0253807	neg	-	-	-	-	Organic acids and derivatives	Carboxylic acids and derivatives	997.457	M-H	C47H66N8O16	4.0659	0.0322746	5.04212	-	Amino acids, peptides, and analogues	4.64779e+06	4.47273e+06	5.4611e+06	4.99261e+06	4.45182e+06	4.80459e+06	4.07743e+06	3.9941e+06	4.29954e+06	4.18255e+06	4.25355e+06	4.20968e+06	4.37633e+06	4.43727e+06	4.65211e+06
neg_2460	Leucylleucine	metab_10694	-	-	C11332	HMDB0254039;HMDB0028933	neg	-	-	-	-	Organic acids and derivatives	Carboxylic acids and derivatives	243.171	M-H	C12H24N2O3	4.0739	0.0425001	-2.92704	3303-31-9	Amino acids, peptides, and analogues	324658	556589	781718	565949	550475	558200	993149	907095	883114	866074	871561	920788	679123	704435	739024
neg_2463	Cucurbitacin D	metab_10697	map01110	Biosynthesis of secondary metabolites	C08796	HMDB0034695;LMST01010106	neg	-	-	Metabolism	Global and overview maps	Lipids and lipid-like molecules	Steroids and steroid derivatives	551.282	M+Cl	C30H44O7	4.0739	0.0710559	7.50635	3877-86-9	Cucurbitacins	177344	168693	160631	140337	169492	148513	136738	122794	125579	152770	118437	136445	160750	139625	148200
neg_2479	Josamycin	metab_10714	-	-	C12662	HMDB0015418;PW_C009693	neg	-	-	-	-	Organic oxygen compounds	Organooxygen compounds	862.441	M+Cl	C42H69NO15	4.0986	0.0727427	5.57707	16846-24-5	Carbohydrates and carbohydrate conjugates	126185	469306	112973	218957	401681	196321	1.46402e+06	1.75726e+06	2.45842e+06	1.64546e+06	1.23762e+06	1.53099e+06	894521	812002	938298
neg_248	Gamma-Glutamylasparagine	metab_10715	-	-	-	HMDB0029144	neg	-	-	-	-	Organic acids and derivatives	Carboxylic acids and derivatives	242.078	M-H2O-H, M-H	C9H15N3O6	1.0561	0.0317575	-1.81119	38681-07-1	Amino acids, peptides, and analogues	299420	308924	336242	313749	301721	303231	289864	267811	284781	301723	295818	292310	319282	315338	334752
neg_2480	PS(18:2(9Z,12Z)/LTE4)	metab_10716	-	-	-	HMDB0281664	neg	-	-	-	-	Not Available	Not Available	979.446	M+K-2H	C47H79N2O13PS	4.0986	0.0695885	-6.80983	-	Not Available	982730	1.12538e+06	1.12074e+06	1.13154e+06	1.06494e+06	933230	1.26875e+06	1.29502e+06	1.30249e+06	1.29285e+06	1.23375e+06	1.35462e+06	1.32545e+06	1.20432e+06	1.16013e+06
neg_2482	CDP-DG(i-14:0/20:4(8Z,11Z,14Z,17Z)-2OH(5S,6R))	metab_10718	-	-	-	HMDB0293540	neg	-	-	-	-	Not Available	Not Available	986.458	M-H2O-H	C46H77N3O17P2	4.1066	0.116072	2.76569	-	Not Available	1.50734e+06	1.32221e+06	1.37241e+06	1.45237e+06	1.41006e+06	1.53266e+06	1.36871e+06	1.42484e+06	1.32264e+06	1.48338e+06	1.33137e+06	1.44453e+06	1.44407e+06	1.32589e+06	1.66393e+06
neg_2486	Hemorphin-4	metab_10722	-	-	-	HMDB0059788	neg	-	-	-	-	Organic acids and derivatives	Carboxylic acids and derivatives	546.24	M-H2O-H	C29H35N5O7	4.1226	0.0449025	8.25085	-	Amino acids, peptides, and analogues	14459.8	213481	24586.7	23030.1	60558	31609.2	260075	343478	339202	393747	222485	242026	160522	167452	175580
neg_249	Valylglutamine	metab_10726	-	-	-	HMDB0029125	neg	-	-	-	-	Organic acids and derivatives	Carboxylic acids and derivatives	244.129	M-H2O-H, M-H	C10H19N3O4	1.128	0.0142565	-3.19097	42854-54-6	Amino acids, peptides, and analogues	319743	679398	1.44093e+06	898745	683245	777793	1.56232e+06	1.40992e+06	1.47664e+06	1.37589e+06	1.33574e+06	1.37416e+06	1.09682e+06	1.12414e+06	1.12458e+06
neg_2500	Alanyltryptophan	metab_10739	-	-	-	HMDB0013209	neg	-	-	-	-	Organic acids and derivatives	Carboxylic acids and derivatives	274.119	M-H	C14H17N3O3	4.1466	0.0179807	-1.9154	16305-75-2	Amino acids, peptides, and analogues	46662.2	56052.6	77554.5	54171.7	57425.7	54765.5	121662	117632	82856.9	98209.2	102603	111628	79291.3	78346.5	76529.8
neg_2506	6|A-Hydroxy-7|A-(thiomethyl)spirolactone	metab_10745	-	-	-	HMDB0246665	neg	-	-	-	-	Lipids and lipid-like molecules	Steroids and steroid derivatives	853.405	2M+FA-H	C23H32O4S	4.1546	0.0465868	2.80679	-	Steroid lactones	1.12171e+06	1.28347e+06	1.75764e+06	1.37987e+06	1.2961e+06	1.40192e+06	1.62246e+06	1.60257e+06	1.87257e+06	1.80442e+06	1.51187e+06	1.48366e+06	1.36832e+06	1.49713e+06	1.46635e+06
neg_2509	Tamibarotene	metab_10748	-	-	C12864	HMDB0015605	neg	-	-	-	-	Benzenoids	Tetralins	386.156	M+Cl	C22H25NO3	4.1626	0.00220881	8.84335	94497-51-5	Not Available	128260	155403	240783	184813	157996	155742	379723	410825	482178	323005	400056	390848	275936	275909	276979
neg_251	Pyroglutamic acid	metab_10749	map01100;map00480	Metabolic pathways;Glutathione metabolism	C01879	PW_C000182;HMDB0000267	neg	Peptides	Amino acids	Metabolism;Metabolism	Global and overview maps;Metabolism of other amino acids	Organic acids and derivatives	Carboxylic acids and derivatives	128.034	M+Cl, M-H	C5H7NO3	1.1517	0.0176224	-9.35351	98-79-3	Amino acids, peptides, and analogues	3.24239e+07	3.34405e+07	2.65557e+07	3.03046e+07	3.39275e+07	3.28365e+07	3.30049e+07	3.26467e+07	3.18631e+07	3.17774e+07	3.34679e+07	3.35225e+07	3.19597e+07	3.18606e+07	3.28904e+07
neg_2511	12-Oxo-c-LTB3	metab_10751	-	-	-	HMDB0060154	neg	-	-	-	-	Lipids and lipid-like molecules	Fatty Acyls	640.292	M-H	C30H47N3O10S	4.1626	0.0280632	2.34937	-	Eicosanoids	103281	226477	109911	115692	178007	145467	457092	442503	671689	430905	356929	414299	285455	294572	278560
neg_2518	Tyrosyl-Isoleucine	metab_10758	-	-	-	HMDB0029108	neg	-	-	-	-	Organic acids and derivatives	Carboxylic acids and derivatives	293.15	M-H	C15H22N2O4	4.1785	0.0448603	-2.09733	-	Amino acids, peptides, and analogues	142206	244605	276120	190806	219094	203834	344796	323780	211225	246550	286450	311900	236830	251852	258674
neg_2538	(+/-)-Tryptophan	metab_10780	-	-	C00806	HMDB0030396	neg	-	-	-	-	Organoheterocyclic compounds	Indoles and derivatives	611.266	3M-H	C11H12N2O2	4.2188	0.0460645	6.67108	1954-12-06	Indolyl carboxylic acids and derivatives	604676	576073	674117	537096	592521	598858	751006	672439	597737	503448	706947	776764	682620	624525	641177
neg_2548	Fumonisin B2	metab_10791	-	-	C19242	LMSP01080023;HMDB0034703	neg	-	-	-	-	Organic acids and derivatives	Carboxylic acids and derivatives	740.356	M+Cl	C34H59NO14	4.2348	0.143433	-9.50285	116355-84-1	Fumonisins	1.04616e+06	996831	778277	809497	1.19704e+06	1.04048e+06	607380	493756	666497	643128	502790	672785	806017	607927	762145
neg_2549	2(1H)-Quinolinone, 3-methoxy-	metab_10792	-	-	-	HMDB0245921	neg	-	-	-	-	Organoheterocyclic compounds	Quinolines and derivatives	220.061	M+FA-H	C10H9NO2	4.2427	0.0103327	-4.96987	-	Quinolones and derivatives	413970	540419	785333	497921	511744	554461	326760	351127	515119	572139	381218	386330	489303	499358	495945
neg_2553	Gamma-Glutamyl-5-hydroxytryptophan	metab_10797	-	-	-	HMDB0252616	neg	-	-	-	-	Organic acids and derivatives	Carboxylic acids and derivatives	330.109	M-H2O-H	C16H19N3O6	4.2507	0.0348668	-2.09067	-	Amino acids, peptides, and analogues	284083	278918	414182	333353	274760	283533	223671	208335	303360	311476	231952	223892	288668	283029	269632
neg_2557	(3S,8As)-7-hydroxy-3-(hydroxymethyl)-2,3,6,7,8,8a-hexahydropyrrolo[1,2-a]pyrazine-1,4-dione	metab_10801	-	-	-	HMDB0253728	neg	-	-	-	-	Organic acids and derivatives	Carboxylic acids and derivatives	399.151	2M-H	C8H12N2O4	4.2587	0.0821598	-2.75846	-	Amino acids, peptides, and analogues	50091.7	48343	64981.4	53888	56561.3	56707.1	55229.9	64016.2	44133.7	50597.6	58017.4	42120.7	51940.7	46858.1	55231.1
neg_2574	CDP-DG(20:4(5Z,8Z,11Z,14Z)/20:5(7Z,9Z,11E,13E,17Z)-3OH(5,6,15))	metab_10819	-	-	-	HMDB0292185	neg	-	-	-	-	Not Available	Not Available	546.733	M-2H	C52H79N3O18P2	4.2746	0.0143227	-2.94194	-	Not Available	1.29801e+06	1.16483e+06	2.0391e+06	2.09798e+06	1.25489e+06	1.50395e+06	1.99145e+06	1.97541e+06	2.60532e+06	2.2343e+06	1.81962e+06	1.87915e+06	1.78362e+06	1.81987e+06	1.83394e+06
neg_2579	6-hydroxymethyl-7,8-dihydropterin	metab_10824	map01100;map00790;map01240	Metabolic pathways;Folate biosynthesis;Biosynthesis of cofactors	C01300	HMDB0304227	neg	-	-	Metabolism;Metabolism;Metabolism	Global and overview maps;Metabolism of cofactors and vitamins;Global and overview maps	Organoheterocyclic compounds	Pteridines and derivatives	389.145	2M-H	C7H9N5O2	4.2826	0.00559211	2.83457	-	Pterins and derivatives	97828.3	104043	73439	70756.2	105482	79103.2	134641	134852	140504	127914	122571	146665	107250	106179	106262
neg_2586	Methyl 5-hydroxyoxindole-3-acetate	metab_10832	-	-	-	HMDB0038990	neg	-	-	-	-	Organoheterocyclic compounds	Indoles and derivatives	266.066	M+FA-H	C11H11NO4	4.2986	0.0143972	-2.426	-	Indolyl carboxylic acids and derivatives	177980	163920	173019	172619	149407	142730	155806	130674	146379	155722	143565	144189	152333	148106	151048
neg_2597	Benzidine	metab_10844	-	-	C16444	HMDB0041835	neg	-	-	-	-	Benzenoids	Benzene and substituted derivatives	427.217	2M+Hac-H	C12H12N2	4.3066	0.0418379	9.35507	92-87-5	Biphenyls and derivatives	106449	129233	116452	109092	134180	140633	72068.8	83450.2	93652.8	110586	110702	93104.8	118200	111129	109243
neg_2602	Lipoyllysine	metab_10851	-	-	-	HMDB0012996	neg	-	-	-	-	Organoheterocyclic compounds	Dithiolanes	315.119	M-H2O-H	C14H26N2O3S2	4.3226	0.0110599	-4.52966	20902-53-8	Lipoamides	6.16945e+06	7.312e+06	7.65551e+06	6.72359e+06	6.81447e+06	6.48681e+06	7.95638e+06	8.03042e+06	8.69611e+06	7.36509e+06	7.79871e+06	7.94132e+06	7.262e+06	7.4162e+06	7.29602e+06
neg_2604	6-Deoxy-4-o-(3,6-di-o-methyl-beta-D-glucopyranosyl)-2,3-di-O-methyl-alpha-L-mannopyranose	metab_10853	-	-	-	HMDB0249889	neg	-	-	-	-	Organic oxygen compounds	Organooxygen compounds	427.182	M+FA-H	C16H30O10	4.3226	0.0289422	0.724895	-	Carbohydrates and carbohydrate conjugates	372512	422105	412893	342464	389779	366501	384747	393558	385980	407072	380007	382050	371854	392019	374400
neg_2613	PS(22:6(4Z,7Z,10Z,13Z,16Z,19Z)/PGJ2)	metab_10863	-	-	-	HMDB0283532	neg	-	-	-	-	Not Available	Not Available	922.424	M+K-2H	C48H72NO12P	4.3306	0.0410389	-3.87076	-	Not Available	864643	808017	1.89228e+06	1.14415e+06	882609	886299	1.3313e+06	1.3935e+06	1.87031e+06	1.49441e+06	1.34238e+06	1.38085e+06	1.25739e+06	1.27979e+06	1.18261e+06
neg_2615	DIPROTIN B	metab_10865	-	-	-	-	neg	-	-	-	-	-	-	326.208	M-H	C16H29N3O4	4.3387	0.0389233	-2.23714	-	-	36061.8	35910.9	124289	44226	44491.4	27118.7	362854	309746	602900	433333	225545	310285	188977	200023	185820
neg_2622	2-Methylbenzothiazole	metab_10873	-	-	-	HMDB0033001	neg	-	-	-	-	Organoheterocyclic compounds	Benzothiazoles	194.027	M+FA-H	C8H7NS	4.3553	0.0517847	-6.11113	120-75-2	Not Available	84644.5	39260	41900.2	49103.3	43956.3	59218.9	13372.9	1836.19	29651.9	40694	14909.8	8520.1	36087.5	34068.4	32553.7
neg_2623	Cephalosporanic acid	metab_10874	-	-	-	HMDB0249809	neg	-	-	-	-	Not Available	Not Available	238.017	M-H2O-H	C10H11NO5S	4.3553	0.0108764	-2.77754	-	Not Available	110345	50620.5	48720.3	66086.9	63043.4	75410.9	19433.1	4802.16	37802	58416.1	21897.9	15588.9	44643.5	44286.3	45248.6
neg_2625	Nalbuphine	metab_10876	-	-	C07251	PW_C009302;HMDB0014982	neg	-	-	-	-	Benzenoids	Phenanthrenes and derivatives	378.166	M+Na-2H	C21H27NO4	4.3553	0.0277131	-7.3433	20594-83-6	Not Available	46807.9	33383	78195.1	49659	44729.4	52731.9	36487.1	20117.1	39362.1	38508.2	29154.2	35653.5	43607.3	41661.2	43828.5
neg_2627	Deferitrin	metab_10878	-	-	-	HMDB0250934	neg	-	-	-	-	Organic acids and derivatives	Carboxylic acids and derivatives	252.033	M-H	C11H11NO4S	4.3633	0.00930954	-2.52357	-	Amino acids, peptides, and analogues	58595.4	18569.5	149892	174726	31981.8	46412.8	20550	14694.9	80036.1	98636.2	30336.3	25232	65554.6	66119.4	66784.9
neg_2629	Sonchuionoside C	metab_10880	-	-	-	HMDB0035212	neg	-	-	-	-	Lipids and lipid-like molecules	Prenol lipids	421.164	M+Cl	C19H30O8	4.3633	0.036282	0.697396	126585-76-0	Terpene glycosides	77928.8	92240.2	74304.1	97975.2	67096.4	66084.3	58424.9	65248.4	134021	122780	69060.6	61176.8	75983.8	81680.2	79401
neg_2631	Cucurbitacin I 2-glucoside	metab_10883	-	-	-	HMDB0035701	neg	-	-	-	-	Lipids and lipid-like molecules	Steroids and steroid derivatives	697.315	M+Na-2H	C36H52O12	4.3633	0.0184514	-8.89531	29803-94-9	Steroidal glycosides	2.25654e+06	2.56344e+06	2.97051e+06	2.47263e+06	2.6974e+06	2.5353e+06	2.75255e+06	2.68037e+06	2.97708e+06	2.87853e+06	2.66012e+06	2.65834e+06	2.63195e+06	2.63266e+06	2.54907e+06
neg_2632	PI(PGJ2/16:1(9Z))	metab_10884	-	-	-	HMDB0276165	neg	-	-	-	-	Not Available	Not Available	907.453	M+Na-2H	C45H75O15P	4.3633	0.0259474	-6.54061	-	Not Available	475414	435101	415231	403790	481132	450570	401622	464742	374838	355098	376125	436462	423943	402798	410504
neg_2634	2'-Fluorothymidine	metab_10886	-	-	-	HMDB0245532	neg	-	-	-	-	Nucleosides, nucleotides, and analogues	Pyrimidine nucleosides	259.072	M-H	C10H13FN2O5	4.3713	0.0335219	-7.39345	-	Pyrimidine 2''-deoxyribonucleosides	231877	232662	198228	245867	214503	201339	271047	255988	285647	261800	262181	267240	247618	245950	232800
neg_2636	Fluanisone	metab_10888	-	-	-	HMDB0252320	neg	-	-	-	-	Organic oxygen compounds	Organooxygen compounds	391.16	M+Cl	C21H25FN2O2	4.3713	0.0489122	1.85084	-	Carbonyl compounds	7485.72	10094.1	13750.6	29323	10016	3991.78	4221.46	12844	4458.99	8067.79	6804.93	9621.88	526553	501551	477462
neg_264	Serylthreonine	metab_10892	-	-	-	HMDB0029049	neg	-	-	-	-	Organic acids and derivatives	Carboxylic acids and derivatives	187.071	M-H2O-H, M+FA-H	C7H14N2O5	1.2798	0.0510366	-4.85261	61043-85-4	Amino acids, peptides, and analogues	240564	230326	211363	174900	227273	209166	112487	120405	129382	137722	131237	117068	156366	172636	168551
neg_2640	INDOLE-2-ACETIC ACID	metab_10893	-	-	-	HMDB0253468	neg	-	-	-	-	Organoheterocyclic compounds	Indoles and derivatives	174.055	M-H	C10H9NO2	4.3793	0.0472925	-5.90562	-	Indolyl carboxylic acids and derivatives	59381.3	60191.2	90531.2	66445.1	57677	65485.3	36103.6	30202	45216.8	54212.7	37986.4	37652.4	48718.7	51508.1	53547.6
neg_2644	Paramethadione	metab_10897	-	-	C07411	HMDB0014755	neg	-	-	-	-	Organoheterocyclic compounds	Azolidines	202.071	M+FA-H	C7H11NO3	4.3873	0.0222143	-5.65553	115-67-3	Oxazolidines	74216.1	70477.8	78613.7	72126.2	68714.7	75172.5	61640.5	57786.8	62291.8	66420	62559.9	64683.1	62382.9	64996.1	64661.5
neg_2645	Prulaurasin	metab_10898	map00460;map01100;map01110	Cyanoamino acid metabolism;Metabolic pathways;Biosynthesis of secondary metabolites	C00844	HMDB0034934;HMDB0035022	neg	-	-	Metabolism;Metabolism;Metabolism	Metabolism of other amino acids;Global and overview maps;Global and overview maps	Organic oxygen compounds	Organooxygen compounds	276.087	M-H2O-H	C14H17NO6	4.3873	0.00641044	-1.86013	99-18-3;138-53-4	Carbohydrates and carbohydrate conjugates	174967	94626.1	257929	275852	125680	146057	250582	254620	124819	144108	259430	284737	200584	203169	202004
neg_2658	Oripavine	metab_10912	map01100;map01110	Metabolic pathways;Biosynthesis of secondary metabolites	C06175	HMDB0030251	neg	-	-	Metabolism;Metabolism	Global and overview maps;Global and overview maps	Alkaloids and derivatives	Morphinans	318.109	M+Na-2H	C18H19NO3	4.4032	0.024536	-8.03064	467-04-9	Not Available	2.70072e+06	2.62424e+06	2.85202e+06	2.62309e+06	2.73787e+06	2.67659e+06	2.56224e+06	2.62325e+06	2.5101e+06	2.62275e+06	2.4974e+06	2.58538e+06	2.61683e+06	2.6294e+06	2.51373e+06
neg_2663	Cyclo(aspartylleucylthreonylvalyltyrosylphenylalanylglycyl)	metab_10918	-	-	-	HMDB0303713	neg	-	-	-	-	Organic acids and derivatives	Carboxylic acids and derivatives	794.366	M-H	C39H53N7O11	4.4032	0.0552478	-8.55072	-	Amino acids, peptides, and analogues	286277	462829	683538	612158	426037	383778	1.42285e+06	1.44762e+06	2.90454e+06	1.81181e+06	1.20642e+06	1.29473e+06	1.05135e+06	950763	964119
neg_2669	N-(2-Cyanoethyl)valine	metab_10924	-	-	-	HMDB0254985	neg	-	-	-	-	Organic acids and derivatives	Carboxylic acids and derivatives	215.103	M+FA-H	C8H14N2O2	4.4192	0.00867646	-5.0562	-	Amino acids, peptides, and analogues	67281	65713.7	73463.5	63770.8	66222.8	64992.5	66004.3	62332.3	61296.9	67408.6	58428	68568.8	62937.1	63624.6	64027.1
neg_2681	3-Methyl-1-(2,4,6-trihydroxyphenyl)-1-butanone	metab_10938	-	-	C07350	HMDB0033798	neg	-	-	-	-	Organic oxygen compounds	Organooxygen compounds	255.087	M+FA-H	C11H14O4	4.4358	0.0264335	0.208274	26103-97-9	Carbonyl compounds	261682	243403	360152	446007	250308	266412	330284	297211	404384	308997	283325	281673	316704	308839	300391
neg_2686	7,8-Dihydropteroic acid	metab_10943	map01100;map00790;map01240	Metabolic pathways;Folate biosynthesis;Biosynthesis of cofactors	C00921	HMDB0001412	neg	-	-	Metabolism;Metabolism;Metabolism	Global and overview maps;Metabolism of cofactors and vitamins;Global and overview maps	Organoheterocyclic compounds	Pteridines and derivatives	335.088	M+Na-2H	C14H14N6O3	4.4438	0.0119342	1.15162	2134-76-1	Pterins and derivatives	564696	531236	1.65371e+06	1.01063e+06	629375	742119	548901	554806	708201	768153	617185	598371	737400	755159	745183
neg_2689	Scillipheosidin 3-[glucosyl-(1->2)-rhamnoside]	metab_10946	-	-	-	HMDB0036946	neg	-	-	-	-	Lipids and lipid-like molecules	Steroids and steroid derivatives	745.278	M+K-2H	C36H52O14	4.4438	0.0140877	-8.79824	261158-68-3	Steroid lactones	2.00423e+06	1.8729e+06	1.98352e+06	1.76791e+06	2.05307e+06	2.01615e+06	1.71985e+06	1.73719e+06	1.55804e+06	1.78198e+06	1.58084e+06	1.71279e+06	1.82743e+06	1.78131e+06	1.82327e+06
neg_2695	Genipin	metab_10953	-	-	C09780	HMDB0035830;MJDBOTE0001654	neg	-	-	-	-	Lipids and lipid-like molecules	Prenol lipids	207.065	M-H2O-H	C11H14O5	4.4598	0.109149	-4.1757	6902-77-8	Monoterpenoids	53869.3	36312	77432.8	64125.3	39990.9	48102.9	43877.2	41299.3	39169.5	39106.2	42410.6	43599	40952.3	51003.4	46825.6
neg_2697	Cabotegravir	metab_10955	-	-	-	HMDB0249523	neg	-	-	-	-	Organoheterocyclic compounds	Pyridines and derivatives	450.114	M+FA-H	C19H17F2N3O5	4.4598	0.0208646	5.59051	-	Pyridinecarboxylic acids and derivatives	774954	762447	865697	860704	693504	749102	1.05488e+06	1.1587e+06	1.0424e+06	928484	1.1241e+06	1.12108e+06	900210	923122	885757
neg_2717	Integerrimine	metab_10978	-	-	C10328	HMDB0242680	neg	-	-	-	-	Phenylpropanoids and polyketides	Macrolides and analogues	356.145	M+Na-2H	C18H25NO5	4.4918	0.0201107	-7.46503	480-79-5	Not Available	2.2208e+06	2.21249e+06	2.29002e+06	2.06839e+06	2.28305e+06	2.13652e+06	2.04991e+06	2.08273e+06	2.00241e+06	2.08934e+06	2.04234e+06	2.04837e+06	2.07088e+06	2.1464e+06	2.07606e+06
neg_2721	Prolyl	metab_10983	-	-	-	HMDB0256800	neg	-	-	-	-	Organoheterocyclic compounds	Pyrrolidines	197.129	2M-H	C5H9NO	4.4998	0.0310476	-4.8331	-	Not Available	639645	665643	555780	627999	661167	637837	682359	681849	706818	670496	650209	664778	638806	666258	627340
neg_2722	Valine-betaxanthin	metab_10984	-	-	-	HMDB0304749	neg	-	-	-	-	Organic acids and derivatives	Carboxylic acids and derivatives	309.107	M-H	C14H18N2O6	4.4998	0.108338	-8.66102	-	Amino acids, peptides, and analogues	71916.6	59766.9	51927.2	51641.7	61997.5	64234.7	67359.6	67549.6	56511.4	61926.7	57220.7	65735.7	66890.6	59900.8	53854.7
neg_2728	Mopidamol	metab_10990	-	-	-	HMDB0254878	neg	-	-	-	-	Organic nitrogen compounds	Organonitrogen compounds	456.21	M+Cl	C19H31N7O4	4.5077	0.0667084	-8.63427	-	Amines	118409	137806	137571	115874	138186	125596	152158	146276	162251	148532	140037	140321	141277	125033	127486
neg_2733	N-Linoleoyl Methionine	metab_10996	-	-	-	HMDB0241981	neg	-	-	-	-	Organic acids and derivatives	Carboxylic acids and derivatives	448.229	M+K-2H	C23H41NO3S	4.516	0.0356301	-0.962954	-	Amino acids, peptides, and analogues	246562	246779	239847	212348	271407	236941	221084	200295	215042	200274	204623	207953	228805	229806	215466
neg_274	Cyclo(his-pro)	metab_11003	-	-	-	HMDB0250630;HMDB0002053	neg	-	-	-	-	Organic acids and derivatives	Carboxylic acids and derivatives	233.104	M-H, M+FA-H	C11H14N4O2	1.3917	0.0428735	-3.53745	53109-32-3	Amino acids, peptides, and analogues	1.02128e+06	1.05715e+06	892317	919325	1.06557e+06	1.06914e+06	848539	799950	843867	919680	918234	835420	964075	887283	909899
neg_2740	Beta-Casomorphin-7	metab_11004	-	-	-	HMDB0249108	neg	-	-	-	-	Organic acids and derivatives	Carboxylic acids and derivatives	691.339	M-H	C36H48N6O8	4.524	0.028924	-9.77868	-	Amino acids, peptides, and analogues	608757	879477	899094	880518	929813	772646	1.55477e+06	1.59501e+06	2.01693e+06	1.7596e+06	1.4225e+06	1.4685e+06	1.17052e+06	1.22034e+06	1.15488e+06
neg_2750	Nodularin	metab_11015	-	-	C15713	HMDB0255692	neg	-	-	-	-	Organic acids and derivatives	Carboxylic acids and derivatives	869.435	M+FA-H	C41H60N8O10	4.54	0.0461902	-7.43281	118399-22-7	Amino acids, peptides, and analogues	1.09984e+06	1.26203e+06	1.0775e+06	883731	1.26001e+06	1.24744e+06	977540	815254	820911	724362	800143	811894	971666	1.03292e+06	944246
neg_2765	Dynorphin B (6-9)	metab_11031	-	-	-	HMDB0012937	neg	-	-	-	-	Organic acids and derivatives	Carboxylic acids and derivatives	626.313	M+Na-2H	C26H43N11O6	4.564	0.0608555	-1.59247	-	Amino acids, peptides, and analogues	504145	842048	207030	298799	697557	562648	453030	408213	60337.6	96227	485955	396225	389663	440174	417695
neg_2774	Aesculetin	metab_11041	map01110;map00999	Biosynthesis of secondary metabolites;Biosynthesis of various plant secondary metabolites	C09263	HMDB0030819	neg	-	-	Metabolism;Metabolism	Global and overview maps;Biosynthesis of other secondary metabolites	Phenylpropanoids and polyketides	Coumarins and derivatives	223.024	M+FA-H	C9H6O4	4.58	0.0158586	-4.38975	305-01-1	Hydroxycoumarins	78993.4	56033.8	27279.1	44098.4	62295.3	77675.8	159548	170475	50964.3	58060.4	153368	150452	88246.1	86867.3	89666.6
neg_2776	Estradiol benzoate	metab_11043	-	-	C13444	HMDB0251961	neg	-	-	-	-	Lipids and lipid-like molecules	Steroids and steroid derivatives	811.42	2M+Hac-H	C25H28O3	4.58	0.076748	-2.38407	50-50-0	Estrane steroids	111114	117182	150989	126560	114723	139806	281612	260345	656010	337871	214898	202056	212825	242188	212407
neg_2785	Methionyl-Phenylalanine	metab_11053	-	-	-	HMDB0028980	neg	-	-	-	-	Organic acids and derivatives	Carboxylic acids and derivatives	295.112	M-H	C14H20N2O3S	4.604	0.0714871	-1.57974	-	Amino acids, peptides, and analogues	40460.1	56944.6	17020.2	29600.2	54278.8	52691.7	46823	46192.1	34518.9	43465.6	41676	51738.7	47435.8	41101.2	44496.6
neg_2786	N-Lauroyl Cysteine	metab_11054	-	-	-	HMDB0242030	neg	-	-	-	-	Organic acids and derivatives	Carboxylic acids and derivatives	605.365	2M-H	C15H29NO3S	4.604	0.0478951	-1.98136	-	Amino acids, peptides, and analogues	1.19999e+06	1.68357e+06	887972	753275	1.34389e+06	1.28024e+06	950051	934841	209567	308068	931680	931735	907623	996574	936703
neg_2791	Pantetheine	metab_11060	map01100;map01110;map00770;map00332	Metabolic pathways;Biosynthesis of secondary metabolites;Pantothenate and CoA biosynthesis;Carbapenem biosynthesis	C00831	PW_C001887;HMDB0003426	neg	-	-	Metabolism;Metabolism;Metabolism;Metabolism	Global and overview maps;Global and overview maps;Metabolism of cofactors and vitamins;Biosynthesis of other secondary metabolites	Organic acids and derivatives	Carboxylic acids and derivatives	277.122	M-H	C11H22N2O4S	4.612	0.0409594	-2.35087	496-65-1	Amino acids, peptides, and analogues	192777	232792	160409	144843	198667	182758	436752	605075	262295	258310	442873	546458	285735	296261	310021
neg_2795	Ac-DEVD-CHO	metab_11064	-	-	-	HMDB0247774	neg	-	-	-	-	Organic acids and derivatives	Peptidomimetics	501.182	M-H	C20H30N4O11	4.612	0.117186	-2.75732	-	Hybrid peptides	155382	124955	286629	158797	123332	160273	86761.3	55797.2	53817.7	106406	94700.5	58602.4	107819	133456	132784
neg_2801	Blumenol C o-[apiosyl-(1->6)-glucoside]	metab_11071	-	-	-	HMDB0031936	neg	-	-	-	-	Lipids and lipid-like molecules	Fatty Acyls	525.23	M+Na-2H	C24H40O11	4.628	0.0381267	-3.60276	177261-68-6	Fatty acyl glycosides	3.55569e+06	3.38733e+06	3.36371e+06	3.11174e+06	3.57639e+06	3.57622e+06	3.0295e+06	3.0807e+06	2.80534e+06	3.05163e+06	3.03546e+06	2.95286e+06	3.07181e+06	3.30784e+06	3.14337e+06
neg_281	(2S,3'S)-alpha-Amino-2-carboxy-5-oxo-1-pyrrolidinebutanoic acid	metab_11080	-	-	-	HMDB0039110;HMDB0033436	neg	-	-	-	-	Organic acids and derivatives	Carboxylic acids and derivatives	229.082	M-H, 2M+Hac-H	C9H14N2O5	1.5757	0.0204745	-3.57572	96562-85-5	Amino acids, peptides, and analogues	5.29745e+06	5.53989e+06	5.91137e+06	5.69659e+06	5.42878e+06	5.56892e+06	5.23974e+06	5.17669e+06	5.61199e+06	5.45889e+06	5.36611e+06	5.20872e+06	5.32768e+06	5.50884e+06	5.5315e+06
neg_2815	5-hydroxypropafenone	metab_11086	-	-	-	HMDB0060988	neg	-	-	-	-	Phenylpropanoids and polyketides	Linear 1,3-diarylpropanoids	378.166	M+Na-2H	C21H27NO4	4.66	0.0891098	-8.06193	-	Cinnamylphenols	39691.7	45154.6	57383	42628	39330.1	46014.4	49389.5	42838.5	33870.6	35804.5	49160.9	61465.1	46003.5	41022.4	38693.6
neg_2820	Isopropylmaleic acid	metab_11092	map01210;map01110;map00290	2-Oxocarboxylic acid metabolism;Biosynthesis of secondary metabolites;Valine, leucine and isoleucine biosynthesis	C02631	HMDB0012241	neg	-	-	Metabolism;Metabolism;Metabolism	Global and overview maps;Global and overview maps;Amino acid metabolism	Lipids and lipid-like molecules	Fatty Acyls	157.05	M-H	C7H10O4	4.668	0.0128241	-6.97594	44976-69-4	Fatty acids and conjugates	2.25905e+06	2.13964e+06	1.92462e+06	1.75545e+06	2.22985e+06	2.5395e+06	2.2253e+06	2.20694e+06	1.98818e+06	2.03629e+06	2.33266e+06	2.35315e+06	2.09427e+06	2.14856e+06	2.1186e+06
neg_2824	Leu-Glu-Lys-Glu	metab_11096	-	-	-	-	neg	-	-	-	-	-	-	516.266	M-H	C22H39N5O9	4.668	0.0146508	-3.2288	-	-	131889	279584	51064.4	104132	224409	168087	87626.8	74090.5	30469.5	140470	77760.6	82069.7	123847	122636	120322
neg_2829	8-methylthiooctyldesulfoglucosinolate	metab_11101	-	-	-	HMDB0304249	neg	-	-	-	-	Organic oxygen compounds	Organooxygen compounds	378.14	M-H2O-H	C16H31NO6S2	4.676	0.0314218	-2.37289	-	Carbohydrates and carbohydrate conjugates	526826	486090	352334	387303	482289	503599	430441	428572	203962	272648	470572	472893	429315	403569	420940
neg_2830	Geniposide	metab_11103	-	-	C09781	HMDB0252679;MJDBOTE0000901	neg	-	-	-	-	Lipids and lipid-like molecules	Prenol lipids	433.135	M+FA-H	C17H24O10	4.676	0.026437	0.248819	24512-63-8	Terpene glycosides	425338	446339	417976	435606	460893	440317	341299	337098	313206	357737	343766	316227	398483	377959	388891
neg_2840	(S)-4-(4-((2-(3,5-Dimethylphenyl)pyrrolidin-1-yl)Methyl)phenoxy)-3-fluorobenzaMide	metab_11114	-	-	-	HMDB0244422	neg	-	-	-	-	Benzenoids	Benzene and substituted derivatives	399.187	M-H2O-H	C26H27FN2O2	4.6847	0.0609121	-0.845405	-	Diphenylethers	182788	201416	202151	206024	200123	211036	239681	230029	263415	254027	241503	237698	201729	224699	203469
neg_2843	Esculentic acid (Phytolacca)	metab_11117	-	-	-	HMDB0034639	neg	-	-	-	-	Lipids and lipid-like molecules	Prenol lipids	537.303	M+Cl	C30H46O6	4.6925	0.0418365	7.32096	56283-68-2	Triterpenoids	736712	60067.2	3.99294e+06	909502	182056	490044	10204.1	0	0	9301.45	5355.19	3496.74	594132	586070	548923
neg_2847	Flugestone	metab_11121	-	-	-	HMDB0252333;HMDB0252379	neg	-	-	-	-	Lipids and lipid-like molecules	Steroids and steroid derivatives	399.175	M+Cl	C21H29FO4	4.7004	0.125164	1.57206	-	Pregnane steroids	79432.6	63488.6	46662.1	54117.6	77411.4	94020.3	74921.3	59264.1	48804.4	54071.4	77614.3	66631.6	57489.1	68629.9	54291.5
neg_2854	S-(PGA1)-glutathione	metab_11129	-	-	C11304	HMDB0013061	neg	-	-	-	-	Organic acids and derivatives	Carboxylic acids and derivatives	664.293	M+Na-2H	C30H49N3O10S	4.7084	0.0792405	6.72198	-	Amino acids, peptides, and analogues	269468	284419	666560	418886	305210	326823	391286	333308	490601	414700	352003	330056	420109	361446	375852
neg_2855	(2R)-2-Hydroxy-2-methylbutanenitrile	metab_11130	map00460;map01110	Cyanoamino acid metabolism;Biosynthesis of secondary metabolites	C18796	HMDB0060309	neg	-	-	Metabolism;Metabolism	Metabolism of other amino acids;Global and overview maps	Organic oxygen compounds	Organooxygen compounds	197.129	2M-H	C5H9NO	4.7163	0.0118279	-4.868	-	Alcohols and polyols	2.84625e+06	2.7047e+06	2.74906e+06	2.85604e+06	2.70608e+06	2.77867e+06	2.75323e+06	2.69276e+06	2.89469e+06	2.78529e+06	2.74918e+06	2.77605e+06	2.77522e+06	2.79062e+06	2.72788e+06
neg_2856	6-Hydroxy-4-methoxy-3-(3-methyl-2-butenyl)-2-(2-phenylethenyl)benzoic acid	metab_11131	-	-	C10264	HMDB0039439	neg	-	-	-	-	Phenylpropanoids and polyketides	Stilbenes	375.098	M+K-2H	C21H22O4	4.7163	0.0326972	-7.22396	87402-83-3	Not Available	136977	110174	121404	144902	114908	154710	130268	124133	108150	118797	116098	128698	115441	116722	122687
neg_286	Mevalonic acid	metab_11135	map01100;map01110;map00900	Metabolic pathways;Biosynthesis of secondary metabolites;Terpenoid backbone biosynthesis	C00418	PW_C000152;HMDB0000227;LMFA01050352	neg	-	-	Metabolism;Metabolism;Metabolism	Global and overview maps;Global and overview maps;Metabolism of terpenoids and polyketides	Lipids and lipid-like molecules	Fatty Acyls	147.065	M-H, 2M+FA-H	C6H12O4	1.6712	0.00849185	-7.7963	17817-88-8;150-97-0	Fatty acids and conjugates	2.85246e+07	2.7889e+07	3.09069e+07	3.15265e+07	2.70002e+07	2.76597e+07	1.79425e+07	1.70288e+07	2.42623e+07	2.59056e+07	2.05242e+07	1.97326e+07	2.48159e+07	2.51208e+07	2.52254e+07
neg_2868	Eliglustat	metab_11144	-	-	-	HMDB0251746	neg	-	-	-	-	Organoheterocyclic compounds	Benzodioxanes	425.239	M+Na-2H	C23H36N2O4	4.74	0.0127294	-6.85113	-	Benzo-1,4-dioxanes	205000	182761	159923	152870	201345	197553	183757	205311	171824	228426	197460	157255	172335	168461	168735
neg_2876	VI2Fuc-nLc6	metab_11153	-	-	-	HMDB0062449	neg	-	-	-	-	Lipids and lipid-like molecules	Sphingolipids	769.846	M-2H	C66H115N3O37	4.7558	0.0736845	-9.78612	-	Glycosphingolipids	834594	849842	938302	859959	853983	869681	750877	764008	865952	891465	718539	740108	757445	857438	755751
neg_2879	Isovaleric acid	metab_11156	map01110	Biosynthesis of secondary metabolites	C08262	HMDB0000718;LMFA01020181	neg	-	-	Metabolism	Global and overview maps	Lipids and lipid-like molecules	Fatty Acyls	203.128	2M-H	C5H10O2	4.7637	0.0230323	-4.36402	503-74-2	Fatty acids and conjugates	1518.32	1319.02	1815.29	1908.12	824.075	659.163	38155.5	50725.6	15759.9	14150.6	33531.8	43128	16856.1	16207.2	16195.1
neg_2886	Acetophenazine	metab_11164	-	-	C06807	HMDB0015196	neg	-	-	-	-	Organoheterocyclic compounds	Benzothiazines	392.182	M-H2O-H	C23H29N3O2S	4.7717	0.0923181	3.8978	2751-68-0	Phenothiazines	46532.2	52623.2	52046.1	49627.3	43124	44429.2	111387	132151	87154	70969.3	108987	124509	76356	63473.2	71439.7
neg_2895	5-Hydroxyindoleacetic acid	metab_11174	map01100;map00380	Metabolic pathways;Tryptophan metabolism	C05635	HMDB0000763;PW_C000609	neg	-	-	Metabolism;Metabolism	Global and overview maps;Amino acid metabolism	Organoheterocyclic compounds	Indoles and derivatives	190.05	M-H	C10H9NO3	4.7877	0.0120971	-5.21452	54-16-0	Indolyl carboxylic acids and derivatives	709476	812582	683097	511606	821678	839977	617231	699381	704145	787054	738051	746209	686293	703072	695644
neg_2897	Ganoderic acid L	metab_11176	-	-	-	HMDB0035885	neg	-	-	-	-	Phenylpropanoids and polyketides	Isoflavonoids	569.292	M+Cl	C30H46O8	4.7877	0.0196451	6.7561	102607-24-9	O-methylated isoflavonoids	81604	122202	340454	345305	133130	118575	742686	745730	2.07842e+06	1.06377e+06	625281	586321	681386	656476	661925
neg_290	N2-Succinyl-L-ornithine	metab_11180	map01100;map00330	Metabolic pathways;Arginine and proline metabolism	C03415	HMDB0001199	neg	-	-	Metabolism;Metabolism	Global and overview maps;Amino acid metabolism	Organic acids and derivatives	Carboxylic acids and derivatives	231.098	M-H, M+Na-2H	C9H16N2O5	1.6632	0.0116316	-3.63429	899816-95-6	Amino acids, peptides, and analogues	2.12313e+06	2.43619e+06	2.85839e+06	2.72558e+06	2.39159e+06	2.44903e+06	2.54506e+06	2.33388e+06	2.88504e+06	2.86849e+06	2.48245e+06	2.37888e+06	2.52594e+06	2.54195e+06	2.58342e+06
neg_2915	Acetyl-DL-Leucine	metab_11197	-	-	C02710	HMDB0011756	neg	-	-	-	-	Organic acids and derivatives	Carboxylic acids and derivatives	172.097	M-H	C8H15NO3	4.8197	0.00955212	-6.1401	1188-21-2	Amino acids, peptides, and analogues	537737	458546	543454	426010	416329	477293	429716	523612	469173	394352	501760	516760	469760	478381	471710
neg_2927	DIPROTIN A	metab_11210	-	-	-	HMDB0251473	neg	-	-	-	-	Organoheterocyclic compounds	Pyrroles	340.223	M-H	C17H31N3O4	4.8437	0.0238392	-2.51006	-	Substituted pyrroles	36504.9	74079.9	53579.3	60302.1	54435.9	35708.9	375096	338013	664280	470887	273751	328324	229490	231897	221528
neg_293	Sisomicin sulfate	metab_11213	-	-	-	HMDB0242632	neg	-	-	-	-	Not Available	Not Available	484.215	M+Cl, M+K-2H	C19H37N5O7	1.7829	0.0273638	-6.67643	-	Not Available	468537	528732	434264	525004	514038	491891	422651	446379	492890	452005	420937	448997	493342	485598	512051
neg_2935	p-Tolyl Sulfate	metab_11219	-	-	-	-	neg	-	-	-	-	-	-	187.006	M-H	C7H8O4S	4.8677	0.0056173	-5.21843	-	-	340411	298017	239405	342691	314155	323008	341550	326084	345917	331449	332505	338432	335309	337603	339068
neg_2939	Hydroxyrepaglinide	metab_11223	-	-	-	HMDB0060979	neg	-	-	-	-	Organoheterocyclic compounds	Piperidines	935.519	2M-H	C27H36N2O5	4.8677	0.00761582	1.06899	-	Phenylpiperidines	1.48856e+06	1.44562e+06	1.17395e+06	1.43645e+06	1.305e+06	1.40357e+06	970973	994642	895648	915928	1.00271e+06	1.02064e+06	1.2066e+06	1.21795e+06	1.19973e+06
neg_2944	4-Hydroxystachydrine	metab_11229	-	-	C08269	HMDB0029230;HMDB0029412	neg	-	-	-	-	Organic acids and derivatives	Carboxylic acids and derivatives	158.081	M-H	C7H13NO3	4.8837	0.0247393	-6.94818	515-25-3	Amino acids, peptides, and analogues	976730	940998	1.04509e+06	1.05825e+06	974163	1.01819e+06	875019	849882	955526	940387	872147	890596	893157	938442	914877
neg_2959	8-Amino-7-oxononanoic acid	metab_11245	map01100;map00780;map01240	Metabolic pathways;Biotin metabolism;Biosynthesis of cofactors	C01092	LMFA01060168;HMDB0240687	neg	-	-	Metabolism;Metabolism;Metabolism	Global and overview maps;Metabolism of cofactors and vitamins;Global and overview maps	Lipids and lipid-like molecules	Fatty Acyls	232.118	M+FA-H	C9H17NO3	4.9077	0.0432086	-4.17791	682799-71-9	Fatty acids and conjugates	48307.8	124669	14396.6	23636.4	93836.6	70238.6	199883	635001	73036.7	71999.3	163570	269106	149850	152955	140671
neg_2964	Streptomycin sulfate	metab_11251	map01100;map01110	Metabolic pathways;Biosynthesis of secondary metabolites	C00413	HMDB0015214;HMDB0258510	neg	Antibiotics	Aminoglycosides	Metabolism;Metabolism	Global and overview maps;Global and overview maps	Benzenoids	Benzene and substituted derivatives	562.25	M-H2O-H	C21H39N7O12	4.9077	0.0269152	4.02305	57-92-1	Diphenylacetonitriles	813074	841255	847536	881450	776413	747412	780502	767107	960783	852917	734546	795034	828157	839017	796476
neg_2974	Lupex	metab_11262	-	-	-	HMDB0254216	neg	-	-	-	-	Organic acids and derivatives	Carboxylic acids and derivatives	554.208	M-H2O-H	C27H35N5O7S	4.9317	0.0350583	1.02044	-	Amino acids, peptides, and analogues	85501.4	66002.5	78761.7	119625	87498.6	89115.2	79873.4	87445.2	90304.2	82367.6	81678.2	88880	287799	281463	268585
neg_2982	Dihydroouabain	metab_11271	-	-	-	HMDB0251322	neg	-	-	-	-	Lipids and lipid-like molecules	Steroids and steroid derivatives	585.288	M-H	C29H46O12	4.9477	0.0200872	-7.06476	-	Steroid lactones	349006	348519	405209	353682	333126	339489	329118	347723	355919	339463	341971	347892	373490	358788	366724
neg_2985	Solasonine	metab_11274	-	-	C10824	HMDB0258362;HMDB0258364	neg	-	-	-	-	Organoheterocyclic compounds	Azaspirodecane derivatives	864.48	M-H2O-H	C45H73NO16	4.9477	0.0196207	5.68185	19121-58-5	Not Available	466676	64087.6	1.45637e+06	591469	229902	313840	165640	108746	67020.2	299928	121065	87680.4	356723	370707	366331
neg_2995	Ile-Glu-Thr-Asp-fluoromethyl ketone	metab_11285	-	-	-	HMDB0253396	neg	-	-	-	-	Organic acids and derivatives	Peptidomimetics	473.207	M-H2O-H	C20H33FN4O9	4.9637	0.0745954	3.14953	-	Hybrid peptides	38781.7	42753.8	33235.3	50389.4	35847.6	29514.6	42437.4	42166	266400	62089.2	53979.2	54077.8	56730.5	56780.1	49725.2
neg_3	Indolelactic acid	metab_11290	-	-	C02043	HMDB0000671	neg	-	-	-	-	Organoheterocyclic compounds	Indoles and derivatives	204.066	M-H, 2M-H, M+FA-H, M+Cl, M-H2O-H	C11H11NO3	5.4457	0.0209942	-4.35693	7417-65-4	Indolyl carboxylic acids and derivatives	1.36217e+07	1.43151e+07	1.77001e+07	1.36491e+07	1.39731e+07	1.47396e+07	1.05286e+07	9.76752e+06	1.76206e+07	1.71365e+07	1.12477e+07	1.08547e+07	1.33309e+07	1.39026e+07	1.36264e+07
neg_3002	Saccharopine	metab_11295	map01100;map00310;map01110;map00300;map01230	Metabolic pathways;Lysine degradation;Biosynthesis of secondary metabolites;Lysine biosynthesis;Biosynthesis of amino acids	C00449	PW_C000189;HMDB0000279	neg	-	-	Metabolism;Metabolism;Metabolism;Metabolism;Metabolism	Global and overview maps;Amino acid metabolism;Global and overview maps;Amino acid metabolism;Global and overview maps	Organic acids and derivatives	Carboxylic acids and derivatives	257.114	M-H2O-H	C11H20N2O6	4.9797	0.0150159	-2.10152	997-68-2	Amino acids, peptides, and analogues	416272	415225	401981	437669	414682	416094	388663	391893	434011	416332	396653	406556	405968	417265	407361
neg_3014	L-alpha-Amino-5-oxo-2(5H)-isoxazolepropanoic acid	metab_11308	-	-	-	HMDB0034322	neg	-	-	-	-	Organic acids and derivatives	Carboxylic acids and derivatives	343.09	2M-H	C6H8N2O4	4.9957	0.149906	2.24102	59476-61-8	Amino acids, peptides, and analogues	127623	107171	115678	128609	106626	119706	110252	108443	103784	104203	101170	106528	134636	111551	100696
neg_3028	Dibekacin	metab_11323	-	-	-	HMDB0251157	neg	-	-	-	-	Organic oxygen compounds	Organooxygen compounds	472.24	M+Na-2H	C18H37N5O8	5.0277	0.0573258	2.71031	-	Carbohydrates and carbohydrate conjugates	70375	89904.3	99445.1	104364	86296	84337.5	121934	120623	155588	151101	119493	109696	107209	96045.3	104873
neg_3035	N-Acetylleucine	metab_11331	-	-	C02710	HMDB0011756	neg	-	-	-	-	Organic acids and derivatives	Carboxylic acids and derivatives	172.097	M-H	C8H15NO3	5.0437	0.00856828	-6.01037	1188-21-2	Amino acids, peptides, and analogues	579755	603764	630706	605801	591472	590248	631455	674004	660086	597774	669565	675254	627406	626634	636347
neg_3044	Phenylpyruvic acid	metab_11341	map01100;map01110;map01210;map00470;map01230;map00360;map00400	Metabolic pathways;Biosynthesis of secondary metabolites;2-Oxocarboxylic acid metabolism;D-Amino acid metabolism;Biosynthesis of amino acids;Phenylalanine metabolism;Phenylalanine, tyrosine and tryptophan biosynthesis	C00166	PW_C000131;HMDB0304081;HMDB0000205	neg	-	-	Metabolism;Metabolism;Metabolism;Metabolism;Metabolism;Metabolism;Metabolism	Global and overview maps;Global and overview maps;Global and overview maps;Metabolism of other amino acids;Global and overview maps;Amino acid metabolism;Amino acid metabolism	Benzenoids	Benzene and substituted derivatives	209.045	M+FA-H	C9H8O3	5.0597	0.00150733	-5.23189	156-06-9	Phenylpyruvic acid derivatives	1.15968e+06	810004	1.31476e+06	1.43204e+06	986902	1.09198e+06	1.11852e+06	1.00647e+06	1.07741e+06	1.07229e+06	1.09592e+06	1.00357e+06	1.1069e+06	1.11012e+06	1.10773e+06
neg_3049	CDP-DG(18:1(11Z)/16:0)	metab_11346	map01100;map00564;map01110;map04070	Metabolic pathways;Glycerophospholipid metabolism;Biosynthesis of secondary metabolites;Phosphatidylinositol signaling system	C00269	HMDB0006986;PW_C003037;LMGP13010021	neg	-	-	Metabolism;Metabolism;Metabolism;Environmental Information Processing	Global and overview maps;Lipid metabolism;Global and overview maps;Signal transduction	Lipids and lipid-like molecules	Glycerophospholipids	978.524	M-H	C46H83N3O15P2	5.0677	0.0192474	1.63951	-	CDP-glycerols	2.82621e+06	4.25839e+06	1.15464e+06	3.68461e+06	3.73702e+06	2.46777e+06	7.18321e+06	7.31117e+06	5.7044e+06	5.7701e+06	6.92804e+06	7.56172e+06	4.65636e+06	4.74683e+06	4.83911e+06
neg_3053	2-[4,7,10-Tris(carboxymethyl)-6-[4-[3-(2,5-dioxopyrrol-1-yl)propanoylamino]butyl]-1,4,7,10-tetrazacyclododec-1-yl]acetic acid	metab_11351	-	-	-	HMDB0250558	neg	-	-	-	-	Organic acids and derivatives	Carboxylic acids and derivatives	671.288	M+FA-H	C27H42N6O11	5.0757	0.0253334	-2.8488	-	Tetracarboxylic acids and derivatives	848540	897427	780754	832104	912460	838804	797269	739720	747338	811063	769003	756584	791237	805270	831624
neg_3058	(9R,10S,12Z)-9,10-Dihydroxy-8-oxo-12-octadecenoic acid	metab_11356	-	-	-	HMDB0040611	neg	-	-	-	-	Lipids and lipid-like molecules	Fatty Acyls	365.171	M+K-2H	C18H32O5	5.0837	0.00135056	-8.39642	142036-13-3	Lineolic acids and derivatives	389712	281899	2.3849e+06	1.99463e+06	400623	601369	1.52918e+06	1.25098e+06	2.37295e+06	2.04255e+06	1.49281e+06	1.28683e+06	1.33773e+06	1.33669e+06	1.33422e+06
neg_3076	Pimaricin	metab_11376	-	-	C08073	HMDB0014964;HMDB0242755	neg	-	-	-	-	Organic oxygen compounds	Organooxygen compounds	664.293	M-H	C33H47NO13	5.1157	0.0519528	-6.22744	7681-93-8	Carbohydrates and carbohydrate conjugates	338580	398592	270056	319592	331811	329575	375263	364687	329166	328570	403877	386727	352903	364381	328878
neg_3079	Lysylphenylalanine	metab_11379	-	-	-	HMDB0028958;HMDB0304786	neg	-	-	-	-	Organic acids and derivatives	Carboxylic acids and derivatives	338.171	M+FA-H	C15H23N3O3	5.1237	0.0142366	-2.38271	6235-35-4	Amino acids, peptides, and analogues	835406	847607	854265	872405	832180	805946	847928	874624	935732	912503	846284	889425	878672	854415	870631
neg_308	4-Hydroxy-4-(methylnitrosoamino)-1-(3-pyridinyl)-1-butanone	metab_11380	-	-	C19566	HMDB0062404	neg	-	-	-	-	Organic oxygen compounds	Organooxygen compounds	268.093	M+K-2H, M+FA-H	C10H13N3O3	1.8467	0.0742393	-2.51646	-	Carbonyl compounds	272455	305904	291251	273811	304354	283405	228506	242577	209632	208619	230510	221796	238393	258661	276664
neg_3083	PGP(i-16:0/PGJ2)	metab_11384	-	-	-	HMDB0275232	neg	-	-	-	-	Not Available	Not Available	915.42	M+Cl	C42H74O15P2	5.1317	0.0218301	0.0850515	-	Not Available	2.29173e+06	2.64844e+06	1.78107e+06	2.43357e+06	2.6959e+06	2.46905e+06	2.70895e+06	2.70578e+06	3.08672e+06	2.86118e+06	2.62948e+06	2.77069e+06	2.49803e+06	2.57346e+06	2.60715e+06
neg_3092	L-3-Aminodihydro-2(3H)-furanone	metab_11394	-	-	C02926	HMDB0029387	neg	-	-	-	-	Organic acids and derivatives	Carboxylic acids and derivatives	201.087	2M-H	C4H7NO2	5.1557	0.0373672	-4.41252	-	Amino acids, peptides, and analogues	48540.1	47309.1	55138.2	51181.3	45660.4	46145.2	45682.8	41268.1	47516.5	44948.1	41552.8	43998.3	45807.3	49339	47279.2
neg_310	Hydroxyfluoroprednisolone butyrate	metab_11403	-	-	-	HMDB0061149	neg	-	-	-	-	Lipids and lipid-like molecules	Steroids and steroid derivatives	445.204	M-H2O-H, M+Na-2H	C25H33FO7	1.8467	0.0349219	1.92036	1296177-38-2	Hydroxysteroids	1.10484e+06	1.18051e+06	981057	1.09804e+06	1.1065e+06	1.0803e+06	904086	954290	855891	882640	990707	944339	1.02504e+06	973864	1.04181e+06
neg_3103	Marcellomycin	metab_11407	-	-	-	HMDB0254333	neg	-	-	-	-	Phenylpropanoids and polyketides	Anthracyclines	826.325	M-H2O-H	C42H55NO17	5.1637	0.00750564	-5.225	-	Not Available	1.08782e+06	1.40136e+06	1.33714e+06	1.27415e+06	1.23061e+06	1.1466e+06	1.3505e+06	1.39815e+06	1.6673e+06	1.47672e+06	1.27631e+06	1.21581e+06	1.32307e+06	1.32658e+06	1.34185e+06
neg_3107	Epostane	metab_11411	-	-	-	HMDB0251872	neg	-	-	-	-	Lipids and lipid-like molecules	Steroids and steroid derivatives	378.203	M+Na-2H	C22H31NO3	5.1797	0.0293886	-6.61918	-	Estrane steroids	9544.66	17121.2	16127.8	14692.5	11675.4	14987.8	74228.2	108736	61183.4	22387.8	72749.6	90903.8	41641.1	39277	40719.8
neg_3108	2-(5-Hydroxy-1H-indol-2-yl)acetic acid	metab_11412	-	-	-	HMDB0257587	neg	-	-	-	-	Organoheterocyclic compounds	Indoles and derivatives	427.113	2M+FA-H	C10H9NO3	5.1797	0.0486274	-3.24152	-	Indolyl carboxylic acids and derivatives	119796	90192	420351	328061	118098	163650	60505	45944.9	160423	171777	71590.5	63281.4	153170	168633	163393
neg_3112	Phenylalanylphenylalanine	metab_11417	-	-	-	HMDB0013302	neg	-	-	-	-	Organic acids and derivatives	Carboxylic acids and derivatives	311.139	M-H	C18H20N2O3	5.1877	0.0633568	-2.20038	2577-40-4	Amino acids, peptides, and analogues	3765.74	134083	0	34088.4	45281.9	6681.07	426523	434863	176928	176707	372029	448691	186719	177116	164473
neg_3113	Dhlnl	metab_11418	-	-	-	HMDB0246853	neg	-	-	-	-	Organic acids and derivatives	Carboxylic acids and derivatives	344.124	M+K-2H	C12H25N3O6	5.1877	0.0097257	4.67681	-	Amino acids, peptides, and analogues	134203	171900	113363	143787	142185	139574	197694	198488	163662	153941	198730	210725	166090	163021	163783
neg_3115	Dalargin	metab_11420	-	-	-	HMDB0250833	neg	-	-	-	-	Organic acids and derivatives	Carboxylic acids and derivatives	770.382	M+FA-H	C35H51N9O8	5.1877	0.0127292	-2.60964	-	Amino acids, peptides, and analogues	345711	363563	257762	297279	373291	354591	341206	364732	331795	336575	338065	383554	345002	340282	349051
neg_3118	Tebipenem	metab_11423	-	-	C21522	HMDB0258760	neg	-	-	-	-	Organoheterocyclic compounds	Lactams	382.092	M-H	C16H21N3O4S2	5.1957	0.00480517	4.49658	161715-21-5	Beta lactams	508229	697081	460033	395360	566018	542914	190731	163698	306075	413720	238183	230630	403160	405055	401181
neg_3123	Delpazolid	metab_11429	-	-	-	HMDB0250974	neg	-	-	-	-	Benzenoids	Benzene and substituted derivatives	343.096	M+Cl	C14H17FN4O3	5.2037	0.0262298	-5.49796	-	Aniline and substituted anilines	168287	132045	238113	226999	144342	159145	414924	399491	601495	537117	366889	350495	299116	315227	307037
neg_3136	Ansamitocin P-3	metab_11443	map01110	Biosynthesis of secondary metabolites	C12045	HMDB0248452	neg	-	-	Metabolism	Global and overview maps	Phenylpropanoids and polyketides	Macrolactams	655.235	M+Na-2H	C32H43ClN2O9	5.2197	0.0242629	-8.0328	66584-72-3	Not Available	7.50021e+06	7.18872e+06	7.10083e+06	8.20094e+06	7.27668e+06	6.86826e+06	7.17127e+06	7.08026e+06	8.83803e+06	7.91125e+06	7.27221e+06	7.41419e+06	7.21092e+06	7.50343e+06	7.53884e+06
neg_3145	3-Indoleacetic Acid	metab_11453	map01100;map00380	Metabolic pathways;Tryptophan metabolism	C00954	HMDB0000197	neg	-	-	Metabolism;Metabolism	Global and overview maps;Amino acid metabolism	Organoheterocyclic compounds	Indoles and derivatives	174.055	M-H	C10H9NO2	5.2357	0.0271964	-5.89443	87-51-4	Indolyl carboxylic acids and derivatives	1.3691e+06	1.44419e+06	1.31639e+06	1.38604e+06	1.28621e+06	1.18163e+06	1.30893e+06	1.3136e+06	1.69311e+06	1.37071e+06	1.27735e+06	1.4835e+06	1.38185e+06	1.3498e+06	1.30878e+06
neg_3147	Propacetamol	metab_11455	-	-	-	HMDB0256808	neg	-	-	-	-	Organic acids and derivatives	Carboxylic acids and derivatives	309.145	M+FA-H	C14H20N2O3	5.2357	0.0539229	-2.39016	-	Amino acids, peptides, and analogues	38498.8	55733.8	55627.6	51237.4	49604.8	42465	100447	108243	113767	90638.2	98621.9	111563	67587.7	75263.2	72234.2
neg_3151	N-Acetyl-D-phenylalanine	metab_11460	map01100;map00470	Metabolic pathways;D-Amino acid metabolism	C05620	-	neg	-	-	Metabolism;Metabolism	Global and overview maps;Metabolism of other amino acids	-	-	206.081	M-H	C11H13NO3	5.2437	0.0161225	-4.26348	10172-89-1	-	618601	555483	671187	668767	586853	585326	582541	584261	582344	570323	582903	596781	603718	600198	585582
neg_3160	6-(2-Hydroxyethoxy)-6-oxohexanoic acid	metab_11470	-	-	-	HMDB0061681	neg	-	-	-	-	Lipids and lipid-like molecules	Fatty Acyls	189.076	M-H	C8H14O5	5.2597	0.0350523	-4.89802	-	Fatty acids and conjugates	1.06234e+06	1.10332e+06	1.01694e+06	1.06087e+06	1.04688e+06	1.01108e+06	926813	1.04439e+06	946351	953709	1.04835e+06	1.05883e+06	1.04042e+06	1.04108e+06	978817
neg_3162	Ulimorelin	metab_11472	-	-	-	HMDB0259396	neg	-	-	-	-	Organic acids and derivatives	Carboxylic acids and derivatives	575.246	M+K-2H	C30H39FN4O4	5.2597	0.0337307	2.77524	-	Amino acids, peptides, and analogues	1.38011e+06	1.36947e+06	1.30095e+06	1.26596e+06	1.37406e+06	1.34409e+06	1.21584e+06	1.22418e+06	1.18847e+06	1.23654e+06	1.24459e+06	1.22785e+06	1.2202e+06	1.30477e+06	1.25513e+06
neg_3167	Glycocholenate sulfate	metab_11477	-	-	-	HMDB0242178	neg	-	-	-	-	Lipids and lipid-like molecules	Steroids and steroid derivatives	542.245	M-H	C26H41NO9S	5.2684	0.0448276	4.11198	-	Bile acids, alcohols and derivatives	443683	430044	427575	419825	427133	428699	391297	397490	383715	423126	418488	426406	398415	434683	425147
neg_3170	DL-Propargylglycine	metab_11481	-	-	-	HMDB0251529	neg	-	-	-	-	Organic acids and derivatives	Carboxylic acids and derivatives	338.135	3M-H	C5H7NO2	5.2764	0.0223364	-2.21809	-	Amino acids, peptides, and analogues	258063	257592	258384	242738	260063	241243	235624	225512	222766	232023	232508	231091	255371	249537	244220
neg_3173	Stercobilin	metab_11484	map00860	Porphyrin metabolism	C05793	HMDB0240259	neg	-	-	Metabolism	Metabolism of cofactors and vitamins	Organoheterocyclic compounds	Tetrapyrroles and derivatives	615.317	M+Na-2H	C33H46N4O6	5.2844	0.0342551	0.62831	34217-90-8	Bilirubins	147632	629702	25360.2	80327.6	355887	180984	318054	357140	127908	250159	325115	342470	243586	241446	228526
neg_3176	NeuAc(alpha->6)GalNAc(alpha1->O)Ser	metab_11487	-	-	-	HMDB0255554	neg	-	-	-	-	Organic oxygen compounds	Organooxygen compounds	580.204	M-H2O-H	C22H37N3O16	5.3004	0.0415103	6.63954	-	Carbohydrates and carbohydrate conjugates	50171.5	54576.8	175742	102662	60641.9	50428	46116	37600.2	64770.6	85961.7	56746	34993	68057.3	63430.4	68367.9
neg_3184	2-Methoxy-4-vinylphenol	metab_11496	-	-	C17883	HMDB0013744	neg	-	-	-	-	Benzenoids	Phenols	195.065	M+FA-H	C9H10O2	5.3244	0.0389514	-5.91325	7786-61-0	Methoxyphenols	57863.7	65729.2	41747.6	50453.8	64327.6	57609.2	62662.1	64246.3	56794.3	60872	62136	64147.2	56970.6	59344.7	54902
neg_3203	Tranexamic Acid	metab_11518	-	-	C12535	PW_C008836;HMDB0014447;MJDBOTE0000780	neg	-	-	-	-	Organic acids and derivatives	Carboxylic acids and derivatives	202.108	M+FA-H	C8H15NO2	5.3491	0.0203089	-5.52319	1197-18-8	Amino acids, peptides, and analogues	563809	601098	495405	541109	594205	564834	633493	714183	604073	584841	625942	669157	595279	597524	575756
neg_3211	3-Indoleglyoxylic acid	metab_11527	-	-	-	HMDB0242143	neg	-	-	-	-	Organoheterocyclic compounds	Indoles and derivatives	188.034	M-H	C10H7NO3	5.3571	0.0301151	-5.10273	-	Indolyl carboxylic acids and derivatives	59855.1	68161.6	56587.2	43251.7	67498.3	64322.1	37796.7	36420.8	46443.9	44693.8	41204.1	43655.3	48711.2	51276	48671.8
neg_3214	Suloctidil	metab_11530	-	-	-	HMDB0242578	neg	-	-	-	-	Benzenoids	Benzene and substituted derivatives	372.213	M+Cl	C20H35NOS	5.3571	0.00247113	-0.774505	-	Phenylpropanes	5676.01	40215	7070.6	8415.82	15128.8	5334.32	249612	319995	73115.2	59056.2	239619	302472	105013	105011	104563
neg_3223	PA(PGD2/19:2(10Z,13Z))	metab_11540	-	-	-	HMDB0264539	neg	-	-	-	-	Not Available	Not Available	817.445	M+Cl	C42H71O11P	5.3651	0.0513516	2.47182	-	Not Available	572982	563682	816718	559745	585073	578197	404077	321513	387748	397428	397648	386399	510476	523752	473905
neg_3225	Didemnin A	metab_11542	-	-	C16862	HMDB0251218;HMDB0251219	neg	-	-	-	-	Organic acids and derivatives	Peptidomimetics	963.55	M+Na-2H	C49H78N6O12	5.3651	0.0353988	7.60447	137219-37-5	Depsipeptides	782552	193741	2.8237e+06	1.63632e+06	527552	644983	460734	518259	1.63351e+06	2.63239e+06	402178	434963	1.07874e+06	1.14268e+06	1.07242e+06
neg_3243	Hexadecanedioate	metab_11562	map01100;map00073	Metabolic pathways;Cutin, suberine and wax biosynthesis	C19615	HMDB0000672;HMDB0000712;HMDB0304377	neg	-	-	Metabolism;Metabolism	Global and overview maps;Lipid metabolism	Lipids and lipid-like molecules	Fatty Acyls	321.145	M+K-2H	C16H28O4-2	5.4131	0.117065	-8.93977	505-54-4;42150-38-9	Fatty acids and conjugates	11224.1	36704	46225.9	22092	28347.9	25806.9	24566.3	30915.5	94561	28590.8	23979.2	18914	31612.3	39412.1	38548.1
neg_3251	Calamin	metab_11571	-	-	-	HMDB0038143	neg	-	-	-	-	Organoheterocyclic compounds	Diazines	541.204	M+Na-2H	C27H36O10	5.4291	0.0282017	-3.12021	74751-40-9	Pyrazines	749564	765850	705299	684216	759506	718147	757728	779696	633416	730310	717320	729309	729505	752506	711363
neg_3262	2-(Malonylamino)benzoic acid	metab_11583	-	-	C03147	HMDB0039495	neg	-	-	-	-	Benzenoids	Benzene and substituted derivatives	222.04	M-H	C10H9NO5	5.4537	0.0444957	-3.70253	53947-84-5	Benzoic acids and derivatives	64981.3	71536.3	66286.8	70610.6	66329.4	64374	63728.2	60540.9	71521.2	60142.6	63392	65134.4	63936.2	69488.1	65017.8
neg_3274	Bisnoryangonin	metab_11596	-	-	C12085	HMDB0303165	neg	-	-	-	-	Benzenoids	Benzene and substituted derivatives	275.056	M+FA-H	C13H10O4	5.4776	0.0462545	-2.45951	-	Styrenes	321987	195565	400493	422654	228592	251222	288322	235535	265857	235222	243463	231620	290074	288907	266923
neg_3285	p-Benzosemiquinone	metab_11608	-	-	C02389	HMDB0256033	neg	-	-	-	-	Benzenoids	Phenols	265.071	2M+FA-H	C6H6O2	5.5016	0.0127805	-2.54249	-	1-hydroxy-2-unsubstituted benzenoids	41709	49738.6	24402.9	26757.7	40798.6	38869.1	19408.4	20522.6	23134.3	26399.1	19850.2	22758.6	29349.9	28990.3	29740.5
neg_3289	Supinidine	metab_11612	-	-	C10400	HMDB0302361	neg	-	-	-	-	Alkaloids and derivatives	Not Available	184.097	M+FA-H	C8H13NO	5.5096	0.0447986	-7.21335	551-59-7	Not Available	24124.4	25141.4	29077.2	25994.5	23271.3	22633.8	27201.1	26724.6	28792.4	30643.7	27800	30544.4	25357.9	25117.1	27236.6
neg_3299	Isopiperolein B	metab_11623	-	-	-	HMDB0033959	neg	-	-	-	-	Organoheterocyclic compounds	Benzodioxoles	364.187	M+Na-2H	C21H29NO3	5.5176	0.0788039	-6.82064	-	Not Available	14824.9	31213.8	17179.8	12585.6	19031.6	18373.6	84974.1	96810.1	36039.1	33046.3	74573.8	100288	40714.5	39884.4	35085.4
neg_3304	N-Lactoylphenylalanine	metab_11630	-	-	-	HMDB0062175	neg	-	-	-	-	Organic acids and derivatives	Carboxylic acids and derivatives	236.092	M-H	C12H15NO4	5.5336	0.0209797	-3.0879	183241-73-8	Amino acids, peptides, and analogues	762118	759003	722469	752152	767599	762770	731579	723509	690663	723719	728283	710999	739665	728842	709592
neg_3305	10-EdAM	metab_11631	-	-	-	HMDB0244267	neg	-	-	-	-	Organic acids and derivatives	Carboxylic acids and derivatives	466.182	M-H	C22H25N7O5	5.5336	0.244028	-6.12916	-	Amino acids, peptides, and analogues	3506.47	5443.1	7758.25	0	1688.08	3108.33	28368.7	46443.4	164787	52699.5	34089	28993.7	17625.4	28331.3	27612.5
neg_331	Ophthalmic acid	metab_11636	-	-	-	HMDB0005765	neg	-	-	-	-	Organic acids and derivatives	Carboxylic acids and derivatives	288.119	M-H2O-H, M-H	C11H19N3O6	1.9423	0.033713	-2.58901	495-27-2	Amino acids, peptides, and analogues	1.83998e+06	2.16464e+06	2.01838e+06	2.11784e+06	2.12724e+06	1.99317e+06	2.07942e+06	1.99318e+06	2.25989e+06	2.26681e+06	2.06487e+06	1.99124e+06	1.97749e+06	2.07934e+06	2.10982e+06
neg_3317	Gly-Leu-Phe	metab_11644	-	-	-	-	neg	-	-	-	-	-	-	334.176	M-H	C17H25N3O4	5.5576	0.0858334	-2.18887	-	-	19073.5	35493.2	20730	19420.2	18120.9	17001.1	61734.1	75593.6	19743.8	28089.6	61353.5	65172.9	40488.4	35583.3	34569.2
neg_3319	(2S)-2-(Carboxymethylamino)-5-(diaminomethylideneamino)-4-methylpentanoic acid	metab_11646	-	-	-	HMDB0260137	neg	-	-	-	-	Organic acids and derivatives	Carboxylic acids and derivatives	537.266	2M+FA-H	C9H18N4O4	5.5576	0.0360766	5.00541	-	Amino acids, peptides, and analogues	260915	249648	248214	253355	246509	252891	230436	221508	210516	238113	236030	224343	236355	249902	253104
neg_3322	Metkephamid	metab_11650	-	-	-	HMDB0254677	neg	-	-	-	-	Organic acids and derivatives	Carboxylic acids and derivatives	637.225	M+K-2H	C29H40N6O6S	5.5651	0.00968601	5.03943	-	Amino acids, peptides, and analogues	6.37973e+06	6.85367e+06	5.5202e+06	6.96639e+06	6.39704e+06	6.06988e+06	6.94501e+06	6.99123e+06	8.14549e+06	7.2738e+06	7.07846e+06	7.21428e+06	6.66806e+06	6.7179e+06	6.58995e+06
neg_3329	Tryptophyl-Phenylalanine	metab_11657	-	-	-	HMDB0029090	neg	-	-	-	-	Organic acids and derivatives	Carboxylic acids and derivatives	350.15	M-H	C20H21N3O3	5.5806	0.0527008	-2.09871	-	Amino acids, peptides, and analogues	34754.1	103894	49193.3	35418.2	48240.8	35600.5	134362	140265	86321.3	89358.3	128956	135959	84143.1	83122.5	76275.5
neg_3333	PI(20:4(7E,9E,11Z,13E)-3OH(5S,6R,15S)/20:0)	metab_11662	-	-	-	HMDB0277004	neg	-	-	-	-	Not Available	Not Available	999.513	M+K-2H	C49H87O16P	5.5806	0.0706143	-8.60156	-	Not Available	0	633155	231.963	1234.72	60827	9247.44	1.43469e+06	1.73473e+06	1.31446e+06	456859	1.66178e+06	1.67692e+06	582378	571807	650079
neg_3335	Arabinofuranose	metab_11664	-	-	C06115	HMDB0012325	neg	-	-	-	-	Organic oxygen compounds	Organooxygen compounds	449.155	3M-H	C5H10O5	5.5886	0.0591116	9.30277	13221-22-2	Carbohydrates and carbohydrate conjugates	41793.1	31848.8	30725.8	34054.2	33167.2	45877.7	63346.5	63687.8	37917.3	41267.5	64166.9	58625.2	44304.9	40439.8	39755.3
neg_3339	Cucurbitacin A	metab_11668	-	-	C08793	HMDB0302593;LMST01010103	neg	-	-	-	-	Lipids and lipid-like molecules	Steroids and steroid derivatives	609.287	M+Cl	C32H46O9	5.5966	0.0645187	5.89763	6040-19-3	Cucurbitacins	231730	286216	210029	179490	299478	305271	186048	160051	43866.8	79594.7	202244	150482	190007	215997	200886
neg_3340	Pelargonic acid	metab_11670	-	-	C01601	LMFA01010009;HMDB0000847	neg	-	-	-	-	Lipids and lipid-like molecules	Fatty Acyls	203.128	M+FA-H	C9H18O2	5.6053	0.013866	-5.64107	112-05-0	Fatty acids and conjugates	1.42156e+06	816404	1.56604e+06	1.35453e+06	1.04626e+06	1.17906e+06	938675	980897	1.81695e+06	1.49399e+06	897133	915606	1.16517e+06	1.18468e+06	1.19776e+06
neg_3344	PS(PGE2/20:4(8Z,11Z,14Z,17Z))	metab_11674	-	-	-	HMDB0282694	neg	-	-	-	-	Not Available	Not Available	916.44	M+K-2H	C46H74NO13P	5.6053	0.0455366	1.77993	-	Not Available	1.63203e+06	172687	6.25201e+06	2.03734e+06	497842	1.15614e+06	118805	101922	231531	256530	77022.6	94954	1.10151e+06	1.18799e+06	1.09663e+06
neg_3349	Adrenorphin	metab_11679	-	-	C16108	HMDB0059791	neg	-	-	-	-	Organic acids and derivatives	Carboxylic acids and derivatives	1020.46	M+K-2H	C44H69N15O9S	5.6132	0.326376	2.6388	88377-68-8	Amino acids, peptides, and analogues	187627	5898.76	366320	85289.8	18908.6	99675.9	0	3945.7	0	7134.25	9133.86	12157.2	54020.4	35059.7	29410.9
neg_335	Adipic acid	metab_11680	map01100	Metabolic pathways	C06104	HMDB0000448;LMFA01170048	neg	Organic acids	Carboxylic acids	Metabolism	Global and overview maps	Lipids and lipid-like molecules	Fatty Acyls	145.049	M-H2O-H, M-H	C6H10O4	1.8627	0.021416	-7.96526	124-04-9	Fatty acids and conjugates	1.38977e+07	8.53539e+06	3.31387e+07	3.26651e+07	1.25469e+07	1.42169e+07	9.38583e+06	4.75958e+06	3.43763e+07	3.01827e+07	1.19237e+07	8.66894e+06	1.73103e+07	1.8068e+07	1.76922e+07
neg_3352	Lysinoalanine	metab_11683	-	-	-	HMDB0029447	neg	-	-	-	-	Organic acids and derivatives	Carboxylic acids and derivatives	511.275	2M+FA-H	C9H19N3O4	5.6212	0.010533	4.53848	18810-04-3	Amino acids, peptides, and analogues	49749.2	211169	660577	212235	199680	205957	397130	300523	818087	709994	369879	320862	347687	340755	346102
neg_336	Glutamylmethionine	metab_11691	-	-	-	HMDB0028825	neg	-	-	-	-	Organic acids and derivatives	Carboxylic acids and derivatives	259.075	M-H2O-H, M+K-2H	C10H18N2O5S	2.0299	0.0194765	-1.84005	4423-22-7	Amino acids, peptides, and analogues	282676	290744	181661	247908	256365	293868	320896	302897	235755	277058	323131	329884	269342	263379	273816
neg_3360	Dihydrokainic acid	metab_11692	-	-	-	HMDB0251319	neg	-	-	-	-	Organic acids and derivatives	Carboxylic acids and derivatives	214.108	M-H	C10H17NO4	5.6452	0.0165421	-4.01515	-	Amino acids, peptides, and analogues	944088	940046	1.04187e+06	915639	944537	956559	929167	917664	746180	899519	951879	895358	897181	883971	913630
neg_3361	Phenazopyridine	metab_11693	-	-	C07429	HMDB0256397;HMDB0015506	neg	-	-	-	-	Benzenoids	Benzene and substituted derivatives	258.098	M+FA-H	C11H11N5	5.6452	0.00132986	-9.21076	94-78-0	Biphenyls and derivatives	1.71531e+06	1.73657e+06	1.88599e+06	1.71042e+06	1.73425e+06	1.74573e+06	1.71789e+06	1.70225e+06	1.47022e+06	1.67623e+06	1.76689e+06	1.68594e+06	1.66169e+06	1.65809e+06	1.66211e+06
neg_3362	(2R)-5-(Diaminomethylideneamino)-2-[[2,2-di(phenyl)acetyl]amino]-N-[(4-hydroxyphenyl)methyl]pentanamide	metab_11694	-	-	-	HMDB0242607	neg	-	-	-	-	Benzenoids	Benzene and substituted derivatives	454.23	M-H2O-H	C27H31N5O3	5.6452	0.0303955	9.90722	-	Diphenylmethanes	188744	204952	179843	159934	185734	177775	181126	187080	166400	149440	179081	178685	174983	185870	181761
neg_3364	Cyclopropanecarboxylic acid	metab_11696	-	-	C16267	HMDB0250675	neg	-	-	-	-	Organic acids and derivatives	Carboxylic acids and derivatives	171.065	2M-H	C4H6O2	5.6532	0.0335531	-5.95636	-	Cyclopropanecarboxylic acids and derivatives	44668.6	42237.7	49705	44427.3	51906.4	50876.6	46400.4	44631.3	45565.9	50805.1	47965.6	49520.6	45294.3	48129.8	47923.6
neg_3367	Desmethyl Fluvoxamine	metab_11699	-	-	-	HMDB0251053	neg	-	-	-	-	Benzenoids	Benzene and substituted derivatives	653.277	2M+FA-H	C14H19F3N2O2	5.6532	0.132576	-1.46406	-	Trifluoromethylbenzenes	171162	183807	159254	147741	182501	158257	147319	171236	129705	168835	166378	183853	132135	163622	170956
neg_3370	Edetic Acid	metab_11703	-	-	C00284	HMDB0015109;HMDB0303556	neg	-	-	-	-	Organic acids and derivatives	Carboxylic acids and derivatives	291.083	M-H	C10H16N2O8	5.6613	0.0242386	-1.7575	62-33-9;60-00-4	Tetracarboxylic acids and derivatives	281639	289744	310358	276970	309321	285358	297908	298117	255598	291321	306756	296025	274066	280965	287683
neg_3374	Octopine	metab_11707	map01100;map02010;map00330	Metabolic pathways;ABC transporters;Arginine and proline metabolism	C04137	HMDB0255912	neg	-	-	Metabolism;Environmental Information Processing;Metabolism	Global and overview maps;Membrane transport;Amino acid metabolism	Organic acids and derivatives	Carboxylic acids and derivatives	537.266	2M+FA-H	C9H18N4O4	5.6693	0.0230612	5.31424	34522-32-2	Amino acids, peptides, and analogues	244266	233512	228747	211112	208566	237795	217588	208839	186099	199871	208485	197477	208148	209833	217323
neg_3376	3-Methyldioxyindole	metab_11709	map00380	Tryptophan metabolism	C05834	HMDB0004186	neg	-	-	Metabolism	Amino acid metabolism	Organoheterocyclic compounds	Indoles and derivatives	144.044	M-H2O-H	C9H9NO2	5.6773	0.0313774	-6.90827	3040-34-4	Indolines	2.92974e+06	3.32092e+06	2.68696e+06	1.72594e+06	3.40451e+06	3.33526e+06	1.51566e+06	1.19567e+06	1.22329e+06	1.78585e+06	1.55898e+06	1.56341e+06	2.17736e+06	2.04752e+06	2.13779e+06
neg_3379	PA(22:6(5Z,8E,10Z,13Z,15E,19Z)-2OH(7S, 17S)/10:0)	metab_11712	-	-	-	HMDB0262712	neg	-	-	-	-	Not Available	Not Available	705.32	M+K-2H	C35H57O10P	5.686	0.00980022	2.95651	-	Not Available	2.82691e+06	2.90414e+06	2.66958e+06	2.76887e+06	2.70804e+06	2.68107e+06	2.71655e+06	2.6847e+06	2.54439e+06	2.68118e+06	2.64985e+06	2.64621e+06	2.73341e+06	2.72118e+06	2.68249e+06
neg_338	3-Deoxyglucosone	metab_11713	-	-	C22311	HMDB0245856	neg	-	-	-	-	Lipids and lipid-like molecules	Fatty Acyls	183.026	M+Na-2H, M+K-2H	C6H10O5	2.0776	0.199584	-6.69335	4084-27-9	Fatty alcohols	785461	735656	389757	597883	659124	639072	789782	772596	585649	595440	704043	747254	901276	648955	647188
neg_3385	Ala-Lys-OH	metab_11719	-	-	-	-	neg	-	-	-	-	-	-	324.119	M-H	C14H19N3O6	5.702	0.0882548	-2.65685	-	-	58292.5	51458.4	59211.4	56706.7	42727.4	52517.9	46310	48438.1	46642.9	46671.9	54382.2	53312.1	46793.7	48557.3	55192.7
neg_3386	Dihydroneopterin phosphate	metab_11720	map01100;map00790;map01240	Metabolic pathways;Folate biosynthesis;Biosynthesis of cofactors	C05925	HMDB0006824	neg	-	-	Metabolism;Metabolism;Metabolism	Global and overview maps;Metabolism of cofactors and vitamins;Global and overview maps	Organoheterocyclic compounds	Pteridines and derivatives	370.034	M+Cl	C9H14N5O7P	5.702	0.0308925	4.88491	19622-42-5	Pterins and derivatives	80827.6	56112.3	138529	205399	87321.7	102647	31067	17167.6	47114.2	74421.9	31840	26851.6	76514.2	80189.1	81156.9
neg_3389	4-Ethoxymethylene-2-phenyl-2-oxazolin-5-one	metab_11723	-	-	-	HMDB0252118	neg	-	-	-	-	Organic acids and derivatives	Carboxylic acids and derivatives	262.072	M+FA-H	C12H11NO3	5.71	0.00270436	-2.74529	-	Amino acids, peptides, and analogues	257593	250351	253220	244390	247037	237486	232264	233901	205844	237158	237268	237823	241183	241226	240077
neg_3390	Homocarnosine	metab_11725	map01100;map00330	Metabolic pathways;Arginine and proline metabolism	C00884	HMDB0000745	neg	-	-	Metabolism;Metabolism	Global and overview maps;Amino acid metabolism	Organic acids and derivatives	Peptidomimetics	277.071	M+K-2H	C10H16N4O3	5.71	0.0323393	1.13639	3650-73-5	Hybrid peptides	85202.1	45843.4	147797	213777	49651.1	58575.3	903132	743188	931357	650006	745929	626957	411791	388162	409527
neg_3396	Cyasterone	metab_11731	-	-	C08816	LMST01040153;HMDB0250618;MJDBOTE0001293	neg	-	-	-	-	Lipids and lipid-like molecules	Prenol lipids	555.277	M+Cl	C29H44O8	5.718	0.0290782	7.47554	17086-76-9	Triterpenoids	515141	544155	524592	485086	498648	498576	501173	490538	554414	510793	501463	492752	487861	516733	498850
neg_3399	PA(10:0/i-12:0)	metab_11734	map01100;map00564;map01110;map00561;map04070	Metabolic pathways;Glycerophospholipid metabolism;Biosynthesis of secondary metabolites;Glycerolipid metabolism;Phosphatidylinositol signaling system	C00416	HMDB0115611;PW_C063996	neg	Lipids	Phospholipids	Metabolism;Metabolism;Metabolism;Metabolism;Environmental Information Processing	Global and overview maps;Lipid metabolism;Global and overview maps;Lipid metabolism;Signal transduction	Lipids and lipid-like molecules	Glycerophospholipids	545.26	M+K-2H	C25H49O8P	5.7255	0.0433908	-9.69486	-	Glycerophosphates	25514.7	93539.2	358822	130384	80837.5	89575.8	211844	159870	515157	410104	191840	156118	194270	207220	191021
neg_3401	Ethyl 3-oxohexanoate	metab_11738	-	-	C02975	HMDB0031307	neg	-	-	-	-	Organic acids and derivatives	Keto acids and derivatives	203.092	M+FA-H	C8H14O3	5.7335	0.0828676	-5.52055	3249-68-1	Beta-keto acids and derivatives	21313.4	26526	14732.1	16722.9	19737.7	20271.5	20006.9	24657.8	16180.1	15102.1	23091	23292.6	19831.1	18446.6	21748.5
neg_3403	2,8-Quinolinediol	metab_11740	-	-	C06342	HMDB0240311	neg	-	-	-	-	Organoheterocyclic compounds	Quinolines and derivatives	381.108	2M+Hac-H	C9H7NO2	5.7335	0.0218646	-2.69374	15450-76-7	Quinolones and derivatives	568336	1.65565e+06	1.49264e+06	492136	1.21765e+06	1.07494e+06	275834	237592	1.71127e+06	1.61252e+06	344955	316205	892503	854326	872783
neg_3406	3-Indolebutyric acid	metab_11743	-	-	C11284	HMDB0002096	neg	-	-	-	-	Organoheterocyclic compounds	Indoles and derivatives	248.092	M+FA-H	C12H13NO2	5.74	0.0308685	-3.49773	133-32-4	Indoles	152470	144524	155084	131351	143710	149773	143068	136770	112501	124597	142085	140151	138195	131042	138414
neg_341	Valylvaline	metab_11747	-	-	-	HMDB0029140	neg	-	-	-	-	Organic acids and derivatives	Carboxylic acids and derivatives	215.139	M-H, M+Cl	C10H20N2O3	2.165	0.0091849	-4.1764	3918-94-3	Amino acids, peptides, and analogues	1.26767e+06	2.33645e+06	4.02673e+06	2.51073e+06	2.26564e+06	2.39985e+06	4.47588e+06	4.09328e+06	4.31668e+06	4.02349e+06	3.98711e+06	4.03822e+06	3.24511e+06	3.30167e+06	3.29136e+06
neg_3413	Aloesol	metab_11751	-	-	-	HMDB0035712	neg	-	-	-	-	Organoheterocyclic compounds	Benzopyrans	279.087	M+FA-H	C13H14O4	5.748	0.0229292	-2.69915	94356-35-1	1-benzopyrans	2.27638e+06	1.79803e+06	1.85765e+06	2.1291e+06	1.95442e+06	1.88825e+06	2.72085e+06	2.27394e+06	1.85989e+06	1.8121e+06	2.31047e+06	2.21657e+06	2.11974e+06	2.02723e+06	2.05549e+06
neg_3414	Mirodenafil	metab_11752	-	-	-	HMDB0254750	neg	-	-	-	-	Benzenoids	Benzene and substituted derivatives	512.235	M-H2O-H	C26H37N5O5S	5.748	0.0615111	1.89076	-	Benzenesulfonamides	119967	135393	135741	116681	120401	117500	117537	119430	108871	110943	121551	116058	115029	123808	109653
neg_3429	Isochorismate	metab_11768	map01100;map01053;map00130;map01110;map01240	Metabolic pathways;Biosynthesis of siderophore group nonribosomal peptides;Ubiquinone and other terpenoid-quinone biosynthesis;Biosynthesis of secondary metabolites;Biosynthesis of cofactors	C00885	HMDB0304395	neg	-	-	Metabolism;Metabolism;Metabolism;Metabolism;Metabolism	Global and overview maps;Metabolism of terpenoids and polyketides;Metabolism of cofactors and vitamins;Global and overview maps;Global and overview maps	Organic acids and derivatives	Hydroxy acids and derivatives	207.029	M-H2O-H	C10H10O6	5.78	0.00736336	-3.83231	22642-82-6	Beta hydroxy acids and derivatives	308855	503299	305837	286876	403392	357156	273234	288666	165698	183170	243464	257437	295318	291421	291770
neg_343	Cytidylyl-(5'-3')-5'-inosinic acid homopolymer	metab_11769	-	-	-	HMDB0256667	neg	-	-	-	-	Nucleosides, nucleotides, and analogues	(3''->5'')-dinucleotides and analogues	634.067	M-H2O-H, M-H	C19H25N7O15P2	1.8547	0.0178546	-5.08182	-	(3''->5'')-dinucleotides	2.85328e+06	2.62584e+06	2.9441e+06	3.02934e+06	2.71176e+06	2.94757e+06	2.1878e+06	2.17233e+06	2.33288e+06	2.40158e+06	2.25216e+06	2.22462e+06	2.47873e+06	2.52686e+06	2.56882e+06
neg_3430	8(R)-Hydroperoxylinoleic acid	metab_11770	map00591	Linoleic acid metabolism	C14831	HMDB0004706	neg	-	-	Metabolism	Lipid metabolism	Lipids and lipid-like molecules	Fatty Acyls	349.176	M+K-2H	C18H32O4	5.78	0.0214549	-8.27366	143343-95-7	Lineolic acids and derivatives	28725.4	28029.8	46395.4	41142.5	26656.4	40448.7	79821.9	76945.8	53654.2	57900.8	78294.8	72979.2	49066.5	51145.5	49654
neg_3432	1,2,3,4,5,6-Hexahydro-5-methyl-7H-cyclopenta[b]pyridin-7-one	metab_11772	-	-	-	HMDB0039658	neg	-	-	-	-	Organoheterocyclic compounds	Pyridines and derivatives	196.097	M+FA-H	C9H13NO	5.788	0.0687005	-5.94244	104704-29-2	Hydropyridines	36416.1	37394.6	35079.4	37209.7	33457.5	31902.1	34364.8	28674.2	37476.3	38211.6	32035.4	30790.1	31422.3	35941.9	32964.1
neg_3436	PI(22:2(13Z,16Z)/PGF2alpha)	metab_11776	-	-	-	HMDB0277721	neg	-	-	-	-	Not Available	Not Available	1023.55	M+Cl	C51H89O16P	5.788	0.0174429	-8.5071	-	Not Available	1.40573e+06	3.76182e+06	625983	977385	3.1855e+06	2.00604e+06	962219	1.44514e+06	324582	460650	1.30405e+06	1.40684e+06	1.50372e+06	1.55253e+06	1.51002e+06
neg_3440	PIP(22:4(10Z,13Z,16Z,19Z)/20:3(5Z,8Z,11Z)-O(14R,15S))	metab_11781	-	-	-	HMDB0280383	neg	-	-	-	-	Not Available	Not Available	1011.51	M-H2O-H	C51H84O17P2	5.796	0.0443657	8.69778	-	Not Available	441046	383272	325463	511587	372592	318342	560729	575410	723749	639329	568806	556697	518085	525319	562353
neg_3451	(R)-Glabridin	metab_11792	-	-	C10421	HMDB0034188	neg	-	-	-	-	Phenylpropanoids and polyketides	Isoflavonoids	647.266	2M-H	C20H20O4	5.812	0.0478831	1.96134	59870-68-7	Pyranoisoflavonoids	625080	712887	691782	623259	637269	637513	686416	672223	711849	678842	617892	624776	649194	671385	610484
neg_3453	But-2-enoic acid	metab_11794	-	-	C01771	PW_C006728;HMDB0010720;LMFA01030925	neg	-	-	-	-	Lipids and lipid-like molecules	Fatty Acyls	171.065	2M-H	C4H6O2	5.8199	0.0192614	-6.00119	3724-65-0	Fatty acids and conjugates	49526.9	49674.6	44545.8	44897.1	52956.3	52825.9	43361.1	43527.7	33332.3	38368.1	43456.5	43376	43104.3	41510.3	42028.4
neg_3466	6-Methoxymellein	metab_11808	-	-	C02381	HMDB0038510	neg	-	-	-	-	Organoheterocyclic compounds	Benzopyrans	207.065	M-H	C11H12O4	5.8358	0.0580127	-4.38989	13410-15-6	2-benzopyrans	33494.9	24048.7	20167.7	36028.6	28694.4	21201.4	52041.3	58652.1	66654.7	56288.6	41649.6	46459.5	35594.8	39550.9	36107.5
neg_3468	Merodesmosine	metab_11810	-	-	-	HMDB0030407	neg	-	-	-	-	Organic acids and derivatives	Carboxylic acids and derivatives	423.224	M+Na-2H	C18H34N4O6	5.8358	0.0149541	3.51618	17096-97-8	Amino acids, peptides, and analogues	318159	300008	322758	305664	325652	322675	309185	309013	241434	289642	281024	289798	289714	291953	298178
neg_3475	2-(beta-D-Mannopyranosyl)-L-tryptophan	metab_11818	-	-	-	HMDB0258059	neg	-	-	-	-	Organoheterocyclic compounds	Pyridines and derivatives	387.119	M+Na-2H	C17H22N2O7	5.8438	0.0613647	3.19048	-	Phenylpyridines	9146.24	0	9066.9	8220.78	6355.83	11759.1	25595.9	27900	10786.9	8718.24	22390.4	12140.7	13806.6	12373.3	12508.5
neg_348	Hydroxyzine	metab_11823	-	-	C07045	HMDB0014697;PW_C009051	neg	-	-	-	-	Benzenoids	Benzene and substituted derivatives	373.172	M-H, M+Na-2H	C21H27ClN2O2	2.5246	0.0162461	7.94913	68-88-2	Diphenylmethanes	652457	828400	775893	659971	778696	761758	434489	372976	491275	470387	446153	393094	585045	601872	585458
neg_3481	20-Hydroxy-leukotriene E4	metab_11825	map00590	Arachidonic acid metabolism	C03577	LMFA03020025;HMDB0012639;LMFA03020062	neg	-	-	Metabolism	Lipid metabolism	Lipids and lipid-like molecules	Fatty Acyls	454.23	M-H	C23H37NO6S	5.852	0.022944	6.06637	111844-33-8	Eicosanoids	1.31516e+06	1.3155e+06	1.25379e+06	1.27238e+06	1.35177e+06	1.25468e+06	1.24724e+06	1.31138e+06	1.124e+06	1.1453e+06	1.20651e+06	1.20024e+06	1.30246e+06	1.27861e+06	1.24426e+06
neg_3483	PS(18:2(9Z,12Z)/5-iso PGF2VI)	metab_11827	-	-	-	HMDB0281674	neg	-	-	-	-	Not Available	Not Available	864.445	M+Cl	C42H72NO13P	5.852	0.00281703	2.31944	-	Not Available	1.87641e+06	1.88905e+06	1.40563e+06	1.42696e+06	2.02673e+06	2.02069e+06	1.17134e+06	986893	467667	761533	1.08696e+06	1.06892e+06	1.37322e+06	1.37564e+06	1.36807e+06
neg_3485	Arecoline	metab_11829	-	-	C10129	HMDB0030353	neg	-	-	-	-	Alkaloids and derivatives	Not Available	200.092	M+FA-H	C8H13NO2	5.86	0.0294882	-5.79569	63-75-2	Not Available	176401	154521	207522	210815	168997	179455	163554	153854	156832	156571	158855	160098	165144	164785	173530
neg_349	PYRROLIDINE-2-CARBALDEHYDE	metab_11834	-	-	-	HMDB0256999	neg	-	-	-	-	Organoheterocyclic compounds	Pyrrolidines	243.134	M+FA-H, 2M+FA-H	C5H9NO	2.5246	0.0141178	-3.90321	-	Not Available	2.26916e+06	2.65732e+06	3.58693e+06	2.80272e+06	2.66143e+06	2.77349e+06	2.96469e+06	3.08754e+06	3.02475e+06	3.02487e+06	3.08681e+06	3.11178e+06	2.8633e+06	2.88407e+06	2.94219e+06
neg_3512	Nimodipine	metab_11860	-	-	C07267	HMDB0014537;PW_C008909;MJDBOTE0001419	neg	-	-	-	-	Organoheterocyclic compounds	Pyridines and derivatives	463.171	M+FA-H	C21H26N2O7	5.8839	0.0781482	-2.66777	66085-59-4	Hydropyridines	59506.3	39489.7	51853.2	66892.8	61855.6	75549.3	163230	154961	79738.5	85273.8	137140	145799	98991.5	91642.2	84650.9
neg_3513	(2S)-1-[2-[[(2S)-Pyrrolidine-2-carbonyl]amino]acetyl]pyrrolidine-2-carboxylic Acid	metab_11861	-	-	-	HMDB0260136	neg	-	-	-	-	Organic acids and derivatives	Carboxylic acids and derivatives	537.267	2M-H	C12H19N3O4	5.8839	0.0347754	-2.02703	-	Amino acids, peptides, and analogues	148447	138739	132915	130062	133798	119441	120295	146820	124805	115535	112404	123646	123835	129202	132713
neg_3514	16-Oxoestrone	metab_11862	-	-	C14441	LMST02010048;HMDB0000372	neg	-	-	-	-	Lipids and lipid-like molecules	Steroids and steroid derivatives	567.277	2M-H	C18H20O3	5.8839	0.0252366	2.87584	1228-73-5	Estrane steroids	2.59977e+06	2.49903e+06	2.57737e+06	2.46055e+06	2.62158e+06	2.52304e+06	2.42744e+06	2.46597e+06	2.07818e+06	2.19849e+06	2.30923e+06	2.33056e+06	2.46495e+06	2.34819e+06	2.43715e+06
neg_3516	PE(18:4(6Z,9Z,12Z,15Z)/18:4(6Z,9Z,12Z,15Z))	metab_11864	map01100;map00564;map01110;map00563;map04136;map04138	Metabolic pathways;Glycerophospholipid metabolism;Biosynthesis of secondary metabolites;Glycosylphosphatidylinositol (GPI)-anchor biosynthesis;Autophagy - other;Autophagy - yeast	C00350	LMGP02010754;HMDB0009195;PW_C005243	neg	Lipids	Phospholipids	Metabolism;Metabolism;Metabolism;Metabolism;Cellular Processes;Cellular Processes	Global and overview maps;Lipid metabolism;Global and overview maps;Glycan biosynthesis and metabolism;Transport and catabolism;Transport and catabolism	Lipids and lipid-like molecules	Glycerophospholipids	752.433	M+Na-2H	C41H66NO8P	5.8839	0.0746975	7.44959	-	Glycerophosphoethanolamines	763983	1.02371e+06	645535	792004	706656	595002	1.11464e+06	1.14867e+06	406233	462879	1.00774e+06	1.12534e+06	781323	880955	771383
neg_3518	PIP(18:1(9Z)/16:0)	metab_11866	-	-	C00626	PW_C006015;HMDB0009970	neg	-	-	-	-	Lipids and lipid-like molecules	Glycerophospholipids	961.498	M+FA-H	C43H82O16P2	5.8839	0.0537808	-9.04828	-	Glycerophosphoinositol phosphates	144807	161653	105257	168732	199028	131505	543749	534001	371534	361369	452511	452044	315660	287141	288888
neg_3519	2-(2-Aminopropanoylamino)bicyclo[3.1.0]hexane-2,6-dicarboxylic acid	metab_11867	-	-	-	HMDB0255353	neg	-	-	-	-	Organic acids and derivatives	Carboxylic acids and derivatives	237.087	M-H2O-H	C11H16N2O5	5.8919	0.0878642	-3.15484	-	Amino acids, peptides, and analogues	17168.3	23899.3	27408.7	16235.2	24708.8	20674	7454.39	7772.42	6921.66	12671.9	8537.42	9099.18	13343.7	14556.8	15908.6
neg_3538	Niazirinin	metab_11888	-	-	-	HMDB0032808	neg	-	-	-	-	Organic oxygen compounds	Organooxygen compounds	342.098	M+Na-2H	C16H19NO6	5.9079	0.0263978	5.15246	1053643-44-9	Carbohydrates and carbohydrate conjugates	82285.9	185708	99792.5	138684	146250	133013	341839	344806	778112	748943	418692	403115	303866	300288	288824
neg_3540	(R)-1-o-[b-D-Glucopyranosyl-(1->6)-b-D-glucopyranoside]-1,3-octanediol	metab_11891	-	-	-	HMDB0032799	neg	-	-	-	-	Lipids and lipid-like molecules	Fatty Acyls	469.229	M-H	C20H38O12	5.9079	0.124284	0.168216	-	Fatty acyl glycosides	163899	180128	182021	164928	163853	175189	177311	167188	159253	156613	163492	164796	188071	153068	152277
neg_3545	Sinapic Acid	metab_11896	map01100;map01110	Metabolic pathways;Biosynthesis of secondary metabolites	C00482	HMDB0032616;HMDB0034069;MJDBOTE0001099	neg	-	-	Metabolism;Metabolism	Global and overview maps;Global and overview maps	Phenylpropanoids and polyketides	Cinnamic acids and derivatives	223.06	M-H	C11H12O5	5.9159	0.0348968	-3.51944	530-59-6;7362-37-0;7362-37-0;7361-90-2	Hydroxycinnamic acids and derivatives	236051	157882	122554	173274	183214	178233	194110	195863	208479	218603	184899	186195	178065	181569	190477
neg_3546	2-Mercaptoethylguanidine	metab_11897	-	-	-	HMDB0245191	neg	-	-	-	-	Organic nitrogen compounds	Organonitrogen compounds	283.1	2M+FA-H	C3H9N3S	5.9159	0.0395394	-5.24437	-	Guanidines	85820.7	107979	83128	84319.7	124783	114192	68782.8	66662.3	79601.5	89154.1	97635.2	70500.6	83995.7	89230.9	90576.9
neg_3549	Ethinyl estradiol sulfate	metab_11900	-	-	-	HMDB0252017	neg	-	-	-	-	Lipids and lipid-like molecules	Steroids and steroid derivatives	413.08	M+K-2H	C20H24O5S	5.9159	0.0294402	-7.03513	-	Sulfated steroids	76564.1	135858	45314.4	74277.4	87581.7	73680.3	19537.4	16232.3	76525.8	83042.9	28049.6	23031.2	58025.8	61012.8	61159.3
neg_3551	Neosaxitoxin	metab_11903	-	-	C17208	HMDB0029369	neg	-	-	-	-	Phenylpropanoids and polyketides	Saxitoxins, gonyautoxins, and derivatives	629.256	2M-H	C10H17N7O5	5.9159	0.117749	8.21927	64296-20-4	Not Available	256490	259583	224473	243805	249869	245611	221810	263921	230872	231433	260321	246543	264167	235943	208541
neg_3555	Azelaic Acid	metab_11907	-	-	C08261	LMFA01170054;HMDB0000784;MJDBOTE0000344	neg	-	-	-	-	Lipids and lipid-like molecules	Fatty Acyls	187.097	M-H	C9H16O4	5.9239	0.00307534	-4.94558	123-99-9	Fatty acids and conjugates	68434.9	126647	61846.7	78250.2	72866.1	70124.5	73170.7	57833.6	65925.9	67296.7	64884.5	73241.4	79724.8	79950.7	80216.1
neg_3561	Aminodeoxykanamycin	metab_11914	map01110	Biosynthesis of secondary metabolites	C01822	HMDB0015303;HMDB0242522	neg	-	-	Metabolism	Global and overview maps	Organic oxygen compounds	Organooxygen compounds	518.224	M+Cl	C18H37N5O10	5.9239	0.017948	1.76991	8063-07-08	Carbohydrates and carbohydrate conjugates	791343	780242	748156	780109	771201	796848	747737	749178	662271	686529	739479	704111	738860	714127	733893
neg_3564	Pseudoprotodioscin	metab_11917	-	-	C17469	LMST01070009;HMDB0256895	neg	-	-	-	-	Lipids and lipid-like molecules	Steroids and steroid derivatives	1011.51	M-H2O-H	C51H82O21	5.9239	0.113377	-4.05089	-	Steroidal glycosides	449715	360917	606536	441147	416146	526326	374323	301495	360262	311436	303614	293779	430434	382272	343222
neg_3568	5-NITRO-2-PHENYLPROPYLAMINOBENZOIC ACID [NPPB]	metab_11921	-	-	-	-	neg	-	-	-	-	-	-	299.103	M-H	C16H16N2O4	5.9319	0.090896	-1.78374	-	-	65980.4	74994.8	62646.1	64784.3	67399.2	67639.3	69024.6	60487.1	55146	55627.6	59032.8	59390	65971.3	61780	54998.6
neg_3569	Osmundalactone	metab_11922	-	-	-	HMDB0031303	neg	-	-	-	-	Organoheterocyclic compounds	Pyrans	315.108	2M+Hac-H	C6H8O3	5.9319	0.0120824	-2.19249	69308-39-0	Pyranones and derivatives	163738	180840	149064	149992	195969	206804	127172	118065	154142	157382	166507	124285	154546	158067	157514
neg_357	Fe(II)-nicotianamine	metab_11923	-	-	-	HMDB0304350	neg	-	-	-	-	Organic acids and derivatives	Carboxylic acids and derivatives	302.135	M-H, M+Na-2H	C12H21N3O6	2.878	0.0221979	-2.58517	-	Amino acids, peptides, and analogues	460484	569929	602994	580738	520667	526091	659004	640116	771551	660903	670173	630400	595720	620555	617615
neg_3574	3-Hydroxybenzoic Acid	metab_11928	map00400	Phenylalanine, tyrosine and tryptophan biosynthesis	C00587	HMDB0002466	neg	-	-	Metabolism	Amino acid metabolism	Benzenoids	Benzene and substituted derivatives	137.023	M-H	C7H6O3	5.9399	0.039969	-8.39832	1999-06-09	Benzoic acids and derivatives	149776	154587	144141	163495	142297	142728	122547	112500	124104	113787	113000	111928	130445	138830	140702
neg_3578	Anhydrocinnzeylanine	metab_11932	-	-	-	HMDB0036864	neg	-	-	-	-	Lipids and lipid-like molecules	Prenol lipids	445.16	M+K-2H	C22H32O7	5.9399	0.119081	-7.22969	68799-62-2	Terpene lactones	3814.91	1595.19	8798.02	14189	11106.8	6545.52	89253.1	108097	46195.5	28402.8	76655.1	86479.8	29737.2	37718.5	33286.2
neg_3581	Virginiamycin m1	metab_11936	-	-	C11299	HMDB0259836	neg	-	-	-	-	Phenylpropanoids and polyketides	Macrolide lactams	562.193	M+K-2H	C28H35N3O7	5.9399	0.0266412	-6.24551	21411-53-0	Not Available	1.57047e+06	1.53747e+06	1.63984e+06	1.59683e+06	1.51732e+06	1.52314e+06	1.49673e+06	1.51436e+06	1.44694e+06	1.41871e+06	1.47612e+06	1.46022e+06	1.44058e+06	1.47558e+06	1.5192e+06
neg_3585	Elenaic acid	metab_11940	-	-	-	HMDB0039136	neg	-	-	-	-	Organic acids and derivatives	Carboxylic acids and derivatives	263.056	M+Na-2H	C11H14O6	5.9479	0.0961658	7.93906	34422-12-3	Dicarboxylic acids and derivatives	42300.9	8553.98	78715.3	114646	20405.4	29513.2	30035.8	14657.1	38701.1	55591.7	27399.7	20919.8	39013.3	41832.6	47093.5
neg_3588	N-(1-Carboxy-3-carboxanilidopropyl)alanylproline	metab_11943	-	-	-	HMDB0257086	neg	-	-	-	-	Organic acids and derivatives	Carboxylic acids and derivatives	372.156	M-H2O-H	C19H25N3O6	5.9479	0.00629302	-2.25933	-	Amino acids, peptides, and analogues	300316	355139	238047	311760	348940	313658	400700	420970	312712	313706	379034	394597	336847	337604	340856
neg_3595	Camphorsulfonic acid	metab_11951	-	-	-	HMDB0243496	neg	-	-	-	-	Lipids and lipid-like molecules	Prenol lipids	213.058	M-H2O-H	C10H16O4S	5.9559	0.023636	-3.18658	-	Monoterpenoids	21025.9	33033.3	23696.6	29485.2	36048.2	35503.9	18835.6	18668.8	26624.2	22084.5	23854.4	21481.2	25906.9	25085	24746.5
neg_3599	Graveolinine	metab_11955	-	-	-	HMDB0030244	neg	-	-	-	-	Organoheterocyclic compounds	Quinolines and derivatives	324.087	M+FA-H	C17H13NO3	5.9559	0.00868322	-2.36026	4179-37-7	Not Available	280882	399561	195316	142039	329350	279844	47028.5	46116.8	104184	147377	61871.2	72548.6	184594	184037	181600
neg_3604	Tetradecanedioic acid	metab_11962	-	-	C11002	HMDB0000872;LMFA01170018	neg	-	-	-	-	Lipids and lipid-like molecules	Fatty Acyls	295.129	M+K-2H	C14H26O4	5.9638	0.0431593	-9.68683	821-38-5	Fatty acids and conjugates	176783	167286	180906	184050	169918	176530	176138	184236	159573	157110	179833	172413	164255	155026	168807
neg_3609	Ganosporeric acid A	metab_11967	map01040	Biosynthesis of unsaturated fatty acids	C16526	LMST01010393;HMDB0033022	neg	Lipids	Fatty acids	Metabolism	Lipid metabolism	Lipids and lipid-like molecules	Fatty Acyls	571.255	M+FA-H	C30H38O8	5.9638	0.0856862	0.243196	135357-25-4	Fatty acids and conjugates	19696.9	78703.3	26378.1	25119.8	54826.6	40070.5	95825	85223.3	362764	328952	104259	103424	97015.8	94461.9	82372.9
neg_3613	Phensuximide	metab_11972	-	-	C07437	HMDB0014970	neg	-	-	-	-	Organoheterocyclic compounds	Pyrrolidines	170.06	M-H2O-H	C11H11NO2	5.9718	0.0635072	-5.43414	86-34-0	Phenylpyrrolidines	21052.3	23005.5	38123.2	32939.8	22282.5	22113.4	37567.6	28331.2	187890	130862	46666.6	38521.2	45691.9	49826.1	44100.1
neg_3640	Enalapril	metab_12002	-	-	C06977	HMDB0249344;HMDB0014722;PW_C009073;MJDBOTE0001447	neg	-	-	-	-	Organic acids and derivatives	Carboxylic acids and derivatives	751.396	2M-H	C20H28N2O5	5.9798	0.0368098	4.7586	75847-73-3	Amino acids, peptides, and analogues	1.05612e+06	1.04192e+06	951180	990869	1.01596e+06	998467	992933	1.1032e+06	1.20352e+06	1.04882e+06	1.08206e+06	1.06095e+06	1.05223e+06	990653	1.06024e+06
neg_3642	D-erythro-L-galacto-Nonulose	metab_12004	-	-	-	HMDB0029955	neg	-	-	-	-	Organic oxygen compounds	Organooxygen compounds	291.068	M+Na-2H	C9H18O9	5.9878	0.143217	-7.70267	-	Carbohydrates and carbohydrate conjugates	8656.02	17666.7	5122.06	7485.12	10713.1	10238.5	111843	69719.1	43107.2	16109.4	62678.9	69118.5	32327.3	36400.3	42892.6
neg_3643	Ascorbigen	metab_12005	-	-	-	HMDB0029839	neg	-	-	-	-	Organoheterocyclic compounds	Furofurans	304.082	M-H	C15H15NO6	5.9878	0.0747471	-2.80729	26676-89-1	Isosorbides	22083	14764.6	31067.5	25603	18467.5	21117.5	21637.7	10581	106847	71219.7	40467.4	23683.3	33848.6	29659.4	29988.2
neg_3645	Asparaginyl-Tryptophan	metab_12007	-	-	-	HMDB0028742	neg	-	-	-	-	Organic acids and derivatives	Carboxylic acids and derivatives	317.124	M-H	C15H18N4O4	5.9878	0.0427031	-4.00689	-	Amino acids, peptides, and analogues	69881.1	75051.8	63278.9	64496.7	80891.6	80475.8	67999.7	62598.2	68646.4	76976.2	70155.1	58746.2	64252.9	64670.2	69336.2
neg_3648	Gluten exorphin A5	metab_12010	-	-	-	HMDB0059793	neg	-	-	-	-	Organic acids and derivatives	Carboxylic acids and derivatives	620.231	M+Na-2H	C29H37N5O9	5.9878	0.0700724	-3.89054	-	Amino acids, peptides, and analogues	271889	321958	231825	317361	247696	242204	435455	491675	357423	377658	393425	408958	340229	328854	296730
neg_3658	N-desisopropylpropranolol	metab_12021	-	-	-	HMDB0060961	neg	-	-	-	-	Benzenoids	Naphthalenes	262.108	M+FA-H	C13H15NO2	6.0038	0.0383349	-2.81815	-	Not Available	28526	18631.2	50549.3	46799.9	30531.7	27204.7	16813.1	9542.73	86987.9	76949.1	15423.2	11855.7	32420.5	34870.8	34395.3
neg_3668	Decanedioic acid	metab_12032	-	-	C08277	HMDB0000792;LMFA01170006	neg	-	-	-	-	Lipids and lipid-like molecules	Fatty Acyls	201.112	M-H	C10H18O4	6.0118	0.00290041	-4.59475	111-20-6	Fatty acids and conjugates	151453	160934	121456	124073	157406	150228	206587	194813	137032	129237	189573	192967	154290	154295	155069
neg_3678	Physagulin D	metab_12043	-	-	-	HMDB0041049	neg	-	-	-	-	Lipids and lipid-like molecules	Steroids and steroid derivatives	665.35	M+FA-H	C34H52O10	6.0118	0.0273358	-7.13355	146713-92-0	Steroid lactones	8.21658e+06	8.20701e+06	7.87765e+06	7.25973e+06	8.36406e+06	7.96575e+06	7.62391e+06	7.96124e+06	7.07481e+06	7.62596e+06	7.5253e+06	7.57577e+06	7.58752e+06	7.76447e+06	8.01137e+06
neg_3681	Gentianine	metab_12047	-	-	C06525	HMDB0303030	neg	-	-	-	-	Organoheterocyclic compounds	Pyranopyridines	220.061	M+FA-H	C10H9NO2	6.0198	0.146143	-5.0442	439-89-4	Not Available	17274.3	23010.7	47499.8	19025.2	20452.1	22593.1	4620.19	4842.01	14114.5	25838.5	8602.2	7178.77	16212.9	20594.7	16059
neg_3692	C.I. Solvent Red 80	metab_12059	-	-	C19214	HMDB0037521	neg	-	-	-	-	Benzenoids	Naphthalenes	289.098	M-H2O-H	C18H16N2O3	6.0278	0.0709951	-2.01443	6358-53-8	Naphthols and derivatives	37204.9	140034	17661.2	9255.23	79485.9	73153.6	66046.4	91437.3	90825.5	116585	81454.6	100415	71818.9	64934.2	74665.2
neg_3696	Cis-p-Coumaric acid	metab_12063	-	-	C06738	HMDB0030677	neg	-	-	-	-	Phenylpropanoids and polyketides	Cinnamic acids and derivatives	373.092	2M+FA-H	C9H8O3	6.0278	0.0564561	-2.78298	4501-31-9	Hydroxycinnamic acids and derivatives	157703	90971.5	127881	119428	110699	145781	51574.1	31515.8	44633.8	66302.1	54183	46253.7	88149.7	79878.4	88315.6
neg_3698	Flumethasone	metab_12065	-	-	C14479	HMDB0252336;MJDBOTE0001546	neg	-	-	-	-	Lipids and lipid-like molecules	Steroids and steroid derivatives	445.16	M+Cl	C22H28F2O5	6.0278	0.164211	1.18013	2135-17-3	Hydroxysteroids	18679.7	12757.2	7448.11	9559.66	25188.1	9769.74	73370.7	84160.8	42310.9	26544	65976.4	86273.2	39813.2	36127.2	28588.3
neg_3702	N-(2-Hydroxy-3-methylbutanoyl)leucine	metab_12070	-	-	-	-	neg	-	-	-	-	-	-	230.139	M-H	C11H21NO4	6.0358	0.0411296	-3.68207	-	-	238074	255119	195155	201355	223973	203794	211441	215860	213454	216303	223059	217389	205162	218676	202732
neg_3714	Furofoline	metab_12083	-	-	C10681	HMDB0034319	neg	-	-	-	-	Organoheterocyclic compounds	Quinolines and derivatives	264.066	M-H	C16H11NO3	6.0437	0.113522	-2.37756	62541-22-4	Benzoquinolines	45145.4	74699.3	4339.07	4402.79	50589.5	48268.9	23003.7	32867.2	9770.05	12902.3	31451.9	45827.8	28248.7	31411.4	25004
neg_3715	2-Hexenoylcarnitine	metab_12084	-	-	-	HMDB0013161;LMFA07070031	neg	-	-	-	-	Lipids and lipid-like molecules	Fatty Acyls	278.139	M+Na-2H	C13H23NO4	6.0437	0.0878006	6.57954	-	Fatty acid esters	50304.7	60749.5	48209.1	46463.6	55692.1	55886.3	47266	47594.7	44568.3	44935.8	50298.6	49181.9	46511.5	45189.9	39309
neg_3716	Dattelic acid	metab_12085	map01100;map01110	Metabolic pathways;Biosynthesis of secondary metabolites	C10434	HMDB0033999	neg	-	-	Metabolism;Metabolism	Global and overview maps;Global and overview maps	Phenylpropanoids and polyketides	Cinnamic acids and derivatives	357.061	M+Na-2H	C16H16O8	6.0437	0.0212786	4.43725	73263-62-4	Hydroxycinnamic acids and derivatives	333657	291298	273233	263079	359874	332542	159409	127128	176289	242768	168266	145039	237498	245972	236791
neg_3722	Tyrosyl-Threonine	metab_12092	-	-	-	HMDB0029115	neg	-	-	-	-	Organic acids and derivatives	Carboxylic acids and derivatives	317.092	M+Cl	C13H18N2O5	6.0517	0.0239239	4.74527	-	Amino acids, peptides, and analogues	218118	517834	92094.9	58316.7	366512	288240	307280	423842	233366	290028	378965	473771	306732	295198	308607
neg_3736	(E)-2-Decylpent-2-Enedioic Acid	metab_12107	-	-	-	-	neg	-	-	-	-	-	-	269.175	M-H	C15H26O4	6.0676	0.0117767	-2.42532	-	-	315689	329652	145477	196934	325671	288662	559466	535131	301667	317927	576219	555217	357245	365569	362999
neg_374	1-Acetylproline	metab_12111	-	-	-	HMDB0242126	neg	-	-	-	-	Organic acids and derivatives	Carboxylic acids and derivatives	202.071	M-H2O-H, M+FA-H	C7H11NO3	1.8547	0.0102151	-6.17148	-	Amino acids, peptides, and analogues	3.7303e+06	3.55148e+06	4.23394e+06	3.6624e+06	3.39903e+06	3.55249e+06	1.16922e+06	1.33611e+06	2.41316e+06	2.37672e+06	1.4237e+06	1.35828e+06	2.61008e+06	2.64378e+06	2.66338e+06
neg_3749	3a,21-Dihydroxy-5b-pregnane-11,20-dione	metab_12121	-	-	C05478	LMST02030199;HMDB0006755;PW_C002908	neg	-	-	-	-	Lipids and lipid-like molecules	Steroids and steroid derivatives	393.225	M+FA-H	C21H32O4	6.0836	0.0476123	-9.95875	566-03-0	Hydroxysteroids	27375	17721.4	8061.71	7946.6	17574.8	16149.6	847593	703598	224751	259621	747510	717069	202843	216478	197492
neg_3751	Ergocornine	metab_12124	-	-	C09162	HMDB0251906	neg	-	-	-	-	Alkaloids and derivatives	Ergoline and derivatives	582.27	M+Na-2H	C31H39N5O5	6.0836	0.0800632	0.609553	564-36-3	Lysergic acids and derivatives	283298	274049	227194	260322	248255	273582	224870	207703	234210	242040	225110	220299	274603	251668	234136
neg_3757	Bilobalide A	metab_12130	-	-	C07605	HMDB0036735	neg	-	-	-	-	Lipids and lipid-like molecules	Prenol lipids	363.05	M+K-2H	C15H18O8	6.0915	0.0412681	4.05207	33570-04-6	Terpene lactones	493811	821568	169435	247514	588103	495410	717995	966240	277985	282199	763409	972734	546517	525267	503189
neg_3759	Dihydrowyerone	metab_12132	-	-	-	HMDB0030948	neg	-	-	-	-	Lipids and lipid-like molecules	Fatty Acyls	241.09	M-H2O-H	C15H16O4	6.0994	0.0223091	9.74853	-	Fatty acids and conjugates	353656	406599	293775	305017	445300	447506	258833	246820	325216	310119	347927	267414	313652	320595	327960
neg_3761	9,10,13-TriHOME	metab_12135	map00591	Linoleic acid metabolism	C14835	HMDB0004710	neg	-	-	Metabolism	Lipid metabolism	Lipids and lipid-like molecules	Fatty Acyls	329.232	M-H	C18H34O5	6.0994	0.049778	-2.70444	29907-57-1	Fatty acids and conjugates	204369	170756	161948	207265	162937	180002	214952	243984	184961	168921	194223	200280	442049	412162	401939
neg_3771	Lupinic acid	metab_12146	map01110	Biosynthesis of secondary metabolites	C01513	HMDB0302524	neg	-	-	Metabolism	Global and overview maps	Alkaloids and derivatives	Lupin alkaloids	228.123	M+FA-H	C10H17NO2	6.1153	0.00391159	-4.66487	67392-79-4	Lupinine-type alkaloids	99788.8	73417.8	110786	121764	79238.7	94874.1	104630	96280.1	86866.4	78854.8	96118.6	95271.1	101842	101176	101135
neg_3779	2-Thiouracil	metab_12154	-	-	C19304	HMDB0245323	neg	-	-	-	-	Organoheterocyclic compounds	Diazines	301.005	2M+FA-H	C4H4N2OS	6.1233	0.0622841	-8.38763	-	Pyrimidines and pyrimidine derivatives	15036.1	24840	45205.5	42824.1	31998.2	17894.6	25289.1	35044.3	52316.8	84007	33210.4	7965.03	41003.9	44255.2	39152.9
neg_3780	Clomipramine	metab_12156	-	-	C06918	PW_C009649;HMDB0015372	neg	-	-	-	-	Organoheterocyclic compounds	Benzazepines	313.147	M-H	C19H23ClN2	6.1233	0.0351101	-1.7109	303-49-1	Dibenzazepines	635162	722107	511211	557889	792041	751307	450204	414823	555239	560865	620926	489514	599799	581295	559121
neg_3793	Iodoantipyrine	metab_12170	-	-	-	HMDB0253519	neg	-	-	-	-	Organoheterocyclic compounds	Azoles	358.992	M+FA-H	C11H11IN2O	6.1313	0.109925	7.87882	-	Pyrazoles	9588.16	28242.8	28684.4	32636.3	33068.9	26616.6	26400	27986.7	51258.7	103648	34940.3	4299.65	47382.5	40479.5	38577.9
neg_3794	3-Dehydrocholic Acid	metab_12171	-	-	-	HMDB0304121;HMDB0000502	neg	-	-	-	-	Lipids and lipid-like molecules	Steroids and steroid derivatives	405.263	M-H	C24H38O5	6.1313	0.0331292	-3.18759	2304-89-4	Bile acids, alcohols and derivatives	162453	187029	146810	160940	178426	161985	125320	127041	143483	131547	131319	119983	139851	140668	148434
neg_3798	Indeloxazine	metab_12175	-	-	C10918	HMDB0253450	neg	-	-	-	-	Benzenoids	Indenes and isoindenes	276.123	M+FA-H	C14H17NO2	6.1393	0.0792331	-3.38466	60929-23-9	Not Available	36525.2	25763.5	27369.5	28177.5	29404.8	27751.7	43614.1	38632.1	27513.9	27815.8	46652.9	47170.6	32918.8	28735.8	33217.3
neg_3799	Hydroxygaleon	metab_12176	-	-	-	HMDB0031535	neg	-	-	-	-	Organoheterocyclic compounds	Lactones	323.131	M-H2O-H	C20H22O5	6.1393	0.0797567	7.22673	61576-09-8	Gamma butyrolactones	102581	103967	64070.4	69083.2	120164	122639	51782.8	61236.2	83582.6	79824.8	90206.7	68070.5	89539.7	76394.5	84926.7
neg_3816	Fuegin	metab_12196	-	-	-	-	neg	-	-	-	-	-	-	265.145	M-H	C15H22O4	6.1633	0.0833202	1.09036	-	-	31947.5	33973.5	14844.3	16753.4	33623.1	34827.2	16718	19312.1	17782.6	19447.8	26971.5	18347.7	20443.2	21472.3	18206.3
neg_3820	2-(4'-methylthio)butylmalate	metab_12201	map01210	2-Oxocarboxylic acid metabolism	C17218	HMDB0304051	neg	-	-	Metabolism	Global and overview maps	Organic acids and derivatives	Hydroxy acids and derivatives	255.031	M+Na-2H	C9H14O5S-2	6.1713	0.029453	-0.669527	-	Medium-chain hydroxy acids and derivatives	33870.6	36036	20861.5	25974.7	43710.3	43879.1	25833.9	17393.8	28199.3	24083.6	30354.6	20617.8	31738.5	29947.4	31135
neg_3832	N-nitrosoanabasine	metab_12214	-	-	C19477	HMDB0041939	neg	-	-	-	-	Alkaloids and derivatives	Not Available	236.104	M+FA-H	C10H13N3O	6.2033	0.0172779	2.13982	1133-64-8;37620-20-5	Not Available	129873	132172	85054.1	165317	94056.7	128387	140024	143550	120522	116367	133811	129926	129910	126913	131284
neg_3834	9(S)-HpODE	metab_12216	map01100;map00591	Metabolic pathways;Linoleic acid metabolism	C14827	HMDB0006940	neg	-	-	Metabolism;Metabolism	Global and overview maps;Lipid metabolism	Lipids and lipid-like molecules	Fatty Acyls	311.222	M-H	C18H32O4	6.2033	0.0272526	-2.51704	29774-12-7	Lineolic acids and derivatives	28315.7	22208	29676.9	33533.2	14124.8	32779.9	47889.4	59593.3	22971.7	22270.1	35670.6	44428.5	38097.9	37400.4	36100.4
neg_3840	2-Quinoxalinol, 3-methyl-, 2-formate	metab_12223	-	-	-	HMDB0245314	neg	-	-	-	-	Organoheterocyclic compounds	Diazanaphthalenes	225.007	M+K-2H	C10H8N2O2	6.2193	0.127709	-2.44664	-	Benzodiazines	0	12193.9	13169.3	24731.2	16710.7	8034.28	21604.4	24776.6	30162.6	52722.1	17285.5	2668.32	25824.3	30186.4	33408.9
neg_3846	Orotidine	metab_12229	map00240;map01100;map01240	Pyrimidine metabolism;Metabolic pathways;Biosynthesis of cofactors	C01103	HMDB0000788	neg	-	-	Metabolism;Metabolism;Metabolism	Nucleotide metabolism;Global and overview maps;Global and overview maps	Nucleosides, nucleotides, and analogues	Pyrimidine nucleosides	269.041	M-H2O-H	C10H12N2O8	6.2273	0.0576312	-2.73299	314-50-1	Not Available	102617	104510	69280.7	83176.8	124684	112521	74561	51816.6	79773	71082.2	83395.2	70648.6	81438.3	86003.5	76627.2
neg_3853	Glucitol-lysine	metab_12237	-	-	-	HMDB0252764	neg	-	-	-	-	Organic acids and derivatives	Carboxylic acids and derivatives	619.335	2M-H	C12H26N2O7	6.2431	0.107914	-9.8184	-	Amino acids, peptides, and analogues	215442	202987	140212	202222	210314	213144	133173	88189.2	140390	161705	161949	128702	147863	177388	147949
neg_3856	Postin	metab_12240	-	-	-	HMDB0005772	neg	-	-	-	-	Organic acids and derivatives	Carboxylic acids and derivatives	531.282	M+Cl	C22H40N8O5	6.2511	0.0332388	1.70683	103745-46-6	Amino acids, peptides, and analogues	262897	284858	188636	223641	300802	249184	181678	163840	198453	155740	216518	186647	230928	235495	246305
neg_3866	1-Deoxy-1-morpholino-D-fructose	metab_12251	-	-	-	HMDB0243858	neg	-	-	-	-	Organoheterocyclic compounds	Oxazinanes	270.095	M+Na-2H	C10H19NO6	6.2912	0.147023	-2.2249	-	Morpholines	13060.5	9957.39	10760.3	11257.4	10044.6	7329.79	216733	210011	78351.8	94095.7	195358	198000	82104.3	68834.5	61565.8
neg_3876	Glucocapparin	metab_12262	-	-	C08404	HMDB0038429;HMDB0304680	neg	-	-	-	-	Organic oxygen compounds	Organooxygen compounds	377.012	M+FA-H	C8H14NO9S2-	6.3072	0.117172	9.20699	497-77-8	Carbohydrates and carbohydrate conjugates	0	4742.7	21764.7	26882.5	9375.63	3149.25	17015.9	25379.9	26979.3	48937.1	18839	3618.05	19221.6	18541.2	15337.8
neg_3887	N-Propyl-N-nitrosourea	metab_12274	-	-	-	HMDB0255236	neg	-	-	-	-	Organic acids and derivatives	Organic carbonic acids and derivatives	321.152	2M+Hac-H	C4H9N3O2	6.347	0.0491524	-2.83807	-	Ureas	96363.6	91088.5	57880.3	76501	113194	104631	62539.5	41763.6	65205.2	62397.5	91599.5	58482.5	87411.3	82298.9	79346
neg_389	Serylleucine	metab_12277	-	-	-	HMDB0029043	neg	-	-	-	-	Organic acids and derivatives	Carboxylic acids and derivatives	217.119	M-H, 2M-H	C9H18N2O4	3.1359	0.027595	-3.91948	6665-16-3	Amino acids, peptides, and analogues	1.01228e+06	1.73413e+06	2.72664e+06	1.98318e+06	1.72819e+06	1.80217e+06	3.32707e+06	3.06044e+06	3.1051e+06	2.91504e+06	3.00523e+06	3.10287e+06	2.53709e+06	2.49746e+06	2.40385e+06
neg_3891	Zabofloxacin	metab_12279	-	-	-	HMDB0259980	neg	-	-	-	-	Organoheterocyclic compounds	Diazanaphthalenes	382.129	M-H2O-H	C19H20FN5O4	6.3631	0.0207624	-6.72012	-	Naphthyridines	1.439e+06	1.42678e+06	1.09481e+06	1.26029e+06	1.37338e+06	1.42889e+06	1.31216e+06	1.1465e+06	1.33323e+06	1.22586e+06	1.36235e+06	1.26482e+06	1.36153e+06	1.3334e+06	1.30615e+06
neg_3907	Mangostanol	metab_12297	-	-	-	HMDB0041521;HMDB0029868	neg	-	-	-	-	Organoheterocyclic compounds	Benzopyrans	447.142	M+Na-2H	C24H26O7	6.4108	0.118952	-1.39942	19275-46-8;184587-72-2	1-benzopyrans	198912	168291	182395	191969	184435	179012	207294	190453	188973	194959	182190	207530	233187	186209	197802
neg_3909	Ondansetron	metab_12299	-	-	C07325	HMDB0005035	neg	-	-	-	-	Organoheterocyclic compounds	Indoles and derivatives	631.309	2M+FA-H	C18H19N3O	6.4108	0.076583	8.02793	99614-02-5	Carbazoles	306174	255868	183928	201664	340777	344544	219221	138650	250914	198098	239684	155390	281286	247248	246768
neg_3912	Calanolide A	metab_12303	-	-	C09147	HMDB0249535	neg	-	-	-	-	Phenylpropanoids and polyketides	Coumarins and derivatives	391.155	M+Na-2H	C22H26O5	6.4188	0.131956	6.44062	142632-32-4	Pyranocoumarins	134052	111660	99869.6	117764	134108	135492	141167	109552	113179	104498	134357	114329	161370	132854	126660
neg_3924	Thymol Sulfate	metab_12316	-	-	-	HMDB0062720	neg	-	-	-	-	Organic acids and derivatives	Organic sulfuric acids and derivatives	211.044	M-H2O-H	C10H14O4S	6.4663	0.0200908	0.916852	-	Arylsulfates	76777.1	77564.5	46424.2	47727.7	85158.1	80783	44994.6	35079.9	59046	50522.3	64184.9	44672.2	56296.8	57848.7	58558.3
neg_3926	4-Dodecylbenzenesulfonic acid	metab_12318	-	-	-	HMDB0059915	neg	-	-	-	-	Benzenoids	Benzene and substituted derivatives	325.183	M-H	C18H30O3S	6.4822	0.0261972	-2.55785	-	Benzenesulfonic acids and derivatives	1.90892e+08	1.78566e+08	1.41101e+08	1.4505e+08	2.08264e+08	1.95589e+08	1.33045e+08	1.14619e+08	1.43634e+08	1.31709e+08	1.5382e+08	1.24417e+08	1.56812e+08	1.54177e+08	1.48923e+08
neg_3931	N-Lauroyl Tryptophan	metab_12324	-	-	-	HMDB0242042	neg	-	-	-	-	Organic acids and derivatives	Carboxylic acids and derivatives	421.226	M+Cl	C23H34N2O3	6.5061	0.0288346	-2.14447	-	Amino acids, peptides, and analogues	7.6591e+07	7.16924e+07	5.53024e+07	5.32132e+07	8.7226e+07	7.96092e+07	4.85219e+07	3.8402e+07	5.17842e+07	4.65994e+07	5.80072e+07	4.37519e+07	5.80918e+07	5.76468e+07	5.50523e+07
neg_3939	Cortisol 21-mesylate	metab_12332	-	-	-	HMDB0250467	neg	-	-	-	-	Lipids and lipid-like molecules	Steroids and steroid derivatives	461.158	M+Na-2H	C22H32O7S	6.5375	0.0345098	-8.91842	-	Pregnane steroids	1.04396e+06	976832	950637	967768	959527	944960	887354	1.03946e+06	893723	975076	872861	962971	1.02829e+06	1.00383e+06	960326
neg_3958	Orsellinic acid	metab_12353	-	-	C01839	LMPK13010001	neg	-	-	-	-	-	-	167.034	M-H	C8H8O4	6.6329	0.0294973	-6.98698	-	-	147744	78510.3	192342	189745	87222.1	97956.8	194947	191417	170248	160270	142155	157983	153443	152785	145443
neg_3962	(S)-2,3-Dihydro-6-hydroxy-5-(hydroxyacetyl)-2-isopropenylbenzofuran	metab_12358	-	-	-	HMDB0030486	neg	-	-	-	-	Organoheterocyclic compounds	Coumarans	279.087	M+FA-H	C13H14O4	6.6486	0.0772561	-3.58938	83218-05-7	Not Available	271573	153814	235526	212234	170822	159836	315320	299173	213002	173088	237261	251835	236282	223749	260254
neg_398	4-Hydroxy-3-methoxy-cinnamoylglycine	metab_12377	-	-	C02564	HMDB0059747	neg	-	-	-	-	Organic acids and derivatives	Carboxylic acids and derivatives	272.053	M+Na-2H, M+K-2H	C12H13NO5	5.4457	0.114562	-2.37396	-	Amino acids, peptides, and analogues	412957	390985	479211	379722	383190	419904	293184	277872	400179	416495	291295	301101	417108	374388	331351
neg_3993	Neuromedin N (1-4)	metab_12392	-	-	-	HMDB0013021	neg	-	-	-	-	Lipids and lipid-like molecules	Fatty Acyls	485.281	M-H2O-H	C26H40N4O6	6.9264	0.111931	7.87992	-	Fatty acyl thioesters	436757	238291	404345	287106	119251	273104	301706	326321	242967	246846	228518	403496	630565	667853	535199
neg_3994	(2E,4E,6E,8E)-3,7-Dimethyl-9-(2-nonoxyphenyl)nona-2,4,6,8-tetraenoic acid	metab_12393	-	-	-	HMDB0242652	neg	-	-	-	-	Lipids and lipid-like molecules	Prenol lipids	417.237	M+Na-2H	C26H36O3	6.9348	0.111496	-9.26083	-	Monoterpenoids	101349	177208	72122.9	117003	101277	149686	31015.5	39516.5	126316	91722.4	49910.2	58556.1	98215.9	93833.2	78994.7
neg_3998	Cysteinylglycine	metab_12397	map01100;map00480	Metabolic pathways;Glutathione metabolism	C01419	HMDB0000078;HMDB0257594;PW_C000055	neg	-	-	Metabolism;Metabolism	Global and overview maps;Metabolism of other amino acids	Organic acids and derivatives	Carboxylic acids and derivatives	213.012	M+Cl	C5H10N2O3S	7.02	0.0944362	7.16248	19246-18-5	Amino acids, peptides, and analogues	96545.6	95754.3	103349	102825	99905.6	101220	104179	107387	111310	122160	105620	121699	97262.3	108812	117575
neg_401	(2S)-2-Hydroxy-2-(propan-2-yl)butanedioylcarnitine	metab_12412	-	-	-	HMDB0241792	neg	-	-	-	-	Lipids and lipid-like molecules	Fatty Acyls	354.13	M+Cl, M+FA-H	C14H25NO7	3.1598	0.0167357	-8.5285	-	Fatty acid esters	1.94234e+06	2.07396e+06	2.63628e+06	2.02587e+06	2.02513e+06	2.02589e+06	2.43685e+06	2.34782e+06	2.88807e+06	2.62553e+06	2.37458e+06	2.33549e+06	2.25637e+06	2.29232e+06	2.3331e+06
neg_405	Methyl-3H-thymidine	metab_12456	-	-	-	HMDB0254620	neg	-	-	-	-	Nucleosides, nucleotides, and analogues	Pyrimidine nucleosides	277.082	M-H, M+Na-2H	C11H16N2O5	3.1598	0.00614071	6.51394	-	Pyrimidine 2''-deoxyribonucleosides	1.40744e+06	1.42796e+06	1.3863e+06	1.37312e+06	1.41001e+06	1.42632e+06	1.33859e+06	1.28312e+06	1.32898e+06	1.33276e+06	1.33419e+06	1.30277e+06	1.38586e+06	1.38315e+06	1.37002e+06
neg_411	Nitrotyrosine	metab_12523	-	-	-	HMDB0001904;HMDB0255667	neg	-	-	-	-	Organic acids and derivatives	Carboxylic acids and derivatives	271.057	M-H, M+FA-H	C9H10N2O5	5.6292	0.107836	-2.28414	3604-79-3	Amino acids, peptides, and analogues	7680	9589.9	5407.91	7582.58	4561.43	3258.92	42920.8	45636.8	115727	83412.4	46846.1	45083.4	29476.3	35448.7	36034.2
neg_412	Hygrine	metab_12534	map01100	Metabolic pathways	C06179	HMDB0302902	neg	-	-	Metabolism	Global and overview maps	Alkaloids and derivatives	Not Available	186.113	M-H, M+FA-H	C8H15NO	5.6613	0.0226545	-6.8858	496-49-1	Not Available	86518.4	105442	97624.8	88942.9	104205	94709	107556	123789	101776	93175.3	114262	125182	100701	102601	105338
neg_414	Gibberellin A1 glucosyl ester	metab_12556	-	-	-	HMDB0038609	neg	-	-	-	-	Lipids and lipid-like molecules	Prenol lipids	509.198	M-H, M+FA-H	C25H34O11	3.1842	0.0207584	-8.59384	54788-51-1	Terpene glycosides	2.12756e+06	2.23722e+06	2.1336e+06	2.00791e+06	2.1368e+06	2.24709e+06	2.0034e+06	1.95898e+06	1.91332e+06	1.98189e+06	2.0223e+06	1.96581e+06	2.05316e+06	2.08034e+06	2.13814e+06
neg_419	3-Succinoylpyridine	metab_12611	map01100;map00760	Metabolic pathways;Nicotinate and nicotinamide metabolism	C19569	HMDB0000992	neg	-	-	Metabolism;Metabolism	Global and overview maps;Metabolism of cofactors and vitamins	Organic acids and derivatives	Keto acids and derivatives	160.039	M-H2O-H, M-H	C9H9NO3	5.7719	0.01618	-5.91813	4192-31-8	Gamma-keto acids and derivatives	62425.3	77154.5	60550.3	43904.1	74707.4	74385	39985.5	37441.1	49437.4	52059.4	41465.2	44652.4	53848.4	52229.4	52559.3
neg_421	Glutamylleucine	metab_12633	-	-	-	HMDB0028823	neg	-	-	-	-	Organic acids and derivatives	Carboxylic acids and derivatives	259.129	M-H2O-H, M-H	C11H20N2O5	3.2082	0.0160817	-2.5015	5969-52-8	Amino acids, peptides, and analogues	1.18536e+06	1.25764e+06	1.95534e+06	1.57694e+06	1.36045e+06	1.50862e+06	2.04574e+06	1.8602e+06	1.86316e+06	1.74882e+06	1.72678e+06	1.83267e+06	1.64364e+06	1.68591e+06	1.63673e+06
neg_422	(2R,3R)-3-[[(2S)-1-[4-(Diaminomethylideneamino)butylamino]-4-methyl-1-oxopentan-2-yl]carbamoyl]oxirane-2-carboxylic acid	metab_12644	-	-	-	HMDB0251665	neg	-	-	-	-	Organic acids and derivatives	Carboxylic acids and derivatives	402.198	M-H, M+FA-H	C15H27N5O5	3.1922	0.0491192	-3.13461	-	Amino acids, peptides, and analogues	531506	568819	489438	515737	555710	500798	532719	539828	545989	523186	497244	549290	550000	555420	507219
neg_423	Crocin 3 ?-D-gentiobiosyl crocetin	metab_12655	-	-	-	-	neg	-	-	-	-	-	-	651.264	M-H, M+FA-H	C32H44O14	5.8358	0.0641253	-2.22074	-	-	19050.9	13725	16218.8	105775	14124.1	16031.4	11151.2	9942.27	24594.1	5174.73	17630.9	6020.05	2.96921e+06	2.96126e+06	2.64772e+06
neg_4233	Dihydroxyacetone Phosphate Acyl Ester	metab_12659	map00565;map00564;map01100	Ether lipid metabolism;Glycerophospholipid metabolism;Metabolic pathways	C03372	HMDB0011750	neg	-	-	Metabolism;Metabolism;Metabolism	Lipid metabolism;Lipid metabolism;Global and overview maps	Organic oxygen compounds	Organooxygen compounds	178.977	M-H2O-H	C4H7O7P	7.6263	0.0177356	8.37155	-	Carbonyl compounds	4.11787e+06	4.29006e+06	4.17044e+06	4.1777e+06	4.27996e+06	4.23144e+06	4.14581e+06	4.1821e+06	4.01602e+06	4.18467e+06	4.15018e+06	4.1134e+06	4.06553e+06	4.19604e+06	4.18978e+06
neg_4245	Phosphinomethylisomalate	metab_12672	-	-	-	HMDB0304462	neg	-	-	-	-	Organic acids and derivatives	Hydroxy acids and derivatives	206.972	M-H	C5H5O7P-3	7.5783	0.0180699	8.56437	-	Beta hydroxy acids and derivatives	3.74367e+06	3.8655e+06	3.76087e+06	3.77471e+06	3.86663e+06	3.88516e+06	3.73139e+06	3.76998e+06	3.61022e+06	3.7466e+06	3.6784e+06	3.69027e+06	3.6855e+06	3.8211e+06	3.75787e+06
neg_4253	4-Fluoro-2-(trifluoromethyl)phenylacetic acid	metab_12681	-	-	-	HMDB0244849	neg	-	-	-	-	Benzenoids	Benzene and substituted derivatives	221.024	M-H	C9H6F4O2	7.5623	0.0122627	3.53259	-	Trifluoromethylbenzenes	265873	272230	272726	261870	278697	266159	260137	278687	251928	267318	262981	262223	261684	265820	268099
neg_431	Austdiol	metab_12744	-	-	-	HMDB0030858	neg	-	-	-	-	Organoheterocyclic compounds	Azaphilones	235.061	M-H, 2M-H	C12H12O5	5.8999	0.0306002	-2.81323	53043-28-0	Not Available	5.52185e+06	4.29549e+06	4.58583e+06	5.81925e+06	4.44668e+06	4.46017e+06	8.57561e+06	7.5815e+06	6.57627e+06	5.49459e+06	6.92241e+06	6.86266e+06	5.6096e+06	5.63742e+06	5.92595e+06
neg_4348	S-Allylcysteine	metab_12786	-	-	C16759	HMDB0034323	neg	-	-	-	-	Organic acids and derivatives	Carboxylic acids and derivatives	196.022	M+Cl	C6H11NO2S	7.4496	0.0860832	7.88499	21593-77-1	Amino acids, peptides, and analogues	284996	280878	301158	294558	312369	292184	309208	352459	313827	328504	307798	349727	284340	294400	333883
neg_441	N-Acetyl-leukotriene E4	metab_12855	-	-	C11361	LMFA03020079;LMFA03020078;HMDB0005084;LMFA03020008	neg	-	-	-	-	Lipids and lipid-like molecules	Fatty Acyls	526.25	M-H, M+FA-H	C25H39NO6S	5.9479	0.0309631	5.04619	80115-95-3	Eicosanoids	250329	231184	238621	223186	243210	240637	247584	226076	223952	223312	251866	228632	257973	245217	244084
neg_4412	PE(18:2(9Z,12Z)/18:2(9Z,12Z))	metab_12858	map01100;map00564;map01110;map00563;map04136;map04138	Metabolic pathways;Glycerophospholipid metabolism;Biosynthesis of secondary metabolites;Glycosylphosphatidylinositol (GPI)-anchor biosynthesis;Autophagy - other;Autophagy - yeast	C00350	PW_C005141;LMGP02010111;HMDB0009093	neg	Lipids	Phospholipids	Metabolism;Metabolism;Metabolism;Metabolism;Cellular Processes;Cellular Processes	Global and overview maps;Lipid metabolism;Global and overview maps;Glycan biosynthesis and metabolism;Transport and catabolism;Transport and catabolism	Lipids and lipid-like molecules	Glycerophospholipids	738.505	M-H	C41H74NO8P	7.234	0.0718808	-3.80115	20707-71-5	Glycerophosphoethanolamines	212629	224467	136192	207881	114674	141574	60310.9	94479.9	136087	47107.7	85312	60160.4	151144	132308	135686
neg_442	Glutaconylcarnitine	metab_12866	-	-	-	HMDB0013129;LMFA07070065	neg	-	-	-	-	Lipids and lipid-like molecules	Fatty Acyls	308.092	M-H2O-H, M+Cl	C12H19NO6	5.9559	0.0557177	5.78507	-	Fatty acid esters	153399	250410	88635.8	99269	206401	163169	84751.6	81065.7	103251	138594	107020	117557	118109	126155	132031
neg_4436	(6Ar,10aR)-1-hydroxy-6,6-dimethyl-3-(2-methyloctan-2-yl)-6a,9,10,10a-tetrahydrobenzo[c]chromene-9-carboxylic acid	metab_12884	-	-	-	HMDB0257598	neg	-	-	-	-	Organoheterocyclic compounds	Benzopyrans	381.245	M-H2O-H	C25H36O4	6.7755	0.0522291	4.75116	-	1-benzopyrans	578465	489762	358103	414690	528903	525247	332913	285410	382264	292985	363919	321674	420336	401780	378612
neg_4440	Bergaptol	metab_12889	map01110;map00999	Biosynthesis of secondary metabolites;Biosynthesis of various plant secondary metabolites	C00758	HMDB0013679	neg	-	-	Metabolism;Metabolism	Global and overview maps;Biosynthesis of other secondary metabolites	Phenylpropanoids and polyketides	Coumarins and derivatives	247.024	M+FA-H	C11H6O4	6.7594	0.032575	-3.84924	486-60-2	Furanocoumarins	117234	87631.2	92309.2	87130.4	98937.3	105834	48455.5	39149.9	72996	51386.7	42337.1	31545.7	82836.5	83880.9	78830.1
neg_445	Suberylglycine	metab_12899	-	-	-	HMDB0000953	neg	-	-	-	-	Organic acids and derivatives	Carboxylic acids and derivatives	252.087	M+Na-2H, M+Cl	C10H17NO5	5.9718	0.0247304	7.68968	60317-54-6	Amino acids, peptides, and analogues	339576	406409	319126	343721	311001	294070	342654	333761	317876	345540	342111	348492	333032	317842	321019
neg_4454	Fumarycarnitine	metab_12904	-	-	-	LMFA07070064;HMDB0013134	neg	-	-	-	-	Lipids and lipid-like molecules	Fatty Acyls	258.098	M-H	C11H17NO6	6.696	0.0815352	-2.94944	-	Fatty acid esters	59410.2	79486.4	56879.1	74807	80186.3	83361.5	65538.7	48513.7	58908.6	80342.8	79974.4	53510.5	61939.4	68579.9	72917.3
neg_4473	Adb-chminaca, (+/-)-	metab_12925	-	-	-	HMDB0244819	neg	-	-	-	-	Organic acids and derivatives	Carboxylic acids and derivatives	407.186	M+K-2H	C21H30N4O2	6.617	0.0405761	1.58693	-	Amino acids, peptides, and analogues	1.50437e+06	1.23472e+06	1.03448e+06	1.26903e+06	1.33024e+06	1.24293e+06	1.1687e+06	1.16522e+06	1.20577e+06	1.15555e+06	1.17081e+06	1.17019e+06	1.37082e+06	1.31401e+06	1.26407e+06
neg_4475	Phthalic Acid	metab_12927	map01100;map02010	Metabolic pathways;ABC transporters	C01606	HMDB0002107;MJDBOTE0000627	neg	-	-	Metabolism;Environmental Information Processing	Global and overview maps;Membrane transport	Benzenoids	Benzene and substituted derivatives	165.018	M-H	C8H6O4	6.617	0.0925282	-6.76794	88-99-3	Benzoic acids and derivatives	90451.8	78315.1	72212.1	73130.7	137402	115695	71907.7	71843.1	64972.8	135995	101112	99069.7	90067.1	81159.9	74961.5
neg_4488	Sodium Tetradecyl Sulfate	metab_12941	-	-	-	HMDB0014607	neg	-	-	-	-	Organic acids and derivatives	Organic sulfuric acids and derivatives	275.168	M-H2O-H	C14H30O4S	6.5375	0.266506	-2.45152	1191-50-0	Sulfuric acid esters	31278.1	21265.9	31905.7	38032.7	25238.3	10122.2	21798.9	28657.5	26418.5	89383.7	28858.8	24757.7	46512.8	30670.3	29562.3
neg_4495	Elarofiban	metab_12949	-	-	-	HMDB0251734	neg	-	-	-	-	Organic acids and derivatives	Carboxylic acids and derivatives	397.225	M-H2O-H	C22H32N4O4	6.514	0.0358214	1.48616	-	Amino acids, peptides, and analogues	119551	71857	73036.5	217107	53745.3	134655	117121	120544	131204	83774.2	109017	75690.8	126799	118799	119782
neg_4501	Nisoldipine	metab_12957	-	-	C07699	PW_C008915;HMDB0014545	neg	-	-	-	-	Organoheterocyclic compounds	Pyridines and derivatives	425.108	M+K-2H	C20H24N2O6	6.4822	0.0239117	-9.88638	63675-72-9	Hydropyridines	1.70775e+06	1.67905e+06	801190	1.10242e+06	2.18189e+06	2.09248e+06	948380	622331	1.10128e+06	1.02945e+06	1.42008e+06	872753	1.14525e+06	1.19818e+06	1.18833e+06
neg_4507	4-Isopropylbenzoic acid	metab_12963	map01100	Metabolic pathways	C06578	HMDB0035268	neg	-	-	Metabolism	Global and overview maps	Lipids and lipid-like molecules	Prenol lipids	387.184	2M+Hac-H	C10H12O2	6.4505	0.133864	6.85913	536-66-3	Monoterpenoids	34939.6	141398	76661.9	106231	23662.3	0	0	8011.25	130248	56939.5	96019.4	67578.3	68827.1	72868.2	55976.5
neg_4519	Piperonyl sulfoxide	metab_12976	-	-	C19147	HMDB0258607	neg	-	-	-	-	Organoheterocyclic compounds	Benzodioxoles	323.168	M-H	C18H28O3S	6.4188	0.0212382	-2.94075	120-62-7	Not Available	4.19566e+06	3.87372e+06	2.8607e+06	3.02217e+06	4.66537e+06	4.42562e+06	2.88949e+06	2.24029e+06	3.07976e+06	2.85897e+06	3.40944e+06	2.59411e+06	3.33597e+06	3.31879e+06	3.20737e+06
neg_4520	4-(undecan-5-yl)benzene-1-Sulfonic Acid	metab_12978	-	-	-	-	neg	-	-	-	-	-	-	311.168	M-H	C17H28O3S	6.4188	0.0169107	-2.3622	-	-	5.21556e+07	4.92272e+07	3.6683e+07	4.02387e+07	5.84311e+07	5.57871e+07	3.7274e+07	3.03797e+07	3.90579e+07	3.68608e+07	4.22003e+07	3.39317e+07	4.31774e+07	4.25768e+07	4.17461e+07
neg_4528	Dodecyl Hydrogen Sulfate	metab_12986	-	-	-	-	neg	-	-	-	-	-	-	265.147	M-H	C12H26O4S	6.4029	0.0109777	-2.5828	-	-	3.31056e+06	1.33174e+06	1.20171e+06	2.44108e+06	1.4824e+06	1.99302e+06	1.49277e+06	1.29024e+06	1.42233e+06	1.07885e+06	1.56834e+06	1.28757e+06	1.73317e+06	1.70812e+06	1.69636e+06
neg_4530	5-Hydroxymaltol	metab_12989	-	-	-	HMDB0032988	neg	-	-	-	-	Organoheterocyclic compounds	Pyrans	123.008	M-H2O-H	C6H6O4	6.4029	0.0519205	-8.81893	1073-96-7	Pyranones and derivatives	463109	459737	452794	445071	470294	470745	460620	488472	454930	481411	481266	519866	466525	467703	510407
neg_4538	8-Hydroxyondansetron	metab_12997	-	-	-	HMDB0247435	neg	-	-	-	-	Organoheterocyclic compounds	Indoles and derivatives	617.293	2M-H	C18H19N3O2	6.3631	0.143844	7.82447	-	Carbazoles	316156	272457	158756	175608	341131	338843	172994	101860	198217	166266	202262	163778	230610	224837	175559
neg_4543	Auraptene	metab_13003	-	-	-	HMDB0034054	neg	-	-	-	-	Lipids and lipid-like molecules	Prenol lipids	297.152	M-H	C19H22O3	6.3552	0.0209107	8.65133	495-02-3	Terpene lactones	4.40298e+07	4.21247e+07	2.9897e+07	3.33167e+07	5.00876e+07	4.79776e+07	3.06438e+07	2.41967e+07	3.20262e+07	3.04824e+07	3.61945e+07	2.90493e+07	3.56457e+07	3.51839e+07	3.42114e+07
neg_4568	1-Ethyl-4-Butyltetralin-6-Sulfonic Acid	metab_13030	-	-	-	-	neg	-	-	-	-	-	-	295.136	M-H	C16H24O3S	6.2912	0.0255757	-2.98553	-	-	1.15947e+06	1.13512e+06	757274	899818	1.30959e+06	1.30211e+06	814401	640441	897236	847820	990072	798359	939542	943074	900329
neg_4577	S-Acetyl dihydroasparagusic acid	metab_13040	-	-	-	HMDB0035717	neg	-	-	-	-	Lipids and lipid-like molecules	Fatty Acyls	433.011	2M+FA-H	C6H10O3S2	6.259	0.0437014	-4.6684	38146-83-7	Fatty acids and conjugates	27747.4	67099.8	107054	97138.9	69630.7	27872.8	84548	69652.5	91755.5	196120	76983.5	12125.8	111094	110639	102691
neg_4583	Deoxycholylglycine	metab_13047	-	-	C05464	HMDB0000631;HMDB0242414	neg	-	-	-	-	Lipids and lipid-like molecules	Steroids and steroid derivatives	448.305	M-H	C26H43NO5	6.2511	0.00433701	-3.5463	360-65-6	Bile acids, alcohols and derivatives	983121	1.18035e+06	762431	796737	1.01391e+06	1.00209e+06	796773	830555	874545	772031	878536	925941	880749	886685	887934
neg_4586	1-Stearoylglycerophosphoglycerol	metab_13050	-	-	-	HMDB0061697	neg	-	-	-	-	Lipids and lipid-like molecules	Glycerophospholipids	547.278	M+Cl	C24H49O9P	6.2431	0.0203865	-5.1054	-	Glycerophosphoglycerols	499696	502607	565358	573087	438598	421203	587458	624995	514408	569995	470506	603123	543359	537095	522161
neg_4595	Cholic Acid	metab_13060	map01100	Metabolic pathways	C00695	PW_C000480;HMDB0000619;LMST04010001;MJDBDZS0000046	neg	Steroids	24-Carbon atoms	Metabolism	Global and overview maps	Lipids and lipid-like molecules	Steroids and steroid derivatives	407.279	M-H	C24H40O5	6.2352	0.00284479	-3.27764	81-25-4	Bile acids, alcohols and derivatives	1.76748e+06	1.82861e+06	1.34825e+06	1.53432e+06	1.69677e+06	1.59878e+06	1.25878e+06	1.2157e+06	1.2188e+06	1.24302e+06	1.25928e+06	1.34571e+06	1.45682e+06	1.46402e+06	1.46402e+06
neg_4597	4-Methyl-3-[4-(4-oxopyridin-1-yl)phenyl]-4,5-dihydro-1H-pyridazin-6-one	metab_13062	-	-	-	HMDB0258328	neg	-	-	-	-	Organoheterocyclic compounds	Diazines	561.23	2M-H	C16H15N3O2	6.2273	0.0657843	8.71726	-	Pyridazines and derivatives	215580	242519	81182.9	145356	257105	231803	123055	64504.3	129225	118342	168564	109818	153586	158693	139558
neg_4614	Embelin	metab_13082	-	-	C10342	LMPK15050006;HMDB0251767	neg	-	-	-	-	Organic oxygen compounds	Organooxygen compounds	293.175	M-H	C17H26O4	6.2033	0.0451782	-2.23298	550-24-3	Carbonyl compounds	503299	496192	337824	493000	375740	403226	511185	510549	496630	464158	483650	502435	459055	479438	437982
neg_4615	Cnidilide	metab_13083	-	-	C16937	HMDB0302259	neg	-	-	-	-	Organoheterocyclic compounds	Isobenzofurans	239.128	M+FA-H	C12H18O2	6.2033	0.0344294	-4.21471	3674-03-01	Not Available	61851.9	64751.4	76722	76688.6	64954.1	61977.9	76105.9	77234.2	71839.1	66538.9	66554.2	78016.8	66124.1	70766.2	69236.7
neg_4616	Isokobusone	metab_13084	-	-	C16977	HMDB0036791	neg	-	-	-	-	Organic oxygen compounds	Organooxygen compounds	221.154	M-H	C14H22O2	6.2033	0.03372	-4.10465	24173-72-6	Alcohols and polyols	86235.9	85866.6	56456.9	87556.2	66989	69175.4	85798.5	85851.3	83935.1	81323.1	79427.1	90208.6	74297.5	71531.5	76520
neg_4629	Sativan	metab_13098	-	-	C10526	HMDB0030521	neg	-	-	-	-	Phenylpropanoids and polyketides	Isoflavonoids	267.105	M-H2O-H	C17H18O4	6.1713	0.0212743	9.25811	41743-86-6	O-methylated isoflavonoids	1.42169e+06	1.51483e+06	1.05338e+06	1.15965e+06	1.7823e+06	1.71429e+06	1.0528e+06	925820	1.24679e+06	1.19149e+06	1.37615e+06	1.07172e+06	1.23592e+06	1.28421e+06	1.24047e+06
neg_4634	2-Methyl-3-phenyl-2-propenal	metab_13103	-	-	-	HMDB0031566	neg	-	-	-	-	Phenylpropanoids and polyketides	Cinnamaldehydes	337.147	2M+FA-H	C10H10O	6.1633	0.0442128	8.76846	101-39-3	Not Available	285795	301267	206383	224001	363314	353863	181539	159976	224602	211828	238575	201264	225760	240053	220508
neg_4636	3-Octylthio-1,1,1-trifluoro-2-propanone	metab_13105	-	-	-	HMDB0247568	neg	-	-	-	-	Organic oxygen compounds	Organooxygen compounds	255.105	M-H	C11H19F3OS	6.1633	0.0114366	6.67472	-	Carbonyl compounds	1.00501e+07	1.05302e+07	7.33823e+06	8.27299e+06	1.22818e+07	1.19875e+07	7.31304e+06	6.38373e+06	8.53693e+06	8.09547e+06	9.47564e+06	7.31695e+06	8.81239e+06	8.90432e+06	8.70314e+06
neg_4656	(1S,2R,4R,8S)-p-Menthane-2,8,9-triol 2-glucoside	metab_13126	-	-	-	HMDB0039977	neg	-	-	-	-	Lipids and lipid-like molecules	Prenol lipids	371.17	M+Na-2H	C16H30O8	6.1393	0.136786	4.62389	378254-07-0	Terpene glycosides	79226	86159.7	53410.1	53000.5	92633.1	101711	41173.2	27573.6	42571.9	63710.2	60893.7	29646.1	50816.3	59713.7	45635.5
neg_4669	Menadione bisulfite	metab_13140	-	-	C05377	HMDB0254432;HMDB0001892	neg	-	-	-	-	Benzenoids	Naphthalenes	299.026	M+FA-H	C11H10O5S	6.1313	0.0460531	9.64924	58-27-5	Naphthoquinones	34095.5	156560	159150	245285	211239	151297	243013	236336	339766	510590	211194	88503.9	286877	271307	297415
neg_4673	Cincassiol B	metab_13145	-	-	-	HMDB0036855	neg	-	-	-	-	Lipids and lipid-like molecules	Prenol lipids	445.207	M+FA-H	C20H32O8	6.1233	0.0293412	-3.0911	73599-13-0	Diterpenoids	123402	119281	90747.7	96027.8	156709	175557	55897.7	48503.6	66597.7	80354.6	76223.3	58269.9	91564	90080.5	95335
neg_4678	Kaempferide	metab_13150	-	-	C10098	LMPK12110563;HMDB0037441;MJDBOTE0000957	neg	-	-	-	-	Phenylpropanoids and polyketides	Flavonoids	321.04	M+Na-2H	C16H12O6	6.1233	0.14488	4.98232	491-54-3	Flavones	11138.9	6305.38	0	0	7818.61	8734.57	33289.4	46477.6	5706.34	1858.23	35427.7	36576.8	15666.7	13868.1	18468.2
neg_4688	Diethyl Phthalate	metab_13161	-	-	C14175	HMDB0094660	neg	-	-	-	-	Benzenoids	Benzene and substituted derivatives	221.081	M-H	C12H14O4	6.1153	0.0103265	-4.42044	84-66-2	Benzoic acids and derivatives	40293.6	45032.7	31905.5	32274.4	35251.6	42983.3	33015	38898.6	49401.8	45076.1	29232.8	32457.5	38199.1	37743.8	38528.5
neg_4707	Elenolide	metab_13182	-	-	C09506	HMDB0030018	neg	-	-	-	-	Organoheterocyclic compounds	Pyrans	205.05	M-H2O-H	C11H12O5	6.0915	0.0114439	-4.52037	24582-91-0	Pyranones and derivatives	144765	72793.2	64960.9	107856	77986.2	95232.8	97053.1	115509	213936	142941	75126.6	92820.3	108177	110493	110170
neg_471	Heptabarbital	metab_13185	-	-	C17725	HMDB0015443	neg	-	-	-	-	Organoheterocyclic compounds	Diazines	287.082	M+Cl, M+K-2H	C13H18N2O3	6.0676	0.0433272	6.22724	509-86-4	Pyrimidines and pyrimidine derivatives	76358.4	205317	28810.4	10349.5	132575	123600	84872.9	119114	73682.7	91650.2	132666	147244	103022	96021.6	95341.2
neg_4714	4-Bis(2-hydroxyethyl)amino-L-phenylalanine	metab_13190	-	-	-	HMDB0247322	neg	-	-	-	-	Organic acids and derivatives	Carboxylic acids and derivatives	303.113	M+Cl	C13H20N2O4	6.0836	0.0692975	5.43561	-	Amino acids, peptides, and analogues	54482.5	158121	160910	87329	119166	102813	129738	180073	149459	165301	140545	163721	137191	139641	122578
neg_4715	Epiheterodendrin	metab_13191	-	-	-	HMDB0303672	neg	-	-	-	-	Organic oxygen compounds	Organooxygen compounds	296.092	M+Cl	C11H19NO6	6.0836	0.0363061	5.3669	-	Carbohydrates and carbohydrate conjugates	45147.3	73501.2	33201.7	41053.6	71405.3	45053.2	165908	158952	132784	140559	160441	175212	87854.3	94184.7	89490.1
neg_4732	S-[1-[2-(Acetyloxy)ethyl]butyl] ethanethioate	metab_13210	-	-	-	HMDB0037764	neg	-	-	-	-	Organic acids and derivatives	Thiocarboxylic acids and derivatives	239.074	M+Na-2H	C10H18O3S	6.0676	0.0580052	7.73958	136954-25-1	Thioesters	49864.7	62840.3	42649	41290.7	67423.3	65570	37841.2	34195.5	43855.4	48515.9	49163	28322.3	43993.6	47122.5	42017.4
neg_4743	2-Methylbenzyl alcohol acetate	metab_13222	map01100	Metabolic pathways	C07213	HMDB0041472	neg	-	-	Metabolism	Global and overview maps	Benzenoids	Benzene and substituted derivatives	163.077	M-H	C10H12O2	6.0596	0.103425	2.41771	17373-93-2	Benzyloxycarbonyls	13612.1	11743.9	30142.3	21593.1	12573.2	13917.2	7591.43	5757.92	7501.57	10551.9	6070.47	3496.15	14617.6	12256	12301.5
neg_4750	6-o-Acetylarbutin	metab_13230	-	-	-	HMDB0034060	neg	-	-	-	-	Organic oxygen compounds	Organooxygen compounds	349.068	M+Cl	C14H18O8	6.0517	0.0197975	-3.63715	10338-88-2	Carbohydrates and carbohydrate conjugates	217271	169910	733592	431595	175064	193626	94355.1	58359	105893	120986	73981.8	68089	198978	197058	191511
neg_476	Blumenol C o-[rhamnosyl-(1->6)-glucoside]	metab_13240	-	-	-	HMDB0031935	neg	-	-	-	-	Lipids and lipid-like molecules	Fatty Acyls	517.265	M-H, M+FA-H	C25H42O11	6.1633	0.0229732	-1.60959	177261-67-5	Fatty acyl glycosides	2329.27	0	1915.56	271.539	1671.06	3268.47	2415.31	725.84	898.465	1304.04	1496.2	887.336	452766	436048	434485
neg_4762	Doisynoestrol	metab_13243	-	-	C15453	HMDB0252206	neg	-	-	-	-	Lipids and lipid-like molecules	Steroids and steroid derivatives	333.124	M+Cl	C19H22O3	6.0437	0.00828784	-8.68961	15372-34-6	Steroid acids	710693	954363	1.76019e+06	917816	872525	899787	507355	513102	1.09654e+06	1.47358e+06	616660	577922	917197	915929	903515
neg_4765	Salfredin B11	metab_13246	-	-	-	HMDB0041325	neg	-	-	-	-	Organoheterocyclic compounds	Benzopyrans	277.071	M+FA-H	C13H12O4	6.0437	0.0356984	-3.30022	165467-63-0	1-benzopyrans	155662	28116.5	203291	465382	63156.3	86710	277191	171498	552971	340001	282050	190569	229066	229370	243687
neg_477	1-(4-o-beta-D-glucopyranosyl-3-methoxyphenyl)-3,5-dihydroxydecane	metab_13251	-	-	-	HMDB0303085	neg	-	-	-	-	Organic oxygen compounds	Organooxygen compounds	475.266	M-H, M+Na-2H	C25H42O7	6.2352	0.0499906	-3.44084	-	Carbohydrates and carbohydrate conjugates	416859	431601	311962	368576	378568	352976	245592	282252	265616	261651	279204	298899	311499	343493	322223
neg_4771	3,7,8,15-Scirpenetetrol	metab_13253	-	-	-	HMDB0037560	neg	-	-	-	-	Lipids and lipid-like molecules	Prenol lipids	343.139	M+FA-H	C15H22O6	6.0358	0.0477956	-2.73614	128534-67-8	Sesquiterpenoids	101962	121828	85608.4	90187.3	126610	121883	64616.4	65457.5	73512.2	96830.3	83407.4	58516.5	98477.8	89914.1	91991.3
neg_4783	N-[(1S)-1-(Ethoxycarbonyl)-3-phenylpropyl]-L-alanyl-L-proline 3-nitrooxypropyl ester	metab_13265	-	-	-	HMDB0255492	neg	-	-	-	-	Organic acids and derivatives	Carboxylic acids and derivatives	478.218	M-H	C23H33N3O8	6.0278	0.273906	-3.29477	-	Amino acids, peptides, and analogues	2322.74	7762.88	2798.69	0	0	2113.44	86953.9	131608	384696	126849	81080.4	83774.8	44061.9	53494.3	74777.9
neg_4791	L-arogenate	metab_13274	map01100;map00400;map01110;map01230	Metabolic pathways;Phenylalanine, tyrosine and tryptophan biosynthesis;Biosynthesis of secondary metabolites;Biosynthesis of amino acids	C00826	HMDB0304400;HMDB0304809	neg	-	-	Metabolism;Metabolism;Metabolism;Metabolism	Global and overview maps;Amino acid metabolism;Global and overview maps;Global and overview maps	Organic acids and derivatives	Carboxylic acids and derivatives	263.019	M+K-2H	C10H12NO5-	6.0278	0.0669286	-5.02435	53078-86-7	Amino acids, peptides, and analogues	69249	58373	54316.9	28072.9	63544.1	62239.4	13206.7	15340.1	14781.8	18257.9	15662.4	10134.8	34463.7	32042.3	30161.8
neg_4796	Bisdethiobis(methylthio)gliotoxin	metab_13279	-	-	-	HMDB0249258	neg	-	-	-	-	Organic acids and derivatives	Carboxylic acids and derivatives	401.087	M+FA-H	C15H20N2O4S2	6.0198	0.00124845	5.64646	-	Amino acids, peptides, and analogues	1.25402e+06	1.06319e+06	1.34726e+06	1.02068e+06	1.24589e+06	1.25194e+06	604279	577132	681126	861626	731458	604464	935381	933165	933643
neg_4806	Calyculin A	metab_13291	-	-	C05370	HMDB0249569	neg	-	-	-	-	Lipids and lipid-like molecules	Steroids and steroid derivatives	989.529	M-H2O-H	C50H81N4O15P	6.0118	0.0344446	2.86339	101932-71-2	Bile acids, alcohols and derivatives	2.45916e+06	2.47667e+06	2.37957e+06	2.1923e+06	2.46792e+06	2.38357e+06	2.2813e+06	2.25941e+06	2.17065e+06	2.24534e+06	2.26789e+06	2.21304e+06	2.27118e+06	2.43255e+06	2.34179e+06
neg_4810	3-Amino-2,3-dihydrobenzoic acid	metab_13296	-	-	C12110	HMDB0251519	neg	-	-	-	-	Organic acids and derivatives	Carboxylic acids and derivatives	416.181	3M-H	C7H9NO2	6.0118	0.135392	-3.87538	87980-11-8	Amino acids, peptides, and analogues	129499	137657	98770.1	101865	138919	150899	110482	113295	89743.2	113266	127712	117687	102362	113760	133550
neg_4814	Bilin	metab_13300	-	-	-	HMDB0249207	neg	-	-	-	-	Organoheterocyclic compounds	Tetrapyrroles and derivatives	319.099	M+Na-2H	C19H14N4	6.0118	0.0145014	7.43602	-	Not Available	135547	144659	331114	236893	144168	152108	133412	89941.7	134120	124916	126293	104824	168649	173553	171792
neg_4815	N-LAUROYLSARCOSINE	metab_13301	-	-	-	HMDB0255165	neg	-	-	-	-	Organic acids and derivatives	Carboxylic acids and derivatives	308.161	M+K-2H	C15H29NO3	6.0118	0.0200716	-8.69384	-	Amino acids, peptides, and analogues	168384	142923	159378	162817	144900	143591	143059	155771	158908	148462	151289	162177	152523	158763	155978
neg_4817	Xanthotoxol	metab_13303	map01110;map00999	Biosynthesis of secondary metabolites;Biosynthesis of various plant secondary metabolites	C00841	HMDB0029457	neg	-	-	Metabolism;Metabolism	Global and overview maps;Biosynthesis of other secondary metabolites	Phenylpropanoids and polyketides	Coumarins and derivatives	247.024	M+FA-H	C11H6O4	6.0118	0.0106013	-3.4716	2009-24-7	Furanocoumarins	1.58347e+06	1.25069e+06	1.28473e+06	1.08745e+06	1.39327e+06	1.43196e+06	815808	716637	872144	867892	729490	724593	1.05269e+06	1.07152e+06	1.07291e+06
neg_4819	3,4-Dehydro-6-Hydroxymellein	metab_13305	-	-	C03830	-	neg	-	-	-	-	-	-	191.034	M-H	C10H8O4	6.0118	0.0341855	-5.15551	-	-	434047	250070	1.42812e+06	3.1748e+06	287589	333910	266288	232323	3.6023e+06	475206	240021	211115	934483	978323	999561
neg_4827	L-Aspartyl-4-phosphate	metab_13313	map01100;map01110;map00300;map01210;map00270;map01230;map00260;map00261	Metabolic pathways;Biosynthesis of secondary metabolites;Lysine biosynthesis;2-Oxocarboxylic acid metabolism;Cysteine and methionine metabolism;Biosynthesis of amino acids;Glycine, serine and threonine metabolism;Monobactam biosynthesis	C03082	HMDB0012250	neg	-	-	Metabolism;Metabolism;Metabolism;Metabolism;Metabolism;Metabolism;Metabolism;Metabolism	Global and overview maps;Global and overview maps;Amino acid metabolism;Global and overview maps;Amino acid metabolism;Global and overview maps;Amino acid metabolism;Biosynthesis of other secondary metabolites	Organic acids and derivatives	Carboxylic acids and derivatives	424.996	2M-H	C4H8NO7P	6.0038	0.0420169	-9.84206	22138-53-0	Amino acids, peptides, and analogues	84682.3	169686	40478.3	53191.8	139736	113608	106080	147619	156268	130705	125064	133937	101416	93271.6	96831.7
neg_4831	L-Proline, 1-(N-((3-((propylamino)carbonyl)oxiranyl)carbonyl)-L-isoleucyl)-, (2S-trans)-	metab_13318	-	-	-	HMDB0249520	neg	-	-	-	-	Organic acids and derivatives	Carboxylic acids and derivatives	382.197	M-H	C18H29N3O6	6.0038	0.0537	-2.67791	-	Amino acids, peptides, and analogues	87097	99123.4	93274.4	109170	100676	91576.7	167982	171448	226163	176458	161644	148880	128127	120156	133767
neg_4834	(E)-(4-Amino-5-ethoxy-2-methyl-5-oxopent-2-en-1-yl)phosphonic acid	metab_13321	-	-	-	HMDB0249854	neg	-	-	-	-	Organic acids and derivatives	Carboxylic acids and derivatives	282.077	M+FA-H	C8H16NO5P	6.0038	0.0335795	7.32821	-	Amino acids, peptides, and analogues	39320.4	51185.1	25749.5	15787.6	59180	53171.9	62365.1	67064.7	60650.3	83386.2	69190.2	80508.5	51472.5	48715.7	51821.8
neg_4837	Pheneturide	metab_13324	-	-	C12590	HMDB0256403	neg	-	-	-	-	Benzenoids	Benzene and substituted derivatives	251.103	M+FA-H	C11H14N2O2	6.0038	0.0568246	-3.40268	90-49-3	Phenylpropanes	66685.1	84759.5	120831	62916.1	76839.4	77158.1	38157.9	38044.3	40117.4	48998.6	41035.5	41862.4	64073.7	57254	61758.8
neg_4838	Aprobarbital	metab_13325	-	-	C07826	HMDB0015441	neg	-	-	-	-	Organoheterocyclic compounds	Diazines	209.094	M-H	C10H14N2O3	6.0038	0.0890874	3.40897	1977-02-01	Pyrimidines and pyrimidine derivatives	81893.7	70048.1	73329.1	73671.2	80790.9	82433	58250.5	58993.3	70471.9	65358.8	69543.6	70765.6	64282.6	74667.3	64159.3
neg_484	Iodopindolol	metab_13327	-	-	-	HMDB0253531	neg	-	-	-	-	Organoheterocyclic compounds	Indoles and derivatives	373.044	M-H, M+FA-H	C14H19IN2O2	6.3631	0.0265214	5.91603	-	Indoles	27684.3	85257.5	115997	185964	137869	81121.6	144617	141855	181775	326331	91058.1	40948.2	191924	182636	184356
neg_4846	Gibberellin A7	metab_13334	map00904;map01110	Diterpenoid biosynthesis;Biosynthesis of secondary metabolites	C11867	LMPR0104170024;HMDB0303475	neg	-	-	Metabolism;Metabolism	Metabolism of terpenoids and polyketides;Global and overview maps	Lipids and lipid-like molecules	Prenol lipids	365.114	M+Cl	C19H22O5	5.9958	0.0277267	-7.82366	510-75-8	Diterpenoids	118269	392648	267780	91457.8	260878	221732	42657.4	43235.6	302311	321731	58091.4	67655.4	175847	172220	181915
neg_4859	Epiafzelechin Trimethyl Ether	metab_13348	-	-	-	-	neg	-	-	-	-	-	-	297.116	M-H2O-H	C18H20O5	5.9878	0.0489464	8.61855	-	-	154678	200375	167805	148196	208074	220615	109591	114145	160795	165823	176233	131130	163343	152719	148660
neg_4860	2-Hydroxyiminostilbene	metab_13350	-	-	C16604	PW_C040554;HMDB0060652	neg	-	-	-	-	Organoheterocyclic compounds	Benzazepines	254.082	M+FA-H	C14H11NO	5.9878	0.0370262	-3.05378	-	Dibenzazepines	127216	142420	186191	222962	154196	165332	277789	282655	469445	367055	267264	284507	222319	239413	230772
neg_4864	Cucurbitacin I	metab_13354	map01110	Biosynthesis of secondary metabolites	C08800	LMST01010110;HMDB0250582	neg	-	-	Metabolism	Global and overview maps	Lipids and lipid-like molecules	Steroids and steroid derivatives	549.266	M+Cl	C30H42O7	5.9798	0.0104457	7.7664	2222-07-03	Cucurbitacins	324920	341671	250964	297081	320052	283154	408381	453768	370843	351238	394469	401880	331114	336316	337772
neg_4866	Empagliflozin	metab_13356	-	-	C22194	HMDB0251778	neg	-	-	-	-	Organic oxygen compounds	Organooxygen compounds	471.119	M+Na-2H	C23H27ClO7	5.9798	0.0517688	-1.50068	-	Carbohydrates and carbohydrate conjugates	48929.2	28181.2	292740	160486	32682.7	53866.7	24443.2	18381.2	112596	133195	36343.3	28350.2	82134.8	86629.1	78113.1
neg_4886	L-Histidine	metab_13377	map01100;map01110;map02010;map00340;map00470;map01230;map00970;map00410;map00404	Metabolic pathways;Biosynthesis of secondary metabolites;ABC transporters;Histidine metabolism;D-Amino acid metabolism;Biosynthesis of amino acids;Aminoacyl-tRNA biosynthesis;beta-Alanine metabolism;Staurosporine biosynthesis	C00135	PW_C000116;HMDB0000177;MJDBOTE0000427	neg	Peptides	Amino acids	Metabolism;Metabolism;Environmental Information Processing;Metabolism;Metabolism;Metabolism;Genetic Information Processing;Metabolism;Metabolism	Global and overview maps;Global and overview maps;Membrane transport;Amino acid metabolism;Metabolism of other amino acids;Global and overview maps;Translation;Metabolism of other amino acids;Biosynthesis of other secondary metabolites	Organic acids and derivatives	Carboxylic acids and derivatives	464.202	3M-H	C6H9N3O2	5.9718	0.117269	2.6643	71-00-1	Amino acids, peptides, and analogues	6776.64	8080.04	10291	7234.1	0	13608.6	65746.4	82660.7	242896	103083	48361.5	40845.8	35979.7	45198.4	39013.6
neg_4899	Indoleacetaldehyde	metab_13391	map01100;map00380	Metabolic pathways;Tryptophan metabolism	C00637	HMDB0001190;PW_C000926	neg	-	-	Metabolism;Metabolism	Global and overview maps;Amino acid metabolism	Organoheterocyclic compounds	Indoles and derivatives	158.06	M-H	C10H9NO	5.9718	0.0323926	-6.70064	2591-98-2	Indoles	23079.7	26057	46852.1	40032.7	24320.4	29360.6	37552.3	26711.3	232422	158948	48561.1	42721.5	57284.1	55453.2	53690.3
neg_49	5-Acetamidovalerate	metab_13392	map01100;map00310	Metabolic pathways;Lysine degradation	C03087	LMFA01030987;HMDB0012175	neg	-	-	Metabolism;Metabolism	Global and overview maps;Amino acid metabolism	Lipids and lipid-like molecules	Fatty Acyls	158.081	M-H, M+Cl, M-H2O-H	C7H13NO3	3.1922	0.0256802	-6.97132	-	Fatty acids and conjugates	7.23027e+06	5.62125e+06	6.97191e+06	6.06876e+06	6.19336e+06	6.51717e+06	3.11358e+06	3.36809e+06	5.12167e+06	4.9671e+06	3.31837e+06	3.35989e+06	5.03029e+06	5.28565e+06	5.22252e+06
neg_490	26-Glucosyl-1,3,11,22-tetrahydroxyergosta-5,24-dien-26-oate	metab_13393	-	-	-	HMDB0040405	neg	-	-	-	-	Lipids and lipid-like molecules	Steroids and steroid derivatives	659.34	M-H, M+Na-2H	C34H54O11	6.4505	0.0405516	-2.19606	155510-75-1	Bile acids, alcohols and derivatives	1.32816e+06	1.20474e+06	634010	900435	1.45456e+06	1.41491e+06	815966	578579	820264	817451	993559	760351	1.11943e+06	1.07612e+06	1.03217e+06
neg_4902	PA(20:4(7E,9E,11Z,13E)-3OH(5S,6R,15S)/a-13:0)	metab_13396	-	-	-	HMDB0266836	neg	-	-	-	-	Not Available	Not Available	737.382	M+Cl	C36H63O11P	5.9638	0.0791709	3.13128	-	Not Available	414108	422523	404512	393572	372526	366899	379919	375918	395154	376162	348296	399428	342084	388917	397362
neg_4904	LysoPE(18:2(9Z,12Z)/0:0)	metab_13398	-	-	-	HMDB0011507	neg	-	-	-	-	Lipids and lipid-like molecules	Glycerophospholipids	498.256	M+Na-2H	C23H44NO7P	5.9638	0.0320229	-8.55856	85046-18-0	Glycerophosphoethanolamines	167214	168448	174070	190099	174263	173768	169799	185175	134459	167450	161723	171198	174863	176601	166279
neg_4907	2-(2-Amino-3-methoxyphenyl)-4H-1-benzopyran-4-one	metab_13401	-	-	-	HMDB0244751	neg	-	-	-	-	Phenylpropanoids and polyketides	Flavonoids	312.087	M+FA-H	C16H13NO3	5.9638	0.0402007	-2.93896	-	O-methylated flavonoids	2564.36	7158.68	12132.2	7536.67	11811.4	10768.7	70973	115932	85862.3	42347.9	59933	75672.7	40096.4	37978	37093.1
neg_4908	Moracin L	metab_13402	-	-	-	HMDB0041297	neg	-	-	-	-	Organic acids and derivatives	Organic carbonic acids and derivatives	305.083	M-H2O-H	C19H16O5	5.9638	0.049832	4.48554	73338-91-7	Organic carbonic acids	75391.3	70119.2	175511	133400	79237.7	80604	87481.6	42918.7	113362	89073.8	62830.5	45279.1	94331.3	95586.2	103325
neg_4912	Methylisopelletierine	metab_13407	map01110	Biosynthesis of secondary metabolites	C06184	HMDB0030326	neg	-	-	Metabolism	Global and overview maps	Organoheterocyclic compounds	Piperidines	200.128	M+FA-H	C9H17NO	5.9638	0.0369925	-5.75485	-	Not Available	204277	191618	217123	246026	198783	199404	206292	215532	200929	197920	195917	205229	200533	204285	215247
neg_4914	1-Phenyl-1,2-propanedione	metab_13409	map01100;map01110	Metabolic pathways;Biosynthesis of secondary metabolites	C17268	HMDB0035243	neg	-	-	Metabolism;Metabolism	Global and overview maps;Global and overview maps	Benzenoids	Benzene and substituted derivatives	193.05	M+FA-H	C9H8O2	5.9638	0.0282016	-6.47564	579-07-7	Phenylpropanes	124880	115519	69119.3	70190.3	120926	126268	69567.7	59651.9	44611.5	47644.8	59289.4	55574.6	76772.3	80582.7	80711.1
neg_4915	PIP(16:2(9Z,12Z)/18:0)	metab_13410	-	-	C00626	HMDB0009944	neg	-	-	-	-	Lipids and lipid-like molecules	Glycerophospholipids	949.462	M+Cl	C43H80O16P2	5.9559	0.00472381	0.297806	-	Glycerophosphoinositol phosphates	2.62301e+06	2.56994e+06	2.70538e+06	2.56293e+06	2.61677e+06	2.68433e+06	2.63066e+06	2.77579e+06	2.4043e+06	2.41588e+06	2.64712e+06	2.47289e+06	2.51126e+06	2.51694e+06	2.49418e+06
neg_4918	Epiroprim	metab_13413	-	-	-	HMDB0251860	neg	-	-	-	-	Organoheterocyclic compounds	Pyrroles	388.154	M+Cl	C19H23N5O2	5.9559	0.044821	-2.49899	-	Substituted pyrroles	126091	115610	114681	128455	121041	101719	127772	118075	122799	119586	130966	122480	122026	112119	120317
neg_4935	N6-Monobutyryl-cAMP	metab_13432	-	-	-	HMDB0255301	neg	-	-	-	-	Nucleosides, nucleotides, and analogues	Purine nucleotides	380.077	M-H2O-H	C14H18N5O7P	5.9479	0.013489	0.419957	-	Cyclic purine nucleotides	400193	638528	268949	249171	502009	430531	189746	211628	293200	337518	257329	261352	318900	320920	312701
neg_4941	2-Hydroxycampholonic acid	metab_13439	-	-	-	HMDB0301821	neg	-	-	-	-	Lipids and lipid-like molecules	Prenol lipids	245.102	M+FA-H	C10H16O4	5.9479	0.0110135	-3.24272	-	Monoterpenoids	121926	133094	107924	122445	156289	147528	92939.5	88989.8	113425	124969	121050	87278.1	119984	120321	117894
neg_495	N-Carboxyacetyl-D-phenylalanine	metab_13448	-	-	-	HMDB0039102	neg	-	-	-	-	Organic acids and derivatives	Carboxylic acids and derivatives	272.053	M-H2O-H, M+Na-2H	C12H13NO5	6.6644	0.099171	-2.80936	-	Amino acids, peptides, and analogues	151342	172693	229089	137353	162791	149031	127669	128928	221390	191740	102992	111869	158767	153194	131077
neg_4953	4-Phenylpiperidine-4-carboxylic acid	metab_13452	-	-	-	HMDB0246199	neg	-	-	-	-	Organoheterocyclic compounds	Piperidines	250.108	M+FA-H	C12H15NO2	5.9399	0.0251745	-2.92707	-	Phenylpiperidines	26754	24834.6	25212.5	30635.8	27389.7	25388.9	25704.1	26268.9	20534.4	17849.7	28484	26501.5	24010.5	25135.6	25034.7
neg_4962	2-Oxomelatonin	metab_13462	-	-	-	HMDB0060721	neg	-	-	-	-	Organoheterocyclic compounds	Indoles and derivatives	293.114	M+FA-H	C13H16N2O3	5.9319	0.0286434	-2.00661	-	Indolines	22615.3	22700.4	78275.4	49211.6	27696	24854.5	24116.1	16629.4	31273.8	30698.7	20559.4	21784	33339.5	32186.4	31506.9
neg_497	Bis(2-hydroxyethyl) terephthalate	metab_13470	-	-	-	HMDB0249245	neg	-	-	-	-	Benzenoids	Benzene and substituted derivatives	235.06	M-H2O-H, M+Cl	C12H14O6	6.7594	0.0151248	-3.50054	-	Benzoic acids and derivatives	1.87724e+06	1.36566e+06	1.84546e+06	1.73679e+06	1.31087e+06	1.22045e+06	2.66276e+06	2.71901e+06	2.23069e+06	1.7055e+06	2.12228e+06	2.27756e+06	2.00184e+06	1.94232e+06	1.9691e+06
neg_4973	Detca	metab_13474	-	-	-	HMDB0251070	neg	-	-	-	-	Lipids and lipid-like molecules	Steroids and steroid derivatives	421.161	M+Na-2H	C23H28O6	5.9239	0.0251286	-6.24243	-	Steroid esters	88079.9	95762.1	279687	229070	102175	130185	195784	153930	185392	165191	168280	180445	167143	168412	175104
neg_4982	Lymecycline	metab_13484	-	-	-	HMDB0014401;PW_C008798	neg	-	-	-	-	Phenylpropanoids and polyketides	Tetracyclines	637.225	M+Cl	C29H38N4O10	5.9159	0.0170861	-5.8185	992-21-2	Not Available	1.30144e+06	1.27809e+06	1.23266e+06	1.29212e+06	1.29953e+06	1.25425e+06	1.20468e+06	1.1604e+06	1.13246e+06	1.12165e+06	1.18668e+06	1.14153e+06	1.20184e+06	1.18792e+06	1.16199e+06
neg_4987	Desmedipham	metab_13489	-	-	C18417	HMDB0251050	neg	-	-	-	-	Benzenoids	Benzene and substituted derivatives	345.108	M+FA-H	C16H16N2O4	5.9159	0.0131752	-2.60883	13684-56-5	Phenylcarbamic acid esters	221042	295635	264358	199622	279163	270801	250071	301381	181563	218187	263083	282235	250952	245738	244964
neg_4989	Tyrosol 4-sulfate	metab_13491	-	-	-	HMDB0041785	neg	-	-	-	-	Organic acids and derivatives	Organic sulfuric acids and derivatives	239.001	M+Na-2H	C8H10O5S	5.9159	0.0492605	7.93533	-	Arylsulfates	807.063	5254.86	0	0	4481.67	1641.09	103418	167675	287820	93905.9	83726.3	91149.6	62645.9	57138.1	58197.6
neg_4995	Risperidone	metab_13498	-	-	C06861	HMDB0005020	neg	-	-	-	-	Organoheterocyclic compounds	Pyridopyrimidines	455.214	M+FA-H	C23H27FN4O2	5.9079	0.0411239	9.43405	106266-06-2	Not Available	513573	501433	535057	466446	495829	505913	461521	485129	444160	435940	500946	467504	492179	455189	485111
neg_5002	PG(18:3(6Z,9Z,12Z)/22:6(5Z,8E,10Z,13Z,15E,19Z)-2OH(7S, 17S))	metab_13508	-	-	-	HMDB0269351	neg	-	-	-	-	Not Available	Not Available	883.451	M+Cl	C46H73O12P	5.8999	0.07843	-2.82473	-	Not Available	487102	392642	341557	431434	423208	401178	561736	464881	719409	648356	416816	419053	486702	423658	487176
neg_5007	Dalbergin	metab_13513	-	-	C10414	LMPK12100003;HMDB0303925	neg	-	-	-	-	Phenylpropanoids and polyketides	Neoflavonoids	305.023	M+K-2H	C16H12O4	5.8999	0.0100664	3.63117	482-83-7	Neoflavones	118552	63556.5	237999	189024	108950	157642	25751.1	9797.07	22956	39949.7	31553.9	17646.3	82885.1	82012.8	83680.5
neg_5010	4-ethylamino-6-isopropylamino-1,3,5-triazin-2-ol	metab_13517	map01100;map00791	Metabolic pathways;Atrazine degradation	C06552	HMDB0062766	neg	-	-	Metabolism;Metabolism	Global and overview maps;Xenobiotics biodegradation and metabolism	Organoheterocyclic compounds	Triazines	234.077	M+K-2H	C8H15N5O	5.8999	0.0162972	1.29154	2163-68-0	1,3,5-triazines	21652	14082	24939.8	28678.5	13772.8	19044.7	17139	15034.8	16136.8	15173.2	16801.5	11263	18078.6	17757.7	18345.6
neg_5017	7-Hydroxy-R-acenocoumarol	metab_13524	-	-	-	HMDB0060883	neg	-	-	-	-	Phenylpropanoids and polyketides	Coumarins and derivatives	368.077	M-H	C19H15NO7	5.8919	0.0330553	-2.35422	-	Hydroxycoumarins	50770.4	35650.7	78274.1	68488.3	45605.8	55653.4	40043.7	44486.7	25985.7	17316.4	41856.9	41439.8	45880.8	43847.8	43042
neg_5028	Difluprednatum	metab_13536	-	-	-	HMDB0251270	neg	-	-	-	-	Lipids and lipid-like molecules	Steroids and steroid derivatives	489.211	M-H2O-H	C27H34F2O7	5.8839	0.107269	2.30329	-	Pregnane steroids	45502.4	46061.8	51475.6	39393.6	69981.1	70587.9	53392.6	39862.2	48520.2	40841.6	48739.6	48013.2	168355	187526	151278
neg_5047	Loperamide	metab_13557	-	-	C07080	HMDB0004999	neg	-	-	-	-	Benzenoids	Benzene and substituted derivatives	475.219	M-H	C29H33ClN2O2	5.8679	0.0353306	5.84303	53179-11-6	Diphenylmethanes	128200	155178	167603	122020	138134	145420	190483	238496	111905	105448	181985	203990	157256	149445	160050
neg_5050	CDP-DG(20:5(7Z,9Z,11E,13E,17Z)-3OH(5,6,15)/16:1(9Z))	metab_13561	-	-	-	HMDB0290938	neg	-	-	-	-	Not Available	Not Available	1026.45	M-H2O-H	C48H77N3O18P2	5.86	0.0603437	1.44053	-	Not Available	2.60004e+06	2.48103e+06	2.28969e+06	2.31426e+06	2.5379e+06	2.55576e+06	2.48031e+06	2.56418e+06	2.20546e+06	2.28823e+06	2.40463e+06	2.31932e+06	2.26898e+06	2.48706e+06	2.5486e+06
neg_5060	Soyasaponin II	metab_13571	-	-	C12081	HMDB0034650	neg	-	-	-	-	Lipids and lipid-like molecules	Prenol lipids	949.462	M+K-2H	C47H76O17	5.852	0.0356573	5.81774	55319-36-3	Terpene glycosides	1.23127e+06	1.25891e+06	1.13703e+06	1.22174e+06	1.35242e+06	1.2501e+06	1.38049e+06	1.36887e+06	1.29901e+06	1.28085e+06	1.26593e+06	1.3205e+06	1.31755e+06	1.41094e+06	1.34227e+06
neg_5062	5b-Cyprinol sulfate	metab_13573	-	-	C05468	HMDB0006888;PW_C002990	neg	-	-	-	-	Lipids and lipid-like molecules	Steroids and steroid derivatives	569.257	M+K-2H	C27H48O8S	5.852	0.045874	2.07364	-	Bile acids, alcohols and derivatives	248561	277803	276372	322917	282785	256413	353770	314040	439375	369866	316487	292640	305741	313353	333911
neg_5063	Galactosylhydroxylysine	metab_13574	-	-	C05547	HMDB0242167;HMDB0000600;HMDB0246151	neg	-	-	-	-	Lipids and lipid-like molecules	Fatty Acyls	359.125	M+Cl	C12H24N2O8	5.852	0.0675871	5.98034	32448-36-5	Fatty acyl glycosides	25703.6	23390.1	29322.4	30577.3	31963.6	31723.4	19611.9	30543.3	27875.5	20880	24995.3	25266.7	26765	23684.2	26611.6
neg_5064	Cinnamoyltyramine	metab_13575	-	-	-	HMDB0304290	neg	-	-	-	-	Phenylpropanoids and polyketides	Cinnamic acids and derivatives	312.124	M+FA-H	C17H17NO2	5.852	0.0570515	-2.1195	-	Cinnamic acid amides	59245.4	62854	23304	40249	53103.3	51878.3	11244.8	10662.3	4272.95	5692.87	9550.03	13300.6	26781.3	23979.2	24824
neg_5069	4-Methylbenzoic Acid	metab_13580	map01100	Metabolic pathways	C01454	HMDB0029635	neg	-	-	Metabolism	Global and overview maps	Benzenoids	Benzene and substituted derivatives	135.044	M-H	C8H8O2	5.8438	0.0334608	-8.47719	99-94-5	Benzoic acids and derivatives	40888.3	33613.3	81821.2	61602	42838.9	44851.5	36609.2	31337.6	45842.9	46727.5	36810.4	32593.4	40204.7	42362.9	42824.9
neg_5075	Myotoxin A	metab_13587	-	-	-	HMDB0254743	neg	-	-	-	-	Lipids and lipid-like molecules	Prenol lipids	575.246	M+FA-H	C29H38O9	5.8358	0.0143271	-7.94676	-	Sesquiterpenoids	3.72563e+06	3.58132e+06	3.43556e+06	3.59161e+06	3.65153e+06	3.74148e+06	3.49489e+06	3.54485e+06	3.07929e+06	3.17689e+06	3.40322e+06	3.34973e+06	3.51954e+06	3.43338e+06	3.43387e+06
neg_5080	Indolepyruvate	metab_13593	map01100;map00380	Metabolic pathways;Tryptophan metabolism	C00331	HMDB0060484	neg	-	-	Metabolism;Metabolism	Global and overview maps;Amino acid metabolism	Organoheterocyclic compounds	Indoles and derivatives	202.05	M-H	C11H9NO3	5.8358	0.0936583	-4.33791	392-12-1	Indolyl carboxylic acids and derivatives	17729	23947.2	6497.32	3057.38	22875.1	19732.7	13911.2	14438.8	7599.82	12655.2	18086	23211	14570.8	12420.5	12455.5
neg_5094	Carbofuran	metab_13608	-	-	C14291	HMDB0031770	neg	-	-	-	-	Organoheterocyclic compounds	Coumarans	220.097	M-H	C12H15NO3	5.8199	0.0403289	-3.68336	1563-66-2	Not Available	138990	145356	154975	136996	123869	137098	121005	137769	89384.5	91426.2	124807	143231	120634	130695	124784
neg_5100	Citrinin	metab_13616	-	-	C16765	HMDB0041857	neg	-	-	-	-	Organoheterocyclic compounds	Benzopyrans	249.076	M-H	C13H14O5	5.812	0.0752277	-2.74836	518-75-2	Not Available	19422.4	21762.8	23434.7	21602.5	23654.8	20216.7	22237.2	20001.3	20655.7	21317.5	19786.3	19976.5	19299.9	18433.4	21319.2
neg_5102	16-Deacetylgeyerline	metab_13618	-	-	-	HMDB0244720	neg	-	-	-	-	Lipids and lipid-like molecules	Prenol lipids	703.304	M+Cl	C36H48N2O10	5.804	0.0518643	4.88019	-	Diterpenoids	400832	436145	291839	427921	422243	420529	441452	414059	459759	416329	417603	439166	430521	422036	389811
neg_5106	Tert-butyl 4-(1H-pyrazolo[3,4-d]pyrimidin-4-yl)piperazine-1-carboxylate	metab_13622	-	-	-	HMDB0245674	neg	-	-	-	-	Organoheterocyclic compounds	Diazinanes	325.14	M+Na-2H	C14H20N6O2	5.804	0.0128117	0.9861	-	Piperazines	262438	279090	270879	213524	285289	287841	288638	296613	184377	219122	287538	287098	257516	256259	251334
neg_5116	4-{[(5,5,8,8-Tetramethyl-5,6,7,8-tetrahydronaphthalen-2-yl)carbonyl]amino}benzoic acid	metab_13633	-	-	C15619	HMDB0248270	neg	-	-	-	-	Benzenoids	Benzene and substituted derivatives	372.156	M+Na-2H	C22H25NO3	5.788	0.126279	-6.69146	-	Anilides	57181.2	62072.4	49195.2	51921.7	55823.4	52811.5	55114.6	54832.2	36829.8	49253.3	43429.9	57652.7	48033.7	50806.2	39615.3
neg_5129	Dihydro-5-pentyl-2(3H)-furanone	metab_13647	-	-	C08501	HMDB0031531	neg	-	-	-	-	Organoheterocyclic compounds	Lactones	201.112	M+FA-H	C9H16O2	5.764	0.013238	-5.59571	57084-16-9;104-61-0	Gamma butyrolactones	46362.8	40101.9	39608.8	30224.4	41862.4	39871.3	60491.2	60322.9	38146.8	33814.1	57309.9	58188.7	44198.2	43128.4	43291.6
neg_5147	Delgocitinib	metab_13667	-	-	-	HMDB0250969	neg	-	-	-	-	Organoheterocyclic compounds	Pyrrolopyrimidines	355.15	M+FA-H	C16H18N6O	5.7335	0.0430123	-7.1552	-	Pyrrolo[2,3-d]pyrimidines	100456	92244	98283	83179	95677.8	95288.4	84666.3	95144.3	61487.1	76101.8	94000.1	81941.4	90874.4	84087.4	84821.8
neg_5148	Coniferaldehyde	metab_13668	map01100;map01110	Metabolic pathways;Biosynthesis of secondary metabolites	C02666	HMDB0141782	neg	-	-	Metabolism;Metabolism	Global and overview maps;Global and overview maps	Benzenoids	Phenols	223.06	M+FA-H	C10H10O3	5.7335	0.0546768	-4.47263	20649-42-7;458-36-6	Methoxyphenols	75292	50976	39989.6	56840.6	51437.8	52519.6	53094	55178.2	77063.9	74234	48173	49038.6	60676.9	54389.6	57442.9
neg_5166	Butin	metab_13688	-	-	C09614	HMDB0249463;LMPK12140075	neg	-	-	-	-	Phenylpropanoids and polyketides	Flavonoids	307.039	M+Cl	C15H12O5	5.702	0.023617	3.33521	492-14-8	Flavans	260271	181075	414303	585056	258536	299691	109354	64951.4	198321	232594	113607	100939	238011	239729	248662
neg_5182	Ecgonine	metab_13705	-	-	C10858	HMDB0006548	neg	-	-	-	-	Alkaloids and derivatives	Tropane alkaloids	184.097	M-H	C9H15NO3	5.6613	0.0125094	-5.33066	481-37-8	Not Available	87377.3	89578.5	99586.8	86447.5	89632.1	91623.5	94963.9	93309.4	88475.6	90631.8	92143.6	97577	90327.6	88923.8	91154.1
neg_5186	N1,N10-Diferuloylspermidine	metab_13709	-	-	-	HMDB0033471	neg	-	-	-	-	Phenylpropanoids and polyketides	Cinnamic acids and derivatives	518.224	M+Na-2H	C27H35N3O6	5.6532	0.0583727	-6.21164	70185-61-4	Hydroxycinnamic acids and derivatives	131142	138818	130061	132878	142808	131056	139516	145098	137785	134049	127654	133313	128911	138227	123180
neg_5189	Nicotredole	metab_13712	-	-	-	HMDB0255590	neg	-	-	-	-	Organoheterocyclic compounds	Indoles and derivatives	575.246	2M+FA-H	C16H15N3O	5.6452	0.0149961	8.0588	-	Indoles	2.97686e+06	3.19471e+06	3.03847e+06	2.84623e+06	3.17597e+06	2.99174e+06	2.73949e+06	2.65188e+06	2.79619e+06	2.9567e+06	2.75731e+06	2.67638e+06	2.82899e+06	2.91513e+06	2.87308e+06
neg_5190	1,2-Dihexanoyl-sn-glycero-3-phosphoethanolamine	metab_13714	-	-	-	HMDB0244074;LMGP02010104	neg	-	-	-	-	Lipids and lipid-like molecules	Glycerophospholipids	392.182	M-H2O-H	C17H34NO8P	5.6452	0.0577371	-6.23984	-	Glycerophosphoethanolamines	168794	167021	220572	142932	175495	168603	174530	175512	176634	178366	181000	174909	162822	180952	165436
neg_5191	p-Toluenesulfonic acid	metab_13715	map01100	Metabolic pathways	C06677	HMDB0059933	neg	-	-	Metabolism	Global and overview maps	Benzenoids	Benzene and substituted derivatives	217.017	M+FA-H	C7H8O3S	5.6452	0.0216805	-4.80337	104-15-4	Benzenesulfonic acids and derivatives	67275.5	60980	53396.4	67172.7	64684.9	67301.2	70609.3	69119.2	72754.7	66750.3	73846.9	68901.8	65108.3	67362.8	67808
neg_5197	2,4-Quinolinediol	metab_13721	-	-	C16716	HMDB0245468	neg	-	-	-	-	Organoheterocyclic compounds	Quinolines and derivatives	160.039	M-H	C9H7NO2	5.6372	0.113916	-6.58328	-	Quinolones and derivatives	19848.6	17513.5	21944	10735.1	20289.4	20266.9	10880.5	13036.9	10565.1	16517.3	12605.7	12370.2	13755.6	17254.7	16174.6
neg_5201	Spectinomycin	metab_13727	-	-	C02078	HMDB0015055;PW_C009366	neg	Antibiotics	Aminoglycosides	-	-	Organoheterocyclic compounds	Dioxanes	723.33	2M+Hac-H	C14H24N2O7	5.6212	0.0119446	-0.235305	1695-77-8	1,4-dioxanes	2.75681e+06	2.65238e+06	2.68993e+06	2.61469e+06	2.59929e+06	2.66186e+06	2.25966e+06	2.28732e+06	2.42337e+06	2.42199e+06	2.34385e+06	2.35072e+06	2.49136e+06	2.54397e+06	2.49278e+06
neg_5216	N-alpha-Acetyl-L-citrulline	metab_13743	map01100;map00220;map01230	Metabolic pathways;Arginine biosynthesis;Biosynthesis of amino acids	C15532	HMDB0000856	neg	-	-	Metabolism;Metabolism;Metabolism	Global and overview maps;Amino acid metabolism;Global and overview maps	Organic acids and derivatives	Carboxylic acids and derivatives	479.213	2M+FA-H	C8H15N3O4	5.5966	0.054986	6.36564	33965-42-3	Amino acids, peptides, and analogues	108534	136353	118762	92515.5	129603	123400	103049	91261.9	103206	93065.5	112196	89793.9	94843	105228	103498
neg_5228	Moperone	metab_13755	-	-	-	HMDB0254877	neg	-	-	-	-	Organic oxygen compounds	Organooxygen compounds	390.166	M+Cl	C22H26FNO2	5.5731	0.00405212	5.66094	-	Carbonyl compounds	1.07298e+06	1.08444e+06	1.06793e+06	1.04495e+06	1.06422e+06	1.07711e+06	1.0564e+06	1.04182e+06	1.00302e+06	1.00336e+06	1.03789e+06	1.03891e+06	1.02674e+06	1.03499e+06	1.02974e+06
neg_5230	3,4-dihydroxyphenylacetic Acid	metab_13758	map01100;map00350	Metabolic pathways;Tyrosine metabolism	C01161	HMDB0001336;MJDBSJD0000081	neg	-	-	Metabolism;Metabolism	Global and overview maps;Amino acid metabolism	Benzenoids	Phenols	167.034	M-H	C8H8O4	5.5731	0.00609263	-6.32362	102-32-9	Benzenediols	1.01795e+06	578989	1.12751e+06	1.43233e+06	736543	878083	1.35814e+06	1.12853e+06	1.22708e+06	1.1935e+06	1.18428e+06	1.08293e+06	1.07842e+06	1.08887e+06	1.07669e+06
neg_5242	L-Felinine	metab_13771	-	-	-	HMDB0245004	neg	-	-	-	-	Organic acids and derivatives	Carboxylic acids and derivatives	473.202	2M+Hac-H	C8H17NO3S	5.5496	0.078729	5.07548	-	Amino acids, peptides, and analogues	0.0543	80.0194	279.53	0	73.0975	7.8082	126.12	1496.16	564.652	33.8596	81.7164	93.5829	146186	145831	126967
neg_5247	17-AAG	metab_13776	-	-	-	HMDB0244762	neg	-	-	-	-	Phenylpropanoids and polyketides	Macrolactams	566.281	M-H2O-H	C31H43N3O8	5.5416	0.0226324	-9.8984	-	Not Available	1.13028e+06	211175	4.02307e+06	1.69717e+06	399148	833304	126500	97680.9	62488.7	271739	84460.5	97562.5	820254	801750	838881
neg_5264	7-Aminomethyl-7-carbaguanine	metab_13794	map01100;map00790	Metabolic pathways;Folate biosynthesis	C16675	HMDB0011690	neg	-	-	Metabolism;Metabolism	Global and overview maps;Metabolism of cofactors and vitamins	Organoheterocyclic compounds	Pyrrolopyrimidines	536.235	3M-H	C7H9N5O	5.5096	0.0510328	-0.475296	-	Pyrrolo[2,3-d]pyrimidines	65087.8	66802.7	81497.3	64524.6	69477.3	65658.4	93762	77019.3	147739	127109	79766.8	72013	75984.8	69308.3	70035
neg_5269	Seryllysine	metab_13799	-	-	-	HMDB0029044	neg	-	-	-	-	Organic acids and derivatives	Carboxylic acids and derivatives	511.276	2M+FA-H	C9H19N3O4	5.5016	0.0433847	4.77884	22677-61-8	Amino acids, peptides, and analogues	41318.7	187843	478559	179716	177263	184517	258275	209676	624429	586460	242422	227606	278968	267408	255768
neg_5277	Subaphylline	metab_13808	map01100;map00330	Metabolic pathways;Arginine and proline metabolism	C10497	HMDB0033463	neg	-	-	Metabolism;Metabolism	Global and overview maps;Amino acid metabolism	Phenylpropanoids and polyketides	Cinnamic acids and derivatives	309.145	M+FA-H	C14H20N2O3	5.4936	0.0441052	-2.59444	501-13-3	Hydroxycinnamic acids and derivatives	22906	43835.5	42010.2	23711.1	45793.1	45803.1	51467	51691.1	27405.8	33337.4	38557.2	49258.2	36609	35047.4	38279.3
neg_5278	4',5'-Dihydropsoralen	metab_13809	-	-	-	HMDB0302123	neg	-	-	-	-	Phenylpropanoids and polyketides	Coumarins and derivatives	233.045	M+FA-H	C11H8O3	5.4936	0.0963537	-4.09424	-	Furanocoumarins	34277.8	20219.4	16142.7	27641.1	29809.4	33753.9	15218.2	10846.2	7062.69	11218	8553.37	11033.5	18591.1	15334.8	17415.9
neg_5279	Protoanemonin	metab_13810	-	-	C07090	HMDB0060503	neg	-	-	-	-	Organoheterocyclic compounds	Dihydrofurans	191.034	2M-H	C5H4O2	5.4936	0.0210784	-4.91913	108-28-1	Furanones	93822.8	48797.6	46032.1	77858.4	62741.6	83067.9	32418.4	26910.2	22446.7	29054.3	24138	21819.9	44585.6	45948.9	46444.1
neg_5288	Dihydrozeatin-9-N-glucoside-o-glucoside	metab_13820	-	-	-	HMDB0012212	neg	-	-	-	-	Lipids and lipid-like molecules	Fatty Acyls	580.203	M+Cl	C22H35N5O11	5.4616	0.00150241	0.876646	619326-04-4	Fatty acyl glycosides	328061	226029	646165	376373	284095	319732	116791	103661	172780	214044	135600	126949	279039	278242	278864
neg_5289	Fluticasone propionate	metab_13821	-	-	-	HMDB0005036	neg	-	-	-	-	Lipids and lipid-like molecules	Steroids and steroid derivatives	481.172	M-H2O-H	C25H31F3O5S	5.4616	0.00548076	9.86146	80474-14-2	Steroid esters	136588	137855	151790	143158	131883	144814	131887	127982	127800	135075	116079	126126	130642	130173	129242
neg_5306	Indole-3-acetaldehyde	metab_13841	map01100;map00380	Metabolic pathways;Tryptophan metabolism	C00637	HMDB0001190	neg	-	-	Metabolism;Metabolism	Global and overview maps;Amino acid metabolism	Organoheterocyclic compounds	Indoles and derivatives	158.06	M-H	C10H9NO	5.4457	0.0191665	-6.9629	2591-98-2	Indoles	368952	389937	458592	360778	373931	394005	282570	265550	473189	450414	294165	287367	357236	370457	360130
neg_5307	2-Aminobenzoic Acid	metab_13842	map01100;map00997;map00999;map01230;map01110;map00400;map00380	Metabolic pathways;Biosynthesis of various other secondary metabolites;Biosynthesis of various plant secondary metabolites;Biosynthesis of amino acids;Biosynthesis of secondary metabolites;Phenylalanine, tyrosine and tryptophan biosynthesis;Tryptophan metabolism	C00108	HMDB0001123;PW_C000877	neg	-	-	Metabolism;Metabolism;Metabolism;Metabolism;Metabolism;Metabolism;Metabolism	Global and overview maps;Biosynthesis of other secondary metabolites;Biosynthesis of other secondary metabolites;Global and overview maps;Global and overview maps;Amino acid metabolism;Amino acid metabolism	Benzenoids	Benzene and substituted derivatives	136.039	M-H	C7H7NO2	5.4457	0.0453806	-8.56006	118-92-3	Benzoic acids and derivatives	50686.9	56269.4	54769.3	55510.9	47880.1	50207.4	48080.6	43941.3	55958.8	49971.7	47586	47839.4	48491.2	49149.4	52718.3
neg_5310	Phe-Pro-Ile	metab_13845	-	-	-	HMDB0304808	neg	-	-	-	-	Organic acids and derivatives	Carboxylic acids and derivatives	374.208	M-H	C20H29N3O4	5.4377	0.046395	-2.17781	-	Amino acids, peptides, and analogues	24465	43625	71221.9	33211.2	48061.7	32107	308280	318224	596392	410927	226953	274505	189287	183058	172609
neg_5316	CDP-DG(22:6(4Z,7Z,11E,13Z,15E,19Z)-2OH(10S,17)/22:3(10Z,13Z,16Z))	metab_13851	-	-	-	HMDB0292408	neg	-	-	-	-	Not Available	Not Available	573.78	M-2H	C57H89N3O17P2	5.4291	0.00659871	6.68067	-	Not Available	446309	449166	430234	557782	521830	419935	512354	451492	542932	559573	476300	473108	468469	464141	462536
neg_5317	2'-Methyl-4'-(5-methyl-(1,2,4)-oxadiazol-3-yl)biphenyl-4-carboxylic acid (4-methoxy-3-(4-methylpiperazin-1-yl)phenyl)amide	metab_13852	-	-	-	HMDB0244655	neg	-	-	-	-	Benzenoids	Benzene and substituted derivatives	478.23	M-H2O-H	C29H31N5O3	5.4291	0.0301129	9.45429	-	Anilides	81741.7	123323	114251	78708.8	131033	105840	226855	240685	400562	258272	209695	215547	170594	179950	179668
neg_5323	1,2-Dihydroxy-3,4-epoxy-1,2,3,4-tetrahydronaphthalene	metab_13859	-	-	C14784	HMDB0062273	neg	-	-	-	-	Benzenoids	Tetralins	223.06	M+FA-H	C10H10O3	5.4211	0.0511447	-4.85859	75947-54-5	Not Available	50569.8	45456	47342.5	38180.9	51412.7	48633.3	41677.7	40042.6	44289.1	45716.3	41429	40301.2	43659.4	44075.9	40109.9
neg_5326	LysoPA(8:0/0:0)	metab_13862	-	-	-	HMDB0114740	neg	-	-	-	-	Lipids and lipid-like molecules	Glycerophospholipids	319.093	M+Na-2H	C11H23O7P	5.4131	0.064644	-0.201204	-	Glycerophosphates	65372.7	52307.7	60254.4	56796.1	63192.9	59200.8	50573.9	53544.8	60443.6	53592.3	51239.6	55845.1	60561.5	56995.5	53203.6
neg_5328	CDP-DG(i-15:0/20:5(5Z,8Z,10E,14Z,17Z)-OH(12))	metab_13864	-	-	-	HMDB0293634	neg	-	-	-	-	Not Available	Not Available	1000.48	M-H	C47H77N3O16P2	5.3971	0.0140502	5.14371	-	Not Available	1.17164e+06	1.38293e+06	976752	1.34937e+06	1.37539e+06	1.10534e+06	1.92866e+06	2.2245e+06	2.6613e+06	2.26343e+06	1.99991e+06	2.10733e+06	1.70773e+06	1.68706e+06	1.6605e+06
neg_5330	Ketotrexate	metab_13867	-	-	-	HMDB0253793	neg	-	-	-	-	Organic acids and derivatives	Carboxylic acids and derivatives	494.177	M+Na-2H	C21H27N7O6	5.3971	0.153391	-0.528712	-	Amino acids, peptides, and analogues	0	4624.85	3081.43	4099.63	3249.03	0	78083.3	96696.7	317874	113967	56104.9	59962	37356.7	37725.3	48478.9
neg_5336	7-Galloylcatechin	metab_13873	-	-	-	HMDB0037947	neg	-	-	-	-	Phenylpropanoids and polyketides	Flavonoids	477.06	M+Cl	C22H18O10	5.3891	0.100811	0.794938	89702-01-2	Flavans	42758.9	45653.8	92921.8	113318	42606.8	47832.6	24331.7	8283.34	80358	50519.3	13493.7	13019.1	55394.3	45282	49941.4
neg_5337	(S)-4-(2-(4-Amino-1,2,5-oxadiazol-3-yl)-1-ethyl-7-(piperidin-3-ylmethoxy)-1H-imidazo[4,5-c]pyridin-4-yl)-2-methylbut-3-yn-2-ol	metab_13874	-	-	-	HMDB0247670	neg	-	-	-	-	Organoheterocyclic compounds	Imidazopyridines	406.197	M-H2O-H	C21H27N7O3	5.3891	0.119654	-5.70148	-	Imidazo-[4,5-c]pyridines	16781.9	36196.7	4618.32	8716.65	22920.7	9998.02	85065.5	103274	69891	67413.8	82287.8	101331	41352.7	52458.1	46010.1
neg_5344	Gentamicin C	metab_13882	-	-	C01918	HMDB0252688	neg	Antibiotics	Aminoglycosides	-	-	Organic oxygen compounds	Organooxygen compounds	470.26	M+Na-2H	C19H39N5O7	5.3731	0.0343346	1.80278	11097-82-8	Carbohydrates and carbohydrate conjugates	89619.8	135311	67724.1	57213.6	124456	118689	56971.9	56054.1	16427.3	28885	56405.8	62700.4	73304.1	68875.8	72955.3
neg_535	Dimethyl 2-galloylgalactarate	metab_13888	-	-	-	HMDB0036935	neg	-	-	-	-	Organic oxygen compounds	Organooxygen compounds	371.065	M-H2O-H, M-H	C15H18O12	6.2352	0.0532788	6.82118	-	Carbohydrates and carbohydrate conjugates	30648.6	133532	332513	453836	230447	131879	346479	229931	394664	598352	175698	37181.4	292441	262907	276723
neg_5354	Ganolucidic acid A	metab_13893	-	-	-	HMDB0035302	neg	-	-	-	-	Lipids and lipid-like molecules	Prenol lipids	537.266	M+K-2H	C30H44O6	5.3571	0.0395463	7.73783	98665-21-5	Triterpenoids	1.289e+06	1.33236e+06	1.24531e+06	1.14853e+06	1.36871e+06	1.23366e+06	1.17271e+06	1.18136e+06	1.09146e+06	1.17987e+06	1.15907e+06	1.1452e+06	1.22118e+06	1.23062e+06	1.14421e+06
neg_5357	Cinncassiol C2	metab_13896	-	-	C17642	HMDB0035168	neg	-	-	-	-	Lipids and lipid-like molecules	Prenol lipids	399.155	M+Cl	C20H28O6	5.3571	0.0100026	-8.19161	73599-14-1	Sesquiterpenoids	54930.6	31216.6	332070	330505	51382.4	74246.5	186817	147254	560914	439016	178743	142795	213396	209481	210073
neg_5366	Toralactone	metab_13906	-	-	C17673	HMDB0038549	neg	-	-	-	-	Organoheterocyclic compounds	Naphthopyrans	309.018	M+K-2H	C15H12O5	5.3491	0.0116113	3.35381	41743-74-2	Naphthopyranones	54574.1	24125.2	99474.9	207222	37020.9	53360.8	54731	19338.8	129612	128279	61148.9	37818	80787.2	81747.4	82685.4
neg_5378	Oleandomycin	metab_13919	map01100;map01110;map02010	Metabolic pathways;Biosynthesis of secondary metabolites;ABC transporters	C01946	HMDB0255932;LMPK04000007	neg	Antibiotics	Polyketides and nonribosomal peptides	Metabolism;Metabolism;Environmental Information Processing	Global and overview maps;Global and overview maps;Membrane transport	Organic oxygen compounds	Organooxygen compounds	708.392	M+Na-2H	C35H61NO12	5.3324	0.0176279	-3.12902	3922-90-5	Carbohydrates and carbohydrate conjugates	2.10267e+06	2.0667e+06	118858	1.70596e+06	2.82182e+06	2.06239e+06	146462	44167	847472	1.78535e+06	173658	67888.6	1.16493e+06	1.18249e+06	1.14162e+06
neg_5381	Umbelliferone	metab_13923	map01110;map00999	Biosynthesis of secondary metabolites;Biosynthesis of various plant secondary metabolites	C09315	HMDB0029865;MJDBOTE0000399	neg	-	-	Metabolism;Metabolism	Global and overview maps;Biosynthesis of other secondary metabolites	Phenylpropanoids and polyketides	Coumarins and derivatives	207.029	M+FA-H	C9H6O3	5.3324	0.0114757	-5.20298	93-35-6	Hydroxycoumarins	322888	128078	193459	226825	206195	249661	226893	243819	125107	92470.1	155567	152325	192275	192420	188552
neg_5384	Gibberellin A8-catabolite	metab_13926	map00904	Diterpenoid biosynthesis	C11870	LMPR0104170027;HMDB0304364	neg	-	-	Metabolism	Metabolism of terpenoids and polyketides	Lipids and lipid-like molecules	Prenol lipids	397.103	M+Cl	C19H22O7	5.3244	0.0469647	-7.95329	78791-79-4	Diterpenoids	133052	340101	504992	177599	221437	231414	100048	85322.2	475016	448322	117022	106213	225524	247439	240189
neg_5386	(2S,3S,4S)-4-[(6S)-6-Carboxyhepta-2,4-dien-2-yl]-3-(carboxymethyl)pyrrolidine-2-carboxylic acid	metab_13928	-	-	-	HMDB0260131	neg	-	-	-	-	Organic acids and derivatives	Carboxylic acids and derivatives	332.113	M+Na-2H	C15H21NO6	5.3244	0.0682994	6.10996	-	Amino acids, peptides, and analogues	56932	57041.1	49600.3	46054.9	58147.7	60686.4	46621.6	48523.6	38197.9	53085.7	49899.6	44454	50882.2	45886.9	52368.3
neg_5387	(6S)-Tetrahydro-L-biopterin	metab_13929	-	-	-	HMDB0257928	neg	-	-	-	-	Organoheterocyclic compounds	Pteridines and derivatives	276.087	M+Cl	C9H15N5O3	5.3244	0.125445	0.983378	-	Pterins and derivatives	34458.6	15549.5	39168.1	41366.3	23648.6	26261.5	44154.2	17537.4	57912.7	44107.9	40575.4	25146.5	36461.5	37969.7	29781.8
neg_5388	Laccarin	metab_13930	-	-	-	HMDB0041440	neg	-	-	-	-	Organoheterocyclic compounds	Pyrrolopyridines	215.082	M+Na-2H	C10H14N2O2	5.3244	0.0240506	8.24255	175669-28-0	Not Available	144379	159580	114176	106208	137206	123219	114487	116556	141509	129669	117865	119095	122349	126048	128334
neg_5390	(13Z,16Z)-3-Hydroxydocosa-13,16-dienoyl-CoA	metab_13933	-	-	-	HMDB0301377	neg	-	-	-	-	Not Available	Not Available	549.697	M-2H	C43H74N7O18P3S	5.3164	0.0260599	5.61809	-	Not Available	840180	593827	726881	715017	789134	777193	909388	894762	883305	700112	896622	920083	817527	815717	780342
neg_5393	L-2-Aminoethyl seryl phosphate	metab_13936	map00564	Glycerophospholipid metabolism	C03872	HMDB0031950	neg	-	-	Metabolism	Lipid metabolism	Organic acids and derivatives	Carboxylic acids and derivatives	263.019	M+Cl	C5H13N2O6P	5.3164	0.0113261	-5.89694	1186-34-1	Amino acids, peptides, and analogues	238847	247355	172470	147206	233655	236672	221299	214092	138639	119382	213228	214013	196854	201214	198063
neg_54	Glutamylisoleucine	metab_13943	-	-	-	HMDB0028822	neg	-	-	-	-	Organic acids and derivatives	Carboxylic acids and derivatives	259.129	M-H, M+K-2H, M-H2O-H	C11H20N2O5	3.4007	0.018059	-2.24217	5879-22-1	Amino acids, peptides, and analogues	1.99751e+06	2.17428e+06	4.89938e+06	3.75566e+06	2.47569e+06	2.82334e+06	5.58963e+06	4.83632e+06	4.66846e+06	4.47112e+06	4.56376e+06	4.91993e+06	3.84182e+06	3.94371e+06	3.81011e+06
neg_5406	Withaferin A	metab_13951	-	-	C08841	HMDB0259897;LMST01160017	neg	-	-	-	-	Lipids and lipid-like molecules	Steroids and steroid derivatives	507.22	M+K-2H	C28H38O6	5.2844	0.0268117	8.98744	5119-48-2	Steroid lactones	577275	597029	528789	562018	605987	555190	653306	682266	550318	625149	628772	601483	585517	616903	595247
neg_5408	Semilepidinoside A	metab_13953	-	-	-	HMDB0033107	neg	-	-	-	-	Organic oxygen compounds	Organooxygen compounds	317.114	M-H2O-H	C16H20N2O6	5.2844	0.0548961	-2.06687	-	Carbohydrates and carbohydrate conjugates	115795	117729	124990	108544	133562	122945	114550	111743	102046	111159	114595	118533	114359	124974	126746
neg_5415	Semagacestat	metab_13961	-	-	-	HMDB0258218	neg	-	-	-	-	Organic acids and derivatives	Carboxylic acids and derivatives	406.197	M+FA-H	C19H27N3O4	5.2684	0.0753004	-2.5966	-	Amino acids, peptides, and analogues	1320.33	14207.3	2321.75	2089.61	0	1523.29	93334.6	109547	52007.3	22108.2	85332.6	109578	43767.6	37643.1	40610.5
neg_5429	Coriandrone D	metab_13976	-	-	-	HMDB0029972	neg	-	-	-	-	Organoheterocyclic compounds	Benzopyrans	703.304	2M-H	C18H24O7	5.2437	0.0313665	9.26951	177795-33-4	2-benzopyrans	708014	959734	762115	840421	942174	774771	1.23146e+06	1.27774e+06	1.3988e+06	1.25561e+06	1.17615e+06	1.24719e+06	980490	1.03783e+06	1.03342e+06
neg_5444	Vanillactic acid	metab_13993	-	-	-	HMDB0000913	neg	-	-	-	-	Phenylpropanoids and polyketides	Phenylpropanoic acids	233.042	M+Na-2H	C10H12O5	5.2277	0.119978	-3.40952	2475-56-1	Not Available	65473.6	28850	110930	106753	35941	47039.8	61182.7	45081	84546.2	82806.7	44562.3	45611.9	78662.7	67074	62507.1
neg_5447	Phenacyl	metab_13996	-	-	-	HMDB0256388	neg	-	-	-	-	Benzenoids	Benzene and substituted derivatives	119.049	M-H	C8H8O	5.2277	0.0171132	-9.86084	-	Benzoyl derivatives	84069.5	47061.6	187670	167699	61723	76202.5	94936.8	75492.9	156043	149211	87140.7	75792	106696	104923	103106
neg_5453	Coproporphyrinogen I	metab_14003	map01100;map01110;map00860	Metabolic pathways;Biosynthesis of secondary metabolites;Porphyrin metabolism	C05768	HMDB0002158;PW_C001451	neg	-	-	Metabolism;Metabolism;Metabolism	Global and overview maps;Global and overview maps;Metabolism of cofactors and vitamins	Organoheterocyclic compounds	Tetrapyrroles and derivatives	705.319	M+FA-H	C36H44N4O8	5.2117	0.0200035	8.03567	31110-56-2	Porphyrins	2.02379e+06	1.99346e+06	1.84096e+06	1.9945e+06	2.04613e+06	1.91994e+06	1.99478e+06	1.9368e+06	2.07542e+06	2.05089e+06	1.98253e+06	2.01699e+06	2.04862e+06	2.01389e+06	1.96843e+06
neg_5469	5-Hydroxy-6-methoxy-1h-indole-2-carboxylic acid	metab_14020	-	-	-	HMDB0246803	neg	-	-	-	-	Organoheterocyclic compounds	Indoles and derivatives	188.034	M-H2O-H	C10H9NO4	5.1957	0.00682349	-4.51251	-	Indolecarboxylic acids and derivatives	49306.7	52488	46743.4	33503	53442.2	54852.9	28895.9	23198.2	22738.9	27291.5	29436.5	28995.7	38992.5	38591.5	38494.5
neg_5472	Alinamin	metab_14024	-	-	-	HMDB0256863	neg	-	-	-	-	Organoheterocyclic compounds	Diazines	377.109	M+Na-2H	C15H24N4O2S2	5.1877	0.0147544	1.55963	-	Pyrimidines and pyrimidine derivatives	268868	268347	269354	273437	268539	277717	292200	298795	265394	273349	275191	307861	271948	274001	279780
neg_5473	Glutamyltryptophan	metab_14025	-	-	-	HMDB0028830	neg	-	-	-	-	Organic acids and derivatives	Carboxylic acids and derivatives	314.114	M-H2O-H	C16H19N3O5	5.1877	0.00837584	-1.7287	38101-59-6	Amino acids, peptides, and analogues	3.4463e+06	3.44997e+06	3.4304e+06	3.47088e+06	3.51907e+06	3.50377e+06	4.01984e+06	4.0774e+06	3.78216e+06	3.70275e+06	3.85131e+06	3.9966e+06	3.64336e+06	3.69926e+06	3.64935e+06
neg_5487	Dihydroethidium	metab_14040	-	-	-	HMDB0251312	neg	-	-	-	-	Organoheterocyclic compounds	Quinolines and derivatives	350.146	M+Cl	C21H21N3	5.1637	0.031486	8.4536	-	Phenylquinolines	201525	236484	215264	205851	218223	215132	149951	152135	192442	203626	159713	184303	200074	188449	191148
neg_5498	H-Gly-Arg-Gly-Asp-D-Ser-Pro-OH	metab_14052	-	-	-	HMDB0253013	neg	-	-	-	-	Organic acids and derivatives	Carboxylic acids and derivatives	632.267	M+FA-H	C22H37N9O10	5.1477	0.0383558	4.29433	-	Amino acids, peptides, and analogues	496446	554392	501485	555296	531772	505502	499491	517396	582161	499427	547218	541863	517602	555745	550905
neg_550	Avenalumin III	metab_14055	-	-	-	HMDB0038956	neg	-	-	-	-	Organoheterocyclic compounds	Benzoxazines	336.087	M+K-2H, M+FA-H	C18H13NO3	6.0198	0.0568035	-2.41292	78214-15-0	Not Available	142776	194794	94995.6	99199.5	159796	141978	67120.8	76155.2	97738.8	106578	85889.6	91365.6	103992	108338	116263
neg_5508	Ethyl gallate	metab_14064	-	-	-	HMDB0033836	neg	-	-	-	-	Benzenoids	Benzene and substituted derivatives	197.045	M-H	C9H10O5	5.1397	0.0322629	-4.15536	831-61-8	Benzoic acids and derivatives	253.223	0	5388.98	42532	336.88	38844	17475.7	9920.03	6957.17	0	7421.01	2917.24	12909.2	12178.3	12858.3
neg_551	Trifolirhizin	metab_14066	-	-	C10538	HMDB0303946;HMDB0036630;LMPK12070033;MJDBOTE0000264	neg	-	-	-	-	Phenylpropanoids and polyketides	Isoflavonoids	445.113	M-H, M+FA-H	C22H22O10	6.0038	0.111652	-2.90274	6807-83-6	Furanoisoflavonoids	218691	168741	159487	156655	218951	201750	118005	109157	129049	155761	137201	114441	171263	169521	139471
neg_5513	Butralin	metab_14070	-	-	C18582	HMDB0249470	neg	-	-	-	-	Benzenoids	Benzene and substituted derivatives	340.15	M+FA-H	C14H21N3O4	5.1237	0.00542862	-3.09021	33629-47-9	Aniline and substituted anilines	434746	434925	405784	425305	397394	405948	378095	360638	375499	390611	362023	378105	396507	394978	399231
neg_5515	Leucyl-Tryptophan	metab_14072	-	-	-	HMDB0028940	neg	-	-	-	-	Organic acids and derivatives	Carboxylic acids and derivatives	316.166	M-H	C17H23N3O3	5.1237	0.00963144	-2.40895	-	Amino acids, peptides, and analogues	49584.3	157313	26071.2	67979	104810	67792	174967	180625	120993	142422	165439	167230	114966	115994	113782
neg_5525	Methyl (3b,11x)-3-Hydroxy-8-oxo-6-eremophilen-12-oate	metab_14083	-	-	-	HMDB0041229	neg	-	-	-	-	Lipids and lipid-like molecules	Prenol lipids	301.14	M+Na-2H	C16H24O4	5.1077	0.0218307	-8.30515	64964-00-7	Sesquiterpenoids	98193.6	96591.7	96667.1	90949.9	93563.8	98952.6	95687.2	95180.4	110457	98371.1	93435.8	88691.8	92559.1	95163.5	96646.9
neg_5533	2-Methylhippuric Acid	metab_14092	map01100	Metabolic pathways	C01586	HMDB0011723	neg	-	-	Metabolism	Global and overview maps	Benzenoids	Benzene and substituted derivatives	192.066	M-H	C10H11NO3	5.0917	0.00811992	-4.88987	42013-20-7	Benzoic acids and derivatives	451273	438690	538519	503633	442222	456002	425721	415011	439564	434376	438344	440260	452897	447220	454075
neg_5541	Coproporphyrinogen III	metab_14101	map01100;map01110;map00860;map01240	Metabolic pathways;Biosynthesis of secondary metabolites;Porphyrin metabolism;Biosynthesis of cofactors	C03263	PW_C000974;HMDB0001261	neg	-	-	Metabolism;Metabolism;Metabolism;Metabolism	Global and overview maps;Global and overview maps;Metabolism of cofactors and vitamins;Global and overview maps	Organoheterocyclic compounds	Tetrapyrroles and derivatives	697.267	M+K-2H	C36H44N4O8	5.0757	0.0551438	3.65842	2624-63-7	Porphyrins	304442	296590	305769	287275	239504	254756	269884	287246	308165	314279	297972	289656	247566	256287	275564
neg_5543	1-Octen-3-yl primeveroside	metab_14103	-	-	-	HMDB0032960;LMFA13010064	neg	-	-	-	-	Lipids and lipid-like molecules	Fatty Acyls	421.208	M-H	C19H34O10	5.0757	0.0040744	0.638905	209863-01-4	Fatty acyl glycosides	239244	290345	344216	207595	268392	280471	290554	319047	291814	276641	298715	287654	284521	285010	286734
neg_5552	Aspartyl-Valine	metab_14113	-	-	-	HMDB0028766	neg	-	-	-	-	Organic acids and derivatives	Carboxylic acids and derivatives	213.087	M-H2O-H	C9H16N2O5	5.0597	0.04803	-3.59226	-	Amino acids, peptides, and analogues	82394.1	84891.3	77074.5	88021.1	81620.7	81612.3	83661.6	76212.8	78910.7	74658.8	73255.8	79771.6	75950.9	81963.1	83149.4
neg_5555	Iotroxate	metab_14116	-	-	-	HMDB0253552	neg	-	-	-	-	Benzenoids	Benzene and substituted derivatives	606.761	M-2H	C22H18I6N2O9	5.0517	0.0184645	7.69921	-	Benzoic acids and derivatives	1.05876e+06	1.09738e+06	962278	1.17024e+06	996472	1.05019e+06	981142	1.02036e+06	1.04313e+06	1.01224e+06	964428	1.05748e+06	1.05623e+06	1.07671e+06	1.03769e+06
neg_5561	N-Acetyl-DL-Phenylalanine	metab_14123	-	-	-	HMDB0255056	neg	-	-	-	-	Organic acids and derivatives	Carboxylic acids and derivatives	206.081	M-H	C11H13NO3	5.0437	0.0266865	-4.20865	-	Amino acids, peptides, and analogues	299710	251748	302722	236898	230138	256076	233654	272841	259286	200212	284120	282874	253075	266912	261104
neg_5563	Tyr-D-thr-gly-phe-leu-thr	metab_14125	-	-	-	HMDB0251632	neg	-	-	-	-	Organic acids and derivatives	Carboxylic acids and derivatives	721.315	M+Na-2H	C34H48N6O10	5.0357	0.0100427	-4.77541	-	Amino acids, peptides, and analogues	4.42039e+06	4.49508e+06	4.17848e+06	4.9217e+06	4.38767e+06	4.31206e+06	4.23729e+06	4.20819e+06	5.11443e+06	4.68696e+06	4.35147e+06	4.47198e+06	4.44661e+06	4.44591e+06	4.52405e+06
neg_5566	Casimiroin	metab_14128	-	-	C10654	HMDB0033349	neg	-	-	-	-	Organoheterocyclic compounds	Quinolines and derivatives	278.066	M+FA-H	C12H11NO4	5.0357	0.0226036	-2.86389	477-89-4	Quinolones and derivatives	2.47965e+06	2.31124e+06	2.61521e+06	2.18327e+06	2.07123e+06	2.36775e+06	2.55611e+06	3.19807e+06	2.35933e+06	2.05242e+06	3.12657e+06	3.14469e+06	2.43653e+06	2.53496e+06	2.534e+06
neg_5567	HBOA trihexose	metab_14129	-	-	C08283	HMDB0304552	neg	-	-	-	-	Organic acids and derivatives	Carboxylic acids and derivatives	202.108	M+FA-H	C8H15NO2	5.0357	0.0286273	-5.56564	-	Amino acids, peptides, and analogues	98358.8	104996	112346	101206	95763.2	106383	114044	109813	120725	112398	110232	111041	104948	108809	111079
neg_5568	Bax inhibitor peptide V5	metab_14130	-	-	-	HMDB0248888	neg	-	-	-	-	Phenylpropanoids and polyketides	Flavonoids	623.303	M+K-2H	C27H50N6O6S	5.0277	0.0273712	5.13849	-	Flavans	1.68111e+06	1.62642e+06	1.57414e+06	1.73086e+06	1.66258e+06	1.56113e+06	1.15766e+06	1.1189e+06	822646	1.06434e+06	1.22494e+06	1.18386e+06	1.36143e+06	1.42899e+06	1.42713e+06
neg_5569	3-(2-Carboxyethylthio)-3-(2-(8-phenyloctyl)phenyl)propanoic acid	metab_14131	-	-	-	HMDB0258325	neg	-	-	-	-	Phenylpropanoids and polyketides	Phenylpropanoic acids	487.219	M+FA-H	C26H34O4S	5.0277	0.0234898	6.04278	-	Not Available	453994	452658	440933	428526	462248	481522	418793	437305	377612	418247	409104	395202	419270	432007	412521
neg_5570	Pelargonidin 3-glucoside	metab_14133	map01100;map01110	Metabolic pathways;Biosynthesis of secondary metabolites	C12137	HMDB0240551	neg	-	-	Metabolism;Metabolism	Global and overview maps;Global and overview maps	Phenylpropanoids and polyketides	Flavonoids	432.104	M-H	C21H21O10+	5.0277	0.00664897	-5.65049	18466-51-8;47684-27-5	Flavans	549843	515601	562632	619184	511804	547014	418154	454450	456458	405554	460465	455231	498229	497298	503461
neg_5574	2'-Deoxymugineic acid	metab_14137	map01100;map01110;map00999	Metabolic pathways;Biosynthesis of secondary metabolites;Biosynthesis of various plant secondary metabolites	C15485	HMDB0033909	neg	-	-	Metabolism;Metabolism;Metabolism	Global and overview maps;Global and overview maps;Biosynthesis of other secondary metabolites	Organic acids and derivatives	Carboxylic acids and derivatives	285.109	M-H2O-H	C12H20N2O7	5.0197	0.0382051	-2.32726	74235-24-8	Amino acids, peptides, and analogues	53222.2	56702.8	69870.5	69621.2	56281.6	63194.1	66853	71247.7	69923.8	67706.3	61726.3	58360.8	63099.1	63040.9	67337.3
neg_5575	(R)-Pelletierine	metab_14138	-	-	-	HMDB0030324	neg	-	-	-	-	Organoheterocyclic compounds	Piperidines	186.113	M+FA-H	C8H15NO	5.0197	0.0417288	-6.84919	2858-66-4	Not Available	25556.3	52196.5	39216.6	83835.5	33072.1	35161	16001.1	20917.3	53062	25532.1	36664.6	25787.1	42481.9	42285.6	39397.2
neg_5576	1-Cyclohexene-1-carboxylic acid	metab_14139	-	-	C12101	HMDB0243852	neg	-	-	-	-	Organic acids and derivatives	Carboxylic acids and derivatives	107.049	M-H2O-H	C7H10O2	5.0197	0.0312039	-9.74396	636-82-8	Carboxylic acids	11425.2	18623.4	34854.8	25471.3	15036.8	17715.6	11189.8	11902.6	19397.3	11468.6	10358.9	10695.6	17237.3	18302.7	18054.6
neg_5580	2-Hydroxy-2,6,6-trimethylcyclohexanone	metab_14144	-	-	-	HMDB0037023	neg	-	-	-	-	Organic oxygen compounds	Organooxygen compounds	201.112	M+FA-H	C9H16O2	5.0117	0.0155691	-5.70246	7500-42-7	Carbonyl compounds	37684.5	45973.4	32440.1	29974.2	41500.3	44293.9	68597.3	70444.7	40163.4	38707.6	64475	74263.3	46738.9	45599.7	45420.9
neg_5582	Glutamylleucylarginine	metab_14146	-	-	-	HMDB0252758	neg	-	-	-	-	Organic acids and derivatives	Carboxylic acids and derivatives	451.207	M+Cl	C17H32N6O6	5.0037	0.0709048	-1.42374	-	Amino acids, peptides, and analogues	16112.9	20963.9	32447.2	19979	26718.7	29424.6	134446	140920	86010.2	73779.6	115628	127845	67989.1	76396	67479.2
neg_5584	L-Glutamine	metab_14148	map01100;map00630;map00220;map02010;map00230;map01240;map01232;map00470;map00910;map01230;map00240;map00250;map00970;map00750	Metabolic pathways;Glyoxylate and dicarboxylate metabolism;Arginine biosynthesis;ABC transporters;Purine metabolism;Biosynthesis of cofactors;Nucleotide metabolism;D-Amino acid metabolism;Nitrogen metabolism;Biosynthesis of amino acids;Pyrimidine metabolism;Alanine, aspartate and glutamate metabolism;Aminoacyl-tRNA biosynthesis;Vitamin B6 metabolism	C00064	PW_C000500;HMDB0003423;HMDB0000641;MJDBOTE0000775	neg	Peptides	Amino acids	Metabolism;Metabolism;Metabolism;Environmental Information Processing;Metabolism;Metabolism;Metabolism;Metabolism;Metabolism;Metabolism;Metabolism;Metabolism;Genetic Information Processing;Metabolism	Global and overview maps;Carbohydrate metabolism;Amino acid metabolism;Membrane transport;Nucleotide metabolism;Global and overview maps;Global and overview maps;Metabolism of other amino acids;Energy metabolism;Global and overview maps;Nucleotide metabolism;Amino acid metabolism;Translation;Metabolism of cofactors and vitamins	Organic acids and derivatives	Carboxylic acids and derivatives	127.05	M-H2O-H	C5H10N2O3	5.0037	0.0367731	-8.20922	5959-95-5;56-85-9	Amino acids, peptides, and analogues	27653.8	26681.5	31713.7	27593.4	27603.2	28536.9	26836.9	27673.1	30380.2	26053.8	27701.5	26319.8	31164.6	29756.5	28991.9
neg_5586	2-(Bis(2-(2,6-dioxomorpholino)ethyl)amino)acetic acid	metab_14150	-	-	-	HMDB0245650	neg	-	-	-	-	Organic acids and derivatives	Carboxylic acids and derivatives	338.099	M-H2O-H	C14H19N3O8	4.9957	0.00770166	-2.13187	-	Pentacarboxylic acids and derivatives	1.71883e+06	1.60284e+06	1.69518e+06	1.76628e+06	1.60402e+06	1.76293e+06	1.49614e+06	1.55594e+06	1.64226e+06	1.51803e+06	1.57738e+06	1.63462e+06	1.58308e+06	1.57789e+06	1.60118e+06
neg_5587	3-Hydroxymelatonin	metab_14151	-	-	-	HMDB0060742	neg	-	-	-	-	Organoheterocyclic compounds	Indoles and derivatives	231.113	M-H2O-H	C13H18N2O3	4.9957	0.0202384	-3.2724	-	Indolines	295531	310879	301996	307933	295789	297811	329678	431258	316301	283144	310894	358315	325432	337732	336371
neg_5589	Lphglh	metab_14153	-	-	-	HMDB0254183	neg	-	-	-	-	Organic Polymers	Polypeptides	779.876	M-2H	C70H99N25O17	4.9877	0.0120745	1.47851	-	Not Available	5.35865e+06	4.93382e+06	5.19978e+06	5.71146e+06	5.25596e+06	5.44802e+06	4.42932e+06	4.25685e+06	4.74349e+06	4.64848e+06	4.33173e+06	4.37709e+06	4.83526e+06	4.8658e+06	4.94917e+06
neg_5592	N-({(1s,2r)-2-[(S)-[(1r)-1-{[(Benzyloxy)carbonyl]amino}-2-Phenylethyl](Hydroxy)phosphoryl]cyclopentyl}carbonyl)-L-Tryptophan	metab_14157	-	-	-	HMDB0257370	neg	-	-	-	-	Organic acids and derivatives	Carboxylic acids and derivatives	598.214	M-H2O-H	C33H36N3O7P	4.9877	0.0413592	4.26594	-	Amino acids, peptides, and analogues	615415	467601	842454	575954	493291	544680	235425	227912	339660	328908	264929	264115	431836	461521	466515
neg_560	Secoisolariciresinol-sesquilignan	metab_14166	-	-	-	HMDB0301738	neg	-	-	-	-	Lignans, neolignans and related compounds	Dibenzylbutane lignans	557.236	M-H, M+Cl	C30H38O10	5.9798	0.0330264	-6.18554	-	Dibenzylbutanediol lignans	788719	835610	722364	807965	772259	739082	1.14404e+06	1.22348e+06	1.08877e+06	1.11304e+06	1.08052e+06	1.10166e+06	962210	914415	905143
neg_5600	Phenacetin	metab_14167	-	-	C07591	HMDB0256387	neg	-	-	-	-	Benzenoids	Benzene and substituted derivatives	178.086	M-H	C10H13NO2	4.9797	0.0101451	-5.65976	62-44-2	Anilides	312621	314803	268711	281347	295968	301296	269712	271438	297006	273205	291254	270041	289709	285100	284340
neg_5602	11-Dehydro-2,3-dinor-txb2	metab_14169	-	-	-	LMFA03030013;HMDB0244346	neg	-	-	-	-	Organic acids and derivatives	Hydroxy acids and derivatives	725.382	2M+FA-H	C18H28O6	4.9717	0.0162485	9.58392	-	Medium-chain hydroxy acids and derivatives	596359	708570	363634	448696	662566	632163	684383	586791	193512	340726	656314	684059	546709	532214	531063
neg_5615	Schisantherin B	metab_14183	-	-	C17814	HMDB0258172	neg	-	-	-	-	Phenylpropanoids and polyketides	Tannins	559.214	M+FA-H	C28H34O9	4.9557	0.0156764	-8.05143	58546-55-7	Hydrolyzable tannins	4.41016e+06	4.43555e+06	4.10549e+06	4.08945e+06	4.42351e+06	4.33431e+06	3.99428e+06	3.93164e+06	3.68552e+06	3.9335e+06	3.90857e+06	3.9135e+06	4.07392e+06	4.08453e+06	4.19062e+06
neg_5629	Isoeugenitol	metab_14198	-	-	-	HMDB0029472	neg	-	-	-	-	Organoheterocyclic compounds	Benzopyrans	251.055	M+FA-H	C11H10O4	4.9397	0.0109163	-3.16853	479-06-1	1-benzopyrans	841705	543234	950408	1.11023e+06	589805	693516	1.05147e+06	949500	858855	760966	976049	922634	874755	885565	866506
neg_5632	6-(5-carboxy-2,3-dihydroxyphenoxy)-3,4,5-trihydroxyoxane-2-carboxylic acid	metab_14202	-	-	-	HMDB0126637	neg	-	-	-	-	Phenylpropanoids and polyketides	Tannins	383.004	M+K-2H	C13H14O11	4.9317	0.0211559	4.56182	-	Hydrolyzable tannins	446146	631181	768329	825517	513917	497940	1.4682e+06	1.31074e+06	1.93961e+06	1.39534e+06	1.47417e+06	1.6753e+06	1.04311e+06	1.0497e+06	1.0848e+06
neg_5637	Isopilocarpinic acid	metab_14207	-	-	-	HMDB0253672	neg	-	-	-	-	Organoheterocyclic compounds	Azoles	497.26	2M+FA-H	C11H18N2O3	4.9237	0.0260728	-3.25079	-	Imidazoles	177174	506803	1.28568e+06	590622	470819	501842	588874	501370	1.54705e+06	1.38016e+06	557689	512572	703730	726584	690115
neg_5638	(E)-Zeatin glucoside	metab_14208	-	-	-	HMDB0303782	neg	-	-	-	-	Lipids and lipid-like molecules	Fatty Acyls	380.156	M-H	C16H23N5O6	4.9237	0.0334569	-3.64297	-	Fatty acyl glycosides	98211.1	94754.4	97196.6	89371.7	96907.2	99576.2	84595.3	99943.8	106941	98111.6	91725.9	101367	100088	93640.4	97556
neg_5647	Isoleucyl-Tryptophan	metab_14217	-	-	-	HMDB0028918	neg	-	-	-	-	Organic acids and derivatives	Carboxylic acids and derivatives	316.166	M-H	C17H23N3O3	4.9077	0.0125969	-2.39496	-	Amino acids, peptides, and analogues	63834.7	101058	115172	83141.1	91233.4	91133.6	144644	158462	119313	121590	140974	141373	113240	112701	115409
neg_5650	6-Hydroxyhexanoic Acid	metab_14221	-	-	C06103	HMDB0012843	neg	-	-	-	-	Organic acids and derivatives	Hydroxy acids and derivatives	131.07	M-H	C6H12O3	4.9077	0.00958131	-8.82688	1191-25-9	Medium-chain hydroxy acids and derivatives	391413	256311	735079	609161	307493	367770	254908	192770	387758	378620	241563	220265	368739	375674	373687
neg_566	8-Hydroxy-3,4,5-trimethyl-6-oxo-4,6-dihydro-3H-isochromene-7-carboxylic acid	metab_14231	-	-	-	HMDB0249887	neg	-	-	-	-	Organoheterocyclic compounds	Benzopyrans	249.076	M-H, M+K-2H	C13H14O5	5.9638	0.0269616	-2.62064	-	Not Available	271032	236293	123304	173161	207444	185670	256600	303302	383103	327794	240551	252127	223362	229514	235740
neg_5667	Protodioscin	metab_14239	-	-	C08907	HMDB0034062;MJDBOTE0000945	neg	-	-	-	-	Lipids and lipid-like molecules	Steroids and steroid derivatives	1047.55	M-H	C51H84O22	4.8757	0.016264	7.1273	55056-80-9	Steroidal glycosides	2.84903e+06	2.98304e+06	1.70855e+06	2.81623e+06	2.97048e+06	2.80609e+06	2.72906e+06	2.73996e+06	2.9445e+06	2.65235e+06	2.57335e+06	2.89728e+06	2.69272e+06	2.75174e+06	2.78013e+06
neg_5671	Valeric acid	metab_14244	-	-	C00803	LMFA01010005;HMDB0000892	neg	Organic acids	Carboxylic acids	-	-	Lipids and lipid-like molecules	Fatty Acyls	203.128	2M-H	C5H10O2	4.8757	0.0267533	-4.33236	109-52-4	Fatty acids and conjugates	25299.2	27424.1	24183.9	17312.5	34689.5	23316.4	146702	114284	55058.6	66949.2	121053	132905	60122.2	61857	63427.7
neg_5689	3h-Adrenaline	metab_14263	-	-	-	HMDB0246263	neg	-	-	-	-	Organic oxygen compounds	Organooxygen compounds	230.103	M+FA-H	C9H15NO3	4.8437	0.02098	-4.23578	-	Alcohols and polyols	62293.3	61560.8	66789.1	66090.6	54702.9	61870.3	59532.4	64944.3	69236.3	59164.3	66056.7	63492	61788.6	64226	63922.3
neg_5698	PE(PGD2/16:1(9Z))	metab_14273	-	-	-	HMDB0261013	neg	-	-	-	-	Not Available	Not Available	822.434	M+K-2H	C41H72NO11P	4.8197	0.155316	1.67128	-	Not Available	260123	30603.2	1.52317e+06	279428	64724.7	140477	40987.8	11552.2	32493.1	7077.83	18218.1	18394.5	193651	217789	159031
neg_5702	Carmustine	metab_14278	-	-	C06873	HMDB0014407	neg	-	-	-	-	Organic acids and derivatives	Organic carbonic acids and derivatives	193.991	M-H2O-H	C5H9Cl2N3O2	4.8197	0.0715626	6.74786	154-93-8	Ureas	8183.32	1696.53	36199.5	28714.5	2598.66	8580.3	4012.96	445.759	14106.3	11953.2	2350.65	1800.76	10184.6	11456.1	11644.3
neg_5717	Leucylphenylalanine	metab_14294	-	-	-	HMDB0302841;HMDB0013243	neg	-	-	-	-	Organic acids and derivatives	Carboxylic acids and derivatives	277.155	M-H	C15H22N2O3	4.7957	0.0355464	-2.48958	3063-05-06	Amino acids, peptides, and analogues	237006	310028	536139	345402	299954	334657	656361	636227	464239	481616	568268	601499	460657	478052	445276
neg_5724	Benzocaine	metab_14302	-	-	C07527	PW_C002349;HMDB0004992	neg	-	-	-	-	Benzenoids	Benzene and substituted derivatives	146.06	M-H2O-H	C9H11NO2	4.7877	0.0480156	-6.99695	1994-09-07	Benzoic acids and derivatives	84603.7	105115	82057.7	59066.3	105305	104251	74864.1	81424.5	80283	97085.9	93378.7	89046.2	81350.6	89237.7	87415.8
neg_5725	Isopentenyl adenosine	metab_14303	map01110	Biosynthesis of secondary metabolites	C16427	HMDB0304396	neg	-	-	Metabolism	Global and overview maps	Nucleosides, nucleotides, and analogues	Purine nucleosides	1004.47	3M-H	C15H21N5O4	4.7797	0.0551536	-2.83929	7724-76-7	Not Available	981997	1.03717e+06	1.08151e+06	1.02952e+06	865154	958003	897699	930577	977602	911219	807086	911213	892029	900321	984299
neg_5728	Gamma-Glutamylarginine	metab_14306	-	-	-	HMDB0029143	neg	-	-	-	-	Organic acids and derivatives	Carboxylic acids and derivatives	665.325	2M+Hac-H	C11H21N5O5	4.7797	0.100195	3.81981	31106-03-3	Amino acids, peptides, and analogues	424447	421007	335617	415231	401345	432719	395523	378279	453602	429975	396720	423919	370075	451513	403723
neg_5732	Preladenant	metab_14311	-	-	-	HMDB0256760	neg	-	-	-	-	Organoheterocyclic compounds	Diazinanes	548.235	M+FA-H	C25H29N9O3	4.7717	0.0348478	-5.56937	-	Piperazines	341019	374504	304446	294079	354907	356238	326130	336351	343623	332624	302196	332332	317477	332004	310096
neg_5737	Cholylcysteine	metab_14316	-	-	-	HMDB0242372	neg	-	-	-	-	Lipids and lipid-like molecules	Steroids and steroid derivatives	532.276	M+Na-2H	C27H45NO6S	4.7637	0.0123245	9.35253	-	Bile acids, alcohols and derivatives	2.82337e+06	3.8163e+06	3.5074e+06	2.32285e+06	3.3891e+06	3.28202e+06	3.55803e+06	3.73728e+06	3.64127e+06	3.16777e+06	3.5186e+06	3.69215e+06	3.2328e+06	3.3081e+06	3.29587e+06
neg_5755	Golotimod	metab_14336	-	-	-	HMDB0252908	neg	-	-	-	-	Organic acids and derivatives	Carboxylic acids and derivatives	332.125	M-H	C16H19N3O5	4.7321	0.0165083	-2.03918	-	Amino acids, peptides, and analogues	417440	402169	405575	429035	412263	396979	396758	413030	414244	409489	393222	402637	397765	392896	405928
neg_5756	Tyrosylhydroxyproline	metab_14337	-	-	-	HMDB0029106	neg	-	-	-	-	Organic acids and derivatives	Carboxylic acids and derivatives	293.114	M-H	C14H18N2O5	4.7321	0.0476197	-2.49731	936346-34-8	Amino acids, peptides, and analogues	108203	112463	97307.6	98112.5	112617	113119	112176	121454	120902	126396	124710	121488	115667	115348	106240
neg_5757	Polypodoside C	metab_14338	-	-	-	HMDB0040745	neg	-	-	-	-	Lipids and lipid-like molecules	Steroids and steroid derivatives	767.429	M-H	C40H64O14	4.7242	0.0595693	8.30551	120015-17-0	Steroidal glycosides	2.57633e+06	1.20659e+06	7.07626e+06	2.45888e+06	1.87833e+06	2.89442e+06	210961	133644	36.2767	333875	127445	143225	1.52573e+06	1.71513e+06	1.6591e+06
neg_5761	Heliotridine	metab_14343	-	-	C10321	HMDB0253071	neg	-	-	-	-	Alkaloids and derivatives	Not Available	200.092	M+FA-H	C8H13NO2	4.7242	0.0203917	-6.1442	520-63-8	Not Available	467607	451865	450631	439089	461367	474074	442842	431272	418500	447492	461504	431166	421068	438582	430653
neg_5763	Dimerum acid	metab_14345	-	-	-	HMDB0251372	neg	-	-	-	-	Organic acids and derivatives	Carboximidic acids and derivatives	505.227	M+Na-2H	C22H36N4O8	4.7163	0.0668462	-2.73053	-	Carboximidic acids	253835	197456	218818	203721	200620	238094	219482	206881	206721	212964	205521	217718	227961	200505	222323
neg_5766	Sporol	metab_14348	-	-	C09678	HMDB0037070	neg	-	-	-	-	Organoheterocyclic compounds	Dioxepanes	287.124	M+Na-2H	C15H22O4	4.7163	0.0233103	-8.73421	101401-88-1	1,3-dioxepanes	205414	249819	280562	223285	244802	242164	226255	214334	237129	231357	222157	217581	227017	225292	235287
neg_577	Xi-2,3-Dihydro-3,5-dihydroxy-6-methyl-4H-pyran-4-one	metab_14352	-	-	-	HMDB0036380	neg	-	-	-	-	Organoheterocyclic compounds	Pyrans	179.034	M-H, M+Na-2H	C7H10O4	5.8999	0.0311868	8.80723	-	Pyranones and derivatives	178941	166995	179616	162193	178605	177002	117610	104152	97209.2	112615	126872	131039	138589	142575	147485
neg_5770	Indole-3-acetylglutamic acid	metab_14353	-	-	-	HMDB0038665	neg	-	-	-	-	Organic acids and derivatives	Carboxylic acids and derivatives	349.103	M+FA-H	C15H16N2O5	4.7084	0.0258627	-2.84681	57105-48-3	Amino acids, peptides, and analogues	230308	219017	280003	220404	187483	218364	210130	211190	211664	200735	199432	215778	213445	218894	224773
neg_5773	Angiotensin (1-7)	metab_14356	-	-	C15850	HMDB0248423	neg	-	-	-	-	Organic acids and derivatives	Carboxylic acids and derivatives	879.456	M-H2O-H	C41H62N12O11	4.7004	0.0867695	8.78273	51833-78-4	Amino acids, peptides, and analogues	1.16883e+06	1.1321e+06	903213	1.12329e+06	1.09947e+06	1.16708e+06	1.11008e+06	1.15045e+06	1.26427e+06	1.16163e+06	1.17267e+06	1.14979e+06	1.00522e+06	1.19149e+06	1.14268e+06
neg_579	PA(20:5(7Z,9Z,11E,13E,17Z)-3OH(5,6,15)/10:0)	metab_14374	-	-	-	HMDB0262714	neg	-	-	-	-	Not Available	Not Available	695.298	M+Na-2H, M+K-2H	C33H55O11P	3.2322	0.0209639	1.28419	-	Not Available	2.40054e+06	2.44795e+06	2.50365e+06	2.62091e+06	2.46528e+06	2.45443e+06	2.32423e+06	2.42936e+06	2.75275e+06	2.42098e+06	2.37226e+06	2.41336e+06	2.40566e+06	2.40419e+06	2.49331e+06
neg_5793	VPGPR Enterostatin	metab_14378	-	-	-	HMDB0003577	neg	-	-	-	-	Organic acids and derivatives	Carboxylic acids and derivatives	545.281	M+Na-2H	C23H40N8O6	4.676	0.0367142	-1.09391	144964-56-7	Amino acids, peptides, and analogues	643868	700352	655676	661334	675333	657068	619202	683314	623287	667747	635968	598578	630812	636956	674713
neg_5795	6-(4-carboxy-2,6-dihydroxyphenoxy)-3,4,5-trihydroxyoxane-2-carboxylic acid	metab_14380	-	-	-	HMDB0126636	neg	-	-	-	-	Organic oxygen compounds	Organooxygen compounds	383.004	M+K-2H	C13H14O11	4.676	0.0170833	4.41323	-	Carbohydrates and carbohydrate conjugates	171251	216979	300438	311164	198602	200456	547580	455854	687808	562437	537852	601397	381962	389709	395187
neg_5797	Valtrate	metab_14382	-	-	C09801	HMDB0034493	neg	-	-	-	-	Lipids and lipid-like molecules	Prenol lipids	193.05	M-H2O-H	C10H12O5	4.676	0.0529948	-4.57539	18296-44-1	Monoterpenoids	39217.9	34054.4	35479.7	42358.2	38818.9	36075.3	48552.4	42329.3	87080.6	54342.4	45194.3	45056.7	41647.7	46146.9	42986.8
neg_5808	(3b,9R)-5-Megastigmene-3,9-diol 9-[apiosyl-(1->6)-glucoside]	metab_14394	-	-	-	LMFA13010056;HMDB0038327	neg	-	-	-	-	Lipids and lipid-like molecules	Fatty Acyls	543.223	M+K-2H	C24H42O11	4.66	0.0635589	2.80123	347852-04-4	Fatty acyl glycosides	189555	203731	297312	193756	200963	199417	179208	196722	201121	205754	187781	177264	187457	211414	207475
neg_5810	Tripdiolide	metab_14397	-	-	C09202	HMDB0259259	neg	-	-	-	-	Organoheterocyclic compounds	Oxepanes	375.141	M-H	C20H24O7	4.66	0.056894	-9.47141	38647-10-8	Not Available	47603.3	65793.6	28098.6	31146.8	73663.9	60303.6	66434.2	83947.8	58215.1	55629.1	59202.7	85414.7	61184.2	62923.2	56321.6
neg_5830	5-Hydroxyindoleacetaldehyde	metab_14419	map01100;map00380	Metabolic pathways;Tryptophan metabolism	C05634	HMDB0004073;PW_C002047	neg	-	-	Metabolism;Metabolism	Global and overview maps;Amino acid metabolism	Organoheterocyclic compounds	Indoles and derivatives	220.061	M+FA-H	C10H9NO2	4.628	0.0232672	-4.74624	1892-21-3	Hydroxyindoles	634837	774946	1.13532e+06	769970	707206	814612	448558	473026	887805	892180	523089	503663	688722	721217	709265
neg_5849	(R)-2-(4-(Tert-butoxycarbonyl)morpholin-3-yl)acetic acid	metab_14439	-	-	-	HMDB0247375	neg	-	-	-	-	Organoheterocyclic compounds	Oxazinanes	290.124	M+FA-H	C11H19NO5	4.596	0.0291513	-2.61613	-	Morpholines	113232	117539	113615	123215	98974	103310	113185	95561	115727	109147	102040	105336	99655.7	104519	99201.2
neg_585	INDORAMIN	metab_14440	-	-	-	HMDB0253479	neg	-	-	-	-	Organoheterocyclic compounds	Indoles and derivatives	384.151	M-H, M+K-2H	C22H25N3O	3.1842	0.038582	8.61623	-	Tryptamines and derivatives	952188	917389	867294	853773	912630	932733	824915	845868	775008	804208	794054	822365	902323	839023	852425
neg_5853	Histidylglutamine	metab_14444	-	-	-	HMDB0028883	neg	-	-	-	-	Organic acids and derivatives	Carboxylic acids and derivatives	304.103	M+Na-2H	C11H17N5O4	4.588	0.098898	1.82792	224638-13-5	Amino acids, peptides, and analogues	34557.8	40626.7	51658.2	45255.2	41080.6	38949.8	32089.5	30412.8	43925.7	41523.3	36595.5	32681.6	36238.6	40168.4	44189.6
neg_586	Glycyl-prolyl-glutamic acid	metab_14451	-	-	-	HMDB0252832	neg	-	-	-	-	Organic acids and derivatives	Carboxylic acids and derivatives	282.109	M-H2O-H, M-H	C12H19N3O6	3.1842	0.00936429	-2.22177	-	Amino acids, peptides, and analogues	757223	772448	750325	678847	768454	758570	650177	670618	652627	668711	635669	623187	694840	700036	707878
neg_5866	(2S)-2-Amino-3-[(2S,3R)-2-amino-3-[(2S)-2-amino-3-(4-hydroxyphenyl)propanoyl]oxybutanoyl]oxypropanoic acid	metab_14458	-	-	-	HMDB0257991	neg	-	-	-	-	Organic acids and derivatives	Carboxylic acids and derivatives	390.13	M+Na-2H	C16H23N3O7	4.572	0.0260941	3.83882	-	Amino acids, peptides, and analogues	2.74051e+06	2.73144e+06	2.68929e+06	2.55922e+06	2.74138e+06	2.71014e+06	2.52585e+06	2.48478e+06	2.41022e+06	2.48708e+06	2.49162e+06	2.43826e+06	2.48166e+06	2.60035e+06	2.594e+06
neg_5878	1-[6-(2-Carboxypyrrolidin-1-yl)-6-oxohexanoyl]pyrrolidine-2-carboxylic acid	metab_14471	-	-	-	HMDB0257669	neg	-	-	-	-	Organic acids and derivatives	Carboxylic acids and derivatives	361.136	M+Na-2H	C16H24N2O6	4.556	0.036497	-6.07543	-	Amino acids, peptides, and analogues	622614	645423	562885	615956	680231	615770	694555	686299	703636	704022	628347	715834	666619	674429	629555
neg_5908	PGP(22:6(4Z,7Z,10Z,13Z,16Z,19Z)/16:1(9Z))	metab_14505	map01100;map00564	Metabolic pathways;Glycerophospholipid metabolism	C03892	PW_C063022;HMDB0116507	neg	-	-	Metabolism;Metabolism	Global and overview maps;Lipid metabolism	Lipids and lipid-like molecules	Glycerophospholipids	893.436	M+Na-2H	C44H74O13P2	4.5077	0.0393592	0.576992	-	Glycerophosphoglycerophosphates	3.67691e+06	3.6865e+06	3.75711e+06	3.56946e+06	3.76451e+06	3.61503e+06	3.44732e+06	3.34141e+06	3.28761e+06	3.44458e+06	3.38414e+06	3.29238e+06	3.35971e+06	3.63397e+06	3.48123e+06
neg_5914	Nartograstim	metab_14512	-	-	-	HMDB0255464	neg	-	-	-	-	Organic acids and derivatives	Carboxylic acids and derivatives	708.319	M-H2O-H	C30H49N9O10S	4.4998	0.043179	6.54635	-	Amino acids, peptides, and analogues	1.61139e+06	1.73815e+06	1.82331e+06	1.78903e+06	1.65036e+06	1.72759e+06	2.05086e+06	2.16089e+06	2.23198e+06	1.84371e+06	2.11599e+06	2.17185e+06	1.75498e+06	1.90286e+06	1.88051e+06
neg_5917	Glutarimide	metab_14515	-	-	C07275	HMDB0252816	neg	-	-	-	-	Organoheterocyclic compounds	Pyridines and derivatives	338.135	3M-H	C5H7NO2	4.4998	0.0999789	-2.53715	1121-89-7	Hydropyridines	99619.2	94798.4	91550.9	82884.9	103468	86002.9	86963.3	87751.9	86090.9	83162.1	90532.7	79164.4	90232.5	99093.4	81071.6
neg_5919	m-Coumaric acid	metab_14517	map01100;map00360	Metabolic pathways;Phenylalanine metabolism	C12621	HMDB0001713	neg	-	-	Metabolism;Metabolism	Global and overview maps;Amino acid metabolism	Phenylpropanoids and polyketides	Cinnamic acids and derivatives	163.039	M-H	C9H8O3	4.4998	0.0185064	-6.57253	14755-02-3	Hydroxycinnamic acids and derivatives	4.12749e+06	3.3195e+06	8.40806e+06	5.64755e+06	3.64806e+06	4.17955e+06	2.26992e+06	1.86107e+06	2.67922e+06	3.09511e+06	2.26913e+06	2.03247e+06	3.64828e+06	3.78454e+06	3.7013e+06
neg_5920	Collagen	metab_14519	-	-	C00211	HMDB0303213	neg	-	-	-	-	Organic acids and derivatives	Carboxylic acids and derivatives	853.441	M+FA-H	C36H60N10O11	4.4918	0.027631	-2.19117	9064-67-9	Amino acids, peptides, and analogues	712640	757865	614231	695741	797018	722432	757713	769303	760720	828456	744976	730712	716492	757101	734724
neg_5921	Norerythromycin	metab_14520	-	-	-	HMDB0061026	neg	-	-	-	-	Lipids and lipid-like molecules	Steroids and steroid derivatives	740.393	M+Cl	C35H63NO13	4.4918	0.030584	-8.84049	-	Estrane steroids	2.86162e+07	3.43429e+07	1.08078e+07	2.98439e+07	3.49654e+07	3.05916e+07	3.83059e+07	3.81886e+07	4.31508e+07	3.96783e+07	3.6345e+07	3.76718e+07	3.17717e+07	3.36521e+07	3.21495e+07
neg_5923	Val-Trp	metab_14522	-	-	-	-	neg	-	-	-	-	-	-	302.15	M-H	C16H21N3O3	4.4918	0.0324723	-1.96841	-	-	24683.6	45152.2	45122.9	35475.3	43874	35935.2	82241.6	71575.8	39502.5	53813.5	61077.6	75780.7	47283.4	49618.6	50329.7
neg_5929	DL-Allylglycine	metab_14528	-	-	-	HMDB0251510	neg	-	-	-	-	Organic acids and derivatives	Carboxylic acids and derivatives	344.182	3M-H	C5H9NO2	4.4838	0.0206583	-2.57075	-	Amino acids, peptides, and analogues	658718	760410	914926	614536	712541	664008	790366	788172	531177	569775	733915	836599	713882	735836	707523
neg_5934	Cetraxate	metab_14534	-	-	C01564	HMDB0249836	neg	-	-	-	-	Phenylpropanoids and polyketides	Phenylpropanoic acids	326.135	M+Na-2H	C17H23NO4	4.4758	0.045114	-8.4622	34675-84-8	Not Available	374723	390196	344368	371550	354678	341170	393556	370565	328043	364910	338713	354233	344468	368184	338232
neg_5935	CC(=O)Nccccccn1C=CC(=O)C(O)=C1C	metab_14535	-	-	-	HMDB0257739	neg	-	-	-	-	Organoheterocyclic compounds	Pyridines and derivatives	311.161	M+FA-H	C14H22N2O3	4.4758	0.0452009	-2.63354	-	Methylpyridines	6824.77	22362.7	35459.2	13116.9	22271.6	19258.6	85402.6	81000.9	98229.2	76167.9	74236.7	94053.5	51519.1	49568.4	47066
neg_5943	Candidin	metab_14544	-	-	-	HMDB0259425	neg	-	-	-	-	Organic oxygen compounds	Organooxygen compounds	902.446	M-H2O-H	C47H71NO17	4.4598	0.0469612	-9.21244	-	Carbohydrates and carbohydrate conjugates	739483	742847	731657	713744	848778	767079	792799	827849	747207	837729	751939	803283	748799	782905	712649
neg_5947	L-Canaline	metab_14548	-	-	C08270	HMDB0012251	neg	-	-	-	-	Organic acids and derivatives	Carboxylic acids and derivatives	401.203	3M-H	C4H10N2O3	4.4598	0.026298	7.61796	496-93-5	Amino acids, peptides, and analogues	104063	87986.8	235107	132100	104181	99118.2	114477	95741.2	132926	117456	89788	93737.1	109308	115102	111307
neg_5948	Indoleacetic acid	metab_14549	map01100;map00380	Metabolic pathways;Tryptophan metabolism	C00954	PW_C000128;HMDB0000197	neg	-	-	Metabolism;Metabolism	Global and overview maps;Amino acid metabolism	Organoheterocyclic compounds	Indoles and derivatives	220.061	M+FA-H	C10H9NO2	4.4598	0.0223908	-4.89786	87-51-4	Indolyl carboxylic acids and derivatives	354639	417347	619893	399543	390349	405790	241734	260211	458046	485898	278801	276470	374278	383020	366253
neg_5949	(+/-)-Pelletierine	metab_14550	map01100;map01110	Metabolic pathways;Biosynthesis of secondary metabolites	C06182	HMDB0030325	neg	-	-	Metabolism;Metabolism	Global and overview maps;Global and overview maps	Organoheterocyclic compounds	Piperidines	186.113	M+FA-H	C8H15NO	4.4598	0.0288231	-6.88848	539-00-4	Not Available	42253.4	64846	30624.7	30009.5	49775.1	45585.2	74265.5	194119	35264.5	41113.8	68568.5	110485	67710.1	64413.1	67768.2
neg_5951	Adomeglivant	metab_14553	-	-	-	HMDB0248020	neg	-	-	-	-	Benzenoids	Benzene and substituted derivatives	576.233	M+Na-2H	C32H36F3NO4	4.4518	0.0798252	-3.00659	-	Biphenyls and derivatives	31880.1	123068	15645.3	131450	90616.1	31292.8	281920	298458	255419	211166	250306	258126	162360	172097	146718
neg_5983	Kanokoside D	metab_14588	-	-	C17431	HMDB0036105	neg	-	-	-	-	Lipids and lipid-like molecules	Prenol lipids	623.257	M-H	C27H44O16	4.4112	0.0270669	1.44557	64703-88-4	Terpene glycosides	1.03906e+06	1.19806e+06	1.0774e+06	885095	1.01113e+06	1.0259e+06	740896	725939	767300	862174	727263	679178	892606	860492	907454
neg_5987	Mauritine A	metab_14592	-	-	-	HMDB0029338	neg	-	-	-	-	Organic acids and derivatives	Carboxylic acids and derivatives	610.283	M+Cl	C32H41N5O5	4.4032	0.0376329	4.35046	38478-72-7	Amino acids, peptides, and analogues	253720	364282	412399	354500	376574	328107	800156	860865	1.54612e+06	995988	709042	801371	640336	594028	614768
neg_5993	Glutamylphenylalanine	metab_14599	-	-	-	HMDB0029156	neg	-	-	-	-	Organic acids and derivatives	Carboxylic acids and derivatives	275.103	M-H2O-H	C14H18N2O5	4.4032	0.0122868	-2.00494	20556-22-3	Amino acids, peptides, and analogues	720476	680969	673412	661343	723660	701674	637677	689601	658004	714051	643961	653633	688113	704448	700797
neg_6003	(S)-Spinacine	metab_14612	-	-	-	HMDB0029873	neg	-	-	-	-	Organic acids and derivatives	Carboxylic acids and derivatives	500.199	3M-H	C7H9N3O2	4.3873	0.0323395	-4.99747	59981-63-4	Amino acids, peptides, and analogues	369884	400983	395424	321526	389428	376914	348670	356174	391438	372996	366226	362119	350125	369069	348280
neg_6010	5-Phenyl-1,3-oxazinane-2,4-dione	metab_14620	-	-	C16596	PW_C040533;HMDB0060400	neg	-	-	-	-	Benzenoids	Benzene and substituted derivatives	236.056	M+FA-H	C10H9NO3	4.3793	0.0410011	-3.75501	-	Not Available	127882	123919	194786	133540	134272	143293	68707.3	60238.5	103997	113917	74702.2	71917.5	111701	118104	121087
neg_6017	(2S)-6-Amino-2-(hexanoylamino)hexanoic Acid	metab_14627	-	-	-	HMDB0253148	neg	-	-	-	-	Organic acids and derivatives	Carboxylic acids and derivatives	243.171	M-H	C12H24N2O3	4.3713	0.0295518	-2.89993	-	Amino acids, peptides, and analogues	441004	605006	1.08797e+06	667202	625604	639778	1.16766e+06	1.0482e+06	932949	1.02228e+06	921290	1.09691e+06	802122	847774	810820
neg_6021	Morellin	metab_14632	-	-	C10085	HMDB0030794	neg	-	-	-	-	Organosulfur compounds	Organic disulfides	525.23	M-H2O-H	C33H36O7	4.3633	0.00901195	3.29773	1183-12-6	Not Available	2.10479e+06	2.00332e+06	2.16612e+06	1.99058e+06	2.15778e+06	2.09709e+06	1.90127e+06	1.95659e+06	1.89715e+06	2.04936e+06	1.83647e+06	1.8532e+06	1.97213e+06	1.93754e+06	1.94922e+06
neg_6024	Pondaplin	metab_14635	-	-	-	HMDB0033184	neg	-	-	-	-	Organic oxygen compounds	Organooxygen compounds	275.094	M+FA-H	C14H14O3	4.3633	0.0967365	7.21501	-	Ethers	10604.4	11575.2	5655.9	7406.93	9607.18	7578.46	303073	222919	60073.7	16538.9	162625	176258	42022.2	48529	50805.1
neg_6027	Dehydrocyanaropicrin	metab_14638	-	-	-	HMDB0035029	neg	-	-	-	-	Lipids and lipid-like molecules	Prenol lipids	365.098	M+Na-2H	C19H20O6	4.3553	0.0351224	-7.89318	35821-02-4	Terpene lactones	228748	190679	774151	530831	235669	315942	159640	124246	224446	282358	168209	154450	302410	284176	285341
neg_6039	8'-hydroxyabscisate	metab_14651	map00906;map01110	Carotenoid biosynthesis;Biosynthesis of secondary metabolites	C15514	HMDB0304246	neg	-	-	Metabolism;Metabolism	Metabolism of terpenoids and polyketides;Global and overview maps	Lipids and lipid-like molecules	Prenol lipids	300.098	M+Na-2H	C15H19O5-	4.3387	0.0217382	1.34144	-	Sesquiterpenoids	683477	675853	639541	608626	703647	702309	638497	696405	572165	653807	658588	651645	651091	668368	640209
neg_6049	Gentamicin A sulfate	metab_14662	-	-	-	HMDB0252686	neg	-	-	-	-	Organic oxygen compounds	Organooxygen compounds	505.194	M+K-2H	C18H36N4O10	4.3226	0.0518139	5.45931	-	Carbohydrates and carbohydrate conjugates	373853	317250	511662	404550	367062	359749	354467	296550	451218	431296	292164	339173	403320	412364	373151
neg_6052	N-(3-Oxohexanoyl)homoserine Lactone	metab_14666	-	-	C11839	LMFA08030003	neg	-	-	-	-	-	-	258.098	M+FA-H	C10H15NO4	4.3226	0.0155226	-2.94295	76924-95-3	-	1.304e+06	1.21621e+06	1.32282e+06	1.08007e+06	1.08867e+06	1.12666e+06	1.20522e+06	1.51637e+06	1.14219e+06	1.00991e+06	1.42791e+06	1.5453e+06	1.19464e+06	1.23166e+06	1.20744e+06
neg_6062	CDP-DG(i-12:0/20:5(5Z,8Z,10E,14Z,17Z)-OH(12))	metab_14677	-	-	-	HMDB0293323	neg	-	-	-	-	Not Available	Not Available	958.426	M-H	C44H71N3O16P2	4.2986	0.0109944	2.45023	-	Not Available	2.48555e+06	2.50672e+06	6.32004e+06	2.64119e+06	2.46833e+06	2.71534e+06	1.71234e+06	1.6682e+06	1.65492e+06	1.8123e+06	1.76468e+06	1.84826e+06	2.51478e+06	2.55269e+06	2.49868e+06
neg_6081	Thrombin receptor peptide sfllrnp	metab_14698	-	-	-	HMDB0259047	neg	-	-	-	-	Organic acids and derivatives	Carboxylic acids and derivatives	880.453	M+Cl	C39H63N11O10	4.2746	0.0992776	9.11926	-	Amino acids, peptides, and analogues	315195	330559	289563	329135	356375	322009	180620	158287	174912	181014	193003	203158	288814	272523	237131
neg_6086	Gastrodin	metab_14703	-	-	C16964	HMDB0252648;MJDBOTE0000895	neg	-	-	-	-	Organic oxygen compounds	Organooxygen compounds	331.103	M+FA-H	C13H18O7	4.2746	0.0443884	-1.01254	62499-27-8	Carbohydrates and carbohydrate conjugates	269343	185301	240185	273832	210022	245637	381968	408840	142032	159420	323051	361817	266299	245624	264651
neg_6089	CDP-DG(18:1(9Z)-O(12,13)/i-13:0)	metab_14706	-	-	-	HMDB0293422	neg	-	-	-	-	Not Available	Not Available	950.457	M-H	C43H75N3O16P2	4.2666	0.0677504	2.45028	-	Not Available	681174	670053	623123	678062	628060	648380	557239	555737	606395	577899	588992	629052	595165	576322	655312
neg_6095	4-Amino-2-methylenebutanoic acid	metab_14713	-	-	-	HMDB0030409	neg	-	-	-	-	Organic acids and derivatives	Carboxylic acids and derivatives	344.182	3M-H	C5H9NO2	4.2666	0.0695035	-2.49541	65370-67-4	Amino acids, peptides, and analogues	260492	287509	429416	311782	304649	298536	317929	310563	322501	312449	295943	286878	284100	321769	320781
neg_610	Hydralazine	metab_14719	-	-	C07040	HMDB0015400	neg	-	-	-	-	Organoheterocyclic compounds	Diazanaphthalenes	365.146	M-H, 2M+FA-H	C8H8N4	3.4007	0.042955	-7.46813	86-54-4	Benzodiazines	388605	381732	389671	422400	404517	384419	397704	398153	409963	408030	410899	422639	392246	415038	381735
neg_6101	7-Sulfocholic acid	metab_14721	-	-	-	HMDB0002421;LMST05020039	neg	-	-	-	-	Lipids and lipid-like molecules	Steroids and steroid derivatives	469.228	M-H2O-H	C24H40O8S	4.2587	0.0582523	3.97832	60320-05-0	Bile acids, alcohols and derivatives	69119.8	150420	393489	157220	146807	149681	221872	160584	462148	391499	202929	199151	203034	228068	214414
neg_6103	Ile-lle-OH	metab_14723	-	-	-	-	neg	-	-	-	-	-	-	351.155	M-H	C17H24N2O6	4.2587	0.0210282	-2.3502	-	-	353146	216945	1.2689e+06	1.1225e+06	313386	384258	790843	652888	1.0661e+06	1.07787e+06	698555	694407	718305	745940	720683
neg_6104	4-Hydroxycyclohexylcarboxylic acid	metab_14724	-	-	-	HMDB0001988	neg	-	-	-	-	Organic oxygen compounds	Organooxygen compounds	189.076	M+FA-H	C7H12O3	4.2587	0.0128178	-6.61689	17419-81-7	Alcohols and polyols	3.5654e+06	4.08391e+06	2.70676e+06	2.83195e+06	3.7164e+06	3.62241e+06	3.49871e+06	3.59343e+06	3.13639e+06	3.06491e+06	3.68449e+06	3.81157e+06	3.35053e+06	3.43725e+06	3.38829e+06
neg_6105	Convalloside	metab_14725	-	-	C19986	HMDB0034195	neg	-	-	-	-	Organic nitrogen compounds	Organonitrogen compounds	693.32	M-H2O-H	C35H52O15	4.2507	0.0119011	9.46354	13473-51-3	Amines	2.49113e+06	2.70309e+06	2.05462e+06	2.5313e+06	2.59386e+06	2.41365e+06	2.7183e+06	2.81118e+06	3.01549e+06	2.96499e+06	2.62306e+06	2.75449e+06	2.59582e+06	2.60236e+06	2.54618e+06
neg_6116	Gabazine	metab_14737	-	-	C13796	HMDB0252568	neg	-	-	-	-	Organoheterocyclic compounds	Diazines	332.124	M+FA-H	C15H17N3O3	4.2348	0.0184005	-2.44297	-	Pyridazines and derivatives	201640	202108	375739	248661	215155	236053	272761	246660	240267	265152	239184	235198	241157	249871	247669
neg_6118	Ethylmorphine	metab_14739	-	-	C07537	HMDB0015509;PW_C009776	neg	-	-	-	-	Alkaloids and derivatives	Morphinans	671.335	2M+FA-H	C19H23NO3	4.2268	0.0372721	2.24286	76-58-4	Not Available	488272	858191	860759	643387	781138	636765	1.40888e+06	1.41061e+06	2.33643e+06	1.65853e+06	1.13719e+06	1.3089e+06	1.07132e+06	1.11936e+06	1.03966e+06
neg_6119	Dide-o-methyl-4-o-alpha-D-glucopyranosylsimmondsin	metab_14740	-	-	-	HMDB0038329	neg	-	-	-	-	Organic oxygen compounds	Organooxygen compounds	490.157	M-H2O-H	C20H31NO14	4.2268	0.00425323	-0.037338	370068-00-1	Carbohydrates and carbohydrate conjugates	2.05539e+06	1.96297e+06	2.08622e+06	1.98078e+06	2.09724e+06	2.02922e+06	1.82315e+06	1.85214e+06	1.71781e+06	1.92945e+06	1.81353e+06	1.73778e+06	1.89057e+06	1.89651e+06	1.90654e+06
neg_612	Leucyl-Valine	metab_14741	-	-	-	HMDB0028942	neg	-	-	-	-	Organic acids and derivatives	Carboxylic acids and derivatives	229.155	M-H, 2M-H	C11H22N2O3	3.4087	0.0172094	-3.30407	-	Amino acids, peptides, and analogues	1.10376e+06	2.33488e+06	3.56892e+06	2.46453e+06	2.40314e+06	2.41262e+06	3.94018e+06	3.82026e+06	4.09153e+06	4.25025e+06	3.75247e+06	3.82301e+06	3.05852e+06	3.14723e+06	3.05228e+06
neg_6123	Deoxypyridinoline	metab_14745	-	-	-	HMDB0000569	neg	-	-	-	-	Organic acids and derivatives	Carboxylic acids and derivatives	411.187	M-H	C18H28N4O7	4.2188	0.0175738	-2.48879	83462-55-9	Amino acids, peptides, and analogues	325652	334916	756488	296281	306302	327521	320798	329733	394031	324290	296169	308173	374436	361898	371055
neg_6128	N-Valylphenylalanine	metab_14750	-	-	-	HMDB0255244;HMDB0029134	neg	-	-	-	-	Organic acids and derivatives	Carboxylic acids and derivatives	263.14	M-H	C14H20N2O3	4.2108	0.0574793	-2.26035	3918-92-1	Amino acids, peptides, and analogues	237777	277860	505868	300959	294844	296071	571081	461442	286942	332554	357374	433825	340310	379926	371791
neg_6129	3-Isopropylmalic acid	metab_14751	map01100;map01210;map01110;map01230;map00290	Metabolic pathways;2-Oxocarboxylic acid metabolism;Biosynthesis of secondary metabolites;Biosynthesis of amino acids;Valine, leucine and isoleucine biosynthesis	C04411	HMDB0012156	neg	-	-	Metabolism;Metabolism;Metabolism;Metabolism;Metabolism	Global and overview maps;Global and overview maps;Global and overview maps;Global and overview maps;Amino acid metabolism	Lipids and lipid-like molecules	Fatty Acyls	197.042	M+Na-2H	C7H12O5	4.2108	0.136452	-5.96214	126576-14-5	Fatty acids and conjugates	57424.6	52162.2	90584.2	47365.1	60014.9	54527.4	30251	28654	16868.3	27629.2	23979.6	31612.7	49928.9	41806.9	38408.3
neg_6138	Majonoside R2	metab_14761	-	-	-	HMDB0040418	neg	-	-	-	-	Lipids and lipid-like molecules	Prenol lipids	807.449	M+Na-2H	C41H70O14	4.187	0.0493556	-3.29508	81534-63-6	Terpene glycosides	1.31884e+06	1.03597e+06	820663	757346	1.32412e+06	1.69452e+06	117294	22794.8	13473.8	9086.13	76148.4	103171	553104	507066	552960
neg_6147	Isovalerylglutamic acid	metab_14771	-	-	-	HMDB0000726	neg	-	-	-	-	Organic acids and derivatives	Carboxylic acids and derivatives	230.103	M-H	C10H17NO5	4.1785	0.0297035	-3.08849	80154-63-8	Amino acids, peptides, and analogues	81550.8	82049.1	95835.9	91599.4	82671.8	80384.8	78366.5	77691.4	65786.1	73533.1	77032.4	74930.6	78741.5	83414.9	82162.1
neg_6151	Morroniside	metab_14776	-	-	C17000	HMDB0254897	neg	-	-	-	-	Organic oxygen compounds	Organooxygen compounds	451.146	M+FA-H	C17H26O11	4.1706	0.0133743	0.620974	25406-64-8	Carbohydrates and carbohydrate conjugates	1.73004e+06	1.71368e+06	1.79216e+06	1.84839e+06	1.81034e+06	1.74898e+06	1.23091e+06	1.09276e+06	1.39931e+06	1.43467e+06	1.24861e+06	1.16792e+06	1.54933e+06	1.51402e+06	1.51394e+06
neg_6166	LEUCOGENENOL	metab_14792	-	-	-	HMDB0254032	neg	-	-	-	-	Organoheterocyclic compounds	Oxazines	428.157	M+FA-H	C18H25NO8	4.1466	0.0749358	0.797796	-	1,3-oxazines	196523	191392	162361	125308	175934	158457	147401	154839	142337	177632	170094	179886	152877	152987	173679
neg_6170	Natamycin	metab_14797	-	-	C08073	HMDB0014964;HMDB0242755;MJDBOTE0001394	neg	-	-	-	-	Organic oxygen compounds	Organooxygen compounds	646.283	M-H2O-H	C33H47NO13	4.1386	0.15391	-5.98697	7681-93-8	Carbohydrates and carbohydrate conjugates	27959.1	23800.1	856099	43687.4	21487	25061.2	29343.5	53750	14160.6	25749.3	34590.8	37862.3	106392	78998.5	102195
neg_6171	Alkergot	metab_14798	-	-	-	HMDB0248148	neg	-	-	-	-	Alkaloids and derivatives	Ergoline and derivatives	628.293	M+K-2H	C33H45N5O5	4.1386	0.016816	3.98297	-	Lysergic acids and derivatives	1.54152e+06	1.80055e+06	1.96428e+06	1.8409e+06	1.8368e+06	1.70349e+06	1.85306e+06	1.68502e+06	2.11155e+06	2.08776e+06	1.72785e+06	1.7427e+06	1.82139e+06	1.81623e+06	1.87211e+06
neg_6187	Glycyl-Tryptophan	metab_14815	-	-	-	HMDB0028852	neg	-	-	-	-	Organic acids and derivatives	Carboxylic acids and derivatives	260.104	M-H	C13H15N3O3	4.1226	0.0157783	-2.10764	-	Amino acids, peptides, and analogues	197062	258083	207139	175499	243829	226150	309252	335632	286836	290880	292046	336493	259232	267522	263951
neg_6200	Cyclokievitone hydrate	metab_14831	-	-	-	HMDB0037750	neg	-	-	-	-	Phenylpropanoids and polyketides	Cinnamic acids and derivatives	393.093	M+Na-2H	C20H20O7	4.0986	0.0934473	-6.326	104363-15-7	Hydroxycinnamic acids and derivatives	19081.3	15450.2	107654	60087.1	21694.7	39657.8	18746.1	13425.5	17844.8	25456.4	16782.3	13353.1	32050.5	37452.7	31914.1
neg_6204	Tetraisopropylpyrophosphoric acid amide	metab_14835	-	-	-	HMDB0257971	neg	-	-	-	-	Organic acids and derivatives	Organic phosphoric acids and derivatives	689.287	2M-H	C12H29NO6P2	4.0899	0.0380522	1.00256	-	Phosphate esters	208336	238809	134871	247532	212242	212220	346302	335468	386059	377924	306078	308055	287846	271303	291578
neg_6207	Secologanin	metab_14838	map01100;map01110;map00901	Metabolic pathways;Biosynthesis of secondary metabolites;Indole alkaloid biosynthesis	C01852	LMPR0102070002;HMDB0304482	neg	-	-	Metabolism;Metabolism;Metabolism	Global and overview maps;Global and overview maps;Biosynthesis of other secondary metabolites	Lipids and lipid-like molecules	Prenol lipids	433.135	M+FA-H	C17H24O10	4.0899	0.00291665	0.301522	19351-63-4	Terpene glycosides	748199	772838	861954	813119	805031	779179	756139	755422	845637	791488	715062	734918	791412	788844	793449
neg_6212	2-Methoxy-estradiol-17b 3-glucuronide	metab_14844	-	-	C11131	HMDB0006765	neg	-	-	-	-	Lipids and lipid-like molecules	Steroids and steroid derivatives	523.215	M+FA-H	C25H34O9	4.0819	0.0392726	-8.30385	-	Steroidal glycosides	278098	416521	457614	325061	494116	397216	1.16937e+06	1.3351e+06	1.77626e+06	1.14159e+06	1.25573e+06	1.28819e+06	822652	779006	841320
neg_6217	2-Chloro-1-[(2S,3S,5S,10S,13S)-3-hydroxy-10,13-dimethyl-2-morpholino-2,3,4,5,6,7,8,9,11,12,14,15,16,17-tetradecahydro-1H-cyclopenta[a]phenanthren-17-yl]ethanone	metab_14849	-	-	-	HMDB0247839	neg	-	-	-	-	Lipids and lipid-like molecules	Steroids and steroid derivatives	474.219	M+K-2H	C25H40ClNO3	4.0739	0.00803487	2.62721	-	Pregnane steroids	119064	162499	263574	250923	180525	175887	335832	334687	596621	402850	287434	296306	291243	289699	286675
neg_6218	Quetiapine	metab_14850	-	-	C07397	HMDB0005021;PW_C002368	neg	-	-	-	-	Organoheterocyclic compounds	Benzothiazepines	428.167	M+FA-H	C21H25N3O2S	4.0739	0.0390077	5.09371	111974-69-7	Dibenzothiazepines	484591	574030	560446	376345	459051	482813	364227	437495	343053	324692	418762	391229	402564	430874	431213
neg_6219	VINBARBITAL	metab_14851	-	-	-	HMDB0259808	neg	-	-	-	-	Organoheterocyclic compounds	Diazines	269.114	M+FA-H	C11H16N2O3	4.0739	0.0187819	-2.47405	-	Pyrimidines and pyrimidine derivatives	208135	220230	199755	186551	219769	209719	196806	200001	180747	206380	204132	203198	197185	201098	204734
neg_6223	Aristospan	metab_14856	-	-	-	HMDB0248600	neg	-	-	-	-	Lipids and lipid-like molecules	Steroids and steroid derivatives	553.261	M+Na-2H	C30H41FO7	4.0659	0.0591667	5.6425	-	Pregnane steroids	358609	317504	468731	439221	347780	358317	399504	354343	773849	650994	343834	336833	413839	430583	464507
neg_6227	Glabrin D	metab_14860	-	-	-	HMDB0033613	neg	-	-	-	-	Organic acids and derivatives	Carboxylic acids and derivatives	760.325	M+Na-2H	C36H49N7O10	4.0579	0.0580506	-4.95839	-	Amino acids, peptides, and analogues	839209	883966	801894	903481	880779	862915	861395	839319	873155	785291	814101	834856	783866	856334	876454
neg_6230	Seryltryptophan	metab_14864	-	-	-	HMDB0029050	neg	-	-	-	-	Organic acids and derivatives	Carboxylic acids and derivatives	290.114	M-H	C14H17N3O4	4.0579	0.0594224	-2.1017	94421-70-2	Amino acids, peptides, and analogues	65661.7	110896	138622	104084	105788	105486	287661	296449	219720	202661	243027	276105	164629	168024	183799
neg_6231	L-quinate	metab_14865	map01100;map00400	Metabolic pathways;Phenylalanine, tyrosine and tryptophan biosynthesis	C00296	HMDB0304404	neg	-	-	Metabolism;Metabolism	Global and overview maps;Amino acid metabolism	Not Available	Not Available	190.05	M-H	C7H11O6-	4.0579	0.0309702	8.47649	77-95-2	Not Available	274774	297695	205989	209488	301823	286747	374714	386587	166159	231211	399016	438960	296455	281950	298588
neg_624	Carboxyfentanyl	metab_14874	-	-	-	HMDB0249661	neg	-	-	-	-	Organoheterocyclic compounds	Piperidines	417.162	M+Cl, M+K-2H	C23H28N2O3	3.4727	0.0318193	8.38904	-	Fentanyls	364131	380039	343519	372957	366029	346693	312058	288035	318977	354096	320150	314949	340342	351720	362716
neg_6254	Chapso	metab_14890	-	-	-	HMDB0249883	neg	-	-	-	-	Lipids and lipid-like molecules	Steroids and steroid derivatives	667.34	M+K-2H	C32H58N2O8S	4.0259	0.0205357	-0.25895	-	Bile acids, alcohols and derivatives	645345	975789	1.45566e+06	1.21961e+06	1.07475e+06	962408	1.61412e+06	1.67563e+06	2.48449e+06	2.17478e+06	1.51327e+06	1.53025e+06	1.38307e+06	1.38721e+06	1.43487e+06
neg_6268	Decarbamoylsaxitoxin	metab_14905	-	-	C20021	HMDB0038319	neg	-	-	-	-	Phenylpropanoids and polyketides	Saxitoxins, gonyautoxins, and derivatives	557.256	2M+FA-H	C9H16N6O3	4.0099	0.0762114	2.6931	58911-04-9	Not Available	175302	170341	306816	297492	183786	202553	348725	320459	492478	392061	315894	272663	313668	285587	270101
neg_627	2-[[(2S)-1-[(2S)-2-[[(2S)-1-[(2S)-2-Amino-3-(4-hydroxyphenyl)propanoyl]pyrrolidin-2-yl]methylamino]-3-phenylpropanoyl]pyrrolidine-2-carbonyl]amino]acetic acid	metab_14907	-	-	-	HMDB0250373	neg	-	-	-	-	Organic acids and derivatives	Carboxylic acids and derivatives	600.262	M+Na-2H, M+Cl	C30H39N5O6	3.4887	0.0202862	4.89259	-	Amino acids, peptides, and analogues	2.56331e+06	2.60519e+06	2.66959e+06	2.81541e+06	2.6401e+06	2.60739e+06	2.48977e+06	2.49479e+06	2.86907e+06	2.63971e+06	2.44498e+06	2.58299e+06	2.59897e+06	2.64581e+06	2.54072e+06
neg_6271	Protoporphyrinogen IX	metab_14909	map01100;map01110;map00860;map01240	Metabolic pathways;Biosynthesis of secondary metabolites;Porphyrin metabolism;Biosynthesis of cofactors	C01079	HMDB0001097;PW_C000863	neg	-	-	Metabolism;Metabolism;Metabolism;Metabolism	Global and overview maps;Global and overview maps;Metabolism of cofactors and vitamins;Global and overview maps	Organoheterocyclic compounds	Tetrapyrroles and derivatives	589.282	M+Na-2H	C34H40N4O4	4.002	0.0689756	4.77748	7412-77-3	Porphyrins	139270	306226	108610	148437	189463	155179	218592	269574	159428	157308	220525	224372	189390	191208	168489
neg_6279	Latrunculin B	metab_14917	-	-	C19904	HMDB0253990	neg	-	-	-	-	Phenylpropanoids and polyketides	Macrolides and analogues	789.34	2M-H	C20H29NO5S	3.9861	0.061305	-6.97643	76343-94-7	Not Available	1.22122e+06	833794	2.04427e+06	1.31504e+06	984120	1.24166e+06	311705	240487	312765	363455	291558	273315	872613	792607	890781
neg_6285	Arabinosylhypoxanthine	metab_14924	-	-	-	HMDB0003040	neg	-	-	-	-	Nucleosides, nucleotides, and analogues	Purine nucleosides	581.158	2M+FA-H	C10H12N4O5	3.9783	0.0351013	-3.98369	7013-16-3	Not Available	1.15977e+06	1.422e+06	1.93013e+06	1.72104e+06	1.47912e+06	1.41714e+06	2.98851e+06	2.91357e+06	3.56191e+06	3.02062e+06	2.95781e+06	2.92058e+06	2.22967e+06	2.12478e+06	2.27625e+06
neg_6290	10,11-Dihydro-12R-hydroxy-leukotriene E4	metab_14930	-	-	-	HMDB0012501;LMFA03020042	neg	-	-	-	-	Lipids and lipid-like molecules	Fatty Acyls	438.235	M-H2O-H	C23H39NO6S	3.9703	0.0568057	5.92344	-	Eicosanoids	73859.9	40236.4	227131	77812.2	40343.1	57052.1	33592.9	45637	72450.4	56246.4	30567.8	50208.6	79284	70756.7	75186.1
neg_6292	Baikiain	metab_14932	-	-	-	HMDB0302856	neg	-	-	-	-	Organic acids and derivatives	Carboxylic acids and derivatives	253.119	2M-H	C6H9NO2	3.9703	0.0669588	-2.59859	-	Amino acids, peptides, and analogues	54330.3	94500.2	110919	65410.3	88302.4	80510.8	49925.4	40282	97558.5	90910.5	55881.1	49601.9	66826.8	70463.1	76277
neg_6308	Threonylleucine	metab_14950	-	-	-	HMDB0029065	neg	-	-	-	-	Organic acids and derivatives	Carboxylic acids and derivatives	231.134	M-H	C10H20N2O4	3.9462	0.0441159	-3.26085	50299-12-2	Amino acids, peptides, and analogues	63965.7	67740.1	75347.8	76704.6	67890	68755.7	72409.6	69509.5	67685.1	67535.2	66576.5	76394.2	69206.8	70015.7	64470.6
neg_6309	Alanylisoleucine	metab_14951	-	-	-	HMDB0028690	neg	-	-	-	-	Organic acids and derivatives	Carboxylic acids and derivatives	183.113	M-H2O-H	C9H18N2O3	3.9462	0.020238	-5.01696	29727-65-9	Amino acids, peptides, and analogues	447323	438842	402551	416525	460789	446461	423307	423294	387268	404020	403311	416784	427292	422717	410815
neg_6310	Fosteabine	metab_14953	-	-	C21596	HMDB0252470	neg	-	-	-	-	Nucleosides, nucleotides, and analogues	Pyrimidine nucleotides	596.303	M+Na-2H	C27H50N3O8P	3.9383	0.0333895	-9.68056	73532-83-9	Pyrimidine ribonucleotides	67740.9	176650	321453	100775	149741	104943	383247	412080	634695	395591	338142	366449	272371	290021	275950
neg_6316	(3beta,17alpha,23R)-17,23-Epoxy-3,29-dihydroxy-27-norlanost-8-ene-15,24-dione	metab_14959	-	-	-	HMDB0035112	neg	-	-	-	-	Lipids and lipid-like molecules	Prenol lipids	509.271	M+K-2H	C29H44O5	3.9301	0.0253881	8.01788	-	Triterpenoids	1.0322e+06	116961	3.47417e+06	1.1323e+06	279893	683479	29001.8	27521.7	6592.65	26525.5	5837.64	8707.62	636336	605648	615105
neg_6322	Xanthurenic Acid	metab_14966	map00380	Tryptophan metabolism	C02470	PW_C000703;HMDB0000881;MJDBOTE0001103	neg	-	-	Metabolism	Amino acid metabolism	Organoheterocyclic compounds	Quinolines and derivatives	204.029	M-H	C10H7NO4	3.9301	0.0213621	-4.58806	59-00-7	Quinoline carboxylic acids	89492.5	213513	34414.5	98555.6	139754	107204	134552	196862	308481	258141	139817	157763	157509	151743	151903
neg_6323	Ketoleucine	metab_14967	map01100;map01110;map00280;map00290;map01210;map01230	Metabolic pathways;Biosynthesis of secondary metabolites;Valine, leucine and isoleucine degradation;Valine, leucine and isoleucine biosynthesis;2-Oxocarboxylic acid metabolism;Biosynthesis of amino acids	C00233	PW_C000547;HMDB0000695	neg	Organic acids	Carboxylic acids	Metabolism;Metabolism;Metabolism;Metabolism;Metabolism;Metabolism	Global and overview maps;Global and overview maps;Amino acid metabolism;Amino acid metabolism;Global and overview maps;Global and overview maps	Organic acids and derivatives	Keto acids and derivatives	129.055	M-H	C6H10O3	3.9301	0.00825789	-9.0963	816-66-0	Short-chain keto acids and derivatives	1.29821e+07	1.24946e+07	1.48075e+07	1.55666e+07	1.23007e+07	1.28482e+07	1.63564e+07	1.55373e+07	1.00525e+07	1.04985e+07	1.4055e+07	1.45884e+07	1.37004e+07	1.39153e+07	1.38748e+07
neg_6329	Isoleucyl-Tyrosine	metab_14973	-	-	-	HMDB0028919	neg	-	-	-	-	Organic acids and derivatives	Carboxylic acids and derivatives	293.15	M-H	C15H22N2O4	3.9222	0.0254473	-2.08673	-	Amino acids, peptides, and analogues	72524	148461	124437	117579	140402	114831	315628	282790	213054	208763	248539	250178	186957	181471	177748
neg_634	Histidylphenylalanine	metab_14985	-	-	-	HMDB0028892;HMDB0028997	neg	-	-	-	-	Organic acids and derivatives	Carboxylic acids and derivatives	283.119	M-H2O-H, M+Na-2H	C15H18N4O3	3.5047	0.0412989	-1.82392	16874-81-0;33367-37-2	Amino acids, peptides, and analogues	136187	174803	70581.9	100606	173019	142928	159518	185997	155447	234146	164299	175096	154541	152485	164617
neg_6348	Tyr-Gly-Gly-Trp-Leu	metab_14994	-	-	-	HMDB0259342	neg	-	-	-	-	Organic acids and derivatives	Carboxylic acids and derivatives	615.261	M+Na-2H	C30H38N6O7	3.8903	0.032462	9.61071	-	Amino acids, peptides, and analogues	122583	99056.6	284357	142377	124810	169115	108806	64467.5	38673.6	68627.3	131944	73872.7	124859	117815	124523
neg_6353	Ac-Pro-Gly-Pro-OH	metab_15000	-	-	-	HMDB0245745	neg	-	-	-	-	Organic acids and derivatives	Carboxylic acids and derivatives	356.145	M+FA-H	C14H21N3O5	3.8823	0.0128415	-2.76775	-	Amino acids, peptides, and analogues	1.15851e+06	1.27102e+06	1.33908e+06	1.252e+06	1.25991e+06	1.21008e+06	1.52505e+06	1.531e+06	1.82123e+06	1.62473e+06	1.4404e+06	1.39024e+06	1.38768e+06	1.40315e+06	1.36765e+06
neg_6354	N-[(3s)-2-Oxotetrahydrofuran-3-Yl]butanamide	metab_15001	-	-	-	HMDB0247190	neg	-	-	-	-	Organic acids and derivatives	Carboxylic acids and derivatives	216.087	M+FA-H	C8H13NO3	3.8823	0.0208555	-4.91594	-	Amino acids, peptides, and analogues	146794	147159	149830	154896	142827	140410	144234	148300	147138	148278	147411	145254	149977	143906	147737
neg_6364	8-Oxononanoylcarnitine	metab_15012	-	-	-	HMDB0241786	neg	-	-	-	-	Lipids and lipid-like molecules	Fatty Acyls	352.151	M+K-2H	C16H29NO5	3.8664	0.0290996	-8.23414	-	Fatty acid esters	19892.1	101425	20147.9	24266.3	37900.6	27755.3	280675	307865	159726	101440	264085	272951	120235	127439	123734
neg_6372	Prolylphenylalanine	metab_15021	-	-	-	HMDB0011179	neg	-	-	-	-	Organic acids and derivatives	Carboxylic acids and derivatives	261.124	M-H	C14H18N2O3	3.8504	0.0171236	-1.73406	13589-02-1	Amino acids, peptides, and analogues	327653	909473	531619	714822	685474	577919	1.51205e+06	1.50595e+06	1.59051e+06	1.59655e+06	1.39576e+06	1.38742e+06	1.05527e+06	1.02376e+06	1.05418e+06
neg_6382	Tetraazacyclododecanetetraacetic acid	metab_15032	-	-	-	HMDB0257787	neg	-	-	-	-	Organic acids and derivatives	Carboxylic acids and derivatives	385.172	M-H2O-H	C16H28N4O8	3.8337	0.0142806	-2.41159	-	Tetracarboxylic acids and derivatives	363591	395720	356155	358166	386662	360131	385951	369474	401577	401856	376675	363890	391763	384321	395235
neg_639	Voxtalisib	metab_15040	-	-	-	HMDB0259876;HMDB0259934	neg	-	-	-	-	Organoheterocyclic compounds	Pyridines and derivatives	251.103	M-H2O-H, M-H	C13H14N6O	3.5534	0.0115398	-7.43952	-	Pyrazolylpyridines	451711	651029	940470	705560	702331	729431	1.21258e+06	1.11708e+06	1.03359e+06	1.08395e+06	1.05204e+06	1.10341e+06	869853	889352	884615
neg_6393	6-Keto-prostaglandin F1a	metab_15044	map00590;map01100	Arachidonic acid metabolism;Metabolic pathways	C05961	PW_C001726;HMDB0002886	neg	-	-	Metabolism;Metabolism	Lipid metabolism;Global and overview maps	Lipids and lipid-like molecules	Fatty Acyls	391.208	M+Na-2H	C20H34O6	3.8178	0.0145573	-6.7965	58962-34-8	Eicosanoids	202648	245585	236351	196624	222297	232980	244366	247578	194645	224283	263808	233997	233804	236271	240616
neg_6394	Histidylarginine	metab_15045	-	-	-	HMDB0028879	neg	-	-	-	-	Organic acids and derivatives	Carboxylic acids and derivatives	332.146	M+Na-2H	C12H21N7O3	3.8178	0.0612403	0.889612	77369-21-2	Amino acids, peptides, and analogues	163099	187887	184944	167484	170119	165206	159633	150297	158888	150816	164026	159033	166693	148963	165123
neg_6398	Dioncophylline C	metab_15049	-	-	C12337	HMDB0251431	neg	-	-	-	-	Organoheterocyclic compounds	Isoquinolines and derivatives	398.156	M+Cl	C23H25NO3	3.8098	0.0489588	7.71785	-	Naphthylisoquinolines	419153	500901	381724	344509	485484	463099	368861	388518	351309	359000	444473	414614	395230	416262	377502
neg_6405	Esmolol	metab_15058	-	-	C06980	PW_C008734;HMDB0014333	neg	-	-	-	-	Benzenoids	Phenol ethers	316.151	M+Na-2H	C16H25NO4	3.8017	0.0153053	-8.38468	103598-03-4	Not Available	702986	900981	852586	1.01036e+06	855851	805705	1.54007e+06	1.48953e+06	1.47268e+06	1.27951e+06	1.37986e+06	1.41421e+06	1.17375e+06	1.15127e+06	1.1389e+06
neg_6417	Dihydroergocryptine	metab_15071	-	-	-	HMDB0251310	neg	-	-	-	-	Lipids and lipid-like molecules	Steroids and steroid derivatives	614.277	M+K-2H	C32H43N5O5	3.7778	0.0461541	2.75095	-	Steroid lactones	563493	542375	860791	533019	589282	630204	539550	502296	575115	519455	551732	459366	582751	618205	564824
neg_6431	N-Acetyl-D-tryptophan	metab_15087	-	-	C03137	HMDB0255052	neg	-	-	-	-	Organic acids and derivatives	Carboxylic acids and derivatives	291.098	M+FA-H	C13H14N2O3	3.7698	0.00561306	-2.62907	2280-01-05	Amino acids, peptides, and analogues	2.84462e+06	2.93357e+06	2.94446e+06	2.97645e+06	2.91842e+06	2.88857e+06	2.75508e+06	2.83808e+06	3.04885e+06	2.96205e+06	2.72052e+06	2.70861e+06	2.93441e+06	2.90954e+06	2.90355e+06
neg_6438	Dibenzo-18-crown-6	metab_15094	-	-	C14289	HMDB0251162	neg	-	-	-	-	Organic oxygen compounds	Organooxygen compounds	381.13	M+Na-2H	C20H24O6	3.7618	0.0453783	-5.73931	14187-32-7	Ethers	104862	81437.5	362424	286887	99711	129161	336748	256681	401020	362826	289065	271292	256110	249761	234339
neg_6441	6H,8H-3,4-Dihydropyrimido(4,5-c)(1,2)oxazin-7-one	metab_15098	-	-	-	HMDB0244492	neg	-	-	-	-	Organoheterocyclic compounds	Diazines	134.036	M-H2O-H	C6H7N3O2	3.7618	0.127963	1.20877	-	Pyrimidines and pyrimidine derivatives	8303.37	11912.1	9064.23	9048.49	12094.7	10460.9	16145.9	19210.4	42100	37888.6	17792.1	17533.5	19597.1	16499.9	15354.9
neg_6445	Apramycin	metab_15102	-	-	C01555	HMDB0248529	neg	-	-	-	-	Organic oxygen compounds	Organooxygen compounds	560.255	M+Na-2H	C21H41N5O11	3.7538	0.0492742	0.930319	37321-09-8	Carbohydrates and carbohydrate conjugates	283450	308740	256976	304836	280478	258561	360972	413030	361650	408436	380327	351251	348317	326169	316579
neg_6448	6-(3-carboxy-4-hydroxyphenoxy)-3,4,5-trihydroxyoxane-2-carboxylic acid	metab_15105	-	-	-	HMDB0134109	neg	-	-	-	-	Organic oxygen compounds	Organooxygen compounds	351.032	M+Na-2H	C13H14O10	3.7538	0.00231453	-4.88841	-	Carbohydrates and carbohydrate conjugates	3.69916e+06	4.49055e+06	5.48198e+06	4.91307e+06	4.24227e+06	4.01951e+06	7.1101e+06	6.47975e+06	9.2367e+06	7.98908e+06	7.10031e+06	6.84031e+06	5.8358e+06	5.85988e+06	5.83715e+06
neg_6449	Salicylamide glucuronide	metab_15106	-	-	-	HMDB0257458	neg	-	-	-	-	Organic oxygen compounds	Organooxygen compounds	294.061	M-H2O-H	C13H15NO8	3.7538	0.0151272	-1.90788	-	Carbohydrates and carbohydrate conjugates	318467	303463	354464	315541	276788	329879	373378	462823	349810	306339	416889	435656	348930	351648	341497
neg_645	6-Fluoro-1-methyl-1,4-dihydro-7-(1-piperazinyl)-4-oxoquinoline-3-carboxylic acid	metab_15107	-	-	-	HMDB0251037	neg	-	-	-	-	Organoheterocyclic compounds	Quinolines and derivatives	655.231	M-H, 2M+FA-H	C15H16FN3O3	1.8148	0.0427336	-3.51763	-	Quinoline carboxylic acids	1.39291e+06	1.4086e+06	1.35569e+06	1.28754e+06	1.48182e+06	1.43287e+06	1.06134e+06	1.06109e+06	1.08026e+06	1.188e+06	1.17572e+06	1.10106e+06	1.13302e+06	1.21362e+06	1.22719e+06
neg_6463	MERGL	metab_15122	-	-	-	HMDB0254468	neg	-	-	-	-	Organic acids and derivatives	Carboxylic acids and derivatives	920.409	M+Na-2H	C41H61N11O10S	3.7379	0.119355	2.4806	-	Amino acids, peptides, and analogues	257358	374413	507810	486503	387401	436854	914685	936153	1.30844e+06	980309	772868	806781	696855	579906	732820
neg_6469	Uracil analogue	metab_15128	-	-	-	HMDB0259710	neg	-	-	-	-	Nucleosides, nucleotides, and analogues	Nucleoside and nucleotide analogues	251.103	M-H	C12H16N2O4	3.7379	0.0618811	-2.67114	-	Cyclopentyl nucleosides	201729	218322	202357	191859	213498	214310	195499	203063	188000	198586	185887	194973	204930	186896	210729
neg_6484	5-Ethynyl-2'-deoxyuridine	metab_15145	-	-	-	HMDB0246787	neg	-	-	-	-	Nucleosides, nucleotides, and analogues	Pyrimidine nucleosides	251.067	M-H	C11H12N2O5	3.7219	0.035999	-2.51781	-	Pyrimidine 2''-deoxyribonucleosides	90511.4	93974.8	86483	104172	80733.7	83460.6	86719.2	79997.4	110307	102103	84929	83303.9	96651.1	90051	94578.1
neg_6499	Pentanochlor	metab_15161	-	-	C18882	HMDB0256277	neg	-	-	-	-	Benzenoids	Benzene and substituted derivatives	716.322	3M-H	C13H18ClNO	3.6979	0.01703	8.55729	2307-68-8	Halobenzenes	892199	616850	384953	771641	672602	795531	2.71163e+06	5.38454e+06	3.01277e+06	515110	2.35412e+06	3.78159e+06	1.71935e+06	1.66305e+06	1.70225e+06
neg_65	Cerebroside B	metab_15162	-	-	-	HMDB0035990;LMSP05010133	neg	-	-	-	-	Lipids and lipid-like molecules	Prenol lipids	726.55	M-H, M+FA-H, M+Cl	C41H77NO9	7.2405	0.0941457	-3.55998	88642-46-0	Triterpenoids	444179	566174	166971	285148	304504	317346	230077	276747	242900	112187	292533	263528	314845	264043	309322
neg_6501	3beta-Hydroxy-17-(1H-imidazol-1-yl)androsta-5,16-diene	metab_15165	-	-	-	HMDB0249948	neg	-	-	-	-	Lipids and lipid-like molecules	Steroids and steroid derivatives	375.187	M+K-2H	C22H30N2O	3.6979	0.00866972	8.62244	-	Androstane steroids	74965.5	157795	93694.3	103866	146721	115466	320039	353040	422700	276521	269879	281762	198143	201602	200077
neg_6503	5-Fluoro-8-hydroxy-2-(dipropylamino)tetralin	metab_15167	-	-	C11698	HMDB0246788	neg	-	-	-	-	Benzenoids	Tetralins	302.135	M+K-2H	C16H24FNO	3.6979	0.0122904	8.24826	-	Not Available	1.66936e+06	1.9432e+06	1.90842e+06	1.9395e+06	1.91462e+06	1.81996e+06	1.92162e+06	1.76419e+06	2.01448e+06	2.06635e+06	1.77548e+06	1.72369e+06	1.86626e+06	1.87107e+06	1.90851e+06
neg_651	Cotinine	metab_15174	-	-	-	HMDB0001046;PW_C000824;MJDBOTE0001185	neg	-	-	-	-	Organoheterocyclic compounds	Pyridines and derivatives	221.092	M+Cl, M+FA-H	C10H12N2O	3.6179	0.0185032	-4.74997	486-56-6	Pyrrolidinylpyridines	1.65611e+06	2.20936e+06	2.5845e+06	2.28045e+06	2.26983e+06	2.29548e+06	2.56226e+06	2.4464e+06	2.60963e+06	2.71934e+06	2.40361e+06	2.39912e+06	2.36002e+06	2.34145e+06	2.42515e+06
neg_6510	Glycerol 3-hydroxybutyrate	metab_15175	-	-	-	HMDB0252839	neg	-	-	-	-	Lipids and lipid-like molecules	Glycerolipids	415.182	2M+Hac-H	C7H14O5	3.6899	0.010246	0.949163	-	Monoradylglycerols	148713	201785	187320	162343	188794	160689	166870	149850	144372	144363	152422	130146	161778	165113	163196
neg_653	6''-Acetylliquiritin	metab_15196	-	-	-	HMDB0041385	neg	-	-	-	-	Phenylpropanoids and polyketides	Flavonoids	481.112	M-H, M+Na-2H	C23H24O10	1.8148	0.0202384	0.29486	166531-17-5	Flavonoid glycosides	1.99526e+06	1.76135e+06	3.93761e+06	3.94012e+06	1.95397e+06	2.23612e+06	6.41591e+06	5.82327e+06	7.39856e+06	7.52937e+06	5.78016e+06	4.90521e+06	4.27568e+06	4.28687e+06	4.43281e+06
neg_6530	7-Hydroxyflumequine	metab_15197	-	-	-	HMDB0247260	neg	-	-	-	-	Organoheterocyclic compounds	Quinolines and derivatives	322.071	M+FA-H	C14H12FNO4	3.6577	0.0147278	-9.71248	-	Quinoline carboxylic acids	165012	174620	66020.9	145331	177998	158585	172853	182110	171365	162636	172830	181345	164618	164811	160552
neg_6531	PGP(i-13:0/18:3(9,11,15)-OH(13))	metab_15198	-	-	-	HMDB0274979	neg	-	-	-	-	Not Available	Not Available	835.357	M+K-2H	C37H68O14P2	3.6497	0.00396711	0.178017	-	Not Available	3.11022e+06	3.2259e+06	2.91521e+06	3.2388e+06	3.24471e+06	3.19195e+06	3.05161e+06	2.86943e+06	3.04283e+06	2.94346e+06	3.07697e+06	2.88479e+06	3.13183e+06	3.10711e+06	3.11847e+06
neg_6533	7-(Tert-Butyl)-3-(2,5-difluorophenyl)-6-((1-methyl-1H-1,2,4-triazol-5-yl)methoxy)-[1,2,4]triazolo[4,3-b]pyridazine	metab_15200	-	-	-	HMDB0245735	neg	-	-	-	-	Organoheterocyclic compounds	Azoles	380.145	M-H2O-H	C19H19F2N7O	3.6497	0.0675312	2.9617	-	Triazoles	77262.1	85644.1	188877	156546	74283.2	77804.2	169963	133256	175630	172306	145853	142023	117781	134783	125550
neg_6534	Imetit	metab_15201	-	-	C17931	HMDB0253410	neg	-	-	-	-	Organoheterocyclic compounds	Azoles	339.119	2M-H	C6H10N4S	3.6497	0.0629371	2.83666	102203-18-9	Imidazoles	34599.3	19522.6	146686	106352	36969.9	40970	90783.8	66577.8	123315	117689	88698.1	80257.8	86037.8	77170.4	77423.1
neg_6536	Leucyl-Cysteine	metab_15203	-	-	-	HMDB0028926	neg	-	-	-	-	Organic acids and derivatives	Carboxylic acids and derivatives	215.085	M-H2O-H	C9H18N2O3S	3.6497	0.0348406	-3.21935	-	Amino acids, peptides, and analogues	160305	185562	93711.2	145480	173665	161369	195187	205279	191847	173731	192508	190885	169121	177350	181098
neg_6540	N5-Acetyl-N2-gamma-L-glutamyl-L-ornithine	metab_15208	-	-	-	HMDB0039423	neg	-	-	-	-	Organic acids and derivatives	Carboxylic acids and derivatives	284.125	M-H2O-H	C12H21N3O6	3.6417	0.00691217	-2.2266	102148-92-5	Amino acids, peptides, and analogues	3.52786e+06	3.6326e+06	3.56861e+06	3.66182e+06	3.55434e+06	3.5798e+06	3.45228e+06	3.46602e+06	3.5504e+06	3.50567e+06	3.46626e+06	3.47742e+06	3.59165e+06	3.54852e+06	3.59102e+06
neg_6549	2,5-Dimethoxy-4-propylthiophenethylamine	metab_15217	-	-	-	HMDB0245756	neg	-	-	-	-	Benzenoids	Benzene and substituted derivatives	290.099	M+Cl	C13H21NO2S	3.6337	0.0327571	0.0352762	-	Methoxybenzenes	1.32115e+06	1.2329e+06	1.18738e+06	1.27871e+06	1.32556e+06	1.32957e+06	1.22017e+06	1.18596e+06	1.20709e+06	1.22026e+06	1.18453e+06	1.24024e+06	1.21204e+06	1.22652e+06	1.28864e+06
neg_655	N-(3-acetamidopropyl)pyrrolidin-2-one	metab_15218	-	-	-	HMDB0061384	neg	-	-	-	-	Organoheterocyclic compounds	Pyrrolidines	183.113	M-H, M+FA-H	C9H16N2O2	3.6337	0.0307025	-5.49682	106692-36-8	N-alkylpyrrolidines	1.55533e+06	1.59582e+06	1.5274e+06	1.50325e+06	1.58598e+06	1.55643e+06	1.56729e+06	1.54898e+06	1.55449e+06	1.54663e+06	1.53045e+06	1.51015e+06	1.54296e+06	1.49225e+06	1.58677e+06
neg_6552	3-Sulfobenzoic acid	metab_15221	-	-	-	HMDB0245984	neg	-	-	-	-	Benzenoids	Benzene and substituted derivatives	200.985	M-H	C7H6O5S	3.6337	0.0424279	-4.6648	-	Benzenesulfonic acids and derivatives	326596	272807	232050	259586	295561	296026	204659	202544	240301	291007	228963	217082	247607	242810	263195
neg_6553	Bismahanine	metab_15222	-	-	-	HMDB0040773	neg	-	-	-	-	Organoheterocyclic compounds	Indoles and derivatives	729.303	M+K-2H	C46H48N2O4	3.6259	0.0267334	-9.66099	155519-87-2	Carbazoles	3.01007e+06	3.10706e+06	2.96895e+06	3.15493e+06	3.06335e+06	3.09736e+06	3.03207e+06	2.97389e+06	3.32483e+06	3.00708e+06	3.02391e+06	2.97605e+06	2.97228e+06	3.06876e+06	3.13488e+06
neg_6562	Cassythicine	metab_15232	-	-	C09389	HMDB0033354	neg	-	-	-	-	Alkaloids and derivatives	Aporphines	709.277	2M+Hac-H	C19H19NO4	3.6179	0.00537095	0.0777727	5890-28-8	Not Available	2.11114e+06	2.11621e+06	1.65802e+06	1.9683e+06	2.03103e+06	2.03966e+06	1.82028e+06	1.81194e+06	1.66882e+06	1.59606e+06	1.79594e+06	1.77624e+06	1.93538e+06	1.91805e+06	1.91697e+06
neg_6565	Aspartyl-Threonine	metab_15235	-	-	-	HMDB0028763	neg	-	-	-	-	Organic acids and derivatives	Carboxylic acids and derivatives	279.084	M+FA-H	C8H14N2O6	3.6179	0.0465959	3.02295	-	Amino acids, peptides, and analogues	161012	166024	126271	120799	166542	172249	88972.7	106037	83426.1	81651.6	103347	107998	121800	111776	120724
neg_6566	(2E)-Decenoyl-ACP	metab_15236	-	-	C03969	HMDB0062225	neg	-	-	-	-	Organic acids and derivatives	Carboxylic acids and derivatives	257.15	2M-H	C6H11NO2	3.6179	0.0150178	-2.36868	52-52-8	Amino acids, peptides, and analogues	91438.9	110480	109336	101494	103945	94333.4	179820	197866	232302	189400	182345	177229	140627	140287	144130
neg_6573	D-1-[(3-Carboxypropyl)amino]-1-deoxyfructose	metab_15244	-	-	-	HMDB0038663	neg	-	-	-	-	Organic acids and derivatives	Carboxylic acids and derivatives	246.098	M-H2O-H	C10H19NO7	3.6099	0.0300231	-2.26532	10003-63-1	Amino acids, peptides, and analogues	58930.3	38295.4	45339.1	55508.6	59913.9	88491	42894	15349.8	41567	96767.8	38598.6	30166.9	49407.5	48325.4	46547.8
neg_6583	Caramboxin	metab_15255	-	-	-	-	neg	-	-	-	-	-	-	254.066	M-H	C11H13NO6	3.6019	0.00697275	-2.29122	-	-	117989	114829	110675	96042.8	118610	123231	113130	108742	85857.2	103677	110417	98411.5	105980	104516	105167
neg_6587	Ciprofloxacin	metab_15259	map02010	ABC transporters	C05349	HMDB0014677	neg	-	-	Environmental Information Processing	Membrane transport	Organoheterocyclic compounds	Quinolines and derivatives	992.394	3M-H	C17H18FN3O3	3.5854	0.0338269	1.32945	85721-33-1	Quinoline carboxylic acids	3.2082e+06	3.17635e+06	3.53234e+06	3.73531e+06	3.23433e+06	3.42842e+06	3.31641e+06	3.51742e+06	3.85692e+06	3.61511e+06	3.51785e+06	3.28788e+06	3.31262e+06	3.36797e+06	3.53394e+06
neg_6590	3-deoxy-D-manno-octulosonate	metab_15263	map01100;map01250	Metabolic pathways;Biosynthesis of nucleotide sugars	C01187	HMDB0304125	neg	Carbohydrates	Monosaccharides	Metabolism;Metabolism	Global and overview maps;Global and overview maps	Organic oxygen compounds	Organooxygen compounds	219.05	M-H2O-H	C8H14O8	3.5854	0.0619522	-3.33594	10149-14-1	Carbohydrates and carbohydrate conjugates	46027.8	25353.7	87794.2	117474	40952.1	55511.8	48388.4	12033.6	128328	111111	48501.8	37646.4	63324.1	61875.6	69448.1
neg_6592	Thiamine	metab_15265	map01100;map00730;map04122;map02010;map01240	Metabolic pathways;Thiamine metabolism;Sulfur relay system;ABC transporters;Biosynthesis of cofactors	C00378	PW_C000158;HMDB0303167;HMDB0000235;HMDB0302835;MJDBOTE0000825	neg	Vitamins and cofactors	Vitamins	Metabolism;Metabolism;Genetic Information Processing;Environmental Information Processing;Metabolism	Global and overview maps;Metabolism of cofactors and vitamins;Folding, sorting and degradation;Membrane transport;Global and overview maps	Organoheterocyclic compounds	Diazines	575.22	2M+FA-H	C12H17N4OS+	3.5774	0.0182667	-4.98315	59-43-8;70-16-6	Pyrimidines and pyrimidine derivatives	560628	604293	589674	549837	601271	601528	612289	634095	586735	610089	605416	584777	577565	596624	595813
neg_6595	Lomefloxacin	metab_15268	-	-	C07078	HMDB0015113	neg	-	-	-	-	Organoheterocyclic compounds	Lactams	332.125	M-H2O-H	C17H19F2N3O3	3.5774	0.0458633	8.96406	98079-51-7	Beta lactams	92810	155940	300460	201498	171577	175160	352381	316104	304464	311901	296547	309913	245499	258413	235873
neg_6597	Diethylaminoethyl-dextran	metab_15270	-	-	-	HMDB0251242	neg	-	-	-	-	Lipids and lipid-like molecules	Fatty Acyls	648.272	M+FA-H	C24H45NO16	3.5694	0.045466	-0.831906	-	Fatty acyl glycosides	494605	733992	472608	376930	654115	624025	687890	677273	1.05619e+06	734455	652150	656738	655634	598691	631479
neg_6614	Gamma-L-Glutamyl-gamma-L-glutamyl-L-methionine	metab_15290	-	-	-	HMDB0038674	neg	-	-	-	-	Organic acids and derivatives	Carboxylic acids and derivatives	388.118	M-H2O-H	C15H25N3O8S	3.5534	0.0893626	-2.16214	41515-84-8	Amino acids, peptides, and analogues	95463.5	240264	68947.5	49303.3	149604	143406	127978	90303.2	32050.3	23695.9	126240	106625	100483	96301	114013
neg_6617	(2S,4R,6S)-2-[2-(4-hydroxy-3-methoxyphenyl)ethyl]tetrahydro-6-(4-hydroxy-3,5-dimethoxyphenyl)-2H-pyran-4-ol	metab_15293	-	-	-	HMDB0030504	neg	-	-	-	-	Phenylpropanoids and polyketides	Diarylheptanoids	853.367	2M+FA-H	C22H28O7	3.5454	0.036566	2.79296	182227-94-7	Linear diarylheptanoids	529120	489851	563264	617756	490983	595548	524561	488203	652072	582825	520561	542442	531894	551080	572228
neg_664	Hydroxyprolyl-Leucine	metab_15318	-	-	-	HMDB0028867	neg	-	-	-	-	Organic acids and derivatives	Carboxylic acids and derivatives	265.119	M+Na-2H, M+FA-H	C11H20N2O4	3.6899	0.0254104	7.34492	-	Amino acids, peptides, and analogues	429444	759358	976462	739185	745913	748372	1.07825e+06	1.02369e+06	1.05705e+06	1.13781e+06	996476	953414	873871	861312	904763
neg_6643	N6,2'-o-dibutyryladenosine	metab_15322	-	-	-	HMDB0255304	neg	-	-	-	-	Nucleosides, nucleotides, and analogues	Purine nucleosides	452.178	M+FA-H	C18H25N5O6	3.5214	0.0657443	-2.66018	-	Not Available	153032	226593	215331	144563	202660	203653	246535	242665	299309	236472	248787	260240	193779	202343	220250
neg_6645	MALEIMIDE	metab_15324	-	-	C07272	HMDB0254312	neg	-	-	-	-	Organoheterocyclic compounds	Pyrrolidines	253.046	2M+Hac-H	C4H3NO2	3.5214	0.0272627	-3.98148	541-59-3	Pyrrolidones	165021	198543	148685	157067	162687	161644	448468	532498	503550	392188	468220	489648	286359	296481	302248
neg_6646	[(1R,5R)-5-(6-Aminopurin-9-yl)cyclohex-3-en-1-yl]methanol	metab_15325	-	-	-	HMDB0243753	neg	-	-	-	-	Organoheterocyclic compounds	Imidazopyrimidines	244.118	M-H	C12H15N5O	3.5214	0.0104036	-8.28459	-	Purines and purine derivatives	1.0815e+06	1.28527e+06	1.87543e+06	1.12343e+06	1.15865e+06	1.0959e+06	378106	371978	745019	1.51154e+06	474912	420870	966216	986428	978200
neg_6663	6-Fluoromevalonate	metab_15344	-	-	-	HMDB0247063	neg	-	-	-	-	Organoheterocyclic compounds	Lactones	193.053	M+FA-H	C6H9FO3	3.4967	0.0102207	9.51094	-	Delta valerolactones	153529	131194	201710	217101	141738	138543	132968	101756	271398	228452	129377	121135	162827	164001	166140
neg_6673	Glycyrrhizaisoflavone B	metab_15355	-	-	-	HMDB0036556	neg	-	-	-	-	Phenylpropanoids and polyketides	Isoflavonoids	387.086	M+Na-2H	C21H18O6	3.4807	0.0219215	2.23165	197304-07-7	Pyranoisoflavonoids	27319.5	46220.9	57022.1	96567.3	28168	25102.5	296756	278204	455668	416578	264782	228349	172743	176487	180483
neg_6676	Isoleucyl-Arginine	metab_15358	-	-	-	HMDB0028901	neg	-	-	-	-	Organic acids and derivatives	Carboxylic acids and derivatives	268.177	M-H2O-H	C12H25N5O3	3.4807	0.019294	-1.82446	-	Amino acids, peptides, and analogues	155599	167487	126328	117900	172953	166968	145984	150849	138328	138390	147489	160797	148093	143407	148499
neg_6681	3',5'-Dideoxythymidine	metab_15364	-	-	-	HMDB0246113	neg	-	-	-	-	Organoheterocyclic compounds	Diazines	255.098	M+FA-H	C10H14N2O3	3.4727	0.0437921	-4.78137	-	Pyrimidines and pyrimidine derivatives	321405	337199	256768	204162	306178	303180	448381	595965	360104	368361	495815	579548	380442	392666	359935
neg_6686	Piriprost	metab_15369	-	-	-	HMDB0256603	neg	-	-	-	-	Organoheterocyclic compounds	Pyrroles	462.208	M+K-2H	C26H35NO4	3.4647	0.0139856	6.95298	-	Substituted pyrroles	580967	649330	686487	484713	624817	617241	501560	513192	415479	465442	601224	531595	562545	566153	577769
neg_6700	N-[(3a,5b,7a,12a)-3,12-dihydroxy-24-oxo-7-(sulfooxy)cholan-24-yl]-Glycine	metab_15386	-	-	-	HMDB0002640	neg	-	-	-	-	Lipids and lipid-like molecules	Steroids and steroid derivatives	580.236	M+Cl	C26H43NO9S	3.4407	0.00773723	0.609443	71977-73-6	Bile acids, alcohols and derivatives	1.0243e+07	9.99162e+06	9.59475e+06	9.48912e+06	1.027e+07	1.02792e+07	9.24385e+06	9.29428e+06	8.64466e+06	9.41223e+06	9.38628e+06	8.99552e+06	9.45114e+06	9.57804e+06	9.57981e+06
neg_6709	Pentopril	metab_15395	-	-	-	HMDB0256290	neg	-	-	-	-	Organoheterocyclic compounds	Indoles and derivatives	354.13	M+Na-2H	C18H23NO5	3.4327	0.0253737	-7.54652	-	Indolecarboxylic acids and derivatives	719012	803121	785434	577722	707118	745109	882477	941306	915705	835100	894093	900967	782519	823243	804608
neg_6715	Puromycin	metab_15402	map01100;map01110	Metabolic pathways;Biosynthesis of secondary metabolites	C01610	HMDB0256926	neg	-	-	Metabolism;Metabolism	Global and overview maps;Global and overview maps	Nucleosides, nucleotides, and analogues	Purine nucleosides	508.167	M+K-2H	C22H29N7O5	3.4247	0.00405105	-9.91264	53-79-2	Purine 3''-deoxyribonucleosides	596351	544766	670232	760911	567099	573044	719827	701467	822418	713752	670163	689422	673785	679191	677286
neg_6717	Succinyladenosine	metab_15404	-	-	-	HMDB0000912	neg	-	-	-	-	Nucleosides, nucleotides, and analogues	Purine nucleosides	382.099	M-H	C14H17N5O8	3.4247	0.00804579	-2.51168	4542-23-8	Not Available	1.98431e+06	2.04325e+06	2.11883e+06	2.07972e+06	2.00727e+06	1.97272e+06	1.7986e+06	1.87764e+06	2.09895e+06	2.14272e+06	1.92381e+06	1.95121e+06	1.97894e+06	2.00919e+06	2.00346e+06
neg_6738	Isofloxythepin	metab_15427	-	-	-	HMDB0253639	neg	-	-	-	-	Organoheterocyclic compounds	Benzothiepins	399.187	M-H	C23H29FN2OS	3.4007	0.00833566	-9.67305	-	Dibenzothiepins	305282	358407	445690	412584	360169	346059	442936	438292	580634	521716	422227	462424	407429	413372	413366
neg_6740	Abeado	metab_15430	-	-	-	HMDB0247746	neg	-	-	-	-	Nucleosides, nucleotides, and analogues	5''-deoxyribonucleosides	330.166	M-H2O-H	C15H23N7O3	3.4007	0.019884	-6.06063	-	Not Available	96047.8	152665	95737.1	98715.8	126686	108595	274623	281616	202447	165233	241986	268270	169639	165864	172582
neg_6741	Diminazene	metab_15431	-	-	C18388	HMDB0251412	neg	-	-	-	-	Benzenoids	Benzene and substituted derivatives	326.135	M+FA-H	C14H15N7	3.4007	0.0378698	-7.88384	536-71-0	Phenylhydrazines	210331	214703	215934	221675	218369	230906	223914	234908	226333	226419	222314	241726	209380	224728	222476
neg_6742	Tenuazonic acid	metab_15432	-	-	C08511	HMDB0036074	neg	-	-	-	-	Organoheterocyclic compounds	Pyrrolines	242.103	M+FA-H	C10H15NO3	3.4007	0.0200558	-3.7549	610-88-8;27778-66-1	Not Available	2.9875e+06	2.35224e+06	3.37189e+06	2.51724e+06	2.79976e+06	3.31233e+06	942702	885157	1.01484e+06	1.23407e+06	933868	914364	1.93433e+06	1.996e+06	2.00848e+06
neg_6748	(5E)-3-Hydroxyhept-5-enoylcarnitine	metab_15438	-	-	-	HMDB0241686	neg	-	-	-	-	Lipids and lipid-like molecules	Fatty Acyls	322.14	M+Cl	C14H25NO5	3.3927	0.0263339	-9.33545	-	Fatty acid esters	467497	488490	647344	480372	473178	487493	517705	524007	490516	477988	501645	530532	503215	516357	489858
neg_6749	Lyciumoside IV	metab_15439	-	-	-	HMDB0033499	neg	-	-	-	-	Lipids and lipid-like molecules	Prenol lipids	813.373	M+K-2H	C38H64O16	3.3847	0.0263197	6.28108	212773-31-4	Terpene glycosides	810160	832603	856718	878730	948332	903848	704554	716480	784456	858573	718913	764454	789910	804175	831773
neg_6754	Aspartyl-Isoleucine	metab_15445	-	-	-	HMDB0028756	neg	-	-	-	-	Organic acids and derivatives	Carboxylic acids and derivatives	245.114	M-H	C10H18N2O5	3.3847	0.0235439	-2.83121	-	Amino acids, peptides, and analogues	1.60659e+06	1.74668e+06	2.30268e+06	2.12235e+06	1.84933e+06	1.86077e+06	2.28018e+06	2.10293e+06	2.30312e+06	2.31637e+06	2.10948e+06	2.20371e+06	2.03647e+06	2.09797e+06	2.00301e+06
neg_676	Asp-Phe	metab_15451	-	-	-	HMDB0000706	neg	-	-	-	-	Organic acids and derivatives	Carboxylic acids and derivatives	279.098	M-H2O-H, M-H	C13H16N2O5	3.7379	0.00595376	-2.49954	13433-09-5	Amino acids, peptides, and analogues	1.66808e+06	1.69441e+06	2.12593e+06	1.98398e+06	1.83082e+06	1.78574e+06	1.98478e+06	1.77039e+06	2.01484e+06	2.09084e+06	1.76075e+06	1.70927e+06	1.8679e+06	1.88444e+06	1.88924e+06
neg_6768	6-Dehydrotestosterone glucuronide	metab_15460	map00240;map01100;map01232	Pyrimidine metabolism;Metabolic pathways;Nucleotide metabolism	C00178	HMDB0010337	neg	Nucleic acids	Bases	Metabolism;Metabolism;Metabolism	Nucleotide metabolism;Global and overview maps;Global and overview maps	Organoheterocyclic compounds	Diazines	497.199	M+Cl	C25H34O8	3.3687	0.0228142	8.91173	-	Pyrimidines and pyrimidine derivatives	1.38106e+06	1.46854e+06	1.34777e+06	1.40196e+06	1.40199e+06	1.40201e+06	1.3826e+06	1.32106e+06	1.45345e+06	1.34866e+06	1.37711e+06	1.36397e+06	1.38516e+06	1.33901e+06	1.39886e+06
neg_6774	S-4-Hydroxymephenytoin	metab_15467	-	-	-	HMDB0013894	neg	-	-	-	-	Organoheterocyclic compounds	Azolidines	279.098	M+FA-H	C12H14N2O3	3.3607	0.0227701	-2.91377	-	Imidazolidines	165932	148964	190976	168133	170152	161189	156742	156981	143498	155663	156045	157230	166142	171060	163581
neg_6778	Yohimbine	metab_15471	-	-	C09256	HMDB0015464	neg	-	-	-	-	Alkaloids and derivatives	Yohimbine alkaloids	389.167	M+Cl	C21H26N2O3	3.3527	0.013902	8.72164	146-48-5	Not Available	986877	1.01608e+06	1.05271e+06	962995	1.04831e+06	973029	945156	966643	880912	919857	967055	977234	973890	1.00079e+06	982805
neg_6789	Threonylisoleucine	metab_15483	-	-	-	HMDB0029064	neg	-	-	-	-	Organic acids and derivatives	Carboxylic acids and derivatives	231.134	M-H	C10H20N2O4	3.3365	0.0231289	-3.4636	129050-49-3	Amino acids, peptides, and analogues	951706	1.61944e+06	2.17245e+06	1.65258e+06	1.65458e+06	1.64557e+06	2.21939e+06	2.16874e+06	2.16627e+06	2.28741e+06	2.11334e+06	2.16851e+06	1.91196e+06	1.90538e+06	1.83343e+06
neg_679	4-Hydroxyphenylacetaldehyde	metab_15484	map01100;map01110;map00350	Metabolic pathways;Biosynthesis of secondary metabolites;Tyrosine metabolism	C03765	HMDB0003767	neg	-	-	Metabolism;Metabolism;Metabolism	Global and overview maps;Global and overview maps;Amino acid metabolism	Benzenoids	Benzene and substituted derivatives	181.05	M-H, M+FA-H	C8H8O2	3.7538	0.00660631	-7.25088	7339-87-9	Phenylacetaldehydes	3.97423e+06	5.2452e+06	4.56378e+06	3.93132e+06	4.78923e+06	4.72588e+06	6.20542e+06	7.72411e+06	1.51357e+07	1.3617e+07	7.19893e+06	6.85958e+06	6.78224e+06	6.73905e+06	6.69322e+06
neg_6795	Pisumoside A	metab_15490	-	-	-	HMDB0037126	neg	-	-	-	-	Organic acids and derivatives	Thiocarboxylic acids and derivatives	853.368	M-H	C38H62O21	3.3205	0.054496	-3.96509	333334-42-2	Thioesters	1.49808e+06	1.46044e+06	1.58348e+06	1.68616e+06	1.58091e+06	1.51324e+06	1.53262e+06	1.46369e+06	1.6433e+06	1.65835e+06	1.59448e+06	1.54034e+06	1.45965e+06	1.58365e+06	1.6217e+06
neg_6796	Mivazerol	metab_15491	-	-	-	HMDB0254769	neg	-	-	-	-	Benzenoids	Benzene and substituted derivatives	650.252	3M-H	C11H11N3O2	3.3205	0.00587978	6.37863	-	Benzoic acids and derivatives	1.41874e+06	1.52907e+06	1.42853e+06	1.47774e+06	1.50413e+06	1.41729e+06	1.3463e+06	1.31684e+06	1.49708e+06	1.42087e+06	1.38122e+06	1.38849e+06	1.38591e+06	1.39405e+06	1.37775e+06
neg_6799	Pyroglutamyl-glutamyl-proline amide	metab_15494	-	-	-	HMDB0247524	neg	-	-	-	-	Organic acids and derivatives	Carboxylic acids and derivatives	353.146	M-H	C15H22N4O6	3.3205	0.0323094	-2.74722	-	Amino acids, peptides, and analogues	338322	347471	358583	331059	348804	350099	335257	342482	339331	334169	324405	345856	340869	363236	356037
neg_6806	Pyricarbate	metab_15503	-	-	C12842	HMDB0256959;HMDB0245480	neg	-	-	-	-	Organoheterocyclic compounds	Pyridines and derivatives	298.104	M+FA-H	C11H15N3O4	3.3125	0.0449581	-3.23269	1882-26-4	Not Available	238677	239433	238810	263896	218622	234017	204747	203322	204291	212634	211427	219837	227059	211000	209586
neg_6813	Xi-2,3-Dihydro-2-oxo-1H-indole-3-acetic acid	metab_15511	-	-	-	HMDB0035514	neg	-	-	-	-	Organoheterocyclic compounds	Indoles and derivatives	236.056	M+FA-H	C10H9NO3	3.3045	0.0388999	-4.17375	2971-31-5	Indolyl carboxylic acids and derivatives	204732	241963	295431	178569	246376	261262	163722	173466	147325	173077	181477	173244	196344	211617	208036
neg_6816	Dmean	metab_15514	-	-	-	HMDB0251537	neg	-	-	-	-	Benzenoids	Naphthalenes	627.273	2M+FA-H	C18H17N3O	3.2967	0.00693573	0.14108	-	Not Available	1.33156e+06	1.43087e+06	2.8725e+06	2.6788e+06	1.60835e+06	1.50291e+06	3.3525e+06	3.30918e+06	5.85079e+06	4.32052e+06	3.12765e+06	3.12445e+06	2.77707e+06	2.79945e+06	2.76108e+06
neg_6821	Pro-leu	metab_15520	-	-	-	HMDB0253028	neg	-	-	-	-	Organic acids and derivatives	Carboxylic acids and derivatives	227.139	M-H	C11H20N2O3	3.2967	0.0297032	-3.58487	-	Amino acids, peptides, and analogues	619265	863121	739391	780369	861241	797408	916760	897929	975979	1.02011e+06	927494	911545	854704	888354	838208
neg_6823	Fagomine	metab_15522	-	-	C10144	HMDB0033453	neg	-	-	-	-	Organoheterocyclic compounds	Piperidines	146.081	M-H	C6H13NO3	3.2967	0.0188561	-7.79854	53185-12-9	Not Available	216509	269033	184015	180883	260864	227021	321873	356805	283443	284909	336744	358272	268858	271705	261901
neg_6830	ALA-ILE	metab_15530	-	-	-	HMDB0028690	neg	-	-	-	-	Organic acids and derivatives	Carboxylic acids and derivatives	201.124	M-H	C9H18N2O3	3.2887	0.0398077	-4.56988	29727-65-9	Amino acids, peptides, and analogues	408990	672770	1.15551e+06	772809	679338	699913	1.40958e+06	1.34476e+06	1.16268e+06	1.22446e+06	1.28866e+06	1.30976e+06	1.01832e+06	1.03937e+06	961886
neg_6836	3-Dehydroshikimate	metab_15536	map01100;map01110;map01240;map00999;map01230;map01053;map00400	Metabolic pathways;Biosynthesis of secondary metabolites;Biosynthesis of cofactors;Biosynthesis of various plant secondary metabolites;Biosynthesis of amino acids;Biosynthesis of siderophore group nonribosomal peptides;Phenylalanine, tyrosine and tryptophan biosynthesis	C02637	HMDB0304122	neg	-	-	Metabolism;Metabolism;Metabolism;Metabolism;Metabolism;Metabolism;Metabolism	Global and overview maps;Global and overview maps;Global and overview maps;Biosynthesis of other secondary metabolites;Global and overview maps;Metabolism of terpenoids and polyketides;Amino acid metabolism	Organic oxygen compounds	Organooxygen compounds	171.029	M-H	C7H8O5	3.2807	0.0238508	-6.08573	-	Carbonyl compounds	51073.9	39713	44071.4	45700.6	52846.1	53707.9	35795	9073.25	53189.3	51979.8	35650.8	29189.8	42171.1	40206.2	41227.9
neg_6838	Flavan-3-ol	metab_15538	-	-	C15598	HMDB0252291	neg	-	-	-	-	Phenylpropanoids and polyketides	Flavonoids	511.214	2M+Hac-H	C15H14O2	3.2727	0.0303127	4.10022	-	Flavans	453955	606090	563052	589149	613417	554064	804918	802660	995719	815181	735796	758521	693702	677349	719256
neg_6840	4-(Glutamylamino) butanoate	metab_15541	map01100;map00330	Metabolic pathways;Arginine and proline metabolism	C15767	HMDB0012161	neg	-	-	Metabolism;Metabolism	Global and overview maps;Amino acid metabolism	Organic acids and derivatives	Carboxylic acids and derivatives	213.087	M-H2O-H	C9H16N2O5	3.2727	0.0305348	-3.83181	5105-96-4	Amino acids, peptides, and analogues	2.50262e+06	2.46761e+06	2.16323e+06	2.22844e+06	2.50031e+06	2.4571e+06	2.15854e+06	2.14851e+06	2.02314e+06	2.18217e+06	2.20188e+06	2.18568e+06	2.22246e+06	2.36224e+06	2.28747e+06
neg_6841	N-(3-Amino-3-oxopropyl)-L-valine	metab_15542	-	-	-	HMDB0246894	neg	-	-	-	-	Organic acids and derivatives	Carboxylic acids and derivatives	169.097	M-H2O-H	C8H16N2O3	3.2727	0.0251812	-5.11474	-	Amino acids, peptides, and analogues	117842	109422	116398	108576	125836	126684	109621	114925	106696	111395	115618	119421	110992	115059	109647
neg_6852	2-N-Propylthiazolidine-4-carboxylic acid	metab_15554	-	-	-	HMDB0245245	neg	-	-	-	-	Organic acids and derivatives	Carboxylic acids and derivatives	220.064	M+FA-H	C7H13NO2S	3.2562	0.00715286	-4.5316	-	Amino acids, peptides, and analogues	1.25705e+06	1.29116e+06	1.49433e+06	1.31886e+06	1.25054e+06	1.24954e+06	915473	929849	1.43456e+06	1.36353e+06	971871	993080	1.21394e+06	1.22095e+06	1.2037e+06
neg_6864	N1,N10-Dicoumaroylspermidine	metab_15567	-	-	-	HMDB0033469	neg	-	-	-	-	Phenylpropanoids and polyketides	Cinnamic acids and derivatives	474.183	M+K-2H	C25H31N3O4	3.2402	0.0256765	6.49765	65715-79-9	Hydroxycinnamic acids and derivatives	522203	555418	558733	631483	558925	563570	517783	455270	610751	587882	489919	476261	545781	569345	543838
neg_6866	Tyramine glucuronide	metab_15569	map01100;map00040;map00053;map01240	Metabolic pathways;Pentose and glucuronate interconversions;Ascorbate and aldarate metabolism;Biosynthesis of cofactors	C03033	HMDB0010328	neg	-	-	Metabolism;Metabolism;Metabolism;Metabolism	Global and overview maps;Carbohydrate metabolism;Carbohydrate metabolism;Global and overview maps	Organic oxygen compounds	Organooxygen compounds	312.109	M-H	C14H19NO7	3.2402	0.016352	-1.11257	27972-85-6	Carbohydrates and carbohydrate conjugates	389819	403953	338847	298061	435006	435636	352310	371154	285818	357600	381216	334751	353198	349556	360911
neg_6892	3,5-Dimethyl-1,2-cyclopentanedione	metab_15598	-	-	-	HMDB0037027	neg	-	-	-	-	Organic oxygen compounds	Organooxygen compounds	107.049	M-H2O-H	C7H10O2	3.2082	0.0133663	-9.77772	13494-07-0	Carbonyl compounds	99134.3	100734	142188	124349	93317.5	97621.3	65688.7	64548.7	100133	87040.9	67185.1	69370.9	93775.6	92717.6	95218.1
neg_6899	CDP-DG(PGJ2/i-14:0)	metab_15605	-	-	-	HMDB0293499	neg	-	-	-	-	Not Available	Not Available	1024.43	M+Na-2H	C46H75N3O17P2	3.1922	0.0562374	-2.06231	-	Not Available	1.4411e+06	1.38827e+06	1.00164e+06	1.45593e+06	1.46533e+06	1.50606e+06	1.22418e+06	1.21155e+06	1.41716e+06	1.28667e+06	1.27103e+06	1.2295e+06	1.21692e+06	1.31244e+06	1.3601e+06
neg_6904	6-Hydroxymelatonin	metab_15612	map00380	Tryptophan metabolism	C05643	HMDB0004081;PW_C002052	neg	-	-	Metabolism	Amino acid metabolism	Organoheterocyclic compounds	Indoles and derivatives	293.114	M+FA-H	C13H16N2O3	3.1922	0.00420101	-2.61134	2208-41-5	Hydroxyindoles	332164	409361	933636	550222	425052	447746	797793	679574	580863	551765	576372	647208	583037	583423	587471
neg_6907	PGP(20:5(7Z,9Z,11E,13E,17Z)-3OH(5,6,15)/18:1(11Z))	metab_15615	-	-	-	HMDB0272675	neg	-	-	-	-	Not Available	Not Available	957.427	M+Cl	C44H76O16P2	3.1842	0.0430312	-3.64695	-	Not Available	2.12499e+06	2.02936e+06	2.03126e+06	2.27111e+06	2.17325e+06	2.27548e+06	1.90427e+06	1.86642e+06	2.15276e+06	1.91805e+06	1.87515e+06	1.94967e+06	2.00023e+06	2.00683e+06	2.15655e+06
neg_6913	Asparaginyl-Leucine	metab_15622	-	-	-	HMDB0028735	neg	-	-	-	-	Organic acids and derivatives	Carboxylic acids and derivatives	244.13	M-H	C10H19N3O4	3.1842	0.0332268	-2.98409	-	Amino acids, peptides, and analogues	708378	1.22407e+06	1.78103e+06	1.3893e+06	1.17784e+06	1.27116e+06	1.91141e+06	1.89621e+06	1.84206e+06	1.84588e+06	1.79233e+06	1.90986e+06	1.58181e+06	1.56209e+06	1.48481e+06
neg_692	C-Telopeptide	metab_15629	-	-	-	HMDB0249506	neg	-	-	-	-	Organic acids and derivatives	Carboxylic acids and derivatives	903.384	M-H2O-H, M+Cl	C34H56N14O13	3.8017	0.0746928	-0.165064	-	Amino acids, peptides, and analogues	1.42122e+06	1.5389e+06	1.30152e+06	1.68252e+06	1.58723e+06	1.40388e+06	1.63015e+06	1.72441e+06	1.72184e+06	1.74423e+06	1.47461e+06	1.46105e+06	1.4434e+06	1.57757e+06	1.67642e+06
neg_6933	Thr-Leu	metab_15644	-	-	-	HMDB0029065;HMDB0259044	neg	-	-	-	-	Organic acids and derivatives	Carboxylic acids and derivatives	231.134	M-H	C10H20N2O4	3.1598	0.0402731	-3.45503	50299-12-2	Amino acids, peptides, and analogues	916398	1.48137e+06	1.41419e+06	1.28571e+06	1.43134e+06	1.43531e+06	1.52949e+06	1.52506e+06	1.6483e+06	1.61164e+06	1.58051e+06	1.55961e+06	1.51794e+06	1.49235e+06	1.40491e+06
neg_6934	Lyciumoside II	metab_15645	-	-	-	HMDB0039576	neg	-	-	-	-	Lipids and lipid-like molecules	Prenol lipids	829.368	M+K-2H	C38H64O17	3.1519	0.0286632	6.39736	150396-01-3	Terpene glycosides	2.06123e+06	2.07843e+06	2.05565e+06	2.19991e+06	2.20619e+06	2.30164e+06	1.81669e+06	1.75267e+06	2.04782e+06	1.9098e+06	1.83484e+06	1.78148e+06	1.90377e+06	1.96709e+06	2.01595e+06
neg_6937	Fenoprofen	metab_15648	-	-	C06997	HMDB0014713;PW_C009066	neg	-	-	-	-	Benzenoids	Benzene and substituted derivatives	483.183	2M-H	C15H14O3	3.1519	0.0109895	3.72414	34597-40-5;31879-05-7	Diphenylethers	1.66101e+06	1.64921e+06	1.57396e+06	1.59228e+06	1.62177e+06	1.7252e+06	1.55187e+06	1.49259e+06	1.42854e+06	1.50753e+06	1.53413e+06	1.49254e+06	1.56194e+06	1.53273e+06	1.53244e+06
neg_6943	Glycylleucine	metab_15655	-	-	C02155	HMDB0000759;HMDB0028929	neg	-	-	-	-	Organic acids and derivatives	Carboxylic acids and derivatives	187.108	M-H	C8H16N2O3	3.1519	0.0328886	-5.15568	869-19-2	Amino acids, peptides, and analogues	7.26932e+06	7.97038e+06	6.82707e+06	7.39645e+06	7.92382e+06	7.77039e+06	7.27667e+06	7.24921e+06	7.96201e+06	7.69887e+06	7.65424e+06	7.46335e+06	7.70998e+06	7.83423e+06	7.35089e+06
neg_6952	Sparfloxacin	metab_15665	map02010	ABC transporters	C07662	HMDB0015339;MJDBOTE0001436	neg	-	-	Environmental Information Processing	Membrane transport	Organoheterocyclic compounds	Quinolines and derivatives	783.326	2M-H	C19H22F2N4O3	3.1359	0.0193063	1.80869	110871-86-8	Quinoline carboxylic acids	1.48796e+06	1.63236e+06	1.59788e+06	1.79173e+06	1.51367e+06	1.59411e+06	1.58461e+06	1.48859e+06	1.87131e+06	1.65506e+06	1.61833e+06	1.56768e+06	1.60381e+06	1.6404e+06	1.66674e+06
neg_6956	(12S,15S)-15-o-Demethyl-10,29-dideoxy-11,12-dihydro-striatin C	metab_15669	-	-	-	HMDB0033030	neg	-	-	-	-	Lipids and lipid-like molecules	Prenol lipids	471.22	M+K-2H	C25H38O6	3.1359	0.00413817	9.85292	-	Diterpenoids	226987	231046	268944	244388	257931	265401	203608	198556	211639	191566	187870	181140	218279	217200	216493
neg_6959	Nopalinic acid	metab_15672	-	-	C01683	HMDB0029437	neg	-	-	-	-	Organic acids and derivatives	Carboxylic acids and derivatives	243.098	M-H2O-H	C10H18N2O6	3.1359	0.0506621	-2.39575	63409-16-5	Amino acids, peptides, and analogues	99725.1	99043.4	105886	89588.6	94420	93699.1	76615.9	79695.9	76157	74507.3	89352	75405	92267.7	95702.3	86527.3
neg_696	Physagulin C	metab_15673	-	-	-	HMDB0038535	neg	-	-	-	-	Lipids and lipid-like molecules	Steroids and steroid derivatives	577.225	M-H, M+Cl	C30H38O9	3.8258	0.0433793	6.72994	136997-67-6	Steroid lactones	564248	567206	639016	591095	544467	567385	521816	533901	549548	581607	540680	465160	596021	556402	603730
neg_6991	(+-)-Carbovir	metab_15708	-	-	-	HMDB0242235	neg	-	-	-	-	Nucleosides, nucleotides, and analogues	Nucleoside and nucleotide analogues	740.32	3M-H	C11H13N5O2	3.104	0.0905137	8.40391	-	Not Available	136551	51658.5	744911	180541	28532.5	124165	46942.5	54395.4	54598.8	67508.1	36930.2	36712	129574	120578	144152
neg_7008	Ciprofloxacin-7-ethylenediamine	metab_15728	-	-	-	HMDB0250269	neg	-	-	-	-	Organoheterocyclic compounds	Quinolines and derivatives	655.232	2M+FA-H	C15H16FN3O3	3.0873	0.0521999	-2.72386	-	Quinoline carboxylic acids	1.05186e+06	1.02339e+06	1.06324e+06	1.07995e+06	1.03744e+06	1.0725e+06	922611	817177	917578	889307	882175	820075	985159	949776	1.05211e+06
neg_7021	25-Acetyl-6,7-didehydrofevicordin F 3-glucoside	metab_15743	-	-	-	HMDB0036338	neg	-	-	-	-	Lipids and lipid-like molecules	Fatty Acyls	725.321	M+Na-2H	C37H52O13	3.0713	0.00266269	7.41241	178062-92-5	Fatty acyl glycosides	612611	636678	582581	670687	643336	630960	594114	623166	677190	619897	582740	603776	639337	636962	636049
neg_7024	Bursin	metab_15746	-	-	-	HMDB0249447	neg	-	-	-	-	Organic acids and derivatives	Carboxylic acids and derivatives	360.177	M+Na-2H	C14H25N7O3	3.0713	0.0687973	0.260704	-	Amino acids, peptides, and analogues	33688.7	201338	18489.6	36189.8	82946.5	43364.9	497309	592873	404384	188881	545877	561477	266644	241821	234042
neg_7025	Hydroxyprolyl-Lysine	metab_15747	-	-	-	HMDB0028868	neg	-	-	-	-	Organic acids and derivatives	Carboxylic acids and derivatives	258.145	M-H	C11H21N3O4	3.0713	0.0150005	-2.27697	-	Amino acids, peptides, and analogues	252442	327426	412612	221369	280252	291902	208477	169500	187144	223314	190989	174323	265647	257849	261004
neg_703	N-Succinyl-Leu-Leu-Val-Tyr-7-Amido-4-Methylcoumarin, >=90% (HPLC)	metab_15752	-	-	-	HMDB0258535	neg	-	-	-	-	Organic acids and derivatives	Carboxylic acids and derivatives	784.346	M+Na-2H, M+FA-H	C40H53N5O10	3.8744	0.0190537	-9.96533	-	Amino acids, peptides, and analogues	2.9584e+06	2.99733e+06	3.25247e+06	3.63429e+06	2.96448e+06	3.12928e+06	3.35824e+06	3.37982e+06	4.32984e+06	3.68449e+06	3.33066e+06	3.39069e+06	3.36814e+06	3.48157e+06	3.37017e+06
neg_7040	Tyr-Gly	metab_15764	-	-	-	HMDB0259337	neg	-	-	-	-	Organic acids and derivatives	Carboxylic acids and derivatives	219.077	M-H2O-H	C11H14N2O4	3.0394	0.0476404	-3.87648	-	Amino acids, peptides, and analogues	101128	91547.7	94056.6	91575.6	88804.1	96844.9	93608.9	87435.9	109814	98675.4	85437.3	85170.2	96881.9	92610.5	101855
neg_7045	Niacinamide	metab_15769	map01100;map00760;map01240	Metabolic pathways;Nicotinate and nicotinamide metabolism;Biosynthesis of cofactors	C00153	PW_C001086;HMDB0001406	neg	Vitamins and cofactors	Vitamins	Metabolism;Metabolism;Metabolism	Global and overview maps;Metabolism of cofactors and vitamins;Global and overview maps	Organoheterocyclic compounds	Pyridines and derivatives	167.045	M+FA-H	C6H6N2O	3.0314	0.0244582	-8.75283	98-92-0	Pyridinecarboxylic acids and derivatives	80714.4	79211.5	72617	72446.5	76248.2	75190.9	71134.9	68873.5	70508.6	68867.1	73943.5	71928.3	72685.6	74466.5	76329.2
neg_7048	Pirbuterol	metab_15772	-	-	C07807	HMDB0015407	neg	-	-	-	-	Organoheterocyclic compounds	Pyridines and derivatives	285.145	M+FA-H	C12H20N2O3	3.0234	0.0348908	-2.67261	38677-81-5	Hydroxypyridines	49478.9	62149.3	41278.6	32987.9	70403.1	64107.6	95754.9	77702.3	66182.6	54456.4	72481.2	70715.4	61585.5	65924	62975.4
neg_7055	L-Leucyl-L-Alanine	metab_15780	-	-	-	HMDB0304783;HMDB0028922	neg	-	-	-	-	Organic acids and derivatives	Carboxylic acids and derivatives	201.124	M-H	C9H18N2O3	3.0067	0.00858673	-4.47434	7298-84-2	Amino acids, peptides, and analogues	435346	863214	1.19225e+06	873216	817295	832497	1.66461e+06	1.55593e+06	1.54591e+06	1.41933e+06	1.51532e+06	1.53408e+06	1.17889e+06	1.18821e+06	1.16799e+06
neg_7057	1,2,3,4-Tetrahydroisoquinoline-3-carboxylic acid	metab_15782	-	-	-	HMDB0244117	neg	-	-	-	-	Organoheterocyclic compounds	Tetrahydroisoquinolines	222.076	M+FA-H	C10H11NO2	2.9987	0.0131642	-4.67705	-	Not Available	409712	467586	425486	443632	385952	370805	385839	343079	454978	437025	390402	374744	408419	418102	417630
neg_7060	Sumiki's acid	metab_15785	-	-	C20448	HMDB0002432	neg	-	-	-	-	Organoheterocyclic compounds	Furans	141.018	M-H	C6H6O4	2.9987	0.0375498	-8.17526	6338-41-6	Furoic acid and derivatives	701982	706284	583392	549263	770163	748285	573946	577097	419018	484801	587229	574024	577622	606954	622102
neg_7066	Cis-2-Methylaconitate	metab_15791	map01100;map00640	Metabolic pathways;Propanoate metabolism	C04225	HMDB0006357	neg	-	-	Metabolism;Metabolism	Global and overview maps;Carbohydrate metabolism	Organic acids and derivatives	Carboxylic acids and derivatives	209.006	M+Na-2H	C7H8O6	2.9827	0.135055	-4.96644	6061-93-4	Tricarboxylic acids and derivatives	163274	131084	90998.3	78742.1	143003	138929	81433.7	85062.1	33402	54799.1	75956.6	79141.5	115019	90382.9	93350.6
neg_707	4-Methoxy-1-naphthol	metab_15795	-	-	-	HMDB0032727	neg	-	-	-	-	Benzenoids	Naphthalenes	521.199	2M+Hac-H, 3M-H	C11H10O2	3.8982	0.0459778	3.32646	84-85-5	Naphthols and derivatives	699231	1.03409e+06	475631	598817	888038	842848	405564	331550	504686	397178	439014	390984	587878	615607	561513
neg_7071	Imazamox	metab_15797	-	-	C18598	HMDB0253404	neg	-	-	-	-	Organic acids and derivatives	Carboxylic acids and derivatives	350.138	M+FA-H	C15H19N3O4	2.9667	0.110824	7.49962	114311-32-9	Amino acids, peptides, and analogues	3577.29	10411.7	2536.05	6010.75	2007.26	4679.86	194382	207637	223968	57606.1	163750	179684	81099.8	69089.4	65977.7
neg_7072	Melatonin	metab_15798	map01100;map01110;map00380	Metabolic pathways;Biosynthesis of secondary metabolites;Tryptophan metabolism	C01598	PW_C001074;HMDB0001389;MJDBZSJ0000127	neg	Hormones and transmitters	Other hormones	Metabolism;Metabolism;Metabolism	Global and overview maps;Global and overview maps;Amino acid metabolism	Organoheterocyclic compounds	Indoles and derivatives	277.119	M+FA-H	C13H16N2O2	2.9667	0.0393307	-3.19089	73-31-4	Indoles	142322	397883	153430	251627	282887	203414	534337	527070	600634	564879	534133	540883	375268	398547	370514
neg_7073	Cyclic GMP	metab_15799	map01100;map00230	Metabolic pathways;Purine metabolism	C00942	PW_C001013;HMDB0001314	neg	Nucleic acids	Cyclic nucleotides	Metabolism;Metabolism	Global and overview maps;Nucleotide metabolism	Nucleosides, nucleotides, and analogues	Purine nucleotides	689.086	2M-H	C10H12N5O7P	2.9587	0.0641967	-2.75897	7665-99-8	Cyclic purine nucleotides	614856	659368	604343	903598	657533	651748	653625	660429	865764	665507	794227	647625	655021	706734	744835
neg_7088	Tyrosyl-Asparagine	metab_15815	-	-	-	HMDB0029100	neg	-	-	-	-	Organic acids and derivatives	Carboxylic acids and derivatives	276.098	M-H2O-H	C13H17N3O5	2.902	0.0121311	-2.07081	-	Amino acids, peptides, and analogues	360088	384398	342512	349542	366672	358590	317637	337080	348635	365322	339751	321912	343546	348863	351887
neg_7090	Noroxyhydrastinine	metab_15818	-	-	-	HMDB0255749	neg	-	-	-	-	Organoheterocyclic compounds	Isoquinolines and derivatives	236.056	M+FA-H	C10H9NO3	2.894	0.0254071	-4.16766	-	Isoquinolones and derivatives	193852	234527	253531	171382	215827	231892	140413	136588	138682	153954	151152	150440	172934	180377	181117
neg_7093	Oxoadipic acid	metab_15821	map01100;map00310;map01110;map00300;map01240;map01210;map01230;map00680;map00380	Metabolic pathways;Lysine degradation;Biosynthesis of secondary metabolites;Lysine biosynthesis;Biosynthesis of cofactors;2-Oxocarboxylic acid metabolism;Biosynthesis of amino acids;Methane metabolism;Tryptophan metabolism	C00322	LMFA01170121;HMDB0000225;PW_C000150	neg	Organic acids	Carboxylic acids	Metabolism;Metabolism;Metabolism;Metabolism;Metabolism;Metabolism;Metabolism;Metabolism;Metabolism	Global and overview maps;Amino acid metabolism;Global and overview maps;Amino acid metabolism;Global and overview maps;Global and overview maps;Global and overview maps;Energy metabolism;Amino acid metabolism	Organic acids and derivatives	Keto acids and derivatives	205.034	M+FA-H	C6H8O5	2.862	0.0795317	-5.95294	3184-35-8	Medium-chain keto acids and derivatives	34037.5	62300.3	29825.9	32657.1	52673.8	46327.6	109348	135574	125320	103411	133346	139528	70210.9	79357.3	81868.7
neg_7096	Gamma-Glutamyltyrosine	metab_15824	-	-	-	HMDB0011741	neg	-	-	-	-	Organic acids and derivatives	Carboxylic acids and derivatives	309.109	M-H	C14H18N2O6	2.8373	0.04398	-2.19989	7432-23-7	Amino acids, peptides, and analogues	458914	481408	973163	686339	520126	586947	696930	617809	649278	652075	621877	613646	602796	632039	658275
neg_7098	Ser-Leu	metab_15826	-	-	-	HMDB0258242;HMDB0029043	neg	-	-	-	-	Organic acids and derivatives	Carboxylic acids and derivatives	217.119	M-H	C9H18N2O4	2.8373	0.0238222	-3.94335	6665-16-3	Amino acids, peptides, and analogues	801973	1.49111e+06	2.14769e+06	1.56876e+06	1.44161e+06	1.45051e+06	2.4867e+06	2.32302e+06	2.52035e+06	2.3044e+06	2.33347e+06	2.35028e+06	1.84618e+06	1.93486e+06	1.90531e+06
neg_7107	2-O-(Z-p-Hydroxycinnamoyl)-(x)-glyceric acid	metab_15837	-	-	-	HMDB0041195	neg	-	-	-	-	Phenylpropanoids and polyketides	Cinnamic acids and derivatives	287.034	M+Cl	C12H12O6	2.7413	0.0515005	3.48544	154639-28-8	Hydroxycinnamic acids and derivatives	282144	341374	585000	393083	288154	325848	1.62172e+06	2.02712e+06	1.99451e+06	1.55097e+06	1.55636e+06	1.67658e+06	913852	939669	1.00888e+06
neg_7109	Tyrosyl-Glutamine	metab_15839	-	-	-	HMDB0029103	neg	-	-	-	-	Organic acids and derivatives	Carboxylic acids and derivatives	290.114	M-H2O-H	C14H19N3O5	2.7333	0.0412763	-2.22439	-	Amino acids, peptides, and analogues	238565	246342	223968	236388	251393	251365	223797	222524	227515	228601	217279	209657	223203	230126	242115
neg_7115	Gamma-Glutamyllysine	metab_15846	-	-	-	HMDB0029154	neg	-	-	-	-	Organic acids and derivatives	Carboxylic acids and derivatives	274.14	M-H	C11H21N3O5	2.6766	0.0373869	-2.07378	5978-23-4	Amino acids, peptides, and analogues	37295.8	140515	19528.2	72929.1	94088.7	65867.7	461057	469405	375860	242570	455400	461231	216469	225342	233287
neg_7118	O-Desmethyl-lacosamide	metab_15849	-	-	-	HMDB0060855	neg	-	-	-	-	Organic acids and derivatives	Carboxylic acids and derivatives	281.113	M+FA-H	C12H16N2O3	2.6206	0.00682219	-3.60217	-	Amino acids, peptides, and analogues	356341	627305	838540	692641	619436	632937	891659	857062	943370	925151	885853	855415	763730	763453	772647
neg_7128	Glutaminyltyrosine	metab_15860	-	-	-	HMDB0028809	neg	-	-	-	-	Organic acids and derivatives	Carboxylic acids and derivatives	308.124	M-H	C14H19N3O5	2.5406	0.0195011	-2.56189	457662-02-1	Amino acids, peptides, and analogues	96697	107563	208197	101118	106206	116579	62028.1	49145.4	59859.1	92731.7	60503	48608.4	94590	92693.4	96380.8
neg_7133	1-Methyluric acid	metab_15866	map00232	Caffeine metabolism	C16359	PW_C001777;HMDB0003099	neg	-	-	Metabolism	Biosynthesis of other secondary metabolites	Organoheterocyclic compounds	Imidazopyrimidines	181.036	M-H	C6H6N4O3	2.4846	0.021058	-5.52635	708-79-2	Purines and purine derivatives	4313.73	3079.08	7283.05	6931.85	3018.36	3108.2	849374	1.26042e+06	553554	144521	675435	778431	305223	303508	315503
neg_7146	4-Hydroxytetradecanedioylcarnitine	metab_15880	-	-	-	HMDB0241424	neg	-	-	-	-	Lipids and lipid-like molecules	Fatty Acyls	454.218	M+K-2H	C21H39NO7	2.3326	0.024445	-7.46805	-	Fatty acid esters	1.02121e+06	1.21416e+06	1.02078e+06	1.11837e+06	1.10517e+06	1.11622e+06	1.08317e+06	1.05666e+06	1.21529e+06	1.17204e+06	1.16368e+06	1.04776e+06	1.08465e+06	1.09702e+06	1.13642e+06
neg_7158	L-Agaritine	metab_15893	-	-	-	HMDB0033758	neg	-	-	-	-	Organic acids and derivatives	Carboxylic acids and derivatives	312.119	M+FA-H	C12H17N3O4	2.1729	0.0170702	-2.88164	-	Amino acids, peptides, and analogues	208431	254842	223737	209432	222153	213232	245405	249318	270294	256069	243133	249590	244007	238525	236011
neg_7159	Leu-Gly-Gly	metab_15894	-	-	-	-	neg	-	-	-	-	-	-	244.13	M-H	C10H19N3O4	2.1729	0.0175548	-1.94956	-	-	39706	229105	40399.5	45688.1	102830	46373.3	1.18852e+06	1.13927e+06	901753	551608	1.03773e+06	1.10224e+06	497401	492515	509555
neg_7161	Biocytin	metab_15897	map01100;map00780	Metabolic pathways;Biotin metabolism	C05552	HMDB0003134;PW_C001785	neg	-	-	Metabolism;Metabolism	Global and overview maps;Metabolism of cofactors and vitamins	Organic acids and derivatives	Carboxylic acids and derivatives	353.168	M-H2O-H	C16H28N4O4S	2.1491	0.274224	8.51374	576-19-2	Amino acids, peptides, and analogues	10857.1	40529.8	30668.1	23217.2	28352.4	26215.8	91518.7	77043.8	61180.7	51150.5	76021.1	67245.9	74909.3	44268.2	53207.4
neg_7167	Y-Morphine	metab_15903	-	-	-	HMDB0031751	neg	-	-	-	-	Alkaloids and derivatives	Morphinans	613.257	M+FA-H	C34H36N2O6	2.1094	0.0356924	2.08376	125-24-6	Not Available	404116	586635	1.01792e+06	835547	635001	583978	1.15171e+06	1.11499e+06	1.69275e+06	1.3082e+06	1.03782e+06	975482	892600	917838	957914
neg_7171	Musk ambrette	metab_15908	-	-	C19461	HMDB0254956	neg	-	-	-	-	Benzenoids	Benzene and substituted derivatives	267.098	M-H	C12H16N2O5	2.0856	0.0251741	-2.36998	83-66-9	Toluenes	390854	694841	971736	755324	659159	686589	1.19547e+06	1.13838e+06	1.08605e+06	1.05534e+06	1.10989e+06	1.11298e+06	865248	866283	904062
neg_7180	o-Demethylencainide	metab_15918	-	-	-	HMDB0255848	neg	-	-	-	-	Benzenoids	Benzene and substituted derivatives	373.172	M+Cl	C21H26N2O2	2.0219	0.0572514	8.64135	-	Anilides	281063	347781	399290	360020	330316	310516	364216	331671	460736	388329	382379	397086	329214	368610	355925
neg_7182	17-phenyl-18,19,20-trinor-prostaglandin E2	metab_15920	-	-	-	HMDB0062612	neg	-	-	-	-	Lipids and lipid-like molecules	Fatty Acyls	421.182	M+Cl	C23H30O5	2.0059	0.055165	7.69991	-	Eicosanoids	272347	343486	287336	258907	278079	286824	276110	290586	308528	272837	286298	284594	261714	290252	286064
neg_7199	Equol	metab_15938	-	-	C14131	HMDB0002209;HMDB0243678;LMPK12080003;MJDBOTE0001180	neg	-	-	-	-	Phenylpropanoids and polyketides	Isoflavonoids	483.183	2M-H	C15H14O3	1.9344	0.0278153	3.56701	531-95-3	Isoflavans	2.05358e+06	2.1869e+06	2.10561e+06	1.9618e+06	2.13401e+06	2.20355e+06	1.97007e+06	1.97331e+06	1.91567e+06	2.0154e+06	2.019e+06	1.88846e+06	1.94574e+06	2.03991e+06	2.04506e+06
neg_7204	UDP-Galnac	metab_15945	-	-	-	HMDB0060522	neg	-	-	-	-	Nucleosides, nucleotides, and analogues	Pyrimidine nucleotides	606.072	M-H	C17H27N3O17P2	1.9024	0.0327132	-3.1045	-	Pyrimidine nucleotide sugars	474414	535130	543477	550750	538815	483104	727149	765711	1.21789e+06	1.15098e+06	773477	728577	681564	710175	665929
neg_7208	15-Hydroxynorandrostene-3,17-dione glucuronide	metab_15949	map01100;map00040;map00053;map01240	Metabolic pathways;Pentose and glucuronate interconversions;Ascorbate and aldarate metabolism;Biosynthesis of cofactors	C03033	HMDB0010353;LMST05010033	neg	-	-	Metabolism;Metabolism;Metabolism;Metabolism	Global and overview maps;Carbohydrate metabolism;Carbohydrate metabolism;Global and overview maps	Lipids and lipid-like molecules	Steroids and steroid derivatives	509.198	M+FA-H	C24H32O9	1.8944	0.0111304	-9.69411	131749-23-0	Steroidal glycosides	1.18215e+06	1.20366e+06	1.155e+06	1.02919e+06	1.18209e+06	1.19997e+06	1.04304e+06	1.01003e+06	947113	1.04944e+06	1.04012e+06	974559	1.0652e+06	1.06402e+06	1.08524e+06
neg_7209	Coumafuryl	metab_15950	-	-	C18599	HMDB0250486	neg	-	-	-	-	Phenylpropanoids and polyketides	Coumarins and derivatives	319.06	M+Na-2H	C17H14O5	1.8944	0.0425163	2.95053	117-52-2	Hydroxycoumarins	2.0898e+06	2.26594e+06	2.46449e+06	2.33433e+06	2.06767e+06	2.20231e+06	2.70547e+06	2.3024e+06	2.46308e+06	2.20881e+06	2.7727e+06	2.54076e+06	2.23785e+06	2.35803e+06	2.43563e+06
neg_7210	3-Amino-2-piperidone	metab_15952	-	-	-	HMDB0000323	neg	-	-	-	-	Organic acids and derivatives	Carboxylic acids and derivatives	159.076	M+FA-H	C5H10N2O	1.8944	0.0216282	-9.88792	1892-22-4	Amino acids, peptides, and analogues	121776	121293	112795	111613	113725	117099	88789.4	91228.1	100433	97782	87891.1	97453.8	106161	106074	110143
neg_7214	Diaminopimelic acid	metab_15956	map01100;map01110;map00470;map01230;map00300	Metabolic pathways;Biosynthesis of secondary metabolites;D-Amino acid metabolism;Biosynthesis of amino acids;Lysine biosynthesis	C00666	HMDB0242532;HMDB0001370	neg	-	-	Metabolism;Metabolism;Metabolism;Metabolism;Metabolism	Global and overview maps;Global and overview maps;Metabolism of other amino acids;Global and overview maps;Amino acid metabolism	Organic acids and derivatives	Carboxylic acids and derivatives	211.072	M+Na-2H	C7H14N2O4	1.8864	0.00653098	7.8589	583-93-7	Amino acids, peptides, and analogues	2.7489e+06	2.72056e+06	2.62675e+06	2.74378e+06	2.75533e+06	2.77623e+06	2.41923e+06	2.50424e+06	2.52075e+06	2.57615e+06	2.49214e+06	2.45696e+06	2.58362e+06	2.59804e+06	2.61746e+06
neg_7221	(S)-5-Amino-3-oxohexanoate	metab_15964	map01100;map00310	Metabolic pathways;Lysine degradation	C03656	HMDB0012131	neg	-	-	Metabolism;Metabolism	Global and overview maps;Amino acid metabolism	Organic acids and derivatives	Keto acids and derivatives	190.071	M+FA-H	C6H11NO3	1.8784	0.0132961	-7.03037	19355-90-9	Medium-chain keto acids and derivatives	366851	943260	70329.4	138910	569514	483149	787958	1.40665e+06	769861	726160	758936	977142	654722	644955	662300
neg_7227	L-Aspartate-semialdehyde	metab_15970	map01100;map00997;map00300;map01210;map00270;map00330;map01230;map01110;map00260;map00261;map00400	Metabolic pathways;Biosynthesis of various other secondary metabolites;Lysine biosynthesis;2-Oxocarboxylic acid metabolism;Cysteine and methionine metabolism;Arginine and proline metabolism;Biosynthesis of amino acids;Biosynthesis of secondary metabolites;Glycine, serine and threonine metabolism;Monobactam biosynthesis;Phenylalanine, tyrosine and tryptophan biosynthesis	C00441	HMDB0012249	neg	-	-	Metabolism;Metabolism;Metabolism;Metabolism;Metabolism;Metabolism;Metabolism;Metabolism;Metabolism;Metabolism;Metabolism	Global and overview maps;Biosynthesis of other secondary metabolites;Amino acid metabolism;Global and overview maps;Amino acid metabolism;Amino acid metabolism;Global and overview maps;Global and overview maps;Amino acid metabolism;Biosynthesis of other secondary metabolites;Amino acid metabolism	Organic acids and derivatives	Carboxylic acids and derivatives	162.04	M+FA-H	C4H7NO3	1.8706	0.0488615	-9.16821	2338-03-06	Amino acids, peptides, and analogues	15775.9	15240.1	30274	24957.9	19154	20159.5	16344.6	5283.9	132585	95828.1	22952.2	19753.2	30737.8	29913.7	32865.5
neg_7232	Casuarine 6-alpha-D-glucoside	metab_15976	-	-	-	HMDB0031999	neg	-	-	-	-	Organic oxygen compounds	Organooxygen compounds	412.146	M+FA-H	C14H25NO10	1.8627	0.0382739	0.703118	186795-20-0	Carbohydrates and carbohydrate conjugates	1.73808e+06	1.82687e+06	1.83616e+06	1.71561e+06	1.78448e+06	1.83506e+06	1.60552e+06	1.59957e+06	1.62995e+06	1.63707e+06	1.74559e+06	1.60623e+06	1.66137e+06	1.66749e+06	1.77714e+06
neg_7238	Lycoperdic acid	metab_15982	-	-	-	HMDB0030417	neg	-	-	-	-	Organic acids and derivatives	Carboxylic acids and derivatives	216.05	M-H	C8H11NO6	1.8627	0.0381379	-3.99923	69086-72-2	Amino acids, peptides, and analogues	169950	190099	177020	166939	192576	179737	139129	142231	136684	146522	153166	137396	166168	163936	176027
neg_7251	Hygromycin B	metab_15997	-	-	C01925	HMDB0034229	neg	-	-	-	-	Organic oxygen compounds	Organooxygen compounds	572.23	M+FA-H	C20H37N3O13	1.8547	0.040244	-1.29948	31282-04-9	Carbohydrates and carbohydrate conjugates	685175	741267	707530	701643	708650	748392	652125	750967	768120	697845	741045	735000	741832	699760	756587
neg_7260	Bergenin	metab_16007	-	-	C09919	HMDB0249087;MJDBOTE0000887	neg	-	-	-	-	Benzenoids	Benzene and substituted derivatives	363.049	M+Cl	C14H16O9	1.8547	0.0226816	1.7795	477-90-7	Benzoic acids and derivatives	353063	373449	457750	572865	339509	339619	745731	700235	1.19332e+06	993604	804478	768686	651624	635888	665396
neg_7271	Thymidine	metab_16019	map00240;map01100;map01232	Pyrimidine metabolism;Metabolic pathways;Nucleotide metabolism	C00214	HMDB0000273;PW_C000187;MJDBOTE0000448	neg	Nucleic acids	Nucleosides	Metabolism;Metabolism;Metabolism	Nucleotide metabolism;Global and overview maps;Global and overview maps	Nucleosides, nucleotides, and analogues	Pyrimidine nucleosides	241.082	M-H	C10H14N2O5	1.8547	0.00660038	-3.15877	50-89-5	Pyrimidine 2''-deoxyribonucleosides	6.4263e+06	6.39716e+06	6.17003e+06	6.34151e+06	6.49269e+06	6.56973e+06	5.51799e+06	5.5504e+06	5.61571e+06	5.76984e+06	5.84988e+06	5.78475e+06	6.02819e+06	6.01749e+06	6.09134e+06
neg_7275	Zalcitabine	metab_16023	-	-	C07207	HMDB0015078;HMDB0037019;HMDB0255802;PW_C009386	neg	-	-	-	-	Nucleosides, nucleotides, and analogues	Pyrimidine nucleosides	210.088	M-H	C9H13N3O3	1.8547	0.0628657	-4.29004	7481-89-2;5718-77-4	Pyrimidine 2'',3''-dideoxyribonucleosides	101082	133540	81099.7	129238	122982	109590	198642	219567	158322	192930	225664	207867	152851	151897	169570
neg_7276	N-(3-(Dimethylamino)propyl)acrylamide	metab_16024	-	-	-	HMDB0246231	neg	-	-	-	-	Organic acids and derivatives	Carboxylic acids and derivatives	201.123	M+FA-H	C8H16N2O	1.8547	0.0185689	-6.22585	-	Acrylic acids and derivatives	740000	1.16551e+06	1.88486e+06	1.26839e+06	1.18045e+06	1.20417e+06	1.95466e+06	1.7187e+06	1.74234e+06	1.80476e+06	1.72923e+06	1.73376e+06	1.46832e+06	1.47776e+06	1.52022e+06
neg_7295	Prolyl-Arginine	metab_16045	-	-	-	HMDB0029011	neg	-	-	-	-	Organic acids and derivatives	Carboxylic acids and derivatives	292.139	M+Na-2H	C11H21N5O3	1.8467	0.0031496	1.31425	-	Amino acids, peptides, and analogues	2.66617e+06	2.76002e+06	2.5176e+06	2.61353e+06	2.74313e+06	2.66999e+06	2.24767e+06	2.21318e+06	2.21512e+06	2.43344e+06	2.3897e+06	2.21458e+06	2.47564e+06	2.48002e+06	2.46488e+06
neg_7299	L-beta-aspartyl-L-threonine	metab_16049	-	-	-	HMDB0011169	neg	-	-	-	-	Organic acids and derivatives	Peptidomimetics	215.066	M-H2O-H	C8H14N2O6	1.8467	0.043204	-3.95272	-	Hybrid peptides	104087	97402.7	101432	97388.6	97667.4	99375.7	88193.8	88060.9	96504.2	89222.4	91185.1	91122.8	91483.2	91420	98469.9
neg_73	Imidazoleacetic acid riboside	metab_16050	map00340	Histidine metabolism	C05131	HMDB0002331	neg	-	-	Metabolism	Amino acid metabolism	Nucleosides, nucleotides, and analogues	Imidazole ribonucleosides and ribonucleotides	257.077	M-H, M+Na-2H, M+FA-H	C10H14N2O6	1.1676	0.0438223	-2.51173	29605-99-0	Not Available	3.33248e+06	3.29675e+06	3.14143e+06	3.28493e+06	3.42546e+06	3.31291e+06	3.11606e+06	3.16653e+06	3.05028e+06	3.09605e+06	3.13002e+06	3.18378e+06	3.1855e+06	3.45479e+06	3.2308e+06
neg_7330	Fosfluconazole	metab_16085	-	-	-	HMDB0252466	neg	-	-	-	-	Benzenoids	Benzene and substituted derivatives	423.016	M+K-2H	C13H13F2N6O4P	1.8148	0.0595404	-7.30686	-	Halobenzenes	621760	773050	974220	1.19882e+06	667739	732289	872227	949298	1.09855e+06	999731	949195	1.0289e+06	847341	833475	929326
neg_7331	3-Azido-7-hydroxycoumarin	metab_16086	-	-	-	HMDB0245825	neg	-	-	-	-	Phenylpropanoids and polyketides	Coumarins and derivatives	405.06	2M-H	C9H5N3O3	1.8148	0.0198961	2.12161	-	Hydroxycoumarins	263868	230731	579770	545788	226707	294268	830128	745894	833482	729967	817498	808556	545422	567169	560103
neg_7339	Guanine	metab_16094	map01100;map01232;map00230	Metabolic pathways;Nucleotide metabolism;Purine metabolism	C00242	PW_C000086;HMDB0000132;MJDBOTE0000457	neg	Nucleic acids	Bases	Metabolism;Metabolism;Metabolism	Global and overview maps;Global and overview maps;Nucleotide metabolism	Organoheterocyclic compounds	Imidazopyrimidines	150.041	M-H	C5H5N5O	1.8148	0.0358057	-8.02968	73-40-5	Purines and purine derivatives	152974	154701	149280	154586	152193	159026	133559	127603	132896	138876	138616	132189	147536	137992	139767
neg_7357	Terephthalic Acid	metab_16114	map01100	Metabolic pathways	C06337	HMDB0002428;MJDBOTE0000641	neg	-	-	Metabolism	Global and overview maps	Benzenoids	Benzene and substituted derivatives	165.018	M-H	C8H6O4	1.8068	0.031144	-6.69396	100-21-0	Benzoic acids and derivatives	124432	100212	142364	108611	100687	113609	56699.5	50592.1	54036.6	62664.9	58613	64709.8	86673.3	90153.9	84801.9
neg_7359	Benzene-1,2,4-Triol	metab_16116	map01100	Metabolic pathways	C02814	-	neg	-	-	Metabolism	Global and overview maps	-	-	125.023	M-H	C6H6O3	1.8068	0.0186665	-9.73613	533-73-3	-	587929	598197	585951	526138	628332	616281	531031	575697	536037	536912	571463	587334	590242	573826	569905
neg_7364	Bucindolol	metab_16122	-	-	-	HMDB0249420	neg	-	-	-	-	Organoheterocyclic compounds	Indoles and derivatives	400.146	M+K-2H	C22H25N3O2	1.7989	0.00832487	7.67916	-	Indoles	970888	1.03316e+06	921604	941952	1.01954e+06	1.02493e+06	839709	885048	872441	893847	902213	876195	956224	941380	953548
neg_7366	(1R*,3R*,3'S*)-1,2,3,4-Tetrahydro-1-(2-thio-3-pyrrolidinyl)-beta-carboline-3-carboxylic acid	metab_16124	-	-	-	HMDB0034767	neg	-	-	-	-	Alkaloids and derivatives	Harmala alkaloids	314.099	M-H	C16H17N3O2S	1.7989	0.0189147	5.27918	-	Not Available	927297	1.01109e+06	1.07415e+06	1.03763e+06	985270	1.01821e+06	948015	939616	960493	1.02001e+06	990315	967320	947477	965568	984008
neg_7371	Gamma-Glutamylalanine	metab_16130	map01100;map00480	Metabolic pathways;Glutathione metabolism	C03740	HMDB0006248;HMDB0036301	neg	-	-	Metabolism;Metabolism	Global and overview maps;Metabolism of other amino acids	Organic acids and derivatives	Carboxylic acids and derivatives	199.071	M-H2O-H	C8H14N2O5	1.7989	0.0104591	-4.45512	5875-41-2	Amino acids, peptides, and analogues	8.53188e+06	8.53268e+06	7.58334e+06	8.50891e+06	8.63408e+06	8.62462e+06	7.59122e+06	7.49427e+06	7.74865e+06	7.82363e+06	7.88087e+06	7.72335e+06	8.12406e+06	8.04706e+06	8.21686e+06
neg_7380	(S)-2-Azetidinecarboxylic acid	metab_16140	-	-	-	HMDB0029615	neg	-	-	-	-	Organic acids and derivatives	Carboxylic acids and derivatives	302.135	3M-H	C4H7NO2	1.7909	0.0546356	-2.76338	2133-34-8	Amino acids, peptides, and analogues	79718	142003	73129.3	105456	144000	96492.5	210858	226472	171223	135512	197359	211023	141725	154390	139765
neg_7381	Threonylmethionine	metab_16141	-	-	-	HMDB0029067	neg	-	-	-	-	Organic acids and derivatives	Carboxylic acids and derivatives	249.091	M-H	C9H18N2O4S	1.7909	0.0687119	-2.6885	90729-28-5	Amino acids, peptides, and analogues	41380.6	89281.5	86539.7	78399.2	79903.8	75607.9	158492	131651	139436	165949	123594	122247	116147	102913	116284
neg_7386	Pipamperone	metab_16146	-	-	-	HMDB0256570	neg	-	-	-	-	Organic oxygen compounds	Organooxygen compounds	420.234	M+FA-H	C21H30FN3O2	1.7829	0.0174145	9.48581	-	Carbonyl compounds	3.79388e+06	4.26006e+06	3.6476e+06	3.86465e+06	4.22843e+06	3.95654e+06	3.38042e+06	3.3381e+06	3.34641e+06	3.5368e+06	3.46173e+06	3.24753e+06	3.75102e+06	3.66346e+06	3.62618e+06
neg_7389	Arginylleucine	metab_16149	-	-	-	HMDB0028713	neg	-	-	-	-	Organic acids and derivatives	Carboxylic acids and derivatives	286.188	M-H	C12H25N5O3	1.7829	0.0206061	-2.48342	1188-24-5	Amino acids, peptides, and analogues	93058.5	396133	83725.9	167271	261103	169886	903823	795147	948424	916413	775430	675489	501898	490977	511634
neg_7390	Isoleucyl-Threonine	metab_16151	-	-	-	HMDB0028917	neg	-	-	-	-	Organic acids and derivatives	Carboxylic acids and derivatives	231.134	M-H	C10H20N2O4	1.7829	0.0315369	-3.64277	-	Amino acids, peptides, and analogues	101117	133617	322432	194823	163020	163653	455824	332389	280512	260007	323041	338946	265496	249281	258376
neg_7392	4-Hydroxymandelic Acid	metab_16153	-	-	C11527	HMDB0000822	neg	-	-	-	-	Benzenoids	Phenols	167.034	M-H	C8H8O4	1.7829	0.0132361	-6.64733	1198-84-1	1-hydroxy-2-unsubstituted benzenoids	246442	236880	264885	230811	231752	245569	124770	136166	143633	153864	151186	155727	189658	187329	184704
neg_740	6a, 3'-p-Dihydroxypaclitaxel	metab_16162	-	-	-	HMDB0060795	neg	-	-	-	-	Benzenoids	Benzene and substituted derivatives	888.268	M-2H, M-H	C45H47NO18	4.0899	0.028159	-4.28595	-	Benzoic acids and derivatives	3.19854e+06	3.19536e+06	2.47158e+06	3.47127e+06	3.18791e+06	3.03119e+06	2.48266e+06	2.58909e+06	2.55809e+06	2.66993e+06	2.29926e+06	2.5482e+06	2.77405e+06	2.75942e+06	2.90331e+06
neg_7412	Asparaginyl-Methionine	metab_16176	-	-	-	HMDB0028737	neg	-	-	-	-	Organic acids and derivatives	Carboxylic acids and derivatives	262.086	M-H	C9H17N3O4S	1.679	0.045113	-2.79889	-	Amino acids, peptides, and analogues	54452.4	119179	155246	134942	108842	117217	288300	266924	228470	212754	240609	242088	166873	180318	180918
neg_7414	Hymenoxon	metab_16178	-	-	C09482	HMDB0253305	neg	-	-	-	-	Organoheterocyclic compounds	Oxanes	319.097	M+K-2H	C15H22O5	1.6712	0.0262762	5.29009	57377-32-9	Not Available	354068	300986	298387	316262	290960	320209	143362	142145	144654	204446	176304	168404	240286	228403	231702
neg_7417	Valylthreonine	metab_16181	-	-	-	HMDB0029137	neg	-	-	-	-	Organic acids and derivatives	Carboxylic acids and derivatives	217.118	M-H	C9H18N2O4	1.6712	0.0243759	-4.25974	72636-02-3	Amino acids, peptides, and analogues	1.31071e+06	2.02898e+06	2.43876e+06	2.076e+06	1.93578e+06	2.01137e+06	2.35887e+06	2.19554e+06	2.4491e+06	2.48939e+06	2.3042e+06	2.17987e+06	2.2097e+06	2.10913e+06	2.18767e+06
neg_7425	L-N-(3-Carboxypropyl)glutamine	metab_16190	-	-	-	HMDB0029393	neg	-	-	-	-	Organic acids and derivatives	Carboxylic acids and derivatives	213.087	M-H2O-H	C9H16N2O5	1.6632	0.0321111	-3.95965	3183-72-0	Amino acids, peptides, and analogues	472423	546727	592002	582809	536331	541185	539141	509158	595310	594629	539634	519077	534325	537970	566363
neg_7437	N2-Acetylornithine	metab_16203	map01100;map01210;map00220;map01110;map01230	Metabolic pathways;2-Oxocarboxylic acid metabolism;Arginine biosynthesis;Biosynthesis of secondary metabolites;Biosynthesis of amino acids	C00437	HMDB0003357	neg	-	-	Metabolism;Metabolism;Metabolism;Metabolism;Metabolism	Global and overview maps;Global and overview maps;Amino acid metabolism;Global and overview maps;Global and overview maps	Organic acids and derivatives	Carboxylic acids and derivatives	173.092	M-H	C7H14N2O3	1.5996	0.0177247	-6.16877	6205-08-09	Amino acids, peptides, and analogues	6.6675e+06	7.31874e+06	7.58242e+06	7.41035e+06	7.28751e+06	7.2698e+06	7.22737e+06	6.89663e+06	7.36556e+06	7.6181e+06	7.22736e+06	6.99112e+06	7.33756e+06	7.11225e+06	7.33267e+06
neg_7438	Zidovudine glucuronide	metab_16204	-	-	-	HMDB0259556	neg	-	-	-	-	Nucleosides, nucleotides, and analogues	Pyrimidine nucleosides	478.097	M+Cl	C16H21N5O10	1.5916	0.0851152	-3.91354	-	Pyrimidine 2'',3''-dideoxyribonucleosides	330356	300110	629031	363399	293760	361583	187783	169374	315575	250184	188055	161613	286032	335748	297255
neg_7442	(2S)-3-[3-[(4-Carbamimidoylbenzoyl)amino]propanoylamino]-2-[(4-ethylphenyl)sulfonylamino]propanoic acid	metab_16209	-	-	-	HMDB0258340	neg	-	-	-	-	Benzenoids	Benzene and substituted derivatives	470.151	M-H2O-H	C22H27N5O6S	1.5837	0.0215567	1.81452	-	Benzenesulfonamides	637178	653531	596571	579680	645859	670273	589415	586207	549861	608599	617653	555913	593570	587798	612443
neg_7445	1,6-anhydro-N-acetyl-beta-muramate	metab_16212	map01100;map00520;map01250	Metabolic pathways;Amino sugar and nucleotide sugar metabolism;Biosynthesis of nucleotide sugars	C19769	HMDB0304012	neg	-	-	Metabolism;Metabolism;Metabolism	Global and overview maps;Carbohydrate metabolism;Global and overview maps	Organoheterocyclic compounds	Oxepanes	319.089	M+FA-H	C11H16NO7-	1.5757	0.0748972	-6.67655	-	Not Available	158283	145155	156502	178973	153992	133069	100509	108695	113206	111222	106981	106584	131996	152800	139037
neg_7446	N2-gamma-Glutamylglutamine	metab_16213	-	-	C05283	HMDB0011738	neg	-	-	-	-	Organic acids and derivatives	Carboxylic acids and derivatives	256.093	M-H2O-H	C10H17N3O6	1.5757	0.032079	-2.69711	10148-81-9	Amino acids, peptides, and analogues	993728	1.0601e+06	1.05073e+06	1.02826e+06	1.024e+06	999868	1.01091e+06	1.00424e+06	1.04142e+06	1.06252e+06	1.05991e+06	999707	1.01374e+06	1.03843e+06	1.08001e+06
neg_7450	Val-Ala-OH	metab_16218	-	-	-	-	neg	-	-	-	-	-	-	295.093	M-H	C13H16N2O6	1.5597	0.0504031	-2.87502	-	-	176076	201826	513890	329633	193050	247026	406701	358981	356348	304277	332820	332992	313697	284989	308193
neg_7451	10-Hydroxy-3-methoxy-1,3,5,7-cadinatetraen-9-one	metab_16219	-	-	C09695	HMDB0036456	neg	-	-	-	-	Lipids and lipid-like molecules	Prenol lipids	281.113	M+Na-2H	C16H20O3	1.5517	0.0279181	-9.42518	72843-51-7	Sesquiterpenoids	83537.8	196758	333414	212653	185442	186480	366810	338564	357935	348730	331888	326457	270403	284652	272463
neg_7452	D[-Arg-2]KYOTORPHAN	metab_16220	-	-	-	-	neg	-	-	-	-	-	-	336.167	M-H	C15H23N5O4	1.5437	0.0121592	-2.37452	-	-	8505.15	159934	3783.83	35357.8	84729.2	49585.3	408635	399757	469199	427336	391474	341925	210214	215378	213116
neg_746	2-Ethyl-2-Hydroxybutyric acid	metab_16228	-	-	-	HMDB0001975	neg	-	-	-	-	Lipids and lipid-like molecules	Fatty Acyls	131.07	M-H2O-H, M-H	C6H12O3	4.1306	0.016138	-8.71109	3639-21-2	Fatty acids and conjugates	98388.5	106900	90117.2	90322.4	102964	97692.5	99211.1	107773	114659	111521	108450	109974	99824.5	103059	101907
neg_7462	Gly-Ile	metab_16231	-	-	-	HMDB0028844	neg	-	-	-	-	Organic acids and derivatives	Carboxylic acids and derivatives	187.108	M-H	C8H16N2O3	1.4637	0.0150489	-5.48735	-	Amino acids, peptides, and analogues	777128	1.63942e+06	2.60077e+06	1.82513e+06	1.61829e+06	1.70086e+06	2.82334e+06	2.57215e+06	2.8353e+06	2.85148e+06	2.70116e+06	2.58735e+06	2.18173e+06	2.16188e+06	2.22624e+06
neg_7469	2,3,4-Trihydroxybutanoic acid	metab_16238	map01100;map00053	Metabolic pathways;Ascorbate and aldarate metabolism	C01620	HMDB0000943;HMDB0000613;HMDB0245425	neg	-	-	Metabolism;Metabolism	Global and overview maps;Carbohydrate metabolism	Organic oxygen compounds	Organooxygen compounds	117.018	M-H2O-H	C4H8O5	1.4397	0.0254673	-9.1724	13752-84-6;7306-96-9	Carbohydrates and carbohydrate conjugates	999834	976020	824394	1.1769e+06	1.02522e+06	1.18676e+06	2.63268e+06	5.47735e+06	904214	736459	1.78298e+06	3.00868e+06	1.79287e+06	1.79818e+06	1.87578e+06
neg_7471	N-Formyl-L-glutamic acid	metab_16241	map01100;map00340	Metabolic pathways;Histidine metabolism	C01045	PW_C001903;HMDB0003470	neg	-	-	Metabolism;Metabolism	Global and overview maps;Amino acid metabolism	Organic acids and derivatives	Carboxylic acids and derivatives	156.029	M-H2O-H	C6H9NO5	1.4157	0.0183254	-6.53729	1681-96-5	Amino acids, peptides, and analogues	61035.1	60519.6	65603.8	47450.2	69079.9	68809.8	25338.7	18772.1	28026.9	37856.5	25940.2	21226.7	42151.5	43717.5	42813.8
neg_748	2-Isopropylmalic Acid	metab_16250	map01100;map01110;map00290;map01210;map00620;map01230	Metabolic pathways;Biosynthesis of secondary metabolites;Valine, leucine and isoleucine biosynthesis;2-Oxocarboxylic acid metabolism;Pyruvate metabolism;Biosynthesis of amino acids	C02504	HMDB0000402	neg	-	-	Metabolism;Metabolism;Metabolism;Metabolism;Metabolism;Metabolism	Global and overview maps;Global and overview maps;Amino acid metabolism;Global and overview maps;Carbohydrate metabolism;Global and overview maps	Lipids and lipid-like molecules	Fatty Acyls	175.06	M-H2O-H, M-H	C7H12O5	4.1306	0.024921	-5.80735	49601-06-1	Fatty acids and conjugates	7.39507e+06	8.01556e+06	6.38699e+06	6.74431e+06	7.44614e+06	7.18647e+06	7.60995e+06	8.00259e+06	8.51599e+06	8.68559e+06	8.1471e+06	8.4583e+06	7.36326e+06	7.66125e+06	7.71334e+06
neg_7481	5'-Guanylic Acid	metab_16252	map01100;map01232;map00230	Metabolic pathways;Nucleotide metabolism;Purine metabolism	C00144	HMDB0001397;MJDBOTE0000666	neg	Nucleic acids	Nucleotides	Metabolism;Metabolism;Metabolism	Global and overview maps;Global and overview maps;Nucleotide metabolism	Nucleosides, nucleotides, and analogues	Purine nucleotides	362.05	M-H	C10H14N5O8P	1.3677	0.0263578	-2.0392	85-32-5	Purine ribonucleotides	1.55179e+06	646118	2.62717e+06	2.16139e+06	1.047e+06	1.51436e+06	541268	401642	797828	821172	485247	460720	1.0996e+06	1.14415e+06	1.15635e+06
neg_7483	3',5'-Cyclic AMP	metab_16254	map04213;map04111;map04113;map01100;map00230	Longevity regulating pathway - multiple species;Cell cycle - yeast;Meiosis - yeast;Metabolic pathways;Purine metabolism	C00575	;MJDBOTE0000709	neg	Nucleic acids	Cyclic nucleotides	Organismal Systems;Cellular Processes;Cellular Processes;Metabolism;Metabolism	Aging;Cell growth and death;Cell growth and death;Global and overview maps;Nucleotide metabolism	-	-	328.044	M-H	C10H12N5O6P	1.3597	0.0233025	-2.4305	60-92-4	-	2.03108e+07	2.00089e+07	2.13014e+07	2.09273e+07	1.98667e+07	2.04464e+07	1.75196e+07	1.71151e+07	1.93963e+07	1.89626e+07	1.84245e+07	1.76619e+07	1.87188e+07	1.92936e+07	1.96003e+07
neg_749	Cyclic 3-Hydroxymelatonin	metab_16261	-	-	-	HMDB0060069	neg	-	-	-	-	Organoheterocyclic compounds	Indoles and derivatives	293.114	M+FA-H, 2M-H	C13H16N2O3	4.1226	0.0291149	-1.49134	-	Pyrroloindoles	181971	208638	216516	213333	206536	186686	244499	194710	235664	254196	218341	213105	203643	193480	203507
neg_7494	6-[(2R,4S,5R)-4-Hydroxy-5-(hydroxymethyl)oxolan-2-yl]-7,8-dihydroimidazo[1,2-c]pyrimidin-5-one	metab_16266	-	-	-	HMDB0260369	neg	-	-	-	-	Organic oxygen compounds	Organooxygen compounds	298.104	M+FA-H	C11H15N3O4	1.3276	0.0133669	-3.34253	-	Carbohydrates and carbohydrate conjugates	1.67457e+06	1.8172e+06	1.8602e+06	1.67291e+06	1.77217e+06	1.78761e+06	1.67825e+06	1.76815e+06	1.59344e+06	1.66905e+06	1.80644e+06	1.72283e+06	1.71224e+06	1.75268e+06	1.75233e+06
neg_7497	Hydroxyprolyl-Arginine	metab_16269	-	-	-	HMDB0028857	neg	-	-	-	-	Organic acids and derivatives	Carboxylic acids and derivatives	268.141	M-H2O-H	C11H21N5O4	1.3116	0.0751617	-1.23023	-	Amino acids, peptides, and analogues	292302	245585	199191	242170	277478	267142	200900	189453	194283	198707	220437	196657	242109	208304	228505
neg_7501	N-Acetyl-L-Glutamic Acid	metab_16275	map01100;map01210;map00220;map01110;map01230	Metabolic pathways;2-Oxocarboxylic acid metabolism;Arginine biosynthesis;Biosynthesis of secondary metabolites;Biosynthesis of amino acids	C00624	HMDB0001138;MJDBOTE0000638	neg	-	-	Metabolism;Metabolism;Metabolism;Metabolism;Metabolism	Global and overview maps;Global and overview maps;Amino acid metabolism;Global and overview maps;Global and overview maps	Organic acids and derivatives	Carboxylic acids and derivatives	188.055	M-H	C7H11NO5	1.3037	0.0152031	-5.42358	1188-37-0	Amino acids, peptides, and analogues	1.31816e+06	1.76408e+06	1.01215e+06	1.06823e+06	1.37252e+06	1.30288e+06	1.32549e+06	1.79323e+06	1.31813e+06	1.35455e+06	1.39943e+06	1.60429e+06	1.36425e+06	1.40208e+06	1.39939e+06
neg_7503	13E-Tetranor-16-carboxy-LTE4	metab_16277	-	-	-	LMFA03020051;HMDB0012575	neg	-	-	-	-	Organic acids and derivatives	Carboxylic acids and derivatives	394.132	M-H2O-H	C19H27NO7S	1.2957	0.0967533	-2.91763	-	Amino acids, peptides, and analogues	183799	232133	208665	182701	194594	193078	178334	169735	184598	186688	184695	178330	160827	193538	169782
neg_7507	Isoleucyl-Serine	metab_16281	-	-	-	HMDB0028916	neg	-	-	-	-	Organic acids and derivatives	Carboxylic acids and derivatives	217.118	M-H	C9H18N2O4	1.2877	0.0138752	-4.19194	-	Amino acids, peptides, and analogues	761365	1.23566e+06	2.06382e+06	1.41621e+06	1.30465e+06	1.31232e+06	2.25342e+06	2.00075e+06	2.07054e+06	2.05714e+06	1.97086e+06	1.98343e+06	1.71925e+06	1.70738e+06	1.75352e+06
neg_7512	Gluconolactone	metab_16287	map01100;map00030;map01110;map01200	Metabolic pathways;Pentose phosphate pathway;Biosynthesis of secondary metabolites;Carbon metabolism	C00198	HMDB0000150;PW_C000097;MJDBOTE0000432	neg	-	-	Metabolism;Metabolism;Metabolism;Metabolism	Global and overview maps;Carbohydrate metabolism;Global and overview maps;Global and overview maps	Organic oxygen compounds	Organooxygen compounds	159.029	M-H2O-H	C6H10O6	1.2718	0.0157761	-6.40467	90-80-2	Carbohydrates and carbohydrate conjugates	147788	149851	146308	148559	159356	149324	166597	160756	166507	160163	164477	171320	154064	158243	153931
neg_7515	Methionine sulfoximine	metab_16290	-	-	C03510	HMDB0029430	neg	-	-	-	-	Organic acids and derivatives	Carboxylic acids and derivatives	419.129	2M+Hac-H	C5H12N2O3S	1.2473	0.0361424	5.32732	1982-67-8	Amino acids, peptides, and analogues	615254	647041	650161	575032	641398	681915	615433	622132	536727	603859	633427	603454	556742	598471	579795
neg_7522	Histidylisoleucine	metab_16298	-	-	-	HMDB0028888	neg	-	-	-	-	Organic acids and derivatives	Carboxylic acids and derivatives	267.146	M-H	C12H20N4O3	1.2394	0.0232836	-2.44001	129050-48-2	Amino acids, peptides, and analogues	905109	2.16349e+06	2.40266e+06	1.80472e+06	1.99798e+06	1.93647e+06	2.70902e+06	2.6442e+06	2.9479e+06	2.94122e+06	2.74191e+06	2.60337e+06	2.35147e+06	2.26836e+06	2.25202e+06
neg_753	Hippuric Acid	metab_16305	map01100	Metabolic pathways	C01586	HMDB0000714;MJDBOTE0000525	neg	-	-	Metabolism	Global and overview maps	Benzenoids	Benzene and substituted derivatives	178.05	M-H, M+FA-H	C9H9NO3	4.1785	0.0123869	-5.73679	495-69-2	Benzoic acids and derivatives	163381	158681	159783	151577	160763	154492	146899	141021	157938	158949	147873	156750	153275	156240	156886
neg_7533	DTDP-D-galactose	metab_16309	-	-	C02097	HMDB0006876	neg	-	-	-	-	Lipids and lipid-like molecules	Steroids and steroid derivatives	609.074	M+FA-H	C16H26N2O16P2	1.1996	0.0131551	-0.0578308	5817-97-0	Cholestane steroids	410651	384880	396080	438720	369463	409639	388514	394309	443919	430952	434252	395592	402943	412926	404592
neg_754	Zaleplon	metab_16316	-	-	C07484	HMDB0015097	neg	-	-	-	-	Organoheterocyclic compounds	Diazines	655.256	M-H, 2M+FA-H	C17H15N5O	4.1785	0.0436539	3.86594	151319-34-5	Pyrimidines and pyrimidine derivatives	103459	112534	213107	150341	121809	165713	202338	212628	246072	179391	223101	218003	161435	170409	176095
neg_7547	D-(+)-Malic acid	metab_16324	map01100;map00650	Metabolic pathways;Butanoate metabolism	C00497	HMDB0031518	neg	-	-	Metabolism;Metabolism	Global and overview maps;Carbohydrate metabolism	Organic acids and derivatives	Hydroxy acids and derivatives	133.013	M-H	C4H6O5	1.1836	0.00875789	-9.68352	636-61-3	Beta hydroxy acids and derivatives	91117	110865	107856	124352	99908.1	105612	152352	646310	82384.6	73242.7	161738	369998	192098	188763	190480
neg_7550	Gamma-Glutamyl-beta-(isoxazolin-5-on-2-yl)alanine	metab_16328	-	-	-	HMDB0040515	neg	-	-	-	-	Organic acids and derivatives	Carboxylic acids and derivatives	300.083	M-H	C11H15N3O7	1.1756	0.0484777	-2.84235	142115-24-0	Amino acids, peptides, and analogues	332242	344288	350278	316438	337570	339246	311578	309540	295956	299144	324957	311830	302834	324312	332968
neg_7552	Tricarballylic Acid	metab_16330	-	-	C19806	HMDB0031193;MJDBOTE0001362	neg	-	-	-	-	Organic acids and derivatives	Carboxylic acids and derivatives	175.024	M-H	C6H8O6	1.1756	0.0183733	-6.08681	99-14-9	Tricarboxylic acids and derivatives	237103	233501	243290	234507	237135	227620	237163	230263	229463	263019	234777	216696	242873	237363	246168
neg_7559	Turicine	metab_16337	-	-	C21513	HMDB0029409	neg	-	-	-	-	Organic acids and derivatives	Carboxylic acids and derivatives	204.087	M+FA-H	C7H13NO3	1.1676	0.0189917	-6.08038	515-24-2	Amino acids, peptides, and analogues	1.88095e+06	2.03578e+06	1.89845e+06	1.5214e+06	1.91496e+06	1.87751e+06	1.03676e+06	1.22818e+06	1.90438e+06	1.88812e+06	1.25015e+06	1.22495e+06	1.66228e+06	1.60399e+06	1.61534e+06
neg_7562	Tetrahydrodipicolinate	metab_16341	map01100;map01110;map00300;map01230;map00261	Metabolic pathways;Biosynthesis of secondary metabolites;Lysine biosynthesis;Biosynthesis of amino acids;Monobactam biosynthesis	C03972	HMDB0012289	neg	-	-	Metabolism;Metabolism;Metabolism;Metabolism;Metabolism	Global and overview maps;Global and overview maps;Amino acid metabolism;Global and overview maps;Biosynthesis of other secondary metabolites	Organic acids and derivatives	Carboxylic acids and derivatives	170.045	M-H	C7H9NO4	1.1597	0.0368877	-6.51088	4226-22-6	Amino acids, peptides, and analogues	212169	218164	168548	174068	233591	220606	204618	202838	159463	191569	209728	177672	189591	202335	202149
neg_7568	N7-(2-Carbamoyl-2-hydroxyethyl)guanine	metab_16347	-	-	-	HMDB0255307	neg	-	-	-	-	Organoheterocyclic compounds	Imidazopyrimidines	259.056	M+Na-2H	C8H10N6O3	1.144	0.0134302	1.63024	-	Purines and purine derivatives	225075	213620	230672	215375	197762	231153	249963	297592	215873	199066	283968	278460	234425	228246	230808
neg_7569	Lipoamide	metab_16348	-	-	C00248	HMDB0000962;PW_C000769;HMDB0304823;LMFA08010006	neg	-	-	-	-	Organoheterocyclic compounds	Dithiolanes	186.04	M-H2O-H	C8H15NOS2	1.144	0.0459899	-9.22959	940-69-2	Lipoamides	86785.2	92019.8	92948	90088.8	87268	82297	88410	83822.9	78639.6	88558	91333.4	83430.1	87137.1	85295.5	93083.6
neg_7571	Acipimox	metab_16351	-	-	-	HMDB0247941	neg	-	-	-	-	Organoheterocyclic compounds	Diazines	199.037	M+FA-H	C6H6N2O3	1.136	0.0129466	3.76221	-	Pyrazines	91456.1	40243.7	169867	165339	72198.1	96456.9	33755.9	5836.36	122417	123586	45914.3	23733.3	85016.3	87024.5	86869.3
neg_7583	Citric Acid	metab_16363	map01100;map00630;map01110;map01240;map01210;map01200;map01230;map01053;map00250;map00020	Metabolic pathways;Glyoxylate and dicarboxylate metabolism;Biosynthesis of secondary metabolites;Biosynthesis of cofactors;2-Oxocarboxylic acid metabolism;Carbon metabolism;Biosynthesis of amino acids;Biosynthesis of siderophore group nonribosomal peptides;Alanine, aspartate and glutamate metabolism;Citrate cycle (TCA cycle)	C00158	HMDB0000094;PW_C000063;MJDBNL00000139	neg	Organic acids	Carboxylic acids	Metabolism;Metabolism;Metabolism;Metabolism;Metabolism;Metabolism;Metabolism;Metabolism;Metabolism;Metabolism	Global and overview maps;Carbohydrate metabolism;Global and overview maps;Global and overview maps;Global and overview maps;Global and overview maps;Global and overview maps;Metabolism of terpenoids and polyketides;Amino acid metabolism;Carbohydrate metabolism	Organic acids and derivatives	Carboxylic acids and derivatives	191.019	M-H	C6H8O7	1.112	0.0117531	-5.11876	77-92-9	Tricarboxylic acids and derivatives	1.85092e+07	2.03214e+07	1.46327e+07	1.79261e+07	1.94154e+07	1.83288e+07	2.32576e+07	2.44897e+07	2.56286e+07	2.20467e+07	2.2641e+07	2.34176e+07	2.10309e+07	2.10022e+07	2.14466e+07
neg_7584	Glutaconic acid	metab_16364	-	-	C02214	HMDB0000620;LMFA01170109	neg	-	-	-	-	Organic acids and derivatives	Carboxylic acids and derivatives	111.008	M-H2O-H	C5H6O4	1.112	0.0098584	-9.61236	628-48-8;1724-02-3	Dicarboxylic acids and derivatives	523916	557102	436923	510304	550740	514637	619338	656459	684630	602955	602470	628103	591123	581368	580932
neg_7590	Uridine-5'-Monophosphate	metab_16371	map00240;map01100;map01232;map01240	Pyrimidine metabolism;Metabolic pathways;Nucleotide metabolism;Biosynthesis of cofactors	C00105	HMDB0000288;MJDBOTE0000717	neg	Nucleic acids	Nucleotides	Metabolism;Metabolism;Metabolism;Metabolism	Nucleotide metabolism;Global and overview maps;Global and overview maps;Global and overview maps	Nucleosides, nucleotides, and analogues	Pyrimidine nucleotides	323.028	M-H	C9H13N2O9P	1.088	0.00740936	-2.74054	58-97-9	Pyrimidine ribonucleotides	408869	355046	290235	486225	369276	399696	297693	281339	305883	326845	251254	298865	364268	359711	364459
neg_7592	Asparaginylhydroxyproline	metab_16373	-	-	-	HMDB0028732	neg	-	-	-	-	Organic acids and derivatives	Carboxylic acids and derivatives	226.082	M-H2O-H	C9H15N3O5	1.088	0.0125198	-3.46321	844640-50-2	Amino acids, peptides, and analogues	784735	770053	949809	916980	797024	817714	963066	950360	987908	1.07401e+06	1.02402e+06	936053	926748	906340	925781
neg_7596	Alpha-AMINO-3-HYDROXY-5-METHYL-4-ISOXAZOLEPROPIONIC ACID	metab_16377	-	-	C13672	HMDB0248356	neg	-	-	-	-	Organic acids and derivatives	Carboxylic acids and derivatives	185.056	M-H	C7H10N2O4	1.0801	0.0165471	-5.55676	77521-29-0	Amino acids, peptides, and analogues	819858	812806	834086	815879	823294	846537	784093	729937	749106	780414	742023	735837	818026	807585	834499
neg_76	((2R,3S)-3-Amino-2-hydroxy-2-(1H-imidazol-4-ylmethyl)-5-methyl)-5-methylhexanoic Acid	metab_16381	-	-	-	HMDB0242228	neg	-	-	-	-	Organic acids and derivatives	Carboxylic acids and derivatives	240.135	M-H, M+FA-H, M+Cl	C11H19N3O3	3.9143	0.0159616	-2.96429	-	Amino acids, peptides, and analogues	624458	633181	569458	606874	627517	600809	572121	558584	597296	577583	548558	564397	587641	586436	570991
neg_7600	(1S,2S,3S,4R)-3-(1-Acetamido-2-ethylbutyl)-4-(diaminomethylideneamino)-2-hydroxycyclopentane-1-carboxylic acid	metab_16383	-	-	-	HMDB0242447	neg	-	-	-	-	Organic acids and derivatives	Carboxylic acids and derivatives	349.183	M+Na-2H	C15H28N4O4	1.0721	0.0252301	-7.78676	-	Amino acids, peptides, and analogues	24011.3	70244.1	178643	63499	69259.8	68137.8	164518	158363	224354	226099	159803	145559	131366	136227	137940
neg_7610	Citramalic Acid	metab_16394	-	-	C00815	HMDB0000426	neg	-	-	-	-	Lipids and lipid-like molecules	Fatty Acyls	147.029	M-H	C5H8O5	1.0641	0.0110513	-7.88061	2306-22-1;597-44-4	Fatty acids and conjugates	299815	266799	305032	300381	321457	351576	376288	453442	302589	272780	339310	369960	349425	341817	346258
neg_7618	N-Heptanoylglycine	metab_16401	-	-	-	HMDB0013010	neg	-	-	-	-	Organic acids and derivatives	Carboxylic acids and derivatives	168.102	M-H2O-H	C9H17NO3	1.0561	0.0168304	-5.85769	23783-23-5	Amino acids, peptides, and analogues	93860.1	95804.4	144571	112834	94343	86971.6	158494	181083	349729	300505	158379	142457	165881	165244	170405
neg_7619	Beta-D-Glucopyranosylurea	metab_16402	-	-	-	HMDB0249119	neg	-	-	-	-	Organic oxygen compounds	Organooxygen compounds	203.066	M-H2O-H	C7H14N2O6	1.0561	0.0342609	-4.32019	-	Carbohydrates and carbohydrate conjugates	182395	189894	278996	244641	203453	210565	200449	181957	215261	218757	195527	208913	210429	223146	223696
neg_762	Ginsenoside III	metab_16403	-	-	-	HMDB0034351	neg	-	-	-	-	Lipids and lipid-like molecules	Prenol lipids	981.499	M+Na-2H, M+Cl	C48H80O19	4.2348	0.0893907	-5.28935	223710-06-3	Triterpenoids	404184	631579	329446	496249	491447	384536	578000	714258	895179	722193	516190	709774	546433	503922	602105
[truncated: 67 more rows]

## Sheet: 10 
ID	Metabolite	Metab ID	KEGG Pathway ID	KEGG Pathway Description	KEGG Compound ID	Library ID	Mode	KEGG Compound First Category	KEGG Compound Second Category	KEGG Pathway First Category	KEGG Pathway Second Category	HMDB Superclass	HMDB Class	M/Z	Adducts	Formula	Retention time	RSD	Mass Error	CAS ID	HMDB Subclass	FWT1	FWT2	FWT3	FWT4	FWT5	FWT6	FMT1	FMT2	FMT3	FMT4	FMT5	FMT6	QC01	QC02	QC03
[truncated: 10 more rows]

[truncated: 1 more sheets: 5]
