# Supplementary material for: The Mechanism of Transcription Factor Swi6 in Regulating Growth and Pathogenicity of Ceratocystis fimbriata: Insights from Non-Targeted Metabolomics
Source: Microorganisms. 2023 Oct 30;11(11):2666. doi: 10.3390/microorganisms11112666 (PMC10673406; doi:10.3390/microorganisms11112666)
Supplement: Supplementary file 1 [file microorganisms-11-02666-s001.zip › Supplementary Table/Table S4 PDAMs in POS mode.xlsx]

## Sheet: Table S4
375 PDAMs in POS mode
ID	Metabolite	Metab ID	Significant	Regulate	KEGG Compound ID	Mode	CAS ID	M/Z	Retention time	Adducts	Formula	Library ID	KEGG Compound First Category	KEGG Compound Second Category	KEGG Pathway ID	KEGG Pathway First Category	KEGG Pathway Second Category	HMDB Superclass	HMDB Class	HMDB Subclass	KEGG Pathway Description	KEGG Pathway Description	VIP_pred_OPLS-DA	VIP_PLS-DA	FC(Treated/Control)	P_value	FDR	FMT1	FMT2	FMT3	FMT4	FMT5	FMT6	FWT1	FWT2	FWT3	FWT4	FWT5	FWT6	treated_mean	treated_SD	control_mean	control_SD
pos_1002	Indole-3-Acetyl-L-Valine	metab_5	yes	up	-	pos	-	257.128	5.37187	M+H-H2O, M+H	C15H18N2O3	-	-	-	-	-	-	-	-	-	-	-	1.2801	1.332	1.0792	0.01755	0.05418	4.9973	5.2291	4.8546	4.8262	5.0996	5.1747	4.7736	4.8853	4.718	4.1205	4.7326	4.7349	5.03	0.1666	4.661	0.2716
pos_1027	Ferribactin	metab_32	yes	up	-	pos	-	687.33	5.63057	M+H+Na, M+2Na	C56H90N18O21	HMDB0304352	-	-	-	-	-	Organic acids and derivatives	Carboxylic acids and derivatives	Amino acids, peptides, and analogues	-	-	2.6832	2.6109	1.1797	8.35e-07	9.33e-05	6.5904	6.7	6.7399	6.5485	6.5766	6.6675	5.6184	5.6213	5.4415	6.0132	5.6626	5.3971	6.637	0.07634	5.626	0.2181
pos_1034	KOBUSONE	metab_40	yes	up	C16983	pos	24173-71-5	223.169	5.73233	M+H-2H2O, M+H	C14H22O2	HMDB0036790	-	-	-	-	-	Organic oxygen compounds	Organooxygen compounds	Carbonyl compounds	-	-	1.5887	1.642	1.0993	0.001909	0.01211	5.3689	5.2864	4.9278	5.058	5.3736	5.3907	4.7525	4.9918	4.5673	4.4878	4.8567	4.9088	5.234	0.1948	4.761	0.1982
pos_1045	Ganglioside GM2 (d18:1/12:0)	metab_52	yes	up	C04884	pos	-	661.869	5.88118	M+H+Na, M+2Na	C61H109N3O26	HMDB0004936	Lipids	Glycolipids	-	-	-	Lipids and lipid-like molecules	Sphingolipids	Glycosphingolipids	-	-	1.4944	1.4119	1.0882	0.03806	0.09622	5.8477	6.0976	5.7173	5.4599	5.6867	5.9234	5.3887	5.4959	6.0413	4.8201	5.1048	5.0681	5.789	0.2194	5.32	0.4279
pos_1266	(3E,5Z)-3,5-Octadien-1-ol	metab_297	yes	up	-	pos	70664-95-8	109.101	6.12365	M+H-H2O, M+H	C8H14O	HMDB0040149	-	-	-	-	-	Lipids and lipid-like molecules	Fatty Acyls	Fatty alcohols	-	-	1.7776	1.7816	1.0953	5.43e-06	0.0002964	5.6237	5.5754	5.3533	5.3784	5.6352	5.6137	5.0918	5.0671	5.0207	4.9972	5.028	5.0904	5.53	0.1289	5.049	0.03949
pos_1290	HoPhe-Ile-OH	metab_323	yes	up	-	pos	-	401.169	6.0378	M+H, M+Na	C21H24N2O6	-	-	-	-	-	-	-	-	-	-	-	1.4211	1.4048	1.0665	0.0004122	0.00465	5.4163	5.3817	5.1292	5.1247	5.3167	5.3663	4.857	4.9248	4.9088	4.9432	5.0267	5.0952	5.289	0.1297	4.959	0.08659
pos_1313	Avenanthramide L	metab_349	yes	down	-	pos	172549-38-1	326.101	5.9203	M+H, M+Na	C18H15NO5	HMDB0033193	-	-	-	-	-	Benzenoids	Benzene and substituted derivatives	Benzoic acids and derivatives	-	-	2.1517	2.0623	0.8585	0.0006639	0.006364	3.9543	4.2135	4.6581	4.7876	4.3802	4.4427	5.203	5.3474	5.0669	4.7483	5.2469	5.1824	4.406	0.3007	5.132	0.2091
pos_1314	Isoeugenitin	metab_350	yes	up	-	pos	519-18-6	221.08	5.9203	M+H, M+Na	C12H12O4	HMDB0029473	-	-	-	-	-	Organoheterocyclic compounds	Benzopyrans	1-benzopyrans	-	-	1.8796	1.9699	1.1437	0.004875	0.02207	5.7657	5.9237	5.1944	5.3853	5.8335	5.9085	5.0587	5.3601	4.5071	4.4715	5.2466	5.0917	5.668	0.3048	4.956	0.3776
pos_1368	Ile-Gln-Ile	metab_409	yes	up	-	pos	-	373.243	4.64982	M+H, M+Na	C17H32N4O5	-	-	-	-	-	-	-	-	-	-	-	3.2657	3.1286	1.3855	7.1e-05	0.0014	5.8182	5.9389	5.3829	4.6576	5.7889	5.8838	3.9066	4.4474	4.3359	4.0269	3.8548	3.5847	5.578	0.4922	4.026	0.32
pos_1377	17-Hydroxylinolenic acid	metab_419	yes	up	C16346	pos	-	333.18	3.84845	M+K, M+2Na-H	C18H30O3	HMDB0011108	-	-	map00592	Metabolism	Lipid metabolism	Lipids and lipid-like molecules	Fatty Acyls	Lineolic acids and derivatives	alpha-Linolenic acid metabolism	alpha-Linolenic acid metabolism	1.6474	1.5748	1.0746	3.82e-05	0.0009772	5.6016	5.688	5.5921	5.517	5.6048	5.6097	5.0037	5.234	5.3748	5.1642	5.2881	5.2144	5.602	0.0544	5.213	0.1253
pos_1380	Ile-Leu	metab_423	yes	up	-	pos	-	245.185	3.80135	M+H, M+Na	C12H24N2O3	-	-	-	-	-	-	-	-	-	-	-	1.1222	1.0576	1.0315	0.004868	0.02206	6.8669	6.8301	6.7655	6.7919	6.7853	6.8127	6.4431	6.5671	6.8555	6.6113	6.5571	6.5697	6.809	0.0362	6.601	0.137
pos_1382	Nalidixic Acid	metab_425	yes	down	C05079	pos	389-08-2	215.081	3.68367	M+H-H2O, M+CH3OH+H	C12H12N2O3	HMDB0014917;MJDBOTE0001474	Antibiotics	Quinolones	-	-	-	Organoheterocyclic compounds	Diazanaphthalenes	Naphthyridines	-	-	1.0828	1.0453	0.9686	1.2e-06	0.0001147	5.0159	5.0545	5.0669	5.094	5.0433	5.052	5.2535	5.1869	5.2328	5.1846	5.209	5.2423	5.054	0.02582	5.218	0.0291
pos_1411	Leu-Lys	metab_458	yes	up	-	pos	-	260.196	0.960017	M+H, M+Na	C12H25N3O3	-	-	-	-	-	-	-	-	-	-	-	1.2751	1.1983	1.0546	0.04166	0.1031	6.0917	5.9657	6.2309	6.2111	6.0302	5.9641	5.2402	5.8169	6.2077	5.8227	5.7468	5.7677	6.082	0.1175	5.767	0.3091
pos_1473	S-Allyl-L-cysteine	metab_526	yes	up	C16759	pos	21593-77-1	162.058	1.14705	M+H-H2O, M+H	C6H11NO2S	-	-	-	-	-	-	-	-	-	-	-	3.4339	3.3191	1.4077	0.0006086	0.006066	6.0961	5.6765	6.7924	6.5138	6.106	5.9802	4.1303	4.4049	4.9116	5.67	3.8716	3.4106	6.194	0.3978	4.4	0.8007
pos_1507	Asn-Val	metab_563	yes	up	-	pos	-	232.128	1.38145	M+H, M+K	C9H17N3O4	-	-	-	-	-	-	-	-	-	-	-	1.128	1.048	1.0323	0.008806	0.0329	6.719	6.6949	6.7512	6.7262	6.6988	6.6887	6.2255	6.5299	6.7041	6.5724	6.4801	6.5038	6.713	0.02363	6.503	0.1572
pos_1509	Ile-Gln	metab_565	yes	up	-	pos	-	260.16	1.42837	M+H, M+Na	C11H21N3O4	-	-	-	-	-	-	-	-	-	-	-	1.5668	1.4709	1.0568	0.002124	0.01316	7.1761	7.1333	7.1006	7.0773	7.0758	7.1018	6.3875	6.679	7.0775	6.8255	6.6893	6.7178	7.111	0.03821	6.729	0.2243
pos_1510	Glu-Val	metab_567	yes	up	-	pos	-	247.128	1.42837	M+H, M+ACN+Na	C10H18N2O5	-	-	-	-	-	-	-	-	-	-	-	1.2155	1.1416	1.0355	0.004642	0.02141	7.0827	7.0219	6.9877	6.9492	6.9835	7.0002	6.5989	6.6664	7.0194	6.8754	6.6864	6.7397	7.004	0.04519	6.764	0.1556
pos_1527	L-beta-aspartyl-L-leucine	metab_585	yes	up	-	pos	-	247.128	1.67845	M+H-H2O, M+H	C10H18N2O5	HMDB0011166	-	-	-	-	-	Organic acids and derivatives	Peptidomimetics	Hybrid peptides	-	-	1.2117	1.1397	1.0331	0.002661	0.01495	7.19	7.1508	7.1889	7.1304	7.1198	7.1292	6.7588	6.86	7.1294	7.045	6.8485	6.8976	7.152	0.03108	6.923	0.1375
pos_1559	Leucyl-Threonine	metab_620	yes	up	-	pos	-	233.149	1.76447	M+H, M+Na	C10H20N2O4	HMDB0028939	-	-	-	-	-	Organic acids and derivatives	Carboxylic acids and derivatives	Amino acids, peptides, and analogues	-	-	1.5221	1.4367	1.059	0.0008148	0.007274	6.4006	6.3179	6.274	6.1909	6.251	6.2795	5.7665	5.859	6.2405	6.003	5.8613	5.8855	6.286	0.07014	5.936	0.1673
pos_1578	Ile Ala	metab_641	yes	up	-	pos	-	203.138	1.8033	M+H, M+Na	C9H18N2O3	-	-	-	-	-	-	-	-	-	-	-	1.3273	1.2488	1.039	0.001118	0.008704	7.1416	7.1135	7.1277	7.0949	7.0842	7.0947	6.6151	6.8683	7.0654	6.8501	6.8191	6.8351	7.109	0.02215	6.842	0.1433
pos_1610	1-Pyrrolidinyloxy, 3-(aminocarbonyl)-2,2,5,5-tetramethyl-	metab_678	yes	down	-	pos	-	228.17	1.81112	M+H-2H2O, M+ACN+H	C9H18N2O2	HMDB0255776	-	-	-	-	-	Organoheterocyclic compounds	Pyrrolidines	Pyrrolidine carboxylic acids and derivatives	-	-	1.1284	1.1582	0.9594	0.0054	0.02357	5.9457	5.736	6.0499	6.076	5.8637	5.7358	6.0786	6.07	6.215	6.2968	6.1367	6.109	5.901	0.1488	6.151	0.08846
pos_1617	Asparaginyl-Proline	metab_685	yes	up	-	pos	-	212.102	1.8033	M+ACN+H, M+H-H2O	C9H15N3O4	HMDB0028739	-	-	-	-	-	Organic acids and derivatives	Carboxylic acids and derivatives	Amino acids, peptides, and analogues	-	-	1.2919	1.264	1.0382	5.8e-06	0.0003075	6.6352	6.6842	6.5581	6.606	6.6468	6.6235	6.3604	6.4532	6.3141	6.4352	6.3889	6.3398	6.626	0.04222	6.382	0.0544
pos_1629	Val-Val	metab_698	yes	up	-	pos	-	217.154	2.06907	M+H, M+Na	C10H20N2O3	-	-	-	-	-	-	-	-	-	-	-	1.2786	1.1924	1.0378	0.004687	0.02152	7.2646	7.2431	7.2267	7.1796	7.2078	7.2068	6.6902	6.9481	7.2411	6.9883	6.9269	6.9561	7.221	0.03002	6.958	0.1754
pos_166	2,3-Butanediol glucoside	metab_730	yes	down	-	pos	146763-54-4	275.109	2.92233	M+NH4, M+K, M+Na	C10H20O7	HMDB0040822	-	-	-	-	-	Organic oxygen compounds	Organooxygen compounds	Carbohydrates and carbohydrate conjugates	-	-	1.1287	1.0722	0.9607	0.006136	0.0255	5.0196	5.0798	5.1847	5.3279	5.3431	5.1267	5.3711	5.2847	5.3682	5.3999	5.4307	5.5	5.18	0.132	5.392	0.07175
pos_1685	N(epsilon)-(carboxyethyl)lysine	metab_758	yes	up	-	pos	-	219.133	2.57738	M+H, M+Na	C9H18N2O4	HMDB0255289	-	-	-	-	-	Organic acids and derivatives	Carboxylic acids and derivatives	Amino acids, peptides, and analogues	-	-	1.2419	1.1557	1.0365	0.002233	0.01358	6.7379	6.709	6.7185	6.678	6.6724	6.7168	6.23	6.5044	6.6608	6.5141	6.4484	6.4563	6.705	0.02532	6.469	0.1399
pos_1714	Pro-Leu-His	metab_791	yes	up	-	pos	-	366.212	2.65572	M+2H, M+H	C17H27N5O4	-	-	-	-	-	-	-	-	-	-	-	3.5117	3.3934	1.3474	2.96e-05	0.0008502	7.1805	7.3563	6.7914	5.8779	7.2999	7.2878	4.907	5.5672	5.2077	5.0786	5.1722	5.0853	6.966	0.5706	5.17	0.2209
pos_175	N-Acetylmuramate	metab_829	yes	up	C02713	pos	61633-75-8	258.096	1.05378	M+H-2H2O, M+H, M+H-H2O	C11H19NO8	HMDB0060493	Carbohydrates	Monosaccharides	map01100;map00520;map01250	Metabolism;Metabolism;Metabolism	Global and overview maps;Carbohydrate metabolism;Global and overview maps	Organic oxygen compounds	Organooxygen compounds	Carbohydrates and carbohydrate conjugates	Metabolic pathways;Amino sugar and nucleotide sugar metabolism;Biosynthesis of nucleotide sugars	Metabolic pathways;Amino sugar and nucleotide sugar metabolism;Biosynthesis of nucleotide sugars	1.4432	1.4247	1.0499	0.0009353	0.00774	6.7962	6.8916	7.1159	7.0624	6.7801	6.774	6.531	6.606	6.7098	6.6138	6.5215	6.469	6.903	0.151	6.575	0.08562
pos_1825	Glutamylarginine	metab_913	yes	up	-	pos	7219-59-2	304.16	0.6704	M+H	C11H21N5O5	HMDB0028813	-	-	-	-	-	Organic acids and derivatives	Carboxylic acids and derivatives	Amino acids, peptides, and analogues	-	-	1.3205	1.2532	1.0567	0.008475	0.03211	5.5751	5.458	5.5712	5.5807	5.4056	5.4194	4.8922	5.1631	5.5244	5.2793	5.1641	5.2212	5.502	0.08292	5.207	0.2045
pos_1957	o-Acetylcarnitine	metab_1059	yes	up	C02571	pos	3040-38-8	204.122	0.96785	M+H	C9H17NO4	HMDB0000201;HMDB0240773	-	-	-	-	-	Lipids and lipid-like molecules	Fatty Acyls	Fatty acid esters	-	-	1.016	0.9985	1.0255	2.65e-05	0.0007883	6.1544	6.1716	6.221	6.1666	6.12	6.1244	6.0452	6.017	5.9697	6.0504	5.9743	5.985	6.16	0.03687	6.007	0.03574
pos_196	Ile-Gly-Val	metab_1062	yes	up	-	pos	-	288.191	3.5265	M+H, M+Na, 2M+H	C13H25N3O4	-	-	-	-	-	-	-	-	-	-	-	2.6972	2.6161	1.188	7.19e-05	0.001403	7.0125	6.9803	6.8199	6.6924	6.9087	6.9557	5.3711	6.1993	5.2515	6.0564	6.0496	5.8973	6.895	0.1197	5.804	0.3954
pos_1964	Betonicine	metab_1067	yes	down	C08269	pos	515-25-3	142.086	0.975667	M+H-H2O	C7H13NO3	HMDB0029412	-	-	-	-	-	Organic acids and derivatives	Carboxylic acids and derivatives	Amino acids, peptides, and analogues	-	-	1.7063	1.6653	0.9173	1.07e-06	0.0001088	4.4706	4.5273	4.4065	4.454	4.503	4.5757	4.9578	4.8947	4.8641	4.7679	4.9116	4.9753	4.49	0.05925	4.895	0.07455
pos_2008	Valylglutamic acid	metab_1117	yes	up	-	pos	3062-07-05	247.128	1.0848	M+H	C10H18N2O5	HMDB0029126	-	-	-	-	-	Organic acids and derivatives	Carboxylic acids and derivatives	Amino acids, peptides, and analogues	-	-	1.2768	1.1971	1.0424	0.005631	0.0242	6.6455	6.5924	6.5356	6.5036	6.5139	6.5599	6.1024	6.1765	6.575	6.4307	6.1892	6.2745	6.558	0.05337	6.291	0.1786
pos_2009	Ile-Arg	metab_1118	yes	up	-	pos	-	288.202	1.0848	M+H	C12H25N5O3	-	-	-	-	-	-	-	-	-	-	-	1.5579	1.4782	1.0614	0.002963	0.01604	6.6781	6.6538	6.8003	6.763	6.6305	6.6124	5.9478	6.3476	6.6727	6.2954	6.2711	6.2844	6.69	0.07552	6.303	0.2308
pos_2064	Threonylvaline	metab_1178	yes	up	-	pos	99032-17-4	219.133	1.24853	M+H	C9H18N2O4	HMDB0029074	-	-	-	-	-	Organic acids and derivatives	Carboxylic acids and derivatives	Amino acids, peptides, and analogues	-	-	1.1925	1.1145	1.0324	0.002824	0.01555	7.1182	7.0813	7.0762	7.0561	7.0437	7.0577	6.6383	6.8473	7.0609	6.8953	6.8184	6.8396	7.072	0.02642	6.85	0.136
pos_2071	Dihydrozeatin-o-glucoside	metab_1186	yes	up	C16448	pos	62512-96-3	384.186	1.27202	M+H	C16H25N5O6	HMDB0012214	-	-	map01110	Metabolism	Global and overview maps	Lipids and lipid-like molecules	Fatty Acyls	Fatty acyl glycosides	Biosynthesis of secondary metabolites	Biosynthesis of secondary metabolites	2.7158	2.6156	1.2438	0.0001082	0.001877	5.6784	5.7555	5.6232	5.3283	5.6126	5.7012	4.3703	5.1095	4.627	4.1604	4.8106	4.0179	5.617	0.1506	4.516	0.4116
pos_2073	Sterigmatocystin	metab_1188	yes	up	C00961	pos	10048-13-2	289.048	1.28765	M+H-2H2O	C18H12O6	HMDB0030588;LMPK10000001	-	-	map01100;map01110;map00254	Metabolism;Metabolism;Metabolism	Global and overview maps;Global and overview maps;Biosynthesis of other secondary metabolites	Phenylpropanoids and polyketides	Sterigmatocystins	Not Available	Metabolic pathways;Biosynthesis of secondary metabolites;Aflatoxin biosynthesis	Metabolic pathways;Biosynthesis of secondary metabolites;Aflatoxin biosynthesis	2.5919	2.5297	1.1606	3.75e-08	1.11e-05	6.6135	6.6759	6.8651	6.6555	6.553	6.5664	5.6483	5.7435	5.8297	5.8757	5.6376	5.669	6.655	0.1136	5.734	0.1002
pos_2076	2-Keto-6-acetamidocaproate	metab_1191	yes	up	C05548	pos	-	205.118	1.30328	M+NH4	C8H13NO4	HMDB0012150	-	-	map01100;map00310	Metabolism;Metabolism	Global and overview maps;Amino acid metabolism	Organic acids and derivatives	Keto acids and derivatives	Medium-chain keto acids and derivatives	Metabolic pathways;Lysine degradation	Metabolic pathways;Lysine degradation	1.1596	1.0827	1.0319	0.004447	0.02083	6.9621	6.9379	6.9707	6.9567	6.9337	6.9216	6.487	6.7528	6.9256	6.7907	6.7111	6.7278	6.947	0.01889	6.732	0.1427
pos_2087	L-Alanyl-l-Valine	metab_1203	yes	up	-	pos	3303-45-5	189.123	1.39708	M+H	C8H16N2O3	HMDB0028700	-	-	-	-	-	Organic acids and derivatives	Carboxylic acids and derivatives	Amino acids, peptides, and analogues	-	-	1.367	1.2742	1.0428	0.003312	0.01707	7.1934	7.1697	7.1718	7.1485	7.148	7.147	6.5412	6.8951	7.1155	6.9423	6.8514	6.8705	7.163	0.01865	6.869	0.1869
pos_2091	Kyotorphin	metab_1208	yes	up	C02993	pos	70904-56-2	338.181	1.42837	M+H	C15H23N5O4	HMDB0029099;HMDB0005768	-	-	-	-	-	Organic acids and derivatives	Carboxylic acids and derivatives	Amino acids, peptides, and analogues	-	-	2.4886	2.4356	1.1718	0.0001381	0.002209	6.5847	6.5694	6.6196	6.5594	6.5265	6.5104	5.3473	6.1404	5.0147	5.6353	5.8683	5.5928	6.562	0.03951	5.6	0.3929
pos_2110	Val-Asn-Glu	metab_1230	yes	up	-	pos	-	361.17	1.56903	M+H	C14H24N4O7	-	-	-	-	-	-	-	-	-	-	-	2.1064	2.0638	1.1222	0.0002485	0.003326	6.4569	6.4609	6.4623	6.3247	6.458	6.4516	5.5863	6.1695	5.2781	5.7233	5.9479	5.7025	6.436	0.05455	5.735	0.3053
pos_2115	Lys-Leu	metab_1235	yes	down	-	pos	-	260.196	1.60808	M+H	C12H25N3O3	-	-	-	-	-	-	-	-	-	-	-	2.2905	2.23	0.8727	0.000177	0.002583	5.5878	5.1078	5.5096	6.1067	5.5883	5.3659	6.2365	6.3223	6.4846	6.4408	6.3183	6.3131	5.544	0.3298	6.353	0.09202
pos_212	Inflatine	metab_1240	yes	up	-	pos	-	360.194	4.03682	M+Na, M+2Na-H, M+ACN+H	C22H27NO2	HMDB0254137	-	-	-	-	-	Organic oxygen compounds	Organooxygen compounds	Carbonyl compounds	-	-	2.4915	2.4207	1.1578	8.58e-06	0.0003971	6.4212	6.3101	6.6562	6.5573	6.2415	6.2846	5.257	5.592	5.8408	5.576	5.5681	5.3944	6.412	0.1652	5.538	0.1982
pos_2247	Pretyrosine	metab_1381	yes	up	C00826	pos	53078-86-7	269.112	1.96745	M+ACN+H	C10H13NO5	HMDB0304809	-	-	map01100;map00400;map01110;map01230	Metabolism;Metabolism;Metabolism;Metabolism	Global and overview maps;Amino acid metabolism;Global and overview maps;Global and overview maps	Organic acids and derivatives	Carboxylic acids and derivatives	Amino acids, peptides, and analogues	Metabolic pathways;Phenylalanine, tyrosine and tryptophan biosynthesis;Biosynthesis of secondary metabolites;Biosynthesis of amino acids	Metabolic pathways;Phenylalanine, tyrosine and tryptophan biosynthesis;Biosynthesis of secondary metabolites;Biosynthesis of amino acids	1.2757	1.1966	1.0404	0.001196	0.009089	6.3901	6.3831	6.3512	6.3282	6.3695	6.3659	5.8994	6.1244	6.3136	6.1659	6.0964	6.107	6.365	0.02249	6.118	0.1334
pos_2281	Leu-Asp-Gln	metab_1419	yes	down	-	pos	-	375.186	2.27235	M+H	C15H26N4O7	-	-	-	-	-	-	-	-	-	-	-	1.2595	1.2552	0.9617	2.52e-06	0.0001849	5.9243	5.8003	5.9277	5.9125	5.8873	5.912	6.0994	6.1911	6.1429	6.0871	6.1214	6.1307	5.894	0.04805	6.129	0.03672
pos_2285	Canavaninosuccinate	metab_1423	yes	down	-	pos	56073-32-6	310.138	2.32705	M+NH4	C9H16N4O7	HMDB0012197	-	-	-	-	-	Organic acids and derivatives	Carboxylic acids and derivatives	Amino acids, peptides, and analogues	-	-	1.1247	1.1351	0.9558	0.004423	0.02074	5.265	5.1414	5.1928	5.3509	5.1416	5.1433	5.3523	5.4239	5.7192	5.3625	5.3907	5.4353	5.206	0.08592	5.447	0.1371
pos_2289	Phe-Thr	metab_1427	yes	up	-	pos	-	267.133	2.35833	M+H	C13H18N2O4	-	-	-	-	-	-	-	-	-	-	-	1.1947	1.1134	1.038	0.002868	0.01575	6.178	6.1503	6.1086	6.0774	6.1067	6.137	5.6945	5.9436	6.1158	5.898	5.8736	5.8889	6.126	0.03591	5.902	0.1353
pos_2310	Leu-Glu-Asp	metab_1452	yes	up	-	pos	-	376.17	2.46007	M+H	C15H25N3O8	-	-	-	-	-	-	-	-	-	-	-	1.5975	1.5072	1.0693	7.07e-05	0.0014	5.5639	5.5049	5.5722	5.4881	5.4844	5.5255	4.9213	5.2568	5.2752	5.2244	5.1778	5.1316	5.523	0.03778	5.165	0.1302
pos_2346	Carboxy-ptio	metab_1491	yes	up	-	pos	-	279.133	2.58522	M+H	C14H18N2O4	HMDB0249652	-	-	-	-	-	Benzenoids	Benzene and substituted derivatives	Benzoic acids and derivatives	-	-	1.542	1.4668	1.0561	0.0001354	0.002186	6.5542	6.5438	6.5808	6.5527	6.5211	6.5459	6.0012	6.4069	6.1257	6.2798	6.251	6.1485	6.55	0.01931	6.202	0.141
pos_2360	(S)-2-Amino-3-(hydroxy(nitroso)amino)propanoic acid	metab_1507	yes	down	-	pos	-	182.078	2.61655	M+CH3OH+H	C3H7N3O4	HMDB0248108	-	-	-	-	-	Organic acids and derivatives	Carboxylic acids and derivatives	Amino acids, peptides, and analogues	-	-	1.5029	1.4704	0.9381	0.0001038	0.00184	5.1424	5.2463	5.3957	5.3737	5.2008	5.183	5.7402	5.5078	5.6856	5.5728	5.5718	5.5461	5.257	0.1046	5.604	0.08924
pos_2365	Ile-Gly-Thr	metab_1512	yes	up	-	pos	-	290.17	2.62438	M+H	C12H23N3O5	-	-	-	-	-	-	-	-	-	-	-	1.8013	1.7485	1.0864	1.68e-05	0.0005926	5.9985	6.0226	5.904	5.7732	6.0051	5.9833	5.3795	5.6531	5.33	5.5081	5.5407	5.4409	5.948	0.09498	5.475	0.117
pos_2382	Nodularin-R	metab_1531	yes	up	-	pos	-	428.199	2.64787	M+2Na	C40H58N8O10	HMDB0255693	-	-	-	-	-	Organic acids and derivatives	Peptidomimetics	Hybrid peptides	-	-	1.0011	0.966	1.0361	0.049	0.1155	5.59	5.6042	5.8376	5.7197	5.5422	5.6365	5.3771	5.4001	5.7338	5.6466	5.2925	5.3006	5.655	0.1071	5.458	0.1864
pos_2395	4-Pyrimidine Methanamine (hydrochloride)	metab_1545	yes	up	-	pos	-	110.071	2.66355	M+H	C5H7N3	-	-	-	-	-	-	-	-	-	-	-	3.0538	2.9705	1.4654	0.0002912	0.003713	4.7755	4.9382	4.4471	3.4142	4.9041	4.8773	3.3246	3.4059	2.8181	3.187	3.2279	2.7016	4.559	0.5889	3.111	0.2847
pos_2402	Etiracetam	metab_1554	yes	up	C07841	pos	102767-28-2	203.139	2.6714	M+CH3OH+H	C8H14N2O2	HMDB0252105;HMDB0015333	-	-	-	-	-	Organic acids and derivatives	Carboxylic acids and derivatives	Amino acids, peptides, and analogues	-	-	1.4734	1.3785	1.0526	0.0008461	0.007417	6.5419	6.5077	6.4793	6.4288	6.4611	6.4885	5.8767	6.2006	6.3837	6.207	6.158	6.1428	6.485	0.03879	6.161	0.164
pos_2403	2-Deoxystreptamine	metab_1555	yes	up	C02627	pos	2037-48-1	347.191	2.6714	2M+Na	C6H14N2O3	HMDB0245101	-	-	map01110	Metabolism	Global and overview maps	Organic oxygen compounds	Organooxygen compounds	Alcohols and polyols	Biosynthesis of secondary metabolites	Biosynthesis of secondary metabolites	1.8773	1.8421	1.0997	0.0005201	0.005509	6.3275	6.3459	6.3343	6.1842	6.3208	6.3266	5.6444	6.1278	5.3209	5.7099	5.9179	5.6896	6.307	0.06054	5.735	0.2721
pos_242	Val-Tyr-Ser-Lys	metab_1573	yes	up	-	pos	-	496.275	5.12845	M+Na, M+K, M+H	C23H37N5O7	-	-	-	-	-	-	-	-	-	-	-	2.1907	2.1105	1.1243	3.98e-06	0.0002496	6.0322	6.0228	6.2571	6.0626	5.9201	5.9599	5.1479	5.4398	5.3258	5.5203	5.4894	5.32	6.042	0.1173	5.374	0.1381
pos_2471	Picrocrocin	metab_1630	yes	up	C17055	pos	138-55-6	344.181	2.72632	2M+3H2O+2H	C16H26O7	HMDB0005796	-	-	map00999	Metabolism	Biosynthesis of other secondary metabolites	Organic oxygen compounds	Organooxygen compounds	Carbohydrates and carbohydrate conjugates	Biosynthesis of various plant secondary metabolites	Biosynthesis of various plant secondary metabolites	2.2165	2.145	1.1183	8.51e-07	9.37e-05	6.5935	6.5629	6.4828	6.3657	6.4836	6.5464	5.7614	6.0541	5.8625	5.749	5.8225	5.6603	6.506	0.08154	5.818	0.1346
pos_2506	3',4'-Dihydrodiol	metab_1669	yes	down	-	pos	-	304.132	2.74987	M+NH4	C15H14N2O4	HMDB0013895	-	-	-	-	-	Organoheterocyclic compounds	Azolidines	Imidazolidines	-	-	1.6149	1.7225	0.8734	0.02045	0.06036	4.1319	4.4436	4.6551	4.2874	3.9716	4.2622	4.8829	4.3786	5.8253	4.9804	4.5607	4.8568	4.292	0.2383	4.914	0.5001
pos_2520	Gamma-glutamyl-L-putrescine	metab_1684	yes	up	C15699	pos	-	200.139	2.76555	M+H-H2O	C9H19N3O3	HMDB0012230	-	-	map01100;map00330	Metabolism;Metabolism	Global and overview maps;Amino acid metabolism	Organic acids and derivatives	Carboxylic acids and derivatives	Amino acids, peptides, and analogues	Metabolic pathways;Arginine and proline metabolism	Metabolic pathways;Arginine and proline metabolism	1.3904	1.2867	1.0609	0.003368	0.01726	5.2534	5.2338	5.2261	5.1948	5.1295	5.2043	4.5478	4.9958	5.0718	4.9913	4.9599	4.8791	5.207	0.04338	4.908	0.1869
pos_2522	Exaltolide	metab_1686	yes	up	-	pos	106-02-5	285.18	2.76555	M+2Na-H	C15H28O2	HMDB0034455	-	-	-	-	-	Phenylpropanoids and polyketides	Macrolides and analogues	Not Available	-	-	1.9226	1.8446	1.0936	1.49e-05	0.0005505	6.1831	6.2466	6.077	5.8809	6.1721	6.239	5.4792	5.7001	5.723	5.5935	5.5542	5.5964	6.133	0.1378	5.608	0.09117
pos_2526	PHENACYLAMINE	metab_1690	yes	up	-	pos	613-89-8	136.075	2.77337	M+H	C8H9NO	HMDB0032628	-	-	-	-	-	Organic oxygen compounds	Organooxygen compounds	Carbonyl compounds	-	-	1.0493	1	1.0324	0.001277	0.009452	5.5007	5.4456	5.468	5.5321	5.4732	5.5053	5.1576	5.3585	5.4107	5.3692	5.2742	5.3221	5.487	0.03106	5.315	0.08999
pos_2555	Ala-Leu	metab_1722	yes	up	-	pos	3303-34-2	203.139	2.82035	M+H	C9H18N2O3	HMDB0251509;HMDB0028691	-	-	-	-	-	Organic acids and derivatives	Carboxylic acids and derivatives	Amino acids, peptides, and analogues	-	-	1.3781	1.2974	1.0454	0.001228	0.009243	6.7364	6.7194	6.6356	6.6456	6.6708	6.6916	6.1743	6.3678	6.6483	6.4514	6.3505	6.3628	6.683	0.04014	6.393	0.1548
pos_2582	Trp-Asp	metab_1752	yes	up	-	pos	-	320.123	2.87523	M+H	C15H17N3O5	-	-	-	-	-	-	-	-	-	-	-	1.7679	1.6476	1.099	0.002565	0.01462	5.4072	5.3555	5.3812	5.249	5.3318	5.3045	4.4288	4.8407	5.2768	5.0547	4.7103	4.8283	5.338	0.05663	4.857	0.2903
pos_2588	Sufentanil	metab_1758	yes	up	C08022	pos	56030-54-7	400.217	2.88305	2M+3H2O+2H	C22H30N2O2S	HMDB0014846;PW_C009183	-	-	-	-	-	Benzenoids	Benzene and substituted derivatives	Anilides	-	-	1.1278	1.1118	1.0402	0.002049	0.01278	5.7181	5.7131	5.821	5.7084	5.7107	5.7586	5.6095	5.6995	5.4653	5.3858	5.5391	5.3939	5.738	0.04462	5.516	0.1244
pos_2592	[(2S,3R)-2-Amino-3-hydroxybutanoyl] (2S)-pyrrolidine-2-carboxylate	metab_1763	yes	up	-	pos	-	217.118	2.89092	M+H	C9H16N2O4	HMDB0257877	-	-	-	-	-	Organic acids and derivatives	Carboxylic acids and derivatives	Amino acids, peptides, and analogues	-	-	1.9683	1.9772	1.1463	0.001542	0.01061	5.0066	4.8168	5.2676	5.2216	4.6763	4.8186	4.3521	4.2731	4.8109	4.3515	3.9853	4.2296	4.968	0.2391	4.334	0.2699
pos_2601	Leu-Val-Ala	metab_1774	yes	up	-	pos	-	302.206	2.89877	M+H	C14H27N3O4	-	-	-	-	-	-	-	-	-	-	-	3.5686	3.4773	1.5163	1.39e-05	0.0005243	5.8019	5.9012	5.1796	4.4219	5.7529	5.8403	3.6109	3.62	3.6419	3.6231	3.5972	3.601	5.483	0.5822	3.616	0.01639
pos_2612	PG(22:5(4Z,7Z,10Z,13Z,16Z)/6 keto-PGF1alpha)	metab_1786	yes	up	-	pos	-	478.249	2.91447	M+2Na	C48H79O14P	HMDB0270246	-	-	-	-	-	Not Available	Not Available	Not Available	-	-	1.0143	0.9575	1.0247	0.0002657	0.003459	6.1863	6.2462	6.2626	6.2339	6.194	6.2553	6.0342	6.1434	6.1374	6.0943	6.0765	5.993	6.23	0.03219	6.08	0.05864
pos_2620	Dynorphin A 9-17	metab_1795	yes	up	-	pos	-	614.807	2.92233	M+2Na	C53H85N17O14	HMDB0012934	-	-	-	-	-	Lipids and lipid-like molecules	Steroids and steroid derivatives	Oxosteroids	-	-	1.2208	1.2542	1.0526	0.01786	0.05485	6.5635	6.6278	6.7044	6.6158	6.6083	6.6263	6.321	6.5942	5.7898	6.1912	6.4978	6.362	6.624	0.04574	6.293	0.2835
pos_2639	(3b,16a,20R)-3,16,20,22,25-Pentahydroxy-5-cucurbiten-11-one 3-[glucosyl-(1->6)-glucoside]	metab_1815	yes	down	-	pos	178062-94-7	427.229	2.95362	M+H+Na	C42H70O16	HMDB0035345	-	-	-	-	-	Lipids and lipid-like molecules	Steroids and steroid derivatives	Steroidal glycosides	-	-	1.7145	1.6188	0.9216	0.0002599	0.003429	5.0607	4.916	4.8144	5.1947	5.0926	5.0162	5.5021	5.449	5.1759	5.4814	5.5093	5.5409	5.016	0.1345	5.443	0.1344
pos_2651	L-Proline	metab_1829	yes	up	C00148	pos	147-85-3	116.071	2.96932	M+H	C5H9NO2	HMDB0000162;PW_C000106;HMDB0251528;MJDBOTE0000527	Peptides	Amino acids	map01100;map01110;map02010;map00330;map01230;map00332;map00970;map00470;map00404	Metabolism;Metabolism;Environmental Information Processing;Metabolism;Metabolism;Metabolism;Genetic Information Processing;Metabolism;Metabolism	Global and overview maps;Global and overview maps;Membrane transport;Amino acid metabolism;Global and overview maps;Biosynthesis of other secondary metabolites;Translation;Metabolism of other amino acids;Biosynthesis of other secondary metabolites	Organic acids and derivatives	Carboxylic acids and derivatives	Amino acids, peptides, and analogues	Metabolic pathways;Biosynthesis of secondary metabolites;ABC transporters;Arginine and proline metabolism;Biosynthesis of amino acids;Carbapenem biosynthesis;Aminoacyl-tRNA biosynthesis;D-Amino acid metabolism;Staurosporine biosynthesis	Metabolic pathways;Biosynthesis of secondary metabolites;ABC transporters;Arginine and proline metabolism;Biosynthesis of amino acids;Carbapenem biosynthesis;Aminoacyl-tRNA biosynthesis;D-Amino acid metabolism;Staurosporine biosynthesis	1.0259	0.9591	1.0264	0.002818	0.01554	6.3884	6.3853	6.4002	6.3863	6.3711	6.3695	6.0416	6.2252	6.3433	6.2828	6.1968	6.2269	6.383	0.01152	6.219	0.1016
pos_2674	Arginylarginine	metab_1854	yes	up	-	pos	15483-27-9	375.186	3.0084	M+2Na-H	C12H26N8O3	HMDB0028703	-	-	-	-	-	Organic acids and derivatives	Carboxylic acids and derivatives	Amino acids, peptides, and analogues	-	-	1.5756	1.5309	1.0661	3.4e-05	0.0009178	5.8207	5.7172	5.8641	5.8288	5.6376	5.761	5.3412	5.4581	5.5719	5.4075	5.3241	5.3822	5.772	0.08399	5.414	0.09089
pos_2685	(E)-indol-3-ylacetaldoxime	metab_1866	yes	up	C02937	pos	-	175.086	3.02408	M+H	C10H10N2O	HMDB0303989	-	-	map01100;map01210;map01110;map00380	Metabolism;Metabolism;Metabolism;Metabolism	Global and overview maps;Global and overview maps;Global and overview maps;Amino acid metabolism	Organoheterocyclic compounds	Indoles and derivatives	Indoles	Metabolic pathways;2-Oxocarboxylic acid metabolism;Biosynthesis of secondary metabolites;Tryptophan metabolism	Metabolic pathways;2-Oxocarboxylic acid metabolism;Biosynthesis of secondary metabolites;Tryptophan metabolism	1.2768	1.2488	1.0506	0.0001115	0.001925	5.1856	5.2196	5.2144	5.16	5.2296	5.2504	4.924	5.1407	4.9017	4.8782	4.9773	4.9306	5.21	0.03232	4.959	0.09507
pos_2698	Thiamine disulfide	metab_1880	yes	down	C18377	pos	-	595.245	3.03978	M+CH3OH+H	C24H34N8O4S2	HMDB0258970	-	-	-	-	-	Organoheterocyclic compounds	Diazines	Pyrimidines and pyrimidine derivatives	-	-	1.0093	0.9779	0.975	6.86e-05	0.001377	5.929	5.9085	5.8142	5.8933	5.8849	5.9039	6.0876	5.994	6.0906	6.0049	6.032	6.0303	5.889	0.03956	6.04	0.04082
pos_2723	5'-Deoxy-5-fluorocytidine	metab_1909	yes	down	C16635	pos	-	263.113	3.07905	M+NH4	C9H12FN3O4	HMDB0060405	-	-	-	-	-	Nucleosides, nucleotides, and analogues	5''-deoxyribonucleosides	Not Available	-	-	1.046	0.9974	0.9725	0.001681	0.01105	6.208	6.2392	6.3012	6.4113	6.2208	6.1906	6.501	6.5129	6.4043	6.3565	6.418	6.439	6.262	0.08254	6.439	0.05958
pos_2745	Blennin D	metab_1933	yes	up	-	pos	72601-39-9	311.123	3.10257	M+2Na-H	C15H22O4	HMDB0031902	-	-	-	-	-	Lipids and lipid-like molecules	Prenol lipids	Terpene lactones	-	-	1.3988	1.3926	1.075	0.04147	0.1028	5.8117	5.6671	5.8414	5.8242	5.7568	5.6874	5.1494	4.9391	5.9362	5.8111	5.0468	5.2942	5.765	0.07376	5.363	0.4146
pos_2862	PI(20:5(7Z,9Z,11E,13E,17Z)-3OH(5,6,15)/16:2(9Z,12Z))	metab_2062	yes	up	-	pos	-	451.239	3.27505	M+2H	C45H73O16P	HMDB0276307	-	-	-	-	-	Not Available	Not Available	Not Available	-	-	1.2148	1.2248	1.0638	0.03066	0.08162	5.7128	5.733	5.8328	5.7554	5.64	5.6433	5.4324	5.6466	4.7317	5.5236	5.4795	5.4495	5.72	0.07276	5.377	0.3254
pos_2866	Tyrosyl-Valine	metab_2066	yes	up	-	pos	-	263.138	3.28292	M+H-H2O	C14H20N2O4	HMDB0029118	-	-	-	-	-	Organic acids and derivatives	Carboxylic acids and derivatives	Amino acids, peptides, and analogues	-	-	1.5421	1.461	1.0481	8.43e-05	0.001587	7.401	7.3766	7.4239	7.403	7.3633	7.3696	6.805	7.1594	7.0988	7.1405	7.062	7.0392	7.39	0.02342	7.051	0.1287
pos_2876	Salmefamol	metab_2077	yes	up	C11771	pos	18910-65-1	354.165	3.2908	M+Na	C19H25NO4	HMDB0257468	-	-	-	-	-	Benzenoids	Benzene and substituted derivatives	Phenethylamines	-	-	3.0067	2.8855	1.3424	0.0003135	0.003941	5.5065	5.5391	5.2959	5.0905	5.5103	5.4732	3.5649	5.0812	4.1936	3.5697	4.1914	3.5476	5.403	0.176	4.025	0.6031
pos_2883	Emorfazone	metab_2085	yes	down	-	pos	-	479.26	3.30652	2M+H	C11H17N3O3	HMDB0251777	-	-	-	-	-	Organic nitrogen compounds	Organonitrogen compounds	Amines	-	-	2.0696	2.0758	0.8588	0.002408	0.0142	4.2597	4.555	5.0351	5.0534	4.3648	4.8298	5.561	5.12	5.954	5.5269	5.0819	5.4747	4.683	0.3405	5.453	0.3216
pos_2898	Epothilone A	metab_2101	yes	down	C12153	pos	152044-53-6	511.286	3.33007	M+NH4	C26H39NO6S	LMPK04000040;HMDB0251873	-	-	-	-	-	Phenylpropanoids and polyketides	Macrolides and analogues	Epothilones and analogues	-	-	2.5246	2.5224	0.8305	0.0006436	0.006244	5.3367	5.2288	5.4592	5.4208	5.0985	5.1668	6.5225	5.6003	7.1177	6.5698	5.9847	6.3873	5.285	0.1438	6.364	0.5221
pos_2907	Arg-Thr-Lys-Arg	metab_2112	yes	up	-	pos	-	598.317	3.33793	M+K	C22H45N11O6	HMDB0304796	-	-	-	-	-	Organic acids and derivatives	Carboxylic acids and derivatives	Amino acids, peptides, and analogues	-	-	1.4623	1.3945	1.0573	0.0008477	0.007419	6.0052	5.9676	6.1466	6.0122	5.9285	5.932	5.4997	5.7089	5.9431	5.6122	5.6608	5.6196	5.999	0.08054	5.674	0.149
pos_2925	Thienorphine	metab_2132	yes	down	-	pos	-	486.243	3.36152	M+H-2H2O	C31H39NO4S	HMDB0258989	-	-	-	-	-	Benzenoids	Phenanthrenes and derivatives	Not Available	-	-	2.3785	2.2814	0.8414	0.0003717	0.004384	4.5292	4.6348	4.2741	5.2576	4.7043	4.233	5.3781	5.6658	5.2135	5.5025	5.594	5.4889	4.606	0.3716	5.474	0.1608
pos_2952	Tolmetin	metab_2162	yes	up	C07149	pos	26171-23-3	275.138	3.40863	M+NH4	C15H15NO3	PW_C009003;HMDB0014643	-	-	-	-	-	Organic oxygen compounds	Organooxygen compounds	Carbonyl compounds	-	-	1.6569	1.6102	1.0789	0.0001044	0.001844	5.6609	5.7215	5.7872	5.7037	5.6662	5.6896	5.1372	5.534	5.2249	5.1321	5.4091	5.2879	5.705	0.04627	5.288	0.1588
pos_2954	Cyclo(Leu-Phe)	metab_2164	yes	up	C20519	pos	-	559.27	3.40863	2M+K	C15H20N2O2	HMDB0094673	-	-	-	-	-	Organic acids and derivatives	Carboxylic acids and derivatives	Amino acids, peptides, and analogues	-	-	1.2845	1.2588	1.05	0.002318	0.01391	5.594	5.5619	5.7196	5.6145	5.5169	5.5102	5.3134	5.1872	5.5382	5.4352	5.2583	5.1897	5.586	0.07723	5.32	0.141
pos_2969	Tyr-Pro-Val	metab_2180	yes	up	-	pos	-	378.201	3.4401	M+H	C19H27N3O5	-	-	-	-	-	-	-	-	-	-	-	1.8771	1.8311	1.115	0.00247	0.0144	5.4316	5.3417	6.0209	5.7681	5.3037	5.2978	4.777	5.0364	5.1758	5.0256	5.0214	4.7077	5.527	0.2993	4.957	0.1775
pos_2985	Methionyl-Proline	metab_2198	yes	up	-	pos	-	229.1	3.46367	M+H-H2O	C10H18N2O3S	HMDB0028981	-	-	-	-	-	Organic acids and derivatives	Carboxylic acids and derivatives	Amino acids, peptides, and analogues	-	-	1.1659	1.1158	1.0414	0.0002008	0.00285	5.1452	5.1205	5.0974	5.0385	5.088	5.1372	4.8813	4.8356	4.8966	5.0199	4.962	4.8108	5.104	0.03914	4.901	0.07833
pos_2989	Cycloheximide	metab_2202	yes	up	C06685	pos	66-81-9	299.196	3.47153	M+NH4	C15H23NO4	HMDB0250657	Antibiotics	Others	-	-	-	Organoheterocyclic compounds	Piperidines	Piperidinones	-	-	1.6029	1.5315	1.0652	3.7e-05	0.0009596	5.9682	6.0431	5.9861	5.8999	5.9661	5.9925	5.445	5.6254	5.8146	5.5672	5.6003	5.6055	5.976	0.04654	5.61	0.1194
pos_2997	Ser-Trp	metab_2211	yes	up	-	pos	-	292.128	3.48727	M+H	C14H17N3O4	-	-	-	-	-	-	-	-	-	-	-	1.5882	1.5078	1.0653	0.0001407	0.002213	6.0697	6.0515	5.929	5.8965	5.9776	6.0191	5.3944	5.6139	5.8151	5.651	5.623	5.644	5.991	0.06868	5.624	0.1345
pos_3001	Leucyl-leucine	metab_2218	yes	up	C11332	pos	3303-31-9;2883-36-5	245.185	3.4951	M+H	C12H24N2O3	HMDB0254039;HMDB0028933	-	-	-	-	-	Organic acids and derivatives	Carboxylic acids and derivatives	Amino acids, peptides, and analogues	-	-	1.1999	1.1238	1.0345	0.002477	0.01441	6.8278	6.7889	6.7809	6.7601	6.7608	6.7834	6.3407	6.564	6.7664	6.5794	6.5344	6.5645	6.784	0.02474	6.558	0.1354
pos_3011	Glu-Ile-Val	metab_2229	yes	up	-	pos	-	360.212	3.5108	M+H	C16H29N3O6	-	-	-	-	-	-	-	-	-	-	-	1.8844	1.8403	1.1076	3.76e-06	0.0002397	5.2675	5.2393	5.3959	5.2573	5.1561	5.2452	4.6769	4.9473	4.6613	4.6498	4.803	4.7531	5.26	0.07742	4.749	0.114
pos_3032	Mabioside D	metab_2252	yes	up	-	pos	156980-55-1	837.443	3.53435	M+K	C42H70O14	HMDB0040655	-	-	-	-	-	Lipids and lipid-like molecules	Prenol lipids	Triterpenoids	-	-	1.2305	1.2387	1.0462	0.0006222	0.006134	5.764	5.7086	5.9041	5.8147	5.7829	5.7936	5.4997	5.5828	5.4863	5.4117	5.734	5.5181	5.795	0.0646	5.539	0.1104
pos_3042	N-Acetyltyrosine	metab_2263	yes	up	C01657	pos	537-55-3	188.07	3.55792	M+H-2H2O	C11H13NO4	HMDB0244966;HMDB0000866	-	-	-	-	-	Organic acids and derivatives	Carboxylic acids and derivatives	Amino acids, peptides, and analogues	-	-	1.2811	1.2301	1.0457	2.24e-05	0.0007196	5.4344	5.3936	5.3339	5.3478	5.3512	5.3754	5.0363	5.1569	5.2414	5.1418	5.1005	5.1531	5.373	0.03697	5.138	0.06787
pos_3068	PL	metab_2291	yes	down	C18210	pos	-	525.302	3.61293	M+H-H2O	C28H46O10	HMDB0302594	-	-	-	-	-	Phenylpropanoids and polyketides	Macrolides and analogues	Not Available	-	-	2.488	2.4546	0.8054	0.00458	0.02123	4.7271	4.5347	4.4769	4.7828	4.7255	4.9094	6.0601	4.7444	6.9071	6.1191	5.266	5.867	4.693	0.1606	5.827	0.7476
pos_3100	Leu-Asn-Val	metab_2328	yes	up	-	pos	-	345.212	3.66795	M+H	C15H28N4O5	-	-	-	-	-	-	-	-	-	-	-	2.6542	2.5713	1.2411	5.78e-05	0.001277	5.4639	5.5423	5.2516	5.0938	5.4697	5.4831	4.193	5.0408	4.2241	4.2053	4.1793	4.1832	5.384	0.1734	4.338	0.3449
pos_3110	CDP-DG(16:0/PGF2alpha)	metab_2339	yes	up	-	pos	-	548.747	3.68367	M+2Na	C48H83N3O18P2	HMDB0290794	-	-	-	-	-	Not Available	Not Available	Not Available	-	-	1.4064	1.3946	1.0621	0.007686	0.02998	5.9476	5.8774	6.0411	5.9557	5.9112	5.8637	5.4982	5.2674	5.9259	5.8371	5.5151	5.4717	5.933	0.06448	5.586	0.2473
pos_3133	6-Methyl-5,6-dihydro-4H-1,3-thiazin-2-amine	metab_2364	yes	up	-	pos	-	163.09	3.74635	M+CH3OH+H	C5H10N2S	HMDB0244999	-	-	-	-	-	Organoheterocyclic compounds	Thiazines	1,3-thiazines	-	-	2.3826	2.3783	1.222	5.9e-06	0.0003093	4.7693	4.9384	4.4471	4.4726	4.8492	4.8997	3.9839	3.9497	3.6834	3.8267	3.9386	3.8377	4.729	0.2165	3.87	0.1111
pos_3142	H-D-Tyr-val-gly-OH	metab_2374	yes	up	-	pos	-	320.159	3.76212	M+H-H2O	C16H23N3O5	HMDB0253011	-	-	-	-	-	Organic acids and derivatives	Carboxylic acids and derivatives	Amino acids, peptides, and analogues	-	-	1.0797	1.0683	1.0396	0.02637	0.0728	5.7824	5.7506	5.9802	5.8529	5.7246	5.7596	5.5194	5.4519	5.9336	5.6608	5.4824	5.4735	5.808	0.09478	5.587	0.1856
pos_3152	PS(18:4(6Z,9Z,12Z,15Z)/15:0)	metab_2385	yes	up	C02737	pos	-	780.422	3.76998	M+K	C39H68NO10P	HMDB0112487;LMGP03010429;PW_C060894	Lipids	Phospholipids	map01100;map00564;map01110;map00260	Metabolism;Metabolism;Metabolism;Metabolism	Global and overview maps;Lipid metabolism;Global and overview maps;Amino acid metabolism	Lipids and lipid-like molecules	Glycerophospholipids	Glycerophosphoserines	Metabolic pathways;Glycerophospholipid metabolism;Biosynthesis of secondary metabolites;Glycine, serine and threonine metabolism	Metabolic pathways;Glycerophospholipid metabolism;Biosynthesis of secondary metabolites;Glycine, serine and threonine metabolism	1.5527	1.4972	1.0535	2.22e-05	0.0007196	6.8488	6.8157	6.9594	6.855	6.7752	6.7673	6.3856	6.6255	6.4313	6.4818	6.5681	6.4458	6.837	0.07011	6.49	0.09037
pos_3157	Aescin	metab_2390	yes	down	C08921	pos	6805-41-0	588.268	3.77785	M+2Na	C55H86O24	HMDB0302216;HMDB0248036	-	-	-	-	-	Phenylpropanoids and polyketides	Cinnamic acids and derivatives	Hydroxycinnamic acids and derivatives	-	-	1.4195	1.3725	0.9555	8.58e-06	0.0003971	6.1715	6.0497	6.0391	6.0761	6.1219	6.1026	6.4654	6.3752	6.2621	6.3576	6.386	6.4137	6.093	0.04931	6.377	0.06755
pos_3190	Leu-Thr-Val	metab_2427	yes	up	-	pos	-	332.217	3.8406	M+H	C15H29N3O5	-	-	-	-	-	-	-	-	-	-	-	2.1344	2.046	1.1235	5.69e-06	0.0003042	5.8665	5.9053	5.8044	5.5405	5.8393	5.8789	5.0973	5.3497	5.2725	5.1629	5.0776	5.0491	5.806	0.1345	5.168	0.1194
pos_3257	CDP-DG(i-19:0/20:5(5Z,8Z,11Z,14Z,16E)-OH(18R))	metab_2501	yes	down	-	pos	-	551.76	3.97405	M+2Na	C51H85N3O16P2	HMDB0294046	-	-	-	-	-	Not Available	Not Available	Not Available	-	-	1.0361	1.025	0.9758	5.57e-06	0.0002998	6.4251	6.4034	6.3686	6.4079	6.4158	6.4279	6.5796	6.5375	6.6409	6.5492	6.5511	6.5427	6.408	0.02154	6.567	0.03912
pos_3263	Val-Ser-Ile	metab_2508	yes	up	-	pos	-	318.201	3.98977	M+H	C14H27N3O5	-	-	-	-	-	-	-	-	-	-	-	2.7033	2.615	1.29	0.0007467	0.006903	5.424	5.5843	5.0136	4.0015	5.3787	5.4724	3.9838	3.9929	4.0148	3.996	3.9701	3.9739	5.146	0.5929	3.989	0.01639
pos_3302	Kudzusaponin SA1	metab_2552	yes	up	-	pos	168288-04-8	407.237	4.06037	M+2H	C42H68O15	HMDB0041240	-	-	-	-	-	Lipids and lipid-like molecules	Prenol lipids	Terpene glycosides	-	-	1.1546	1.1136	1.0465	0.002369	0.01409	4.9876	5.1861	5.1166	4.9604	5.145	4.9873	4.7595	4.982	4.781	4.8066	4.7662	4.9384	5.064	0.09664	4.839	0.09627
pos_3339	Dethiobiotin	metab_2592	yes	up	C01909	pos	533-48-2	237.123	4.13108	M+Na	C10H18N2O3	HMDB0003581	-	-	map01100;map00780;map01240	Metabolism;Metabolism;Metabolism	Global and overview maps;Metabolism of cofactors and vitamins;Global and overview maps	Lipids and lipid-like molecules	Fatty Acyls	Fatty acids and conjugates	Metabolic pathways;Biotin metabolism;Biosynthesis of cofactors	Metabolic pathways;Biotin metabolism;Biosynthesis of cofactors	1.0788	1.1055	1.0548	0.01331	0.04423	4.7175	4.9294	4.6358	4.6384	4.8028	4.8184	4.6213	4.7195	4.5209	4.2267	4.4914	4.4775	4.757	0.1148	4.51	0.1662
pos_3352	Met-Gln-Ile	metab_2607	yes	up	-	pos	-	391.199	4.14677	M+H	C16H30N4O5S	-	-	-	-	-	-	-	-	-	-	-	1.7044	1.7049	1.1301	0.009502	0.03469	5.1274	5.2366	4.3327	4.3393	5.1189	5.181	4.3216	4.3307	4.3526	4.3338	4.3079	4.3117	4.889	0.4307	4.326	0.01639
pos_3438	Ile-Pro-Ile	metab_2701	yes	up	-	pos	-	342.238	4.32775	M+H	C17H31N3O4	-	-	-	-	-	-	-	-	-	-	-	2.4654	2.4012	1.1486	3.51e-07	5.42e-05	6.5189	6.4588	6.7444	6.6017	6.3667	6.4512	5.5617	5.8552	5.7018	5.7179	5.6997	5.5454	6.524	0.1334	5.68	0.1141
pos_3453	Norethynodrel	metab_2718	yes	up	C14249	pos	68-23-5	362.206	4.35143	M+ACN+Na	C20H26O2	HMDB0255736	-	-	-	-	-	Lipids and lipid-like molecules	Steroids and steroid derivatives	Oxosteroids	-	-	2.6566	2.5473	1.2634	0.0008417	0.007417	5.1142	5.1613	5.2957	5.2419	5.0252	5.129	3.6105	3.7495	5.0039	4.4101	4.1382	3.6006	5.161	0.0963	4.085	0.5523
pos_3463	Ile-Glu-Leu	metab_2729	yes	up	-	pos	-	374.227	4.36707	M+H	C17H31N3O6	-	-	-	-	-	-	-	-	-	-	-	1.7662	1.7087	1.1076	0.0006259	0.006146	5.0752	5.1774	4.9617	4.8407	5.0764	5.1276	4.5531	4.8724	4.3523	4.6486	4.6072	4.287	5.043	0.1224	4.553	0.2122
pos_3474	Thr-Ile-Leu	metab_2741	yes	up	-	pos	-	346.233	4.39068	M+H	C16H31N3O5	-	-	-	-	-	-	-	-	-	-	-	2.2613	2.1724	1.1744	8.29e-05	0.001565	5.2152	5.2527	4.9187	4.7233	5.1373	5.2611	4.1131	4.3507	4.6785	4.2369	4.2428	4.3569	5.085	0.2179	4.33	0.1928
pos_3475	Histidylprolineamide	metab_2742	yes	up	-	pos	-	234.133	4.39857	M+H-H2O	C11H17N5O2	HMDB0253186	-	-	-	-	-	Organic acids and derivatives	Carboxylic acids and derivatives	Amino acids, peptides, and analogues	-	-	1.9235	2.0004	1.2198	0.01878	0.05689	4.4719	5.2172	3.6633	4.0196	4.4803	4.7173	3.7628	4.2483	3.2047	3.1859	3.9979	3.3787	4.428	0.5409	3.63	0.4419
pos_3482	Corchoionol C 9-glucoside	metab_2750	yes	up	-	pos	-	419.228	4.40647	M+CH3OH+H	C19H30O8	HMDB0029772	-	-	-	-	-	Lipids and lipid-like molecules	Fatty Acyls	Fatty acyl glycosides	-	-	3.2552	3.1753	1.3462	3.81e-08	1.11e-05	5.7769	5.8325	5.8084	5.5643	5.6933	5.7195	4.1957	4.6371	4.065	4.2866	4.3412	4.024	5.732	0.09769	4.258	0.2224
pos_3483	CDP-DG(20:5(6E,8Z,11Z,14Z,17Z)-OH(5)/i-21:0)	metab_2751	yes	down	-	pos	-	565.776	4.40647	M+2Na	C53H89N3O16P2	HMDB0294260	-	-	-	-	-	Not Available	Not Available	Not Available	-	-	1.6367	1.6357	0.9178	0.001583	0.01074	5.2855	5.0906	5.3753	5.3483	5.2898	5.0532	5.7302	5.4406	6.1176	5.7008	5.547	5.7174	5.24	0.1355	5.709	0.2306
pos_3502	PS(20:3(8Z,11Z,14Z)-O(5,6)/18:0)	metab_2773	yes	down	-	pos	-	866.492	4.44568	M+K	C44H78NO11P	HMDB0281321	-	-	-	-	-	Not Available	Not Available	Not Available	-	-	1.8496	1.8731	0.8725	0.01341	0.04446	4.9927	4.7964	4.6321	5.3537	4.5871	4.7216	5.5094	4.9052	6.3472	5.8755	5.2412	5.4525	4.847	0.2863	5.555	0.5027
pos_3503	Ile-Gly-Ile	metab_2774	yes	up	-	pos	-	302.207	4.45352	M+H	C14H27N3O4	-	-	-	-	-	-	-	-	-	-	-	3.7065	3.6199	1.5615	3.82e-07	5.48e-05	5.62	5.7226	5.2466	4.6504	5.5509	5.6653	3.4516	3.5087	3.4827	3.4638	3.4379	3.4418	5.409	0.4076	3.464	0.0271
pos_3509	Minocycline	metab_2780	yes	up	C07225	pos	10118-90-8	475.22	4.46138	M+NH4	C23H27N3O7	PW_C009450;HMDB0015152;LMPK07000002	-	-	-	-	-	Phenylpropanoids and polyketides	Tetracyclines	Not Available	-	-	1.7035	1.6582	1.1112	0.005061	0.02258	4.7754	4.8046	5.5541	4.829	4.7933	4.7949	4.3912	4.3148	4.5005	4.6001	4.2433	4.5405	4.925	0.3086	4.432	0.1384
pos_3528	Ile-Ala-Ile	metab_2801	yes	up	-	pos	-	316.222	4.50067	M+H	C15H29N3O4	-	-	-	-	-	-	-	-	-	-	-	2.2265	2.1676	1.1951	0.001403	0.01008	5.2333	5.3801	4.6995	4.1757	5.1285	5.2358	4.158	4.1671	4.189	4.1702	4.1442	4.1481	4.975	0.4554	4.163	0.01639
pos_3556	Ile-Asn-Ile	metab_2832	yes	up	-	pos	-	359.228	4.55562	M+H	C16H30N4O5	-	-	-	-	-	-	-	-	-	-	-	2.5201	2.4431	1.2496	0.0008046	0.007218	5.3484	5.4307	4.909	4.0759	5.3321	5.3655	4.0582	4.0673	4.0893	4.0704	4.0445	4.0483	5.077	0.5249	4.063	0.01639
pos_3559	Leu-Gly-Phe	metab_2835	yes	up	-	pos	-	336.191	4.57132	M+H	C17H25N3O4	-	-	-	-	-	-	-	-	-	-	-	2.9096	2.8092	1.3891	0.0005563	0.005717	5.0126	5.0778	4.7221	3.433	5.0529	5.1066	3.4032	3.4123	3.4343	3.4155	3.3895	3.3934	4.734	0.6525	3.408	0.01639
pos_3567	Ile-Gly-Leu	metab_2844	yes	up	-	pos	-	302.207	4.58698	M+H	C14H27N3O4	-	-	-	-	-	-	-	-	-	-	-	3.3172	3.2294	1.4435	4e-05	0.001001	5.5273	5.6036	5.1484	4.6148	5.4808	5.5352	3.358	4.4801	3.3891	3.3703	3.8071	3.7012	5.318	0.3801	3.684	0.4338
pos_3585	Ile-Thr-Ile	metab_2864	yes	up	-	pos	-	346.233	4.62632	M+H	C16H31N3O5	-	-	-	-	-	-	-	-	-	-	-	2.5968	2.5202	1.2885	0.0009313	0.007733	5.1245	5.2576	4.6147	3.7703	5.0681	5.2093	3.7525	3.7616	3.7836	3.7648	3.7388	3.7427	4.841	0.5725	3.757	0.01639
pos_3586	Tyr-Pro-Phe	metab_2865	yes	up	-	pos	-	426.201	4.62632	M+H	C23H27N3O5	-	-	-	-	-	-	-	-	-	-	-	1.8609	1.943	1.137	0.005646	0.02423	5.2573	5.2776	5.5065	5.375	5.2206	5.2295	4.8873	4.1555	5.343	4.7218	4.258	4.6606	5.311	0.1106	4.671	0.433
pos_3596	Imidazolone A	metab_2876	yes	up	-	pos	-	301.154	4.64982	M+H-H2O	C12H22N4O6	HMDB0253421	-	-	-	-	-	Organic acids and derivatives	Carboxylic acids and derivatives	Amino acids, peptides, and analogues	-	-	2.1282	2.0517	1.171	0.0008554	0.007434	4.9619	4.9788	4.8821	4.8724	4.9623	4.9724	3.823	4.8051	3.8541	4.2682	4.4437	4.1059	4.938	0.04783	4.217	0.3739
pos_3617	Tyramine-o-sulfate	metab_2900	yes	up	-	pos	30223-92-8	182.027	4.70485	M+H-2H2O	C8H11NO4S	HMDB0006409	-	-	-	-	-	Organic acids and derivatives	Organic sulfuric acids and derivatives	Arylsulfates	-	-	2.8376	2.9233	1.3408	7.2e-05	0.001403	5.3185	5.3567	5.0846	5.2129	5.302	5.2365	3.8995	4.0607	3.4319	3.2484	4.4348	4.4265	5.252	0.09765	3.917	0.4962
pos_3644	Prolyl-Tyrosine	metab_2930	yes	up	-	pos	-	311.159	4.75193	M+CH3OH+H	C14H18N2O4	HMDB0029029	-	-	-	-	-	Organic acids and derivatives	Carboxylic acids and derivatives	Amino acids, peptides, and analogues	-	-	2.8721	2.7472	1.2743	5.39e-06	0.0002964	5.2916	5.335	5.3732	5.2167	5.2735	5.2869	3.6718	4.3946	4.5252	4.2976	3.9412	4.1048	5.296	0.05362	4.156	0.3151
pos_3645	Leu-Glu-Leu	metab_2931	yes	up	-	pos	-	374.227	4.75977	M+H	C17H31N3O6	-	-	-	-	-	-	-	-	-	-	-	3.0059	2.9104	1.3103	7.85e-05	0.001493	5.8257	5.9279	5.4104	5.2677	5.811	5.8612	4.051	5.1934	4.2116	4.1567	4.374	4.0411	5.684	0.274	4.338	0.4365
pos_3666	Ile-Thr-Phe	metab_2953	yes	up	-	pos	-	380.217	4.80682	M+H	C19H29N3O5	-	-	-	-	-	-	-	-	-	-	-	1.5807	1.5446	1.0929	0.002525	0.01452	5.1183	5.2263	4.764	4.5678	5.0196	5.1714	4.55	4.5591	4.5811	4.5623	4.5363	4.5402	4.978	0.2587	4.555	0.01639
pos_3708	Val-Ile-Ile	metab_3000	yes	up	-	pos	-	344.253	4.9165	M+H	C17H33N3O4	-	-	-	-	-	-	-	-	-	-	-	3.7817	3.694	1.575	2.62e-07	4.54e-05	5.682	5.8902	5.4015	4.7677	5.6601	5.7782	3.5058	3.5149	3.5368	3.518	3.4921	3.4959	5.53	0.4072	3.511	0.01639
pos_3720	Ile-Glu-Phe	metab_3014	yes	up	-	pos	-	408.212	4.9479	M+H	C20H29N3O6	-	-	-	-	-	-	-	-	-	-	-	3.0688	2.9788	1.3672	1.61e-06	0.000138	4.9957	5.1423	4.9603	4.6913	5.0272	4.9855	3.5103	4.2266	3.5413	3.5225	3.4966	3.5004	4.967	0.1494	3.633	0.2913
pos_3742	L-Homocysteine, S-(2-((1-iminoethyl)amino)ethyl)-	metab_3038	yes	up	-	pos	-	480.244	4.995	2M+ACN+H	C8H17N3O2S	HMDB0252990	-	-	-	-	-	Organic acids and derivatives	Carboxylic acids and derivatives	Amino acids, peptides, and analogues	-	-	1.8681	1.7848	1.1085	0.0001813	0.00263	5.1174	5.2869	5.4882	5.2537	5.1328	5.1006	4.6175	4.9385	4.9046	4.63	4.6381	4.5772	5.23	0.1479	4.718	0.1597
pos_3771	17-Aminogeldanamycin	metab_3070	yes	up	-	pos	-	559.281	5.05783	2M+3H2O+2H	C28H39N3O8	HMDB0259661	-	-	-	-	-	Phenylpropanoids and polyketides	Macrolactams	Not Available	-	-	2.5421	2.4993	1.2022	3.98e-05	0.001001	5.7985	5.9269	5.9382	5.7873	5.7492	5.8302	4.686	5.1795	4.2811	4.8989	5.1743	4.9148	5.838	0.07748	4.856	0.3378
pos_3785	Ile-Val-Ile	metab_3085	yes	up	-	pos	-	344.253	5.10497	M+H	C17H33N3O4	-	-	-	-	-	-	-	-	-	-	-	2.6327	2.5447	1.2956	0.0008446	0.007417	5.0554	5.3097	4.6773	3.7266	4.9493	5.1528	3.7089	3.718	3.7399	3.7211	3.6952	3.699	4.812	0.5724	3.714	0.01639
pos_3807	Ile-Ile-Leu	metab_3110	yes	up	-	pos	-	358.269	5.17555	M+H	C18H35N3O4	-	-	-	-	-	-	-	-	-	-	-	3.0806	2.9671	1.4358	0.0005934	0.005991	5.1823	5.3487	4.9106	3.4065	5.1056	5.2835	3.3887	3.3978	3.4198	3.401	3.375	3.3789	4.873	0.7344	3.394	0.01639
pos_3815	Arginylalanine	metab_3119	yes	up	-	pos	40968-45-4	513.29	5.19125	2M+Na	C9H19N5O3	HMDB0028702	-	-	-	-	-	Organic acids and derivatives	Carboxylic acids and derivatives	Amino acids, peptides, and analogues	-	-	1.6431	1.575	1.1004	0.02842	0.07728	5.4572	5.4061	5.7937	5.7481	5.3773	5.3614	4.362	4.9386	5.7281	5.1682	4.9054	5.0153	5.524	0.1946	5.02	0.4418
pos_3841	2-Phenylacetamide	metab_3148	yes	down	C02505	pos	103-81-1	118.065	5.25415	M+H-H2O	C8H9NO	HMDB0010715	-	-	map01100;map00360	Metabolism;Metabolism	Global and overview maps;Amino acid metabolism	Benzenoids	Benzene and substituted derivatives	Phenylacetamides	Metabolic pathways;Phenylalanine metabolism	Metabolic pathways;Phenylalanine metabolism	1.2946	1.2445	0.9572	4.04e-05	0.001008	5.399	5.3325	5.3585	5.4211	5.4109	5.4395	5.644	5.6765	5.6525	5.4873	5.651	5.6989	5.394	0.04039	5.635	0.07518
pos_3859	SENECIPHYLLINE	metab_3167	yes	up	C10391	pos	480-81-9	351.19	5.33265	M+NH4	C18H23NO5	HMDB0258231	-	-	-	-	-	Alkaloids and derivatives	Not Available	Not Available	-	-	1.6266	1.5425	1.092	0.001387	0.01001	5.1122	5.0995	4.798	4.6706	4.9897	5.0378	4.3183	4.4543	4.7194	4.6498	4.4504	4.6121	4.951	0.1784	4.534	0.1508
pos_3869	Brivaracetam	metab_3178	yes	up	-	pos	-	213.159	5.34833	M+H	C11H20N2O2	HMDB0249388	-	-	-	-	-	Organic acids and derivatives	Carboxylic acids and derivatives	Amino acids, peptides, and analogues	-	-	1.4585	1.4285	1.0558	1.25e-06	0.0001147	5.7482	5.7243	5.7547	5.6387	5.7347	5.6593	5.4533	5.3619	5.4567	5.4588	5.3693	5.35	5.71	0.04884	5.408	0.0529
pos_3876	Lycoperoside D	metab_3186	yes	down	-	pos	81037-16-3	753.468	5.35618	2M+3H2O+2H	C39H65NO12	HMDB0034484	-	-	-	-	-	Lipids and lipid-like molecules	Steroids and steroid derivatives	Steroidal glycosides	-	-	2.4823	2.3976	0.8273	0.001392	0.01003	4.1786	4.1843	5.1161	5.5125	5.0742	4.5127	5.7202	5.7802	5.7981	5.6392	5.7482	5.8561	4.763	0.5518	5.757	0.07394
pos_3877	Ile-Leu-Ile	metab_3187	yes	up	-	pos	-	358.269	5.36402	M+H	C18H35N3O4	-	-	-	-	-	-	-	-	-	-	-	2.4692	2.3858	1.2265	0.0008021	0.007211	5.4231	5.6507	5.1135	4.2693	5.3575	5.508	4.2516	4.2607	4.2826	4.2638	4.2379	4.2417	5.22	0.4988	4.256	0.01639
pos_3883	(S)-N-Methylcoclaurine	metab_3194	yes	up	C05176	pos	3423-07-02	317.185	5.3797	M+NH4	C18H21NO3	HMDB0060319	-	-	map01100;map01110	Metabolism;Metabolism	Global and overview maps;Global and overview maps	Organoheterocyclic compounds	Isoquinolines and derivatives	Benzylisoquinolines	Metabolic pathways;Biosynthesis of secondary metabolites	Metabolic pathways;Biosynthesis of secondary metabolites	1.1212	1.2072	1.0676	0.02973	0.07969	5.0247	5.2387	4.7069	4.8427	5.0887	5.1253	4.8199	4.8459	4.707	4.2169	4.7594	4.777	5.005	0.1958	4.688	0.2357
pos_3896	Vanillylamine	metab_3208	yes	down	C16666	pos	1196-92-5	136.075	5.41895	M+H-H2O	C8H11NO2	HMDB0012309	-	-	map01100;map01110	Metabolism;Metabolism	Global and overview maps;Global and overview maps	Benzenoids	Phenols	Methoxyphenols	Metabolic pathways;Biosynthesis of secondary metabolites	Metabolic pathways;Biosynthesis of secondary metabolites	1.4462	1.4113	0.9293	0.002547	0.01455	4.54	4.5795	4.5061	4.5195	4.5356	4.5895	4.9017	5.064	4.8188	4.5076	5.0133	5.0422	4.545	0.03301	4.891	0.2098
pos_3925	Dialdehyde	metab_3240	yes	up	C11678	pos	85955-83-5	410.206	5.50517	M+ACN+H	C21H24N2O4	HMDB0251125	-	-	map00901	Metabolism	Biosynthesis of other secondary metabolites	Alkaloids and derivatives	Harmala alkaloids	Not Available	Indole alkaloid biosynthesis	Indole alkaloid biosynthesis	2.732	2.6931	1.2204	1.28e-06	0.0001147	5.9808	6.0211	6.0663	5.9889	5.9714	5.987	4.8288	5.3579	4.7513	4.6556	5.0783	4.8419	6.003	0.03543	4.919	0.2567
pos_3928	Indole-3-acetic Acid	metab_3243	yes	up	C00954	pos	87-51-4	176.07	5.51302	M+H	C10H9NO2	HMDB0000197;HMDB0302181;MJDBZSJ0000111	-	-	map01100;map00380	Metabolism;Metabolism	Global and overview maps;Amino acid metabolism	Organoheterocyclic compounds	Indoles and derivatives	Indolyl carboxylic acids and derivatives	Metabolic pathways;Tryptophan metabolism	Metabolic pathways;Tryptophan metabolism	1.7738	1.7359	1.0725	3.49e-09	2.12e-06	6.4886	6.5136	6.4176	6.3956	6.4647	6.4266	5.9719	6.0738	6.0147	6.0155	6.0092	6.0037	6.451	0.0454	6.015	0.03308
pos_3930	ERITORAN	metab_3246	yes	down	-	pos	-	679.405	5.51302	M+2Na	C66H126N2O19P2	HMDB0251922	-	-	-	-	-	Organic oxygen compounds	Organooxygen compounds	Carbohydrates and carbohydrate conjugates	-	-	1.6205	1.6129	0.9322	0.0001762	0.002576	5.806	5.8294	5.852	5.8874	5.8098	5.7108	6.2745	6.0497	6.5318	6.2489	6.099	6.23	5.816	0.05962	6.239	0.1689
pos_3988	Phenylalanylvaline	metab_3307	yes	up	-	pos	3918-90-9	247.143	5.64625	M+H-H2O	C14H20N2O3	HMDB0029008	-	-	-	-	-	Organic acids and derivatives	Carboxylic acids and derivatives	Amino acids, peptides, and analogues	-	-	1.5254	1.497	1.0682	5.06e-06	0.0002828	5.2262	5.1693	5.2119	5.1717	5.1955	5.1363	4.7912	4.7828	5.0056	4.8962	4.7954	4.8512	5.185	0.03263	4.854	0.08627
pos_4099	1-beta-D-Arabinofuranosyl-5-fluorocytosine	metab_3431	yes	up	-	pos	-	303.112	5.97517	M+ACN+H	C9H12FN3O5	HMDB0246793	-	-	-	-	-	Nucleosides, nucleotides, and analogues	Pyrimidine nucleosides	Not Available	-	-	1.8097	1.7939	1.11	0.0003397	0.004127	5.2744	5.4174	5.4643	5.4289	5.3627	5.4389	4.7521	5.2125	4.7846	4.5241	5.016	4.8894	5.398	0.06918	4.863	0.2364
pos_4101	Citreoviridin	metab_3435	yes	up	C16766	pos	25425-12-1	466.217	5.983	M+ACN+Na	C23H30O6	HMDB0250305	-	-	-	-	-	Organoheterocyclic compounds	Pyrans	Pyranones and derivatives	-	-	1.6622	1.6538	1.1135	0.005891	0.02496	4.5068	4.735	5.4087	4.9636	4.5076	4.6722	4.3055	4.3146	4.3365	4.3177	4.2918	4.2956	4.799	0.3433	4.31	0.01639
pos_4109	N-[(3,5-dimethyl-1,2-oxazol-4-yl)methyl]-2-(2-methylphenoxy)acetamide	metab_3443	yes	up	-	pos	-	275.138	6.0065	M+H	C15H18N2O3	-	-	-	-	-	-	-	-	-	-	-	2.2592	2.1824	1.2204	0.0005714	0.005817	4.5768	4.6569	4.2113	3.8384	4.5027	4.5881	3.3281	3.9179	3.7459	3.3403	3.7045	3.5727	4.396	0.3144	3.602	0.2347
pos_4120	Sudan II	metab_3456	yes	up	C19526	pos	3118-97-6	259.122	6.0378	M+H-H2O	C18H16N2O	HMDB0258558	-	-	-	-	-	Benzenoids	Naphthalenes	Naphthols and derivatives	-	-	2.5739	2.5623	1.2896	4.32e-05	0.001053	4.3148	4.4567	4.7919	4.7377	4.4524	4.5203	3.2515	3.8036	3.2825	3.2637	3.9843	3.5668	4.546	0.1833	3.525	0.3138
pos_4122	Indole-3-glycol aldehyde	metab_3458	yes	up	C03230	pos	-	351.132	6.0378	2M+H	C10H9NO2	HMDB0304393	-	-	map01100;map00380	Metabolism;Metabolism	Global and overview maps;Amino acid metabolism	Organoheterocyclic compounds	Indoles and derivatives	Indoles	Metabolic pathways;Tryptophan metabolism	Metabolic pathways;Tryptophan metabolism	1.398	1.4179	1.0895	0.03292	0.08651	4.7781	4.9108	5.5981	5.4732	4.9328	4.9012	4.466	4.9746	4.8718	4.3864	4.7683	4.6109	5.099	0.3448	4.68	0.2316
pos_4143	Arenobufagin	metab_3481	yes	up	C20035	pos	464-74-4	480.232	6.06898	M+ACN+Na	C24H32O6	HMDB0248571	-	-	-	-	-	Lipids and lipid-like molecules	Steroids and steroid derivatives	Steroid lactones	-	-	3.4797	3.4973	1.5409	1.26e-06	0.0001147	4.7185	5.1412	5.5774	5.2138	4.9094	4.7619	3.1607	3.1698	3.1918	3.1729	3.147	3.8354	5.054	0.3243	3.28	0.2727
pos_4150	Prostaglandin F-main urinary metabolite	metab_3489	yes	up	-	pos	-	325.198	6.08465	M+H-H2O	C18H30O6	HMDB0258925;HMDB0256371	-	-	-	-	-	Lipids and lipid-like molecules	Fatty Acyls	Eicosanoids	-	-	1.6346	1.6227	1.0882	1.95e-05	0.0006551	5.1204	5.1559	4.958	4.8881	5.0219	5.05	4.7225	4.6352	4.4615	4.6606	4.6262	4.6405	5.032	0.09975	4.624	0.08698
pos_4172	3-(2,4-Dimethyl-5-(2-oxo-1,2-dihydroindol-3-ylidenemethyl)-1H-pyrrol-3-yl)propionic acid	metab_3513	yes	up	-	pos	-	275.117	6.14713	M+H-2H2O	C18H18N2O3	HMDB0258528	-	-	-	-	-	Organoheterocyclic compounds	Indoles and derivatives	Indolines	-	-	1.6342	1.6658	1.1293	0.01543	0.04916	4.962	5.0453	5.0133	4.9827	5.0658	5.1785	4.1685	5.002	4.1473	3.8229	4.8549	4.7886	5.041	0.07738	4.464	0.4788
pos_4175	Schinifoline	metab_3516	yes	up	-	pos	149998-56-1	305.127	6.14713	M+ACN+Na	C15H15NO2	HMDB0040380	-	-	-	-	-	Organoheterocyclic compounds	Quinolines and derivatives	Quinolones and derivatives	-	-	1.4838	1.4342	1.0665	0.0003144	0.003946	5.3032	5.4588	5.3368	5.5297	5.3613	5.3636	4.8541	5.152	5.2217	5.0627	5.053	4.9941	5.392	0.08499	5.056	0.1275
pos_4535	Juglone	metab_3914	yes	up	C03840	pos	481-39-0	207.065	7.97643	M+CH3OH+H	C10H6O3	HMDB0030773;MJDBOTE0001015	-	-	-	-	-	Benzenoids	Naphthalenes	Naphthoquinones	-	-	1.3652	1.4002	1.0706	0.001039	0.008317	5.2357	5.2019	4.9541	4.8943	5.1108	5.1794	4.9056	4.7728	4.6291	4.6252	4.7868	4.841	5.096	0.1405	4.76	0.1131
pos_503	Xi-4-Hydroxy-4-methyl-2-cyclohexen-1-one	metab_4463	yes	up	-	pos	-	144.102	0.662583	M+NH4, 2M+ACN+H	C7H10O2	HMDB0033629	-	-	-	-	-	Organic oxygen compounds	Organooxygen compounds	Carbonyl compounds	-	-	1.0692	1.0529	1.0363	0.001256	0.009368	5.4921	5.5945	5.5476	5.5307	5.5097	5.5481	5.2885	5.4758	5.1839	5.3265	5.4022	5.3804	5.537	0.03561	5.343	0.1011
pos_5042	Harmaline	metab_4477	yes	up	C06536	pos	304-21-2	446.252	6.27167	2M+NH4	C13H14N2O	HMDB0030310;MJDBOTE0001002	-	-	map00901	Metabolism	Biosynthesis of other secondary metabolites	Alkaloids and derivatives	Harmala alkaloids	Not Available	Indole alkaloid biosynthesis	Indole alkaloid biosynthesis	1.1553	1.1215	1.0496	0.01415	0.04615	5.7143	5.727	5.4197	5.5286	5.5879	5.5183	5.4934	5.2512	5.2805	5.566	5.2571	5.0668	5.583	0.1198	5.319	0.1816
pos_5063	CL(16:0/18:0/20:4(5Z,8Z,11Z,14Z)/20:4(5Z,8Z,11Z,14Z))	metab_4500	yes	down	C05980	pos	-	750.5	6.25607	M+H+Na	C83H146O17P2	HMDB0056522;PW_C036976	Lipids	Phospholipids	map01100;map00564	Metabolism;Metabolism	Global and overview maps;Lipid metabolism	Lipids and lipid-like molecules	Glycerophospholipids	Glycerophosphoglycerophosphoglycerols	Metabolic pathways;Glycerophospholipid metabolism	Metabolic pathways;Glycerophospholipid metabolism	1.4438	1.3984	0.9481	0.00148	0.01038	6.0312	6.0165	6.3897	6.4712	6.305	6.1917	6.5356	6.5816	6.596	6.5079	6.6139	6.615	6.234	0.1875	6.575	0.04395
pos_5128	Prostaglandin F1a	metab_4571	yes	down	C06475	pos	745-62-0	379.244	6.20157	M+Na	C20H36O5	HMDB0002685	Lipids	Eicosanoids	-	-	-	Lipids and lipid-like molecules	Fatty Acyls	Eicosanoids	-	-	1.4345	1.5415	0.9121	0.03581	0.09228	4.7335	4.6191	4.1249	4.1315	4.8332	4.6375	5.0118	5.2333	4.3941	4.8243	5.233	4.9914	4.513	0.3079	4.948	0.3133
pos_5140	Eugenin	metab_4584	yes	up	C20210	pos	480-34-2	207.065	6.19392	M+H	C11H10O4	HMDB0036627	-	-	-	-	-	Organoheterocyclic compounds	Benzopyrans	1-benzopyrans	-	-	1.3673	1.4071	1.0544	0.001527	0.01054	6.7575	6.8047	6.4715	6.4523	6.7155	6.7798	6.4465	6.3622	6.1615	6.2108	6.3186	6.4175	6.664	0.159	6.32	0.1134
pos_5168	24(28)-Dehydromakisterone	metab_4613	yes	up	-	pos	-	515.296	6.16277	M+Na	C28H44O7	HMDB0302988	-	-	-	-	-	Lipids and lipid-like molecules	Steroids and steroid derivatives	Bile acids, alcohols and derivatives	-	-	1.3486	1.3486	1.0594	0.00103	0.008269	5.556	5.6788	5.4057	5.3332	5.5849	5.6026	5.2402	5.3163	5.1292	5.0947	5.3504	5.1685	5.527	0.1305	5.217	0.1032
pos_5189	5-Methoxyindoleacetate	metab_4636	yes	up	C05660	pos	3471-31-6	188.07	6.14713	M+H-H2O	C11H11NO3	HMDB0004096;PW_C002060	-	-	map00380	Metabolism	Amino acid metabolism	Organoheterocyclic compounds	Indoles and derivatives	Indolyl carboxylic acids and derivatives	Tryptophan metabolism	Tryptophan metabolism	1.0144	0.9929	1.0378	0.009971	0.03588	5.0757	5.1763	5.1295	5.2942	5.1121	5.14	4.798	5.0026	5.1777	4.9372	4.9369	4.949	5.155	0.07594	4.967	0.1235
pos_5276	Salicin	metab_4733	yes	up	C01451	pos	138-52-3	251.09	6.06117	M+H-2H2O	C13H18O7	HMDB0003546	-	-	map00010	Metabolism	Carbohydrate metabolism	Organic oxygen compounds	Organooxygen compounds	Carbohydrates and carbohydrate conjugates	Glycolysis / Gluconeogenesis	Glycolysis / Gluconeogenesis	1.7258	1.8144	1.1681	0.009712	0.03523	4.5846	4.4949	4.1291	4.2162	4.6041	4.5688	3.8909	4.2734	3.241	3.317	4.2597	3.7867	4.433	0.2068	3.795	0.4448
pos_5278	p-Coumaraldehyde	metab_4735	yes	down	C05608	pos	20711-53-9;2538-87-6	190.086	6.06117	M+ACN+H	C9H8O2	HMDB0040986	-	-	map01100;map01110	Metabolism;Metabolism	Global and overview maps;Global and overview maps	Phenylpropanoids and polyketides	Cinnamaldehydes	Not Available	Metabolic pathways;Biosynthesis of secondary metabolites	Metabolic pathways;Biosynthesis of secondary metabolites	1.1245	1.1369	0.9514	0.001897	0.01205	4.3736	4.4501	4.6159	4.5531	4.4985	4.4055	4.658	4.7037	4.893	4.6497	4.623	4.7465	4.483	0.0915	4.712	0.09871
pos_5282	Semilepidinoside B	metab_4740	yes	down	-	pos	-	405.107	6.05347	M+K	C17H22N2O7	HMDB0033108	-	-	-	-	-	Organic oxygen compounds	Organooxygen compounds	Carbohydrates and carbohydrate conjugates	-	-	1.2079	1.2515	0.9284	0.02354	0.06683	4.41	4.4157	4.4005	4.4072	4.4028	4.4055	4.6987	4.553	5.3456	4.7038	4.4515	4.7312	4.407	0.005424	4.747	0.3123
pos_5292	Linalyl acetate	metab_4750	yes	up	C09863	pos	115-95-7	161.132	6.04563	M+H-2H2O	C12H20O2	LMPR0102010009;HMDB0039522	-	-	-	-	-	Lipids and lipid-like molecules	Prenol lipids	Monoterpenoids	-	-	1.4207	1.4164	1.0623	2.82e-08	9.76e-06	4.9409	4.8523	4.9268	4.8723	4.936	4.9343	4.6429	4.6411	4.6123	4.6265	4.5737	4.6337	4.91	0.03806	4.622	0.02603
pos_5313	2,3-dinor-8-iso-PGF2a	metab_4773	yes	up	-	pos	-	309.205	6.02997	M+H-H2O	C18H30O5	-	-	-	-	-	-	-	-	-	-	-	1.0251	1.0843	1.0505	0.01155	0.03988	4.7481	4.9444	4.6466	4.6843	4.7845	4.9036	4.6149	4.6411	4.3178	4.4723	4.5735	4.7076	4.785	0.1184	4.555	0.1398
pos_5326	3-Oxo-alpha-ionol	metab_4787	yes	down	-	pos	-	253.117	6.01432	M+2Na-H	C13H20O2	HMDB0303805	-	-	-	-	-	Lipids and lipid-like molecules	Prenol lipids	Sesquiterpenoids	-	-	1.127	1.1564	0.9523	0.001672	0.01105	4.6789	4.6472	4.7409	4.7407	4.6531	4.6975	4.824	4.9283	5.17	4.8197	4.9396	4.8866	4.693	0.04117	4.928	0.1288
pos_5334	Cis-3-Hexenyl lactate	metab_4796	yes	up	-	pos	61931-81-5	367.208	5.99867	2M+Na	C9H16O3	HMDB0036213	-	-	-	-	-	Organic acids and derivatives	Carboxylic acids and derivatives	Carboxylic acid derivatives	-	-	1.6451	1.6078	1.083	2.48e-05	0.0007664	5.2812	5.3827	5.2199	5.093	5.2222	5.3597	4.9079	4.9234	4.7082	4.9217	4.8431	4.8383	5.26	0.1062	4.857	0.08231
pos_5336	Carpasemine	metab_4798	yes	up	-	pos	-	333.122	5.99867	2M+H	C8H10N2S	HMDB0302474	-	-	-	-	-	Benzenoids	Benzene and substituted derivatives	Not Available	-	-	1.4612	1.4347	1.0763	0.01914	0.05758	5.6752	5.6727	6.2675	6.2204	5.7799	5.7685	5.0726	5.8021	5.5573	5.3429	5.5699	5.5266	5.897	0.2726	5.479	0.2469
pos_5338	Fenspiride	metab_4800	yes	up	-	pos	-	261.159	5.99867	M+H	C15H20N2O2	HMDB0252224	-	-	-	-	-	Organoheterocyclic compounds	Azaspirodecane derivatives	Not Available	-	-	2.5464	2.4835	1.2588	6.92e-06	0.000347	4.5112	4.4567	4.7297	4.3916	4.4463	4.5166	3.2837	3.5567	3.9329	3.4343	3.4901	3.7936	4.509	0.1176	3.582	0.2399
pos_5352	3,4-Dihydroxybenzaldehyde	metab_4816	yes	up	C16700	pos	139-85-5	139.039	5.983	M+H	C7H6O3	HMDB0059965	-	-	-	-	-	Organic oxygen compounds	Organooxygen compounds	Carbonyl compounds	-	-	1.4618	1.3761	1.0779	0.0009707	0.007951	4.3576	4.4295	4.505	4.3854	4.3472	4.2919	3.8959	4.012	4.1867	4.3108	4.0259	3.98	4.386	0.07377	4.069	0.1519
pos_5356	17a-Ethynylestradiol	metab_4820	yes	up	C07534	pos	57-63-6	360.191	5.97517	M+ACN+Na	C20H24O2	HMDB0001926	-	-	-	-	-	Lipids and lipid-like molecules	Steroids and steroid derivatives	Estrane steroids	-	-	1.0339	1.0411	1.0402	0.007305	0.02897	4.8474	4.9249	5.0139	5.0274	4.8483	4.8601	4.7432	4.6209	4.8294	4.8623	4.7437	4.5793	4.92	0.08292	4.73	0.1117
pos_5357	L-Norleucine	metab_4821	yes	down	C01933	pos	327-57-1	326.206	5.97517	2M+ACN+Na	C6H13NO2	HMDB0001645	-	-	-	-	-	Organic acids and derivatives	Carboxylic acids and derivatives	Amino acids, peptides, and analogues	-	-	1.5623	1.526	0.9278	0.0001482	0.002277	4.7857	4.627	4.5012	4.5561	4.7706	4.6787	5.0691	5.0675	4.9718	4.8349	5.0635	5.086	4.653	0.1142	5.015	0.09731
pos_5403	Pred Forte	metab_4873	yes	up	-	pos	-	447.175	5.92813	M+2Na-H	C23H30O6	HMDB0255628	-	-	-	-	-	Lipids and lipid-like molecules	Steroids and steroid derivatives	Pregnane steroids	-	-	2.8749	2.8533	1.3419	2.89e-06	0.0002048	5.0039	5.0713	4.3848	4.4386	5.0017	4.9963	3.7112	3.5676	3.5895	3.5707	3.5457	3.5486	4.816	0.3149	3.589	0.062
pos_5416	(1R,3S,5E)-5-[(2E)-2-[(1R,3As,7aR)-1-[(2R,3E,5E)-7-hydroxy-5,7-dimethylocta-3,5-dien-2-yl]-7a-methyl-2,3,3a,5,6,7-hexahydro-1H-inden-4-ylidene]ethylidene]-4-methylidenecyclohexane-1,3-diol	metab_4887	yes	down	-	pos	-	482.367	5.91248	M+ACN+H	C29H44O3	HMDB0260074	-	-	-	-	-	Lipids and lipid-like molecules	Steroids and steroid derivatives	Vitamin D and derivatives	-	-	1.0626	1.0061	0.9642	0.004712	0.02157	4.9661	5.0373	5.1743	5.2033	5.2872	5.1745	5.2871	5.2944	5.3126	5.2942	5.3866	5.4095	5.14	0.1173	5.331	0.05333
pos_5417	Gibberellin A53	metab_4888	yes	up	C06094	pos	51576-08-0	387.153	5.91248	M+K	C20H28O5	LMPR0104170007;HMDB0036895	-	-	map01100;map00904;map01110	Metabolism;Metabolism;Metabolism	Global and overview maps;Metabolism of terpenoids and polyketides;Global and overview maps	Lipids and lipid-like molecules	Prenol lipids	Diterpenoids	Metabolic pathways;Diterpenoid biosynthesis;Biosynthesis of secondary metabolites	Metabolic pathways;Diterpenoid biosynthesis;Biosynthesis of secondary metabolites	1.0091	1.0471	1.0445	0.007906	0.03062	5.1451	5.0862	4.7812	4.8819	5.0524	5.0487	4.8587	4.6506	4.7803	4.7825	4.7871	4.8586	4.999	0.1381	4.786	0.07606
pos_5428	10-Hydroxydecanoic acid	metab_4900	yes	down	C02774	pos	1679-53-4	394.315	5.88905	2M+NH4	C10H20O3	HMDB0244272	-	-	-	-	-	Organic acids and derivatives	Hydroxy acids and derivatives	Medium-chain hydroxy acids and derivatives	-	-	1.0591	0.9843	0.9626	0.00445	0.02083	4.4472	4.5092	4.5386	4.6852	4.6751	4.4876	4.7837	4.7237	4.6634	4.6577	4.813	4.7622	4.557	0.09991	4.734	0.0639
pos_5431	5-Methoxyindole-3-Acetic Acid	metab_4904	yes	down	C05660	pos	3471-31-6	188.07	5.88118	M+H-H2O	C11H11NO3	HMDB0004096	-	-	map00380	Metabolism	Amino acid metabolism	Organoheterocyclic compounds	Indoles and derivatives	Indolyl carboxylic acids and derivatives	Tryptophan metabolism	Tryptophan metabolism	1.7279	1.7037	0.9094	6.54e-07	7.79e-05	4.2954	4.2683	4.3896	4.3918	4.3334	4.3449	4.7926	4.7456	4.9171	4.6732	4.748	4.7355	4.337	0.04957	4.769	0.0822
pos_5456	Ceranapril	metab_4930	yes	up	-	pos	-	423.201	5.83408	M+H-H2O	C21H33N2O6P	HMDB0249824	-	-	-	-	-	Organic acids and derivatives	Carboxylic acids and derivatives	Amino acids, peptides, and analogues	-	-	1.3149	1.4001	1.0971	0.02744	0.07522	4.8315	4.9518	4.8736	4.7227	4.8732	4.8239	4.5182	4.7122	4.2637	3.6733	4.6654	4.6714	4.846	0.07565	4.417	0.4001
pos_5463	2,4-Pyrimidinediamine, 5-(5-(1-piperazinylmethyl)-1,3,4-oxadiazol-2-yl)-N4-propyl-N2-(2-(4-pyridinyl)ethyl)-	metab_4938	yes	up	-	pos	-	885.464	5.80285	2M+K	C21H29N9O	HMDB0259625	-	-	-	-	-	Organoheterocyclic compounds	Diazines	Pyrimidines and pyrimidine derivatives	-	-	1.0556	1.1467	1.0413	0.01449	0.04696	5.5847	5.384	5.8428	5.7572	5.5482	5.4891	5.3329	5.2692	5.4531	5.44	5.4114	5.3655	5.601	0.1706	5.379	0.07015
pos_5508	Formononetin	metab_4988	yes	down	C00858	pos	485-72-3	307.037	5.68543	M+K	C16H12O4	HMDB0005808;LMPK12050037;MJDBOTE0001045	-	-	map01100;map01110	Metabolism;Metabolism	Global and overview maps;Global and overview maps	Phenylpropanoids and polyketides	Isoflavonoids	O-methylated isoflavonoids	Metabolic pathways;Biosynthesis of secondary metabolites	Metabolic pathways;Biosynthesis of secondary metabolites	2.559	2.5	0.7998	4.46e-05	0.001078	3.5941	3.5997	4.0089	4.3002	4.1514	3.9106	4.833	4.6232	5.1855	5.0751	4.8048	4.9411	3.927	0.288	4.91	0.2017
pos_5562	Cyclopentyl-(3-ethyl-3-hydroxy-7-azaspiro[3.5]nonan-7-yl)methanone	metab_5048	yes	down	-	pos	-	266.211	5.57575	M+H	C16H27NO2	-	-	-	-	-	-	-	-	-	-	-	2.1714	2.0821	0.8033	0.01627	0.05116	3.5576	3.8286	3.1799	3.1866	3.9304	3.8296	4.738	4.6203	4.8728	3.181	4.3612	5.0061	3.585	0.3353	4.463	0.6659
pos_5565	Difenoxin	metab_5051	yes	down	C07871	pos	28782-42-5	866.458	5.5679	2M+NH4	C28H28N2O2	HMDB0251256	-	-	-	-	-	Benzenoids	Benzene and substituted derivatives	Diphenylacetonitriles	-	-	1.9394	1.8667	0.8933	0.003973	0.01926	5.4408	5.1796	4.435	5.1876	5.4093	5.3954	5.8938	5.9146	5.7341	5.5238	5.8607	5.8311	5.175	0.38	5.793	0.1462
pos_5600	Convicine	metab_5090	yes	down	C08430	pos	19286-37-4	347.123	5.52087	M+ACN+H	C10H15N3O8	HMDB0250445	-	-	-	-	-	Organic oxygen compounds	Organooxygen compounds	Carbohydrates and carbohydrate conjugates	-	-	1.2291	1.2412	0.9476	0.0007044	0.006596	4.8077	4.5642	4.8104	4.7715	4.6823	4.766	5.0419	4.9827	5.0944	5.079	4.8634	4.9123	4.734	0.09508	4.996	0.09323
pos_5607	Indole-3-Carbinol	metab_5097	yes	up	-	pos	700-06-1	130.065	5.51302	M+H-H2O	C9H9NO	HMDB0005785	-	-	-	-	-	Organoheterocyclic compounds	Indoles and derivatives	Indoles	-	-	1.5216	1.4954	1.0564	2.99e-09	2e-06	6.0549	6.0912	6.0482	6.0339	6.0489	6.0395	5.696	5.7837	5.7453	5.6864	5.7417	5.7268	6.053	0.02023	5.73	0.03555
pos_5630	S-(2-Methylbutanoyl)-dihydrolipoamide	metab_5122	yes	up	C05118	pos	-	621.228	5.4581	2M+K	C13H25NO2S2	PW_C002980;HMDB0006869	-	-	-	-	-	Lipids and lipid-like molecules	Fatty Acyls	Fatty acyl thioesters	-	-	1.1593	1.1067	1.0323	8.06e-06	0.000388	6.0034	6.0288	5.9805	5.9375	5.9832	5.9642	5.7768	5.8379	5.7944	5.8505	5.7892	5.7252	5.983	0.03142	5.796	0.04506
pos_5657	Chaps	metab_5151	yes	up	C11321	pos	75621-03-3	653.36	5.4111	M+K	C32H58N2O7S	HMDB0249881	-	-	-	-	-	Lipids and lipid-like molecules	Steroids and steroid derivatives	Bile acids, alcohols and derivatives	-	-	2.6565	2.6035	1.2253	1.93e-05	0.0006515	5.6353	5.7858	5.8187	5.7196	5.6537	5.6793	4.6974	5.0579	4.1315	4.8855	4.7766	4.4378	5.715	0.0737	4.664	0.3325
pos_5682	2,6,6-Trimethyl-2-cyclohexene-1,4-dione	metab_5179	yes	up	-	pos	1125-21-9	194.117	5.37187	M+ACN+H	C9H12O2	HMDB0040216	-	-	-	-	-	Organic oxygen compounds	Organooxygen compounds	Carbonyl compounds	-	-	1.0293	1.0579	1.0529	0.01724	0.05358	4.4956	4.5462	4.3721	4.3768	4.5586	4.6583	4.2439	4.5406	4.1955	4.0601	4.3351	4.2719	4.501	0.1115	4.275	0.1598
pos_5717	N-Phenethylacetamide	metab_5218	yes	down	C06746	pos	-	164.107	5.30127	M+H	C10H13NO	HMDB0255222	-	-	-	-	-	Organic acids and derivatives	Carboxylic acids and derivatives	Carboxylic acid derivatives	-	-	1.7076	1.6954	0.9361	5.17e-10	6.14e-07	6.0176	5.9979	5.925	5.9701	5.9658	6.0057	6.4022	6.3833	6.4185	6.3437	6.3747	6.4053	5.98	0.03384	6.388	0.02682
pos_5718	4-Methylumbelliferyl acetate	metab_5219	yes	up	C03837	pos	2747-05-09	219.065	5.30127	M+H	C12H10O4	HMDB0032989	-	-	-	-	-	Phenylpropanoids and polyketides	Coumarins and derivatives	Not Available	-	-	2.5116	2.4593	1.2303	1.64e-05	0.0005865	4.9637	4.8743	4.988	4.7571	4.8398	4.838	4.0647	3.6725	4.1953	4.3456	3.7372	3.7671	4.877	0.08619	3.964	0.2773
pos_5766	PS(PGF2alpha/20:5(5Z,8Z,11Z,14Z,17Z))	metab_5272	yes	down	-	pos	-	918.453	5.20695	M+K	C46H74NO13P	HMDB0282804	-	-	-	-	-	Not Available	Not Available	Not Available	-	-	2.3932	2.4024	0.8155	0.006006	0.02529	4.5508	4.4828	4.935	5.2148	4.7853	4.5169	6.0187	4.8997	6.7795	6.2158	5.1212	5.8988	4.748	0.2888	5.822	0.7012
pos_5791	Vanillin	metab_5300	yes	up	C00755	pos	121-33-5	185.08	5.16772	M+CH3OH+H	C8H8O3	HMDB0012308;HMDB0245834;MJDBOTE0000374	-	-	map01100;map01110	Metabolism;Metabolism	Global and overview maps;Global and overview maps	Benzenoids	Phenols	Methoxyphenols	Metabolic pathways;Biosynthesis of secondary metabolites	Metabolic pathways;Biosynthesis of secondary metabolites	2.6296	2.5577	1.3687	0.00124	0.009316	4.4825	4.7299	3.8574	3.0703	4.4031	4.5586	3.0526	3.0616	3.0836	3.0648	3.0389	3.0427	4.184	0.6201	3.057	0.01638
pos_5851	3-Amino-4-methylpentanoic acid	metab_5367	yes	down	C02486	pos	5699-54-7	326.206	5.05783	2M+ACN+Na	C6H13NO2	HMDB0245808;HMDB0003640	-	-	-	-	-	Organic acids and derivatives	Carboxylic acids and derivatives	Amino acids, peptides, and analogues	-	-	2.1553	2.1608	0.8562	0.00481	0.02186	5.0414	4.9282	3.8365	4.5096	5.0989	4.9981	5.5872	5.7885	5.1759	5.3291	5.6841	5.6157	4.735	0.4881	5.53	0.2311
pos_5858	PIP(PGE2/20:0)	metab_5374	yes	up	-	pos	-	533.27	5.04207	M+H+Na	C49H88O19P2	HMDB0279477	-	-	-	-	-	Not Available	Not Available	Not Available	-	-	1.947	1.9989	1.1515	0.001739	0.01131	5.303	5.4325	5.1882	5.4219	5.3753	5.3892	4.8275	5.1569	3.9789	4.5156	4.8151	4.593	5.352	0.09224	4.648	0.3968
pos_586	PGP(20:5(5Z,8Z,11Z,14Z,16E)-OH(18R)/i-22:0)	metab_5376	yes	up	-	pos	-	497.263	2.6714	M+2Na+H, M+2Na	C48H86O14P2	HMDB0275883	-	-	-	-	-	Not Available	Not Available	Not Available	-	-	1.1472	1.109	1.0338	0.000337	0.004127	6.2491	6.2767	6.3206	6.2398	6.2364	6.2506	6.0288	6.1917	5.9284	6.0717	6.1043	6.0191	6.262	0.0319	6.057	0.08874
pos_5867	Medicarpin	metab_5384	yes	down	C10503	pos	32383-76-9	582.218	5.02635	2M+ACN+H	C16H14O4	HMDB0254403	-	-	map01100;map01110	Metabolism;Metabolism	Global and overview maps;Global and overview maps	Phenylpropanoids and polyketides	Isoflavonoids	Furanoisoflavonoids	Metabolic pathways;Biosynthesis of secondary metabolites	Metabolic pathways;Biosynthesis of secondary metabolites	1.5041	1.5252	0.9219	0.004186	0.02004	4.9741	4.7614	5.1497	5.1961	4.9147	4.8103	5.4255	5.1573	5.7723	5.4264	5.2141	5.3398	4.968	0.1763	5.389	0.2174
pos_5868	Exemestane	metab_5385	yes	down	C08162	pos	107868-30-4	360.191	5.02635	M+ACN+Na	C20H24O2	HMDB0015125	-	-	-	-	-	Lipids and lipid-like molecules	Steroids and steroid derivatives	Androstane steroids	-	-	1.6405	1.6495	0.9293	2.62e-05	0.0007854	5.4563	5.3937	5.2158	5.3736	5.4497	5.4373	5.7251	5.8962	5.9372	5.6665	5.8092	5.7514	5.388	0.09032	5.798	0.1038
pos_5874	Progestoral	metab_5392	yes	up	C14487	pos	-	376.222	5.01845	M+ACN+Na	C21H28O2	HMDB0060580;HMDB0244770	-	-	-	-	-	Lipids and lipid-like molecules	Steroids and steroid derivatives	Androstane steroids	-	-	2.4175	2.3468	1.1493	3.72e-06	0.000239	6.2435	6.2536	6.5413	6.3512	6.1265	6.1839	5.2637	5.5155	5.7322	5.4347	5.5129	5.341	6.283	0.1471	5.467	0.1631
pos_5902	PGP(PGF1alpha/i-22:0)	metab_5424	yes	down	-	pos	-	494.299	4.97927	M+2H	C48H92O16P2	HMDB0275919	-	-	-	-	-	Not Available	Not Available	Not Available	-	-	1.3128	1.3062	0.9484	0.0001941	0.002782	4.9767	4.9229	4.9866	5.0339	5.0066	4.9909	5.1951	5.3813	5.1788	5.1697	5.4147	5.2044	4.986	0.03691	5.257	0.1101
pos_5904	2-Quinolinecarboxylic acid	metab_5426	yes	up	C06325	pos	1993-10-07	174.055	4.97927	M+H	C10H7NO2	HMDB0000842	-	-	-	-	-	Organoheterocyclic compounds	Quinolines and derivatives	Quinoline carboxylic acids	-	-	1.0151	1.0973	1.0535	0.04371	0.1067	5.3452	5.3552	4.7985	4.9201	5.3843	5.3878	4.9868	5.0251	4.8207	4.8353	4.9918	4.9504	5.199	0.2661	4.935	0.08634
pos_5916	Nicotyrine	metab_5439	yes	up	C10161	pos	487-19-4	159.091	4.95575	M+H	C10H10N2	HMDB0255591	-	-	-	-	-	Organoheterocyclic compounds	Pyridines and derivatives	Not Available	-	-	2.2289	2.1464	1.2488	0.006738	0.02746	4.4083	4.5295	4.3237	4.2846	4.4252	4.4707	2.7825	4.2619	2.8135	3.7959	4.0536	3.4652	4.407	0.09089	3.529	0.6256
pos_5944	Ile-Thr-Leu	metab_5470	yes	up	-	pos	-	346.233	4.90863	M+H	C16H31N3O5	-	-	-	-	-	-	-	-	-	-	-	2.5483	2.4849	1.2645	0.00136	0.009858	5.3996	5.5954	4.7481	4.0551	5.3824	5.4853	4.0374	4.0465	4.0684	4.0496	4.0237	4.0275	5.111	0.5964	4.042	0.01639
pos_5967	Leu-Ser-Phe	metab_5495	yes	up	-	pos	-	366.201	4.86943	M+H	C18H27N3O5	-	-	-	-	-	-	-	-	-	-	-	3.3748	3.2584	1.5451	5.75e-05	0.001274	5.0483	5.2033	4.7802	3.5338	4.9508	5.0733	3.0796	3.0887	3.1106	3.0918	3.0659	3.0697	4.765	0.6193	3.084	0.01638
pos_5999	Leu-Ser-Ile	metab_5530	yes	up	-	pos	-	332.217	4.82248	M+H	C15H29N3O5	-	-	-	-	-	-	-	-	-	-	-	2.3627	2.2981	1.2198	0.001175	0.00898	5.2598	5.4563	4.7885	4.1494	5.2367	5.3776	4.1317	4.1408	4.1627	4.1439	4.1179	4.1218	5.045	0.4961	4.136	0.01639
pos_6002	Leu-Glu-Phe	metab_5536	yes	up	-	pos	-	408.212	4.81465	M+H	C20H29N3O6	-	-	-	-	-	-	-	-	-	-	-	3.1782	3.0802	1.4042	2.15e-06	0.0001665	5.0913	5.2199	4.9496	4.3149	5.091	5.1415	3.4749	3.8318	3.506	3.4872	3.4612	3.4651	4.968	0.3319	3.538	0.145
pos_6009	Ile-Gln-Leu	metab_5543	yes	up	-	pos	-	373.243	4.80682	M+H	C17H32N4O5	-	-	-	-	-	-	-	-	-	-	-	3.2964	3.2061	1.4675	6.31e-05	0.00134	5.4473	5.5475	4.823	4.0031	5.4046	5.4938	3.4844	3.4935	3.5155	3.4967	3.4707	3.4746	5.12	0.6077	3.489	0.01639
pos_6031	(Z)-5-((2R,3S,4S,6R)-4,6-Dihydroxy-2-((S,E)-3-hydroxyoct-1-enyl)tetrahydro-2H-pyran-3-yl)pent-3-enoic acid	metab_5568	yes	down	-	pos	-	325.203	4.7676	M+H-H2O	C18H30O6	HMDB0245411	-	-	-	-	-	Lipids and lipid-like molecules	Fatty Acyls	Eicosanoids	-	-	1.9382	1.8976	0.8868	2.54e-05	0.0007788	4.1555	4.364	4.4885	4.4972	4.5803	4.319	4.9375	4.8668	5.162	4.9051	4.8963	5.0087	4.401	0.1532	4.963	0.109
pos_6035	Pactimibe	metab_5572	yes	down	-	pos	-	439.29	4.75977	M+Na	C25H40N2O3	HMDB0256074	-	-	-	-	-	Organoheterocyclic compounds	Indoles and derivatives	Indolyl carboxylic acids and derivatives	-	-	3.1594	3.0667	0.7772	6.2e-06	0.0003197	5.2205	5.0138	4.2548	5.1928	5.0259	5.0834	6.4649	6.1708	6.6658	6.224	6.2977	6.5072	4.965	0.3582	6.388	0.1895
pos_6045	Leu-Thr-Leu	metab_5583	yes	up	-	pos	-	346.233	4.74408	M+H	C16H31N3O5	-	-	-	-	-	-	-	-	-	-	-	2.3908	2.3313	1.224	0.001402	0.01007	5.3943	5.5774	4.8197	4.2181	5.3679	5.504	4.2004	4.2095	4.2314	4.2126	4.1867	4.1905	5.147	0.5278	4.205	0.01639
pos_6085	Ile-Ser-Leu	metab_5627	yes	up	-	pos	-	332.217	4.68907	M+H	C15H29N3O5	-	-	-	-	-	-	-	-	-	-	-	4.5042	4.3702	2.2034	1.67e-05	0.0005902	5.5959	5.7527	5.1697	4.6881	5.5993	5.6885	2.1082	4.1888	2.139	2.1203	2.0946	2.0984	5.416	0.4109	2.458	0.848
pos_61	Arginine ornithine	metab_5643	yes	up	-	pos	-	311.182	5.5601	M+H-2H2O, M+H-H2O, M+Na, M+K	C11H24N6O3	HMDB0248583	-	-	-	-	-	Organic acids and derivatives	Carboxylic acids and derivatives	Amino acids, peptides, and analogues	-	-	1.0037	1.0847	1.0465	0.02606	0.07214	5.6491	5.631	5.2446	5.2841	5.6372	5.6664	5.3812	5.3378	5.1429	5.1158	5.3703	5.2976	5.519	0.1978	5.274	0.1163
pos_6106	Val-Ile-Leu	metab_5651	yes	up	-	pos	-	344.253	4.64982	M+H	C17H33N3O4	-	-	-	-	-	-	-	-	-	-	-	2.2297	2.1576	1.1791	0.0008995	0.007636	5.3748	5.5816	5.0842	4.434	5.3307	5.4708	4.4163	4.4254	4.4473	4.4285	4.4026	4.4064	5.213	0.4161	4.421	0.01639
pos_6131	Tragopogonsaponin J	metab_5679	yes	down	-	pos	134361-70-9	572.267	4.61058	M+H+Na	C57H84O22	HMDB0037924	-	-	-	-	-	Lipids and lipid-like molecules	Prenol lipids	Terpene glycosides	-	-	1.2371	1.2625	0.9389	0.0223	0.06447	5.2024	5.1867	5.2623	5.254	5.1169	5.241	5.6443	5.1145	6.012	5.6544	5.3633	5.5116	5.211	0.0546	5.55	0.303
pos_6155	4-oxo-Retinoic acid	metab_5705	yes	up	C16678	pos	38030-57-8	337.175	4.57132	M+Na	C20H26O3	PW_C002706;HMDB0006285	-	-	map01100	Metabolism	Global and overview maps	Lipids and lipid-like molecules	Prenol lipids	Retinoids	Metabolic pathways	Metabolic pathways	1.4537	1.4422	1.079	0.0006862	0.006527	4.9244	4.959	4.6593	4.6356	4.9595	4.8809	4.5471	4.307	4.5713	4.5462	4.4295	4.4897	4.836	0.1494	4.482	0.09978
pos_6172	Coroloside	metab_5724	yes	up	-	pos	57361-71-4	684.391	4.53992	M+NH4	C35H54O12	HMDB0033703	-	-	-	-	-	Lipids and lipid-like molecules	Glycerolipids	Triradylcglycerols	-	-	3.3035	3.2278	1.5665	0.008483	0.03211	5.8075	5.8843	5.1967	2.9906	5.8525	5.9213	2.9729	5.0854	3.2436	2.9851	2.9592	2.963	5.276	1.152	3.368	0.8484
pos_6175	Ethyl butylacetylaminopropionate	metab_5727	yes	up	C18830	pos	52304-36-6	279.169	4.53992	M+ACN+Na	C11H21NO3	HMDB0246904	-	-	-	-	-	Organic acids and derivatives	Carboxylic acids and derivatives	Carboxylic acid derivatives	-	-	1.1159	1.1171	1.037	0.01022	0.03651	6.7574	6.7282	6.4627	6.5667	6.6739	6.7011	6.2849	6.636	6.2312	6.428	6.4984	6.3846	6.648	0.1121	6.411	0.1466
pos_6180	PS(PGE1/20:1(11Z))	metab_5733	yes	up	-	pos	-	466.762	4.53203	M+2Na	C46H82NO13P	HMDB0282242	-	-	-	-	-	Not Available	Not Available	Not Available	-	-	1.34	1.3551	1.0778	0.02931	0.07901	5.7367	5.7754	5.8288	5.6718	5.6848	5.7095	5.3392	5.5833	4.5358	5.4893	5.5392	5.4406	5.735	0.05935	5.321	0.3939
pos_619	Thr Pro Val	metab_5743	yes	up	-	pos	-	316.186	2.74202	M+H-2H2O, M+H	C14H25N3O5	-	-	-	-	-	-	-	-	-	-	-	1.3106	1.2665	1.0437	0.0003343	0.004112	6.117	6.0829	6.248	6.174	6.0212	6.0531	5.7994	5.8893	6.0061	5.8481	5.8475	5.7686	6.116	0.08347	5.86	0.08312
pos_6197	(22R)-Budesonide	metab_5751	yes	up	-	pos	-	453.222	4.50067	M+Na	C25H34O6	HMDB0242500	-	-	-	-	-	Lipids and lipid-like molecules	Steroids and steroid derivatives	Hydroxysteroids	-	-	2.5544	2.4648	1.2098	4.21e-06	0.0002544	5.4706	5.4691	5.1842	5.1101	5.3602	5.3453	4.2073	4.5394	4.2222	4.7364	4.3642	4.3324	5.323	0.1481	4.4	0.2035
pos_6203	Naringin dihydrochalcone	metab_5759	yes	down	C09789	pos	10236-47-2	600.228	4.4928	M+NH4	C27H34O14	HMDB0255461;HMDB0002927	-	-	-	-	-	Phenylpropanoids and polyketides	Flavonoids	Flavonoid glycosides	-	-	1.7117	1.7013	0.9088	0.001161	0.008922	4.9405	4.6889	5.0423	5.1859	4.8892	4.958	5.4901	5.2339	5.802	5.5079	5.2132	5.441	4.951	0.165	5.448	0.2153
pos_6210	Glabrin C	metab_5767	yes	up	-	pos	-	835.465	4.47708	M+Na	C41H64N8O9	HMDB0033612	-	-	-	-	-	Organic acids and derivatives	Carboxylic acids and derivatives	Amino acids, peptides, and analogues	-	-	1.7275	1.687	1.088	0.0002755	0.003561	5.7616	5.763	5.9703	5.8541	5.7494	5.7592	5.1802	5.5176	5.0314	5.4359	5.4713	5.4048	5.81	0.08769	5.34	0.1913
pos_6213	Ganglioside GM3 (d18:1/12:0)	metab_5770	yes	up	C04730	pos	-	571.31	4.47708	M+2Na	C53H96N2O21	HMDB0004842	Lipids	Glycolipids	-	-	-	Lipids and lipid-like molecules	Sphingolipids	Glycosphingolipids	-	-	1.4984	1.5269	1.0899	0.01275	0.04278	5.7172	5.7323	5.5725	5.5328	5.6886	5.7242	5.2133	5.5929	4.5345	5.1947	5.4781	5.1523	5.661	0.08634	5.194	0.3679
pos_6236	Ile-Asn-Leu	metab_5795	yes	up	-	pos	-	359.228	4.44568	M+H	C16H30N4O5	-	-	-	-	-	-	-	-	-	-	-	2.1022	2.0754	1.1753	0.0002731	0.003537	4.9283	4.9657	4.3355	4.3765	4.9001	5.0536	4.0454	4.0545	4.0765	4.0576	4.0317	4.0355	4.76	0.3174	4.05	0.01639
pos_6258	Resolvin E1	metab_5819	yes	up	C18171	pos	-	764.428	4.40647	2M+ACN+Na	C20H30O5	LMFA03140003;HMDB0010410	-	-	-	-	-	Lipids and lipid-like molecules	Fatty Acyls	Eicosanoids	-	-	2.0357	2.0495	1.1445	0.0009692	0.007948	5.4683	5.4364	5.9981	5.5394	5.2815	5.2124	4.7465	4.7116	5.0183	4.3751	4.9257	4.9998	5.489	0.2773	4.796	0.2427
pos_6271	Ile-Trp	metab_5834	yes	up	-	pos	-	318.18	4.39857	M+H	C17H23N3O3	-	-	-	-	-	-	-	-	-	-	-	1.0719	1.0176	1.0305	0.001157	0.008908	6.1226	6.1482	6.0156	6.0676	6.073	6.109	5.7772	5.9468	6.0402	5.8722	5.9033	5.912	6.089	0.0472	5.909	0.08652
pos_6293	A6 Peptide	metab_5858	yes	up	-	pos	-	924.447	4.35143	2M+3H2O+2H	C39H62N10O15	HMDB0247728	-	-	-	-	-	Organic acids and derivatives	Carboxylic acids and derivatives	Amino acids, peptides, and analogues	-	-	2.1632	2.1519	1.1488	0.0005941	0.005991	5.9106	6.077	6.1925	6.0554	5.9375	6.0605	5.5579	5.4062	4.632	5.5876	5.3744	4.9822	6.039	0.1025	5.257	0.3747
pos_6326	Val-Val-Ile	metab_5895	yes	up	-	pos	-	330.238	4.31197	M+H	C16H31N3O4	-	-	-	-	-	-	-	-	-	-	-	3.328	3.2457	1.453	4.85e-06	0.0002776	5.3082	5.5146	4.9097	4.345	5.3252	5.4519	3.5343	3.5434	3.5653	3.5465	3.5206	3.5244	5.142	0.4439	3.539	0.01639
pos_6354	2-(p-Acetamidophenyl)-2-ethylglutarimide	metab_5926	yes	up	-	pos	-	275.138	4.27262	M+H	C15H18N2O3	HMDB0247904	-	-	-	-	-	Organoheterocyclic compounds	Piperidines	Phenylpiperidines	-	-	1.6439	1.5754	1.0836	0.0009422	0.007789	5.2312	5.3159	5.5712	5.4428	5.2988	5.1941	4.6658	4.9999	5.1695	4.9568	4.936	4.8534	5.342	0.141	4.93	0.1665
pos_6371	Leu-Asp-Phe	metab_5945	yes	up	-	pos	-	394.196	4.24895	M+H	C19H27N3O6	-	-	-	-	-	-	-	-	-	-	-	1.2074	1.1404	1.0452	0.002445	0.01431	5.4317	5.5186	5.3249	5.2014	5.3742	5.4651	5.1013	5.1516	5.3216	5.1433	5.1078	5.0943	5.386	0.113	5.153	0.08566
pos_6398	Nigericin	metab_5974	yes	down	C11609	pos	28380-24-7	769.442	4.2017	M+2Na-H	C40H68O11	HMDB0255599	-	-	-	-	-	Organic oxygen compounds	Organooxygen compounds	Ethers	-	-	3.2371	3.1769	0.771	5.06e-06	0.0002828	5.4897	5.0994	4.902	5.6307	4.9998	4.9069	6.7245	6.3358	7.2085	6.7047	6.5261	6.7396	5.171	0.3129	6.707	0.291
pos_6415	CDP-DG(TXB2/20:4(5Z,8Z,11Z,14Z))	metab_5994	yes	down	-	pos	-	558.768	4.17817	M+2H	C52H83N3O19P2	HMDB0292154	-	-	-	-	-	Not Available	Not Available	Not Available	-	-	1.0857	1.0361	0.9692	0.0005774	0.005868	5.7335	5.6883	5.56	5.7306	5.7308	5.7395	5.8885	5.8487	5.9184	5.8599	5.7965	5.9573	5.697	0.06967	5.878	0.05633
pos_6427	Trilostane	metab_6007	yes	up	C12580	pos	13647-35-3	352.185	4.17033	M+Na	C20H27NO3	HMDB0015240;MJDBOTE0000867	-	-	-	-	-	Lipids and lipid-like molecules	Steroids and steroid derivatives	Estrane steroids	-	-	3.0242	2.9383	1.3515	3.27e-05	0.0008953	5.3271	5.4324	4.971	4.745	5.3212	5.3262	3.6273	4.5811	3.6583	3.6395	3.905	3.6174	5.187	0.268	3.838	0.3799
pos_6429	7a-Hydroxyandrost-4-ene-3,17-dione	metab_6009	yes	up	C05296	pos	62-84-0	366.201	4.16245	M+ACN+Na	C19H26O3	HMDB0006771	-	-	-	-	-	Lipids and lipid-like molecules	Steroids and steroid derivatives	Androstane steroids	-	-	1.1651	1.1094	1.0379	0.0002015	0.002854	5.5057	5.592	5.4844	5.389	5.5163	5.5223	5.2866	5.349	5.3856	5.287	5.2398	5.257	5.502	0.06606	5.301	0.05576
pos_6434	Tyr-Asp-Leu	metab_6015	yes	up	-	pos	-	410.191	4.15458	M+H	C19H27N3O7	-	-	-	-	-	-	-	-	-	-	-	1.1334	1.1086	1.0527	0.03688	0.09419	5.1472	5.1943	5.2046	5.1834	5.1349	5.0441	4.7747	4.6785	5.205	5.1881	4.6062	4.9084	5.151	0.05917	4.893	0.2557
pos_6439	9-F1-phytoprostane	metab_6020	yes	up	-	pos	-	367.185	4.14677	M+K	C18H32O5	HMDB0304641	-	-	-	-	-	Lipids and lipid-like molecules	Fatty Acyls	Eicosanoids	-	-	1.5986	1.6173	1.109	0.01001	0.03601	4.5631	4.5459	5.3479	4.9423	4.4779	4.576	4.2275	4.2366	4.5228	4.2397	4.2137	4.2176	4.742	0.3391	4.276	0.1212
pos_6446	Lactosamine	metab_6028	yes	down	C00203	pos	13000-25-4	324.129	4.13887	M+H-H2O	C12H23NO10	HMDB0006591	-	-	map01100;map00520;map01250	Metabolism;Metabolism;Metabolism	Global and overview maps;Carbohydrate metabolism;Global and overview maps	Lipids and lipid-like molecules	Fatty Acyls	Fatty acyl glycosides	Metabolic pathways;Amino sugar and nucleotide sugar metabolism;Biosynthesis of nucleotide sugars	Metabolic pathways;Amino sugar and nucleotide sugar metabolism;Biosynthesis of nucleotide sugars	1.8153	1.767	0.9006	0.0001453	0.00226	4.4366	4.2979	4.6401	4.8777	4.5584	4.4787	5.0673	4.9693	5.1216	5.0882	5.0704	4.9849	4.548	0.1985	5.05	0.06011
pos_6456	Pseudoecgonine	metab_6039	yes	up	C12449	pos	-	186.112	4.13108	M+H	C9H15NO3	HMDB0006348	-	-	-	-	-	Alkaloids and derivatives	Tropane alkaloids	Not Available	-	-	2.4996	2.456	1.2876	0.0005623	0.005762	4.7762	4.7451	4.2718	3.9027	4.6235	4.5995	3.2496	4.0738	3.1298	3.2203	3.7133	3.5177	4.486	0.3374	3.484	0.361
pos_648	Glu-Leu	metab_6065	yes	up	-	pos	-	261.144	2.89092	M+H-H2O, M+H	C11H20N2O5	-	-	-	-	-	-	-	-	-	-	-	1.1177	1.053	1.0306	0.007304	0.02897	7.0989	7.0463	7.0187	6.9916	6.9912	7.0331	6.7	6.7111	7.0613	6.94	6.7285	6.7833	7.03	0.04032	6.821	0.1474
pos_649	Polymyxin	metab_6076	yes	up	-	pos	-	576.3	2.88305	M+2Na+H, M+2Na	C48H82N16O14	HMDB0256685	-	-	-	-	-	Organic acids and derivatives	Carboxylic acids and derivatives	Amino acids, peptides, and analogues	-	-	1.2316	1.2263	1.0392	0.002522	0.01452	7.1196	7.2124	7.3134	7.332	7.1086	7.1809	6.9	7.083	6.7082	6.9393	7.0733	6.9331	7.211	0.09472	6.939	0.1368
pos_6492	PGP(PGJ2/22:6(4Z,7Z,10Z,13Z,16Z,19Z))	metab_6079	yes	up	-	pos	-	477.233	4.06818	M+2H	C48H74O15P2	HMDB0274195	-	-	-	-	-	Not Available	Not Available	Not Available	-	-	1.052	1.0336	1.0338	0.001099	0.008627	5.6499	5.6762	5.7351	5.6295	5.6954	5.731	5.4914	5.6515	5.3679	5.4714	5.5169	5.5019	5.686	0.0427	5.5	0.09119
pos_6504	N-Acetyl-S-(2-cyanoethyl)-L-cysteine	metab_6093	yes	up	-	pos	-	249.09	4.06037	M+CH3OH+H	C8H12N2O3S	HMDB0255060	-	-	-	-	-	Organic acids and derivatives	Carboxylic acids and derivatives	Amino acids, peptides, and analogues	-	-	2.0404	2.1125	1.202	0.005813	0.02476	5.1402	5.257	4.6948	4.6077	5.08	5.1712	4.2849	4.6423	3.8642	3.243	4.5631	4.3197	4.992	0.2713	4.153	0.5224
pos_6513	Ile-Val-Val	metab_6103	yes	up	-	pos	-	330.238	4.0447	M+H	C16H31N3O4	-	-	-	-	-	-	-	-	-	-	-	3.184	3.1019	1.411	0.0001191	0.002002	5.4586	5.5588	4.9446	4.9225	5.4612	5.4999	3.4573	4.8336	3.4884	3.4695	3.8752	3.4475	5.308	0.2921	3.762	0.5502
pos_6549	Cinnzeylanine	metab_6142	yes	down	-	pos	62203-47-8	440.235	3.99762	2M+3H2O+2H	C22H34O8	HMDB0036011	-	-	-	-	-	Lipids and lipid-like molecules	Prenol lipids	Diterpenoids	-	-	1.9657	2.0034	0.8495	0.008816	0.03291	4.473	4.5038	4.567	4.3622	4.5003	4.3751	5.4275	4.5575	6.1662	5.5186	4.6794	5.1791	4.464	0.07982	5.255	0.5921
pos_6569	Racemethionine	metab_6164	yes	up	C01733	pos	59-51-8	191.084	3.96623	M+ACN+H	C5H11NO2S	HMDB0033951	-	-	-	-	-	Organic acids and derivatives	Carboxylic acids and derivatives	Amino acids, peptides, and analogues	-	-	1.2695	1.2316	1.0488	0.0009158	0.007657	5.6197	5.7555	5.5163	5.4971	5.6855	5.7383	5.3721	5.2916	5.5223	5.3988	5.304	5.3463	5.635	0.1105	5.373	0.08373
pos_6591	Vaniprevir	metab_6189	yes	up	-	pos	-	390.681	3.93487	M+H+Na	C38H55N5O9S	HMDB0259762	-	-	-	-	-	Organic acids and derivatives	Carboxylic acids and derivatives	Amino acids, peptides, and analogues	-	-	1.0155	1.0299	1.036	0.003132	0.01654	5.5982	5.602	5.6256	5.6165	5.6046	5.5988	5.3954	5.4472	5.1794	5.4633	5.5315	5.4635	5.608	0.01105	5.413	0.1226
pos_6597	Actinodaphnine	metab_6195	yes	up	C09322	pos	517-69-1	329.148	3.92702	M+NH4	C18H17NO4	HMDB0302144	-	-	-	-	-	Alkaloids and derivatives	Aporphines	Not Available	-	-	1.3493	1.3511	1.0655	0.007905	0.03062	5.7559	5.6908	5.4517	5.5227	5.6697	5.6914	5.1491	5.6002	4.9475	5.3039	5.4502	5.2541	5.63	0.1168	5.284	0.2282
pos_6612	2-(3-Carboxy-3-(methylammonio)propyl)-L-histidine	metab_6212	yes	up	C04692	pos	-	313.175	3.91133	M+ACN+H	C11H19N4O4+	HMDB0011654	-	-	-	-	-	Organic acids and derivatives	Carboxylic acids and derivatives	Amino acids, peptides, and analogues	-	-	2.1328	2.0484	1.1332	5.13e-06	0.0002847	5.3731	5.322	5.4442	5.322	5.3151	5.3872	4.5441	4.7729	5.0078	4.7816	4.7038	4.5738	5.361	0.05079	4.731	0.1681
pos_6653	Beta-Carboline	metab_6256	yes	down	C20157	pos	244-63-3	169.076	3.8563	M+H	C11H8N2	HMDB0012897	-	-	-	-	-	Organoheterocyclic compounds	Indoles and derivatives	Pyridoindoles	-	-	1.0414	0.9975	0.9703	0.0001704	0.002506	5.195	5.179	5.1942	5.1828	5.215	5.2371	5.4216	5.3874	5.3461	5.2406	5.371	5.3909	5.201	0.02189	5.36	0.06337
pos_6658	Val-Ile-Val	metab_6261	yes	up	-	pos	-	330.238	3.84845	M+H	C16H31N3O4	-	-	-	-	-	-	-	-	-	-	-	3.2223	3.1338	1.4357	7.23e-05	0.001404	5.2366	5.3046	4.9012	4.9111	5.2838	5.3061	3.3429	4.7333	3.374	3.3551	3.4162	3.3331	5.157	0.1961	3.592	0.5597
pos_6681	CDP-DG(PGJ2/i-19:0)	metab_6287	yes	down	-	pos	-	559.757	3.81707	M+2Na	C51H85N3O17P2	HMDB0294019	-	-	-	-	-	Not Available	Not Available	Not Available	-	-	1.5121	1.4517	0.9309	0.00346	0.0175	5.152	4.8902	4.9642	5.0286	5.1873	5.1864	5.4729	5.4975	5.0402	5.4601	5.5994	5.5931	5.068	0.1259	5.444	0.2066
pos_6708	Ile-Pro-Tyr	metab_6317	yes	up	-	pos	-	392.217	3.7857	M+H	C20H29N3O5	-	-	-	-	-	-	-	-	-	-	-	2.9677	2.9609	1.288	1.02e-07	2.19e-05	5.6301	5.6095	5.9757	5.7074	5.3745	5.5142	4.5634	4.3926	4.2281	4.3691	4.3194	4.3787	5.635	0.2022	4.375	0.11
pos_6727	Ile-Pro-Val	metab_6337	yes	up	-	pos	-	328.222	3.76212	M+H	C16H29N3O4	-	-	-	-	-	-	-	-	-	-	-	2.3503	2.2925	1.1326	1.95e-06	0.0001585	6.6039	6.5973	6.7741	6.6078	6.4524	6.5341	5.7451	5.7897	6.1457	5.8024	5.7396	5.7136	6.595	0.1062	5.823	0.1617
pos_6742	Leu-Gln-Val	metab_6354	yes	up	-	pos	-	359.228	3.73855	M+H	C16H30N4O5	-	-	-	-	-	-	-	-	-	-	-	3.3158	3.203	1.4227	2.33e-05	0.0007411	5.5349	5.6287	5.2011	4.644	5.5427	5.5943	3.5466	4.486	3.5777	3.7596	3.6886	3.5369	5.358	0.3818	3.766	0.3635
pos_6755	1-Piperideine-2-carboxylic acid	metab_6368	yes	up	C04092	pos	2756-89-0	272.16	3.71505	2M+NH4	C6H9NO2	HMDB0001084	-	-	map01100;map00310	Metabolism;Metabolism	Global and overview maps;Amino acid metabolism	Organoheterocyclic compounds	Pyridines and derivatives	Hydropyridines	Metabolic pathways;Lysine degradation	Metabolic pathways;Lysine degradation	3.5748	3.5289	1.5076	3.84e-12	2.79e-08	5.258	5.2873	5.4382	5.1338	5.1397	5.2148	3.4738	3.4829	3.5049	3.4861	3.4601	3.464	5.245	0.1128	3.479	0.01639
pos_678	(8R,9S,13S,14S)-3-Hydroxy-13-methyl-4,6,7,8,9,11,12,14,15,16-decahydro-3H-cyclopenta[a]phenanthren-17-one	metab_6394	yes	up	-	pos	-	295.164	3.04763	M+Na, M+ACN+H	C18H24O2	HMDB0260179	-	-	-	-	-	Lipids and lipid-like molecules	Steroids and steroid derivatives	Oxosteroids	-	-	1.3059	1.2322	1.0416	0.0004896	0.00527	6.4565	6.4206	6.3022	6.3481	6.3718	6.3936	5.946	6.1787	6.2803	6.1505	6.122	6.0874	6.382	0.05438	6.127	0.1105
pos_680	Serylphenylalanine	metab_6417	yes	down	-	pos	16875-28-8	294.144	3.06335	M+NH4, M+ACN+H	C12H16N2O4	HMDB0029046	-	-	-	-	-	Organic acids and derivatives	Carboxylic acids and derivatives	Amino acids, peptides, and analogues	-	-	1.2752	1.2563	0.9556	0.0003427	0.00415	5.6574	5.5752	5.6102	5.7845	5.6196	5.5677	5.8381	5.8621	6.0767	5.8431	5.8599	5.9085	5.636	0.07976	5.898	0.09098
pos_6804	Cicloprolol	metab_6422	yes	down	-	pos	-	685.385	3.64437	2M+K	C18H29NO4	HMDB0250234	-	-	-	-	-	Benzenoids	Phenol ethers	Not Available	-	-	1.8186	1.8584	0.9002	0.00633	0.02613	5.6568	5.5401	5.9687	6.2395	5.5636	5.5501	6.3336	5.9243	6.9774	6.5377	6.2235	6.349	5.753	0.288	6.391	0.3511
pos_6807	Ergonovine	metab_6425	yes	up	C07543	pos	60-79-7	673.348	3.6365	2M+Na	C19H23N3O2	HMDB0015383;HMDB0251905	-	-	-	-	-	Alkaloids and derivatives	Ergoline and derivatives	Lysergic acids and derivatives	-	-	1.6338	1.5494	1.0665	0.0001321	0.002148	6.1195	6.1411	6.2978	6.1216	6.0265	6.0351	5.593	5.8351	5.919	5.7054	5.7553	5.6427	6.124	0.09791	5.742	0.1213
pos_6820	(6S,3'S,5'R,6'R)-6,3',5'-Trihydroxy-4,5,6',7'-tetradehydro-7,8,5',6'-tetrahydro-beta,beta-carotene-3,8-dione	metab_6440	yes	down	-	pos	-	653.358	3.62077	M+K	C40H54O5	HMDB0244285	-	-	-	-	-	Lipids and lipid-like molecules	Prenol lipids	Tetraterpenoids	-	-	2.1664	2.0958	0.8784	0.0001176	0.001983	5.154	4.7597	5.0701	5.4997	5.1475	4.982	5.6665	5.663	5.9722	5.7655	5.7794	5.9999	5.102	0.2431	5.808	0.1466
pos_6833	17alpha-Estradiol	metab_6454	yes	down	C02537	pos	57-91-0	567.348	3.59725	2M+Na	C18H24O2	HMDB0000429	Steroids	18-Carbon atoms	-	-	-	Lipids and lipid-like molecules	Steroids and steroid derivatives	Estrane steroids	-	-	2.7217	2.6984	0.8227	9.73e-05	0.001758	5.5158	5.0482	4.6446	4.719	5.4463	5.5057	6.3756	6.247	5.9588	6.1693	6.3513	6.4349	5.147	0.3999	6.256	0.1739
pos_6834	N(2)-phenylacetyl-L-glutaminate	metab_6455	yes	up	C05597	pos	-	306.144	3.59725	M+ACN+H	C13H16N2O4	HMDB0062645	-	-	-	-	-	Organic acids and derivatives	Carboxylic acids and derivatives	Amino acids, peptides, and analogues	-	-	1.2203	1.1543	1.0405	0.0006196	0.006125	5.7663	5.783	5.7471	5.73	5.7412	5.7639	5.3496	5.5399	5.6963	5.5248	5.5212	5.5533	5.755	0.01933	5.531	0.1104
pos_6867	Cyclopassifloside VI	metab_6491	yes	up	-	pos	292167-43-2	711.365	3.55005	M+2Na-H	C36H58O11	HMDB0035949	-	-	-	-	-	Lipids and lipid-like molecules	Prenol lipids	Terpene glycosides	-	-	1.3159	1.2461	1.0605	0.01274	0.04278	5.3307	5.8551	5.6337	5.4552	5.384	5.2402	5.1437	4.9956	5.3103	5.2828	5.18	5.1062	5.483	0.2253	5.17	0.1163
pos_6871	N-hydroxy-L-tryptophan	metab_6496	yes	up	C19716	pos	-	262.118	3.55005	M+ACN+H	C11H12N2O3	HMDB0255152	-	-	-	-	-	Organoheterocyclic compounds	Indoles and derivatives	Indolyl carboxylic acids and derivatives	-	-	1.0538	1.018	1.0275	2.85e-05	0.0008286	6.0516	6.0823	6.0429	6.0121	6.0365	6.0487	5.8276	5.9215	5.9377	5.8181	5.9101	5.8869	6.046	0.02282	5.884	0.05
pos_6876	Salidroside	metab_6501	yes	down	C06046	pos	10338-51-9	333.155	3.54222	M+CH3OH+H	C14H20O7	HMDB0257463;MJDBOTE0000899	-	-	map01100;map00350	Metabolism;Metabolism	Global and overview maps;Amino acid metabolism	Organic oxygen compounds	Organooxygen compounds	Carbohydrates and carbohydrate conjugates	Metabolic pathways;Tyrosine metabolism	Metabolic pathways;Tyrosine metabolism	1.9235	1.8892	0.8921	0.0001156	0.001963	4.7744	4.5454	4.7637	5.0439	4.7512	4.5933	5.2569	5.247	5.6222	5.2324	5.2699	5.2865	4.745	0.1752	5.319	0.1496
pos_6894	Flutriafol	metab_6521	yes	up	C18734	pos	76674-21-0	319.139	3.51863	M+NH4	C16H13F2N3O	HMDB0252419	-	-	-	-	-	Not Available	Not Available	Not Available	-	-	1.4636	1.3744	1.061	0.0009069	0.007654	5.6826	5.6626	5.5981	5.5276	5.6192	5.6085	5.0412	5.2901	5.5503	5.3068	5.2901	5.2816	5.616	0.0544	5.293	0.1612
pos_6896	Beta-Tyrosine	metab_6523	yes	up	C04368	pos	-	164.07	3.51863	M+H-H2O	C9H11NO3	HMDB0003831	-	-	map00350	Metabolism	Amino acid metabolism	Organic acids and derivatives	Carboxylic acids and derivatives	Amino acids, peptides, and analogues	Tyrosine metabolism	Tyrosine metabolism	1.6534	1.6188	1.0786	1.03e-05	0.0004446	5.3483	5.3348	5.3902	5.4262	5.3447	5.363	4.9326	4.9466	5.0746	5.1543	4.8782	4.8776	5.368	0.03446	4.977	0.1127
pos_6910	Phe-Tyr	metab_6540	yes	up	-	pos	-	329.149	3.50295	M+H	C18H20N2O4	-	-	-	-	-	-	-	-	-	-	-	3.1517	3.0606	1.5774	0.01863	0.05663	5.5534	5.519	5.2135	5.2774	5.4628	5.5582	3.6123	5.228	1.4553	4.4444	4.7362	1.1828	5.431	0.1489	3.443	1.729
pos_693	Ile-Lys-Val	metab_6561	yes	up	-	pos	-	359.264	3.10257	M+2H, M+H	C17H34N4O4	-	-	-	-	-	-	-	-	-	-	-	2.344	2.283	1.1771	2.16e-05	0.0007057	5.5291	5.6112	5.213	4.9312	5.4858	5.5726	4.5752	4.5843	4.6063	4.5875	4.5615	4.5654	5.391	0.2656	4.58	0.01639
pos_6930	Thr-Ile-Val	metab_6562	yes	up	-	pos	-	332.217	3.47153	M+H	C15H29N3O5	-	-	-	-	-	-	-	-	-	-	-	3.4051	3.2978	1.4499	1.56e-05	0.0005728	5.481	5.536	5.4264	5.0849	5.5132	5.5201	3.5296	4.7707	3.5833	3.5418	3.5159	3.5197	5.427	0.172	3.743	0.5038
pos_694	Indoleacrylic acid	metab_6572	yes	down	-	pos	29953-71-7	205.097	3.11042	M+H, M+NH4	C11H9NO2	HMDB0000734	-	-	-	-	-	Organoheterocyclic compounds	Indoles and derivatives	Indoles	-	-	1.736	1.74	0.914	9.73e-06	0.0004309	4.9539	4.8292	4.7495	4.9304	4.9982	4.8216	5.2086	5.3089	5.4581	5.4587	5.2903	5.3118	4.88	0.09487	5.339	0.09952
pos_6942	Val-Val-Val	metab_6575	yes	up	-	pos	-	316.222	3.45582	M+H	C15H29N3O4	-	-	-	-	-	-	-	-	-	-	-	2.1195	2.1051	1.2026	0.00185	0.01185	4.9188	5.0579	3.999	4.1537	4.8898	4.9379	3.8704	3.8795	3.9014	3.8826	3.8566	3.8605	4.66	0.4579	3.875	0.01639
pos_6963	(R)-1-o-[b-D-Apiofuranosyl-(1->2)-b-D-glucopyranoside]-1,3-octanediol	metab_6598	yes	up	-	pos	-	459.255	3.43225	M+Na	C21H40O9	HMDB0032798	-	-	-	-	-	Lipids and lipid-like molecules	Fatty Acyls	Fatty alcohols	-	-	1.467	1.4057	1.0647	7.13e-05	0.0014	5.1013	5.1091	5.2884	5.0904	5.057	4.9758	4.6987	4.8347	4.8464	4.7908	4.83	4.7652	5.104	0.1029	4.794	0.0559
pos_6976	Zeatin	metab_6612	yes	up	C00371	pos	1637-39-4	220.117	3.41648	M+H	C10H13N5O	HMDB0012204;MJDBZSJ0000114	-	-	map01100;map01110	Metabolism;Metabolism	Global and overview maps;Global and overview maps	Organoheterocyclic compounds	Imidazopyrimidines	Purines and purine derivatives	Metabolic pathways;Biosynthesis of secondary metabolites	Metabolic pathways;Biosynthesis of secondary metabolites	1.211	1.2131	1.0446	2.63e-05	0.0007875	5.2997	5.4031	5.2629	5.2876	5.3747	5.4013	5.118	5.1629	5.0983	5.0304	5.1406	5.1072	5.338	0.06203	5.11	0.04534
pos_6979	Arginylglycine	metab_6615	yes	up	-	pos	2418-67-9	501.229	3.40863	2M+K	C8H17N5O3	HMDB0028709	-	-	-	-	-	Organic acids and derivatives	Carboxylic acids and derivatives	Amino acids, peptides, and analogues	-	-	1.1236	1.0688	1.0292	2.22e-05	0.0007196	6.3039	6.2869	6.2922	6.27	6.269	6.2734	6.0346	6.1887	6.1131	6.1216	6.1259	6.0475	6.283	0.0141	6.105	0.05667
pos_7030	4-(2-Amino-3-hydroxyphenyl)-2,4-dioxobutanoic acid	metab_6674	yes	up	C05645	pos	857760-67-9	206.044	3.3458	M+H-H2O	C10H9NO5	HMDB0004083;PW_C002053	-	-	map00380	Metabolism	Amino acid metabolism	Organic oxygen compounds	Organooxygen compounds	Carbonyl compounds	Tryptophan metabolism	Tryptophan metabolism	1.2375	1.2218	1.0706	0.03043	0.08113	5.0648	5.1757	5.3811	5.323	5.1021	5.0653	4.7723	5.2184	4.3042	4.9053	4.99	4.865	5.185	0.1366	4.843	0.3041
pos_7038	Tyr-Ile	metab_6682	yes	up	-	pos	-	295.164	3.33793	M+H	C15H22N2O4	-	-	-	-	-	-	-	-	-	-	-	1.5013	1.4264	1.0556	5.08e-05	0.001175	6.1824	6.1215	6.0542	6.0217	6.1132	6.0952	5.5808	5.8358	5.8697	5.8159	5.7895	5.7718	6.098	0.05596	5.777	0.1022
pos_7045	Pyropheophorbide a	metab_6690	yes	up	C18064	pos	-	576.301	3.33007	M+ACN+H	C33H34N4O3	HMDB0256993	-	-	map01110;map00860	Metabolism;Metabolism	Global and overview maps;Metabolism of cofactors and vitamins	Not Available	Not Available	Not Available	Biosynthesis of secondary metabolites;Porphyrin metabolism	Biosynthesis of secondary metabolites;Porphyrin metabolism	1.5735	1.4642	1.1112	0.04508	0.109	4.7248	5.3715	5.5218	5.3412	4.9544	4.844	3.9228	5.0465	4.2086	4.8816	4.8181	4.7989	5.126	0.3265	4.613	0.442
pos_7082	CDP-DG(a-13:0/18:1(9Z)-O(12,13))	metab_6731	yes	up	-	pos	-	476.735	3.28292	M+2H	C43H75N3O16P2	HMDB0292797	-	-	-	-	-	Not Available	Not Available	Not Available	-	-	1.0822	1.0985	1.0423	0.01448	0.04696	6.1336	6.1684	6.2129	6.1716	6.1152	6.1296	5.9015	6.1466	5.5576	5.8246	6.0501	5.9509	6.155	0.03604	5.905	0.2043
pos_7102	1,2,10-Trihydroxydihydro-trans-linalyl oxide 7-O-beta-D-glucopyranoside	metab_6754	yes	down	-	pos	219814-37-6	415.217	3.25933	M+CH3OH+H	C16H30O10	HMDB0033237	-	-	-	-	-	Organic oxygen compounds	Organooxygen compounds	Carbohydrates and carbohydrate conjugates	-	-	1.0885	1.1439	0.952	0.008842	0.03297	5.0649	4.9149	5.0635	5.1765	4.9464	4.9433	5.0842	5.2114	5.535	5.3527	5.1428	5.3025	5.018	0.1007	5.271	0.1626
pos_7125	Ala-Asp-Leu	metab_6779	yes	up	-	pos	-	318.165	3.23575	M+H	C13H23N3O6	-	-	-	-	-	-	-	-	-	-	-	1.3676	1.2924	1.0472	0.0001402	0.002213	5.9718	5.9401	5.9513	5.8441	5.9441	5.8955	5.57	5.6232	5.7481	5.8138	5.5966	5.5911	5.924	0.04665	5.657	0.09957
pos_7141	Metoprolol	metab_6797	yes	up	C07202	pos	37350-58-6;51384-51-1	290.17	3.22003	M+Na	C15H25NO3	HMDB0001932;PW_C001291;MJDBOTE0001765	-	-	-	-	-	Benzenoids	Phenols	Tyrosols and derivatives	-	-	3.0549	2.9872	1.3158	1.13e-08	4.55e-06	5.4944	5.5525	5.3623	5.1029	5.4659	5.4999	4.0732	4.2999	4.1043	4.0854	4.0595	4.0634	5.413	0.1644	4.114	0.09237
pos_7142	Epsilon-Caprolactone	metab_6798	yes	down	C01880	pos	502-44-3;823-22-3	246.169	3.22003	2M+NH4	C6H10O2	HMDB0060476;HMDB0000453	-	-	-	-	-	Organoheterocyclic compounds	Lactones	Not Available	-	-	2.0787	2.0896	0.9	4.82e-06	0.0002776	5.9832	5.788	6.2068	6.0139	5.7179	5.8666	6.6336	6.5853	6.6258	6.6132	6.5184	6.5504	5.929	0.1764	6.588	0.04563
pos_7184	Arg-Asn-Ser	metab_6844	yes	up	-	pos	-	376.197	3.16505	M+H	C13H25N7O6	-	-	-	-	-	-	-	-	-	-	-	1.077	1.0092	1.0319	0.003483	0.01751	5.8901	5.9614	5.9725	5.6639	5.8194	5.8694	5.6394	5.7105	5.7005	5.7027	5.6732	5.6669	5.863	0.1131	5.682	0.02721
pos_7186	Pinolidoxin	metab_6846	yes	up	C08503	pos	152985-39-2	383.144	3.1572	M+2Na-H	C18H26O6	HMDB0301836	-	-	-	-	-	Organoheterocyclic compounds	Oxocins	Not Available	-	-	1.7374	1.8106	1.1182	0.03638	0.09324	6.2529	6.0788	6.2703	6.2284	6.1119	6.067	5.409	4.4563	6.2704	6.1365	5.2725	5.5487	6.168	0.09231	5.516	0.6556
pos_719	Val-Lys-Leu	metab_6850	yes	up	-	pos	-	359.264	3.2436	M+2H, M+H	C17H34N4O4	-	-	-	-	-	-	-	-	-	-	-	2.6392	2.5776	1.2752	0.001476	0.01036	5.706	5.7972	4.9292	4.1981	5.6797	5.7758	4.1803	4.2413	4.2114	4.1926	4.1666	4.1705	5.348	0.6513	4.194	0.02838
pos_7226	Ethotoin	metab_6891	yes	up	C07839	pos	86-35-1	237.123	3.11823	M+CH3OH+H	C11H12N2O2	HMDB0014892	-	-	-	-	-	Organoheterocyclic compounds	Azolidines	Imidazolidines	-	-	1.7128	1.6252	1.0708	0.0001196	0.002006	6.492	6.4639	6.3279	6.3348	6.4075	6.4282	5.7201	5.9958	6.2011	6.061	5.9556	5.9775	6.409	0.06688	5.985	0.1573
pos_723	Val Leu	metab_6895	yes	up	-	pos	-	231.17	3.25933	M+H, M+Na	C11H22N2O3	-	-	-	-	-	-	-	-	-	-	-	1.2332	1.154	1.0389	0.00635	0.0262	6.8874	6.8213	6.7192	6.717	6.746	6.7812	6.3397	6.4612	6.8308	6.5734	6.4498	6.498	6.779	0.06642	6.525	0.1677
pos_7251	Thr-Gly-Ile	metab_6919	yes	up	-	pos	-	290.17	3.09473	M+H	C12H23N3O5	-	-	-	-	-	-	-	-	-	-	-	2.1162	2.0524	1.1357	8.91e-06	0.0004077	5.5196	5.5011	5.3241	5.1554	5.4422	5.4873	4.6669	4.9932	4.7673	4.6429	4.8005	4.6861	5.405	0.141	4.759	0.1295
pos_726	1-Naphthylamine	metab_6927	yes	up	C14790	pos	134-32-7	144.08	3.25933	M+H, M+NH4	C10H9N	HMDB0243964	-	-	-	-	-	Benzenoids	Naphthalenes	Not Available	-	-	1.9323	1.9107	1.1396	0.001678	0.01105	5.2638	5.4102	5.4323	5.2053	5.1939	5.2826	4.5075	5.1267	4.2165	4.3211	4.9404	4.7843	5.298	0.1015	4.649	0.3594
pos_727	Val-Arg-Ile	metab_6938	yes	up	-	pos	-	387.27	3.27505	M+2H, M+H	C17H34N6O4	-	-	-	-	-	-	-	-	-	-	-	1.4162	1.409	1.0731	0.008449	0.03208	5.6774	5.8604	5.2326	5.2108	5.6886	5.7967	5.1931	5.2022	5.2241	5.2053	5.1793	5.1832	5.578	0.2842	5.198	0.01639
pos_729	CDP-DG(PGJ2/i-22:0)	metab_6960	yes	up	-	pos	-	569.786	3.28292	M+H+Na, M+2Na	C54H91N3O17P2	HMDB0294330	-	-	-	-	-	Not Available	Not Available	Not Available	-	-	1.044	1.0512	1.0309	0.01133	0.03938	7.4416	7.4872	7.5099	7.4701	7.4428	7.4559	7.2126	7.454	6.9459	7.1957	7.3621	7.2956	7.468	0.02686	7.244	0.1749
pos_7308	PA(PGD1/16:1(9Z))	metab_6981	yes	down	-	pos	-	395.215	3.03978	M+2Na	C39H69O11P	HMDB0263464	-	-	-	-	-	Not Available	Not Available	Not Available	-	-	2.4741	2.5707	0.7773	0.0006252	0.006146	3.7754	3.8963	3.6375	3.2645	3.8922	4.1106	4.6492	4.6234	5.7655	4.6037	4.7264	4.6785	3.763	0.2897	4.841	0.4549
pos_7339	5'-Methylthioadenosine	metab_7015	yes	up	C00170	pos	2457-80-9	298.096	3.0084	M+H	C11H15N5O3S	HMDB0001173;PW_C000910	-	-	map01100;map00270	Metabolism;Metabolism	Global and overview maps;Amino acid metabolism	Nucleosides, nucleotides, and analogues	5''-deoxyribonucleosides	5''-deoxy-5''-thionucleosides	Metabolic pathways;Cysteine and methionine metabolism	Metabolic pathways;Cysteine and methionine metabolism	1.0906	1.1206	1.043	0.02605	0.07214	6.4054	6.4039	5.9195	6.0165	6.358	6.4449	5.9754	6.1032	5.882	6.0746	6.001	5.9653	6.258	0.2284	6	0.07994
pos_7340	Ser-Gly-Ile	metab_7017	yes	up	-	pos	-	276.155	3.0084	M+H	C11H21N3O5	-	-	-	-	-	-	-	-	-	-	-	1.8335	1.7701	1.0936	9.03e-06	0.0004077	5.6749	5.6738	5.634	5.4878	5.5824	5.6096	4.9774	5.3072	5.0192	5.1066	5.2286	5.1404	5.61	0.07008	5.13	0.1244
pos_7347	5-Hydroxy-L-tryptophan	metab_7024	yes	up	C00643	pos	4350-09-08	253.118	3.00053	M+CH3OH+H	C11H12N2O3	HMDB0000472;PW_C000358	-	-	map01100;map00380	Metabolism;Metabolism	Global and overview maps;Amino acid metabolism	Organoheterocyclic compounds	Indoles and derivatives	Tryptamines and derivatives	Metabolic pathways;Tryptophan metabolism	Metabolic pathways;Tryptophan metabolism	1.0462	0.9817	1.0268	0.002119	0.01314	6.5931	6.5771	6.514	6.5326	6.5243	6.5571	6.2427	6.3661	6.5414	6.4092	6.35	6.3622	6.55	0.03131	6.379	0.09711
pos_7393	Guanidino arginine	metab_7075	yes	down	-	pos	-	273.18	2.93793	M+ACN+H	C7H17N7O2	HMDB0252971	-	-	-	-	-	Organic acids and derivatives	Carboxylic acids and derivatives	Amino acids, peptides, and analogues	-	-	3.0065	2.9591	0.718	0.0009128	0.007654	3.7957	3.0818	4.1539	5.0326	3.5517	3.0715	5.2473	4.906	5.4772	5.5875	5.0827	5.295	3.781	0.7417	5.266	0.2499
pos_7433	Arg-Val-Leu	metab_7120	yes	up	-	pos	-	387.27	2.89877	M+H	C17H34N6O4	-	-	-	-	-	-	-	-	-	-	-	2.0699	2.0381	1.1715	0.0029	0.01587	5.3631	5.452	4.6515	4.3637	5.3498	5.4018	4.346	4.3551	4.377	4.3582	4.3323	4.3361	5.097	0.4669	4.351	0.01639
pos_7443	Betaxolol	metab_7131	yes	up	C06849	pos	63659-18-7	330.201	2.89092	M+Na	C18H29NO3	PW_C008742;HMDB0014341;MJDBOTE0000884	-	-	-	-	-	Benzenoids	Phenols	Tyrosols and derivatives	-	-	2.0958	2.1319	1.1221	0.0004556	0.005	6.4581	6.1976	6.7411	6.7208	6.1642	6.2154	5.7737	5.6204	6.0915	5.7193	5.5635	5.5399	6.416	0.2652	5.718	0.2038
pos_7475	Ile-Val	metab_7166	yes	up	-	pos	-	231.17	2.85173	M+H	C11H22N2O3	-	-	-	-	-	-	-	-	-	-	-	1.2168	1.1338	1.0324	0.003749	0.01845	7.5247	7.5013	7.4794	7.4822	7.46	7.4909	6.9993	7.2675	7.4664	7.3158	7.2339	7.2495	7.49	0.02192	7.255	0.1513
pos_7496	Butyric acid	metab_7189	yes	down	C00246	pos	107-92-6	218.138	2.82035	2M+ACN+H	C4H8O2	LMFA01010004;PW_C000028;HMDB0000039	Organic acids;Lipids	Carboxylic acids;Fatty acids	map01100;map00650	Metabolism;Metabolism	Global and overview maps;Carbohydrate metabolism	Lipids and lipid-like molecules	Fatty Acyls	Fatty acids and conjugates	Metabolic pathways;Butanoate metabolism	Metabolic pathways;Butanoate metabolism	2.3209	2.3611	0.8331	2.4e-05	0.0007516	4.3731	4.3943	4.5552	4.4538	3.9469	3.9496	5.1563	5.0596	5.2825	5.2384	5.0195	5.058	4.279	0.2637	5.136	0.1076
pos_7505	Aspartame	metab_7200	yes	up	C11045	pos	22839-47-0	336.154	2.81252	M+ACN+H	C14H18N2O5	HMDB0001894;MJDBOTE0001640	-	-	-	-	-	Organic acids and derivatives	Carboxylic acids and derivatives	Amino acids, peptides, and analogues	-	-	1.0759	1.0086	1.0364	0.0194	0.05795	6.0957	6.1291	6.0077	6.0261	6.1213	6.1615	5.7976	5.8063	6.1724	6.0139	5.7162	5.7516	6.09	0.06086	5.876	0.1783
pos_7541	(1r,2s)-2-Aminocyclopentanecarboxylic acid	metab_7240	yes	up	-	pos	-	281.149	2.77337	2M+Na	C6H11NO2	HMDB0242326	-	-	-	-	-	Organic acids and derivatives	Carboxylic acids and derivatives	Amino acids, peptides, and analogues	-	-	1.3516	1.2666	1.0448	0.00121	0.009156	6.5706	6.4923	6.417	6.4365	6.4645	6.5369	5.9501	6.2631	6.3632	6.2787	6.1851	6.2079	6.486	0.05908	6.208	0.1408
pos_7552	Asn-Leu	metab_7252	yes	up	-	pos	-	246.144	2.76555	M+H	C10H19N3O4	-	-	-	-	-	-	-	-	-	-	-	1.256	1.1696	1.0374	0.002892	0.01585	6.8297	6.7895	6.8022	6.7827	6.7686	6.7973	6.2836	6.5714	6.7442	6.6277	6.5339	6.538	6.795	0.02067	6.55	0.152
pos_7553	Phe-Gly	metab_7253	yes	up	-	pos	-	223.107	2.76555	M+H	C11H14N2O3	-	-	-	-	-	-	-	-	-	-	-	1.4532	1.3691	1.0563	0.0009098	0.007654	6.1585	6.0743	5.9513	5.9153	6.0143	6.1096	5.5439	5.7032	5.9591	5.7674	5.6287	5.6887	6.037	0.09391	5.715	0.1413
pos_7584	Ser-Leu	metab_7287	yes	up	-	pos	-	219.133	2.74202	M+H	C9H18N2O4	-	-	-	-	-	-	-	-	-	-	-	1.2029	1.1215	1.0351	0.003645	0.01807	6.8401	6.7862	6.7439	6.762	6.7409	6.8168	6.325	6.5553	6.7616	6.6242	6.5055	6.5404	6.782	0.04036	6.552	0.1435
pos_7588	S-(2-Carboxyethyl)-L-cysteine	metab_7291	yes	down	-	pos	-	158.027	2.74202	M+H-2H2O	C6H11NO4S	HMDB0246645	-	-	-	-	-	Organic acids and derivatives	Carboxylic acids and derivatives	Amino acids, peptides, and analogues	-	-	1.6431	1.6286	0.8883	0.04845	0.1146	4.8661	4.797	3.3386	4.4189	4.8591	4.9257	5.1615	5.1501	4.9961	4.96	5.1576	5.2	4.534	0.6133	5.104	0.09989
pos_7622	Deltoside	metab_7330	yes	up	C08895	pos	62751-68-2	532.267	2.72632	M+2H	C51H82O23	HMDB0040882	-	-	-	-	-	Lipids and lipid-like molecules	Steroids and steroid derivatives	Steroidal glycosides	-	-	1.1363	1.0998	1.0344	0.0004755	0.005165	6.126	6.1188	6.2002	6.164	6.0526	6.1881	5.8935	6.0762	5.8284	5.9422	5.9573	5.9273	6.142	0.05435	5.938	0.08198
pos_7711	Vindoline	metab_7429	yes	up	C01626	pos	2182-14-1	470.234	2.6714	2M+3H2O+2H	C25H32N2O6	HMDB0259814;MJDBOTE0000982	-	-	map01110;map00901	Metabolism;Metabolism	Global and overview maps;Biosynthesis of other secondary metabolites	Alkaloids and derivatives	Plumeran-type alkaloids	Not Available	Biosynthesis of secondary metabolites;Indole alkaloid biosynthesis	Biosynthesis of secondary metabolites;Indole alkaloid biosynthesis	1.4862	1.4275	1.0507	6.78e-05	0.001371	6.6612	6.6925	6.834	6.7036	6.5829	6.6565	6.2924	6.5182	6.3273	6.3191	6.4276	6.3076	6.688	0.08287	6.365	0.08886
pos_7745	Homocitrulline	metab_7466	yes	up	C02427	pos	1190-49-4	253.129	2.64787	M+ACN+Na	C7H15N3O3	HMDB0000679	-	-	-	-	-	Organic acids and derivatives	Carboxylic acids and derivatives	Amino acids, peptides, and analogues	-	-	3.1217	3.0313	1.3695	8.77e-05	0.001635	5.6355	5.8158	5.245	4.3906	5.7463	5.8112	3.862	4.0527	3.8931	4.0546	3.8483	4.1282	5.441	0.5568	3.973	0.1195
pos_7761	Lotaustralin	metab_7484	yes	down	C08334	pos	534-67-8	244.117	2.6322	M+H-H2O	C11H19NO6	HMDB0033865	-	-	map00460;map01110	Metabolism;Metabolism	Metabolism of other amino acids;Global and overview maps	Organic oxygen compounds	Organooxygen compounds	Carbohydrates and carbohydrate conjugates	Cyanoamino acid metabolism;Biosynthesis of secondary metabolites	Cyanoamino acid metabolism;Biosynthesis of secondary metabolites	1.5154	1.4665	0.9331	0.0009104	0.007654	5.0469	4.9089	5.3529	5.289	5.0547	5.0787	5.6844	5.4218	5.4816	5.44	5.4367	5.4686	5.122	0.1666	5.489	0.0983
pos_7762	Glutaminylthreonine	metab_7485	yes	up	-	pos	74408-69-8	212.103	2.6322	M+H-2H2O	C9H17N3O5	HMDB0028807	-	-	-	-	-	Organic acids and derivatives	Carboxylic acids and derivatives	Amino acids, peptides, and analogues	-	-	1.5056	1.4776	1.0682	1.92e-06	0.0001585	5.1363	5.2007	5.0502	5.1111	5.1792	5.1385	4.7829	4.8287	4.7449	4.909	4.8349	4.7478	5.136	0.05298	4.808	0.06261
pos_7767	Ser-Ile-Thr	metab_7490	yes	up	-	pos	-	320.181	2.62438	M+H	C13H25N3O6	-	-	-	-	-	-	-	-	-	-	-	2.8651	2.8155	1.3089	0.0001665	0.002474	5.5315	5.5384	5.4776	5.2842	5.4661	5.52	4.0102	5.1312	3.9026	3.5567	4.337	4.1361	5.47	0.09547	4.179	0.534
pos_7783	Thr-Ile-Thr	metab_7508	yes	up	-	pos	-	334.196	2.60088	M+H	C14H27N3O6	-	-	-	-	-	-	-	-	-	-	-	2.7851	2.6954	1.2761	2.35e-05	0.0007446	5.3109	5.325	5.1736	4.9117	5.2865	5.356	3.9552	4.7809	3.9862	3.9674	3.9414	3.9453	5.227	0.1668	4.096	0.3359
pos_7798	Epsilon-(Carboxyethyl)lysine	metab_7524	yes	up	-	pos	-	201.123	2.57738	M+H-H2O	C9H18N2O4	HMDB0251886	-	-	-	-	-	Organic acids and derivatives	Carboxylic acids and derivatives	Amino acids, peptides, and analogues	-	-	1.0606	0.99	1.0313	0.0007288	0.006772	5.3929	5.3645	5.4321	5.3462	5.352	5.37	5.1149	5.2354	5.3318	5.2547	5.1779	5.1615	5.376	0.03184	5.213	0.07726
pos_7809	Ile-Gly-Glu	metab_7537	yes	up	-	pos	-	318.165	2.55393	M+H	C13H23N3O6	-	-	-	-	-	-	-	-	-	-	-	1.6429	1.5981	1.0758	9.51e-05	0.00174	5.81	5.8455	5.7655	5.613	5.7828	5.8315	5.317	5.5832	5.1874	5.36	5.4485	5.3098	5.775	0.08461	5.368	0.1353
pos_7817	Imidazolelactic acid	metab_7546	yes	up	C05132	pos	876-19-7	189.086	2.53828	M+CH3OH+H	C6H8N2O3	HMDB0002320	-	-	-	-	-	Organoheterocyclic compounds	Azoles	Imidazoles	-	-	1.0451	0.9752	1.0363	0.009391	0.03439	5.2714	5.3662	5.2755	5.2527	5.3442	5.3347	4.9859	5.0882	5.3424	5.213	5.0105	5.089	5.307	0.0466	5.121	0.1342
pos_7842	Nafazatrom	metab_7574	yes	up	-	pos	-	600.26	2.46007	2M+ACN+Na	C16H16N2O2	HMDB0255420	-	-	-	-	-	Benzenoids	Naphthalenes	Not Available	-	-	1.1967	1.1433	1.0374	0.002462	0.0144	6.1871	6.1902	6.39	6.2702	6.1108	6.1629	5.9091	6.0193	6.1507	6.0421	5.9179	5.9295	6.219	0.09855	5.995	0.09453
pos_7851	Hhcfu	metab_7584	yes	up	-	pos	-	588.26	2.44443	2M+ACN+H	C11H16FN3O4	HMDB0247349	-	-	-	-	-	Organoheterocyclic compounds	Diazines	Pyrimidines and pyrimidine derivatives	-	-	1.2062	1.1338	1.0362	0.00173	0.01128	6.2749	6.2414	6.3783	6.311	6.1729	6.259	5.9143	6.0782	6.2012	6.1384	6.0149	5.9741	6.273	0.06891	6.054	0.1066
pos_7870	Thr-Tyr	metab_7605	yes	up	-	pos	-	283.128	2.38965	M+H	C13H18N2O5	-	-	-	-	-	-	-	-	-	-	-	1.0334	0.96	1.028	0.005546	0.02397	6.2766	6.2848	6.311	6.2597	6.2671	6.2374	5.9081	6.1186	6.2723	6.1292	6.0872	6.0941	6.273	0.0248	6.102	0.1165
pos_7888	Phe-Gln	metab_7624	yes	up	-	pos	-	294.144	2.27235	M+H	C14H19N3O4	-	-	-	-	-	-	-	-	-	-	-	1.3322	1.2528	1.0489	0.002324	0.01392	6.046	5.9142	5.9459	5.905	5.8173	5.8682	5.4595	5.6079	5.9051	5.6787	5.5853	5.6011	5.916	0.07741	5.64	0.1482
pos_7896	Proparacaine	metab_7633	yes	up	C07383	pos	499-67-2	336.227	2.2098	M+ACN+H	C16H26N2O3	HMDB0014945;PW_C009271	-	-	-	-	-	Benzenoids	Benzene and substituted derivatives	Benzoic acids and derivatives	-	-	1.6366	1.5235	1.0743	0.002865	0.01575	6.0808	6.0586	6.0898	6.0547	6.0259	6.0199	5.1257	5.7713	5.851	5.7193	5.7138	5.6374	6.055	0.02816	5.636	0.26
pos_7906	Ala-Tyr	metab_7645	yes	up	-	pos	-	253.117	2.1316	M+H	C12H16N2O4	-	-	-	-	-	-	-	-	-	-	-	1.6643	1.5774	1.0677	4.48e-05	0.001078	6.2294	6.2198	6.1278	6.078	6.1644	6.1652	5.5351	5.816	5.9122	5.8321	5.785	5.7598	6.164	0.05672	5.773	0.1278
pos_7920	2-Amino-2-methyl-1-propanol	metab_7661	yes	up	-	pos	-	72.0811	2.06907	M+H-H2O	C4H11NO	HMDB0244974	-	-	-	-	-	Organic nitrogen compounds	Organonitrogen compounds	Amines	-	-	1.1195	1.048	1.0408	0.003645	0.01807	5.1359	5.1199	5.104	5.07	5.0935	5.1028	4.7178	4.8997	5.1192	4.9086	4.8704	4.9074	5.104	0.02252	4.904	0.1282
pos_7929	Phenylalanyllysine	metab_7670	yes	down	-	pos	6456-72-0	294.18	2.01435	M+H	C15H23N3O3	HMDB0029000	-	-	-	-	-	Organic acids and derivatives	Carboxylic acids and derivatives	Amino acids, peptides, and analogues	-	-	2.1918	2.1713	0.8474	0.005016	0.02243	4.8388	4.0081	4.9595	5.7016	4.8437	4.4649	5.4885	5.5511	5.8429	5.9548	5.5766	5.5953	4.803	0.5623	5.668	0.1857
pos_7932	2-(2-methoxyethoxy)-N-[(7-oxoazepan-2-yl)methyl]acetamide	metab_7674	yes	up	-	pos	-	259.164	1.99092	M+H	C12H22N2O4	-	-	-	-	-	-	-	-	-	-	-	2.359	2.2876	1.1466	2.83e-05	0.000825	6.4045	6.5577	6.3188	6.2348	6.4068	6.5016	5.2469	5.8871	5.7011	5.3079	5.6772	5.6918	6.404	0.1175	5.585	0.2513
pos_7979	Ile-Asp-Thr	metab_7724	yes	up	-	pos	-	348.175	1.8424	M+H	C14H25N3O7	-	-	-	-	-	-	-	-	-	-	-	1.0245	0.966	1.025	4e-05	0.001001	6.026	6.0176	6.0191	5.9378	5.9588	5.9872	5.8006	5.8911	5.8809	5.842	5.8475	5.8102	5.991	0.03636	5.845	0.03637
pos_8002	Saxitoxin	metab_7751	yes	up	C13757	pos	35523-89-8	599.277	1.81112	2M+H	C10H17N7O4	HMDB0029368	-	-	-	-	-	Phenylpropanoids and polyketides	Saxitoxins, gonyautoxins, and derivatives	Not Available	-	-	1.175	1.1156	1.0331	4.74e-05	0.001121	6.0198	6.0578	6.1282	6.0371	6.0388	6.0018	5.7834	5.8892	5.8835	5.8964	5.8836	5.7833	6.047	0.04394	5.853	0.05434
pos_801	Phenylbutyrylglutamine	metab_7759	yes	up	-	pos	-	315.134	3.74635	M+H, M+Na	C15H20N2O4	HMDB0011687	-	-	-	-	-	Organic acids and derivatives	Carboxylic acids and derivatives	Amino acids, peptides, and analogues	-	-	2.6608	2.5991	1.2701	8.02e-05	0.001518	5.072	5.3212	4.7651	4.7326	5.1544	5.262	3.9051	3.485	4.2851	4.2279	4.2374	3.7212	5.051	0.2497	3.977	0.3281
pos_8016	N-Hydroxy-L-tyrosine	metab_7766	yes	up	C03004	pos	64448-49-3	239.102	1.81112	M+ACN+H	C9H11NO4	HMDB0038750	-	-	map00460;map01100;map01110	Metabolism;Metabolism;Metabolism	Metabolism of other amino acids;Global and overview maps;Global and overview maps	Organic acids and derivatives	Carboxylic acids and derivatives	Amino acids, peptides, and analogues	Cyanoamino acid metabolism;Metabolic pathways;Biosynthesis of secondary metabolites	Cyanoamino acid metabolism;Metabolic pathways;Biosynthesis of secondary metabolites	1.0014	0.936	1.0266	0.002868	0.01575	6.056	6.0164	6.0254	5.9868	5.9858	6.0026	5.7326	5.8349	6.0155	5.8943	5.8219	5.8361	6.012	0.02664	5.856	0.09397
pos_8019	Herierin III	metab_7769	yes	down	-	pos	131123-56-3	188.091	1.81112	M+NH4	C8H10O4	HMDB0038760	-	-	-	-	-	Organoheterocyclic compounds	Pyrans	Pyranones and derivatives	-	-	1.7333	1.6901	0.9247	2.03e-06	0.0001585	5.2064	5.1632	5.3716	5.4349	5.2756	5.2477	5.7367	5.7633	5.7013	5.6612	5.7188	5.6994	5.283	0.1024	5.713	0.035
pos_8033	Ile-Glu	metab_7784	yes	up	-	pos	-	261.144	1.8033	M+H	C11H20N2O5	-	-	-	-	-	-	-	-	-	-	-	1.2838	1.2007	1.0386	0.0074	0.02919	7.465	7.3968	7.3464	7.2928	7.3418	7.3663	6.8925	6.9649	7.3994	7.246	6.9943	7.0668	7.368	0.05837	7.094	0.192
pos_8043	Tyr-Glu	metab_7795	yes	up	-	pos	-	311.123	1.79562	M+H	C14H18N2O6	-	-	-	-	-	-	-	-	-	-	-	1.0771	1.0204	1.0383	0.02343	0.06657	5.8706	5.7922	5.8151	5.7732	5.737	5.7902	5.4201	5.4403	5.9164	5.6857	5.4619	5.5666	5.796	0.04467	5.582	0.1916
pos_8044	Arg-Phe	metab_7796	yes	up	-	pos	-	322.186	1.79562	M+H	C15H23N5O3	-	-	-	-	-	-	-	-	-	-	-	1.0907	1.0669	1.0399	0.008671	0.03255	5.5651	5.5118	5.7436	5.6769	5.5392	5.4398	5.2141	5.4695	5.5058	5.2468	5.3715	5.3828	5.579	0.1116	5.365	0.1165
pos_8103	Arg-Leu	metab_7862	yes	up	-	pos	-	288.202	1.75665	M+H	C12H25N5O3	-	-	-	-	-	-	-	-	-	-	-	2.1124	2.0484	1.0972	1.27e-05	0.000501	7.3373	7.2967	7.3823	7.3173	7.2603	7.2171	6.4327	6.9459	6.4792	6.6495	6.7867	6.6369	7.302	0.05814	6.655	0.1911
pos_813	Cromakalim	metab_7891	yes	up	C11819	pos	94470-67-4	304.165	3.80135	M+H, M+NH4	C16H18N2O3	HMDB0250542	-	-	-	-	-	Organoheterocyclic compounds	Benzopyrans	1-benzopyrans	-	-	1.7272	1.6889	1.0876	0.0007573	0.006948	6.066	6.0882	6.0159	6.01	6.0743	6.0913	5.3775	5.9207	5.2306	5.5862	5.7475	5.5569	6.058	0.03585	5.57	0.2479
pos_815	Ile-Lys-Leu	metab_7913	yes	up	-	pos	-	373.28	3.82493	M+2H, M+H	C18H36N4O4	-	-	-	-	-	-	-	-	-	-	-	3.4078	3.3224	1.4692	3.19e-05	0.0008846	5.737	5.8513	5.0343	4.3634	5.6837	5.7972	3.6781	3.6872	3.7091	3.6903	3.6644	3.6682	5.411	0.5938	3.683	0.01639
pos_8168	5'-Deoxy-5'-fluorouridine	metab_7933	yes	up	C12739	pos	-	264.1	1.57683	M+NH4	C9H11FN2O5	HMDB0246881;HMDB0060406	-	-	-	-	-	Nucleosides, nucleotides, and analogues	5''-deoxyribonucleosides	Not Available	-	-	1.8866	1.7838	1.0932	6.09e-05	0.001321	5.9341	5.886	5.8772	5.8034	5.8366	5.8429	5.0362	5.3974	5.55	5.4975	5.3659	5.3306	5.863	0.04568	5.363	0.1801
pos_8196	L-Leucine	metab_7963	yes	down	C00123	pos	61-90-5	132.102	1.45182	M+H	C6H13NO2	HMDB0000687;PW_C000540;MJDBOTE0001078	Peptides	Amino acids	map01100;map01110;map00280;map00290;map01210;map02010;map01230;map00970	Metabolism;Metabolism;Metabolism;Metabolism;Metabolism;Environmental Information Processing;Metabolism;Genetic Information Processing	Global and overview maps;Global and overview maps;Amino acid metabolism;Amino acid metabolism;Global and overview maps;Membrane transport;Global and overview maps;Translation	Organic acids and derivatives	Carboxylic acids and derivatives	Amino acids, peptides, and analogues	Metabolic pathways;Biosynthesis of secondary metabolites;Valine, leucine and isoleucine degradation;Valine, leucine and isoleucine biosynthesis;2-Oxocarboxylic acid metabolism;ABC transporters;Biosynthesis of amino acids;Aminoacyl-tRNA biosynthesis	Metabolic pathways;Biosynthesis of secondary metabolites;Valine, leucine and isoleucine degradation;Valine, leucine and isoleucine biosynthesis;2-Oxocarboxylic acid metabolism;ABC transporters;Biosynthesis of amino acids;Aminoacyl-tRNA biosynthesis	2.2609	2.2564	0.887	1.71e-05	0.0005955	6.243	6.062	5.9207	6.2905	6.1993	6.1467	6.7423	6.8261	7.3304	6.9667	6.8234	6.8719	6.144	0.1348	6.927	0.2109
pos_8200	Tyr-Thr	metab_7969	yes	up	-	pos	-	283.128	1.42837	M+H	C13H18N2O5	-	-	-	-	-	-	-	-	-	-	-	1.1545	1.1036	1.0315	0.0001138	0.001945	6.446	6.4602	6.3542	6.3902	6.4314	6.4118	6.1089	6.2455	6.3206	6.2178	6.2157	6.2095	6.416	0.03896	6.22	0.06818
pos_8213	Alanylmethionine	metab_7982	yes	up	-	pos	14486-05-6	221.095	1.3658	M+H	C8H16N2O3S	HMDB0028693	-	-	-	-	-	Organic acids and derivatives	Carboxylic acids and derivatives	Amino acids, peptides, and analogues	-	-	1.2777	1.2105	1.0457	0.0002341	0.003185	5.6418	5.5159	5.4663	5.4107	5.422	5.47	5.2073	5.2717	5.2373	5.364	5.2116	5.1949	5.488	0.08435	5.248	0.06313
pos_8220	5-Aminopentanoic acid	metab_7990	yes	up	C00431	pos	660-88-8	159.112	1.31112	M+ACN+H	C5H11NO2	LMFA01100040;HMDB0003355	-	-	map01100;map00310;map00470;map00330	Metabolism;Metabolism;Metabolism;Metabolism	Global and overview maps;Amino acid metabolism;Metabolism of other amino acids;Amino acid metabolism	Organic acids and derivatives	Carboxylic acids and derivatives	Amino acids, peptides, and analogues	Metabolic pathways;Lysine degradation;D-Amino acid metabolism;Arginine and proline metabolism	Metabolic pathways;Lysine degradation;D-Amino acid metabolism;Arginine and proline metabolism	1.2299	1.1498	1.0464	0.001631	0.01088	5.24	5.2172	5.2242	5.1676	5.2238	5.1934	4.7485	5.0056	5.1519	5.0073	4.9831	4.9814	5.211	0.02612	4.98	0.1301
pos_8223	4-Amino-1-[5-(hydroxymethyl)oxolan-2-yl]pyrimidin-2-one	metab_7993	yes	up	-	pos	-	212.102	1.29547	M+H	C9H13N3O3	HMDB0255802	-	-	-	-	-	Nucleosides, nucleotides, and analogues	Pyrimidine nucleosides	Pyrimidine 2'',3''-dideoxyribonucleosides	-	-	1.2313	1.2072	1.0337	3.12e-06	0.0002117	6.7888	6.8553	6.7177	6.7561	6.8021	6.7872	6.5476	6.612	6.5209	6.5896	6.5805	6.5334	6.785	0.04609	6.564	0.03547
pos_8236	Bufotenine o-glucoside	metab_8007	yes	up	-	pos	64656-15-1	430.192	1.2407	M+ACN+Na	C18H26N2O6	HMDB0029564	-	-	-	-	-	Organic oxygen compounds	Organooxygen compounds	Carbohydrates and carbohydrate conjugates	-	-	1.0146	0.947	1.0264	0.0009616	0.00792	5.8856	5.9413	5.989	5.923	5.8767	5.8966	5.6663	5.818	5.8546	5.7769	5.7743	5.7109	5.919	0.04201	5.767	0.06885
pos_8247	Histidylleucine	metab_8019	yes	up	C05010	pos	7763-65-7	269.16	1.20948	M+H	C12H20N4O3	HMDB0253179;HMDB0028889	-	-	-	-	-	Organic acids and derivatives	Carboxylic acids and derivatives	Amino acids, peptides, and analogues	-	-	1.2073	1.1261	1.0312	0.002517	0.01452	7.4559	7.4649	7.4945	7.4707	7.4398	7.437	6.977	7.3145	7.3781	7.2524	7.2519	7.2292	7.46	0.02137	7.234	0.1371
pos_8267	3''-deamino-3''-oxonicotianamine	metab_8040	yes	up	C15486	pos	-	319.139	1.15487	M+NH4	C12H17N2O7-	HMDB0304096	-	-	map01100;map01110;map00999	Metabolism;Metabolism;Metabolism	Global and overview maps;Global and overview maps;Biosynthesis of other secondary metabolites	Organic acids and derivatives	Carboxylic acids and derivatives	Amino acids, peptides, and analogues	Metabolic pathways;Biosynthesis of secondary metabolites;Biosynthesis of various plant secondary metabolites	Metabolic pathways;Biosynthesis of secondary metabolites;Biosynthesis of various plant secondary metabolites	1.372	1.2893	1.0513	0.001862	0.01189	6.0231	6.0325	6.0793	6.0563	6.0004	5.98	5.4312	5.874	5.8994	5.6923	5.762	5.7482	6.029	0.03614	5.735	0.1681
pos_827	Ile-Arg-Leu	metab_8043	yes	up	-	pos	-	401.286	3.87992	M+2H, M+H	C18H36N6O4	-	-	-	-	-	-	-	-	-	-	-	1.603	1.6015	1.0968	0.009679	0.03515	5.8284	5.9574	5.1289	5.1355	5.794	5.8689	5.1178	5.1269	5.1489	5.13	5.1041	5.1079	5.619	0.3809	5.123	0.01639
pos_8273	Ile-Gly-Lys	metab_8047	yes	up	-	pos	-	317.217	1.14705	M+H	C14H28N4O4	-	-	-	-	-	-	-	-	-	-	-	2.8089	2.744	1.3102	0.0005964	0.005994	5.4084	5.5429	5.2551	5.0653	5.4302	5.4835	3.6209	5.1143	3.6519	3.6331	4.4987	4.0438	5.364	0.1753	4.094	0.6064
pos_8290	Ile-Asn	metab_8066	yes	up	-	pos	-	246.144	1.1237	M+H	C10H19N3O4	-	-	-	-	-	-	-	-	-	-	-	1.4091	1.3188	1.0486	0.003267	0.01696	6.7412	6.7074	6.742	6.7017	6.6769	6.6873	6.1002	6.3949	6.7047	6.4787	6.3318	6.3754	6.709	0.02713	6.398	0.1971
pos_838	Leu-Lys-Leu	metab_8163	yes	up	-	pos	-	373.28	3.97405	M+2H, M+H	C18H36N4O4	-	-	-	-	-	-	-	-	-	-	-	3.6035	3.526	1.6119	4.32e-05	0.001053	5.5142	5.7395	4.5281	4.0425	5.4844	5.6235	3.1931	3.2022	3.2241	3.2053	3.1794	3.1833	5.155	0.697	3.198	0.01638
pos_8429	Arg-Val	metab_8217	yes	up	-	pos	-	274.186	0.944383	M+H	C11H23N5O3	-	-	-	-	-	-	-	-	-	-	-	2.2448	2.1567	1.1206	1.24e-05	0.0004988	6.6019	6.5719	6.7255	6.6612	6.5279	6.4942	5.5145	6.0997	6.012	5.8827	5.9389	5.8738	6.597	0.08559	5.887	0.2012
pos_844	Leu-Arg-Ile	metab_8229	yes	up	-	pos	-	401.286	4.00545	M+2H, M+H	C18H36N6O4	-	-	-	-	-	-	-	-	-	-	-	3.1378	3.0416	1.387	0.0008159	0.007274	6.0498	6.1844	5.3857	4.0718	5.9846	6.1061	4.0541	4.0632	4.0851	4.0663	4.0403	4.0442	5.63	0.8153	4.059	0.01639
pos_847	Ile-Arg-Phe	metab_8262	yes	up	-	pos	-	435.27	4.0447	M+2H, M+H	C21H34N6O4	-	-	-	-	-	-	-	-	-	-	-	3.2741	3.1551	1.5329	0.0007018	0.006589	5.2221	5.3644	4.7962	3.1512	5.1563	5.3532	3.1334	3.1425	3.1645	3.2662	3.1197	3.1236	4.841	0.8531	3.158	0.0552
pos_8540	Val-Arg	metab_8341	yes	up	-	pos	-	274.186	0.795517	M+H	C11H23N5O3	-	-	-	-	-	-	-	-	-	-	-	2.1009	2.0104	1.1172	0.0001242	0.002068	6.1014	6.0693	6.2114	6.1968	6.0277	5.9901	5.0502	5.6064	5.7847	5.4415	5.4487	5.4214	6.099	0.08948	5.459	0.2436
pos_8571	3-Isobutyl-1-methylxanthine	metab_8375	yes	up	C13708	pos	-	255.144	0.764233	M+CH3OH+H	C10H14N4O2	HMDB0245912	-	-	-	-	-	Organoheterocyclic compounds	Imidazopyrimidines	Purines and purine derivatives	-	-	1.0948	1.0151	1.0343	0.01041	0.03696	6.1092	6.1275	6.1416	6.1373	6.0925	6.1094	5.6288	5.9709	6.1064	5.9319	5.9374	5.927	6.12	0.01899	5.917	0.1566
pos_8654	Gly-Pro-Arg	metab_8467	yes	down	-	pos	-	329.192	0.68605	M+H	C13H24N6O4	-	-	-	-	-	-	-	-	-	-	-	1.9854	2.0329	0.8445	0.007501	0.02948	4.3941	4.2047	4.5907	4.439	4.0629	4.1722	5.2028	4.3877	5.9826	5.2712	4.6797	5.104	4.311	0.1968	5.105	0.5482
pos_8693	Arg-Ser	metab_8510	yes	up	-	pos	-	262.15	0.662583	M+H	C9H19N5O4	-	-	-	-	-	-	-	-	-	-	-	1.4794	1.3964	1.0673	0.001947	0.0123	5.4331	5.4168	5.4812	5.4203	5.3116	5.3906	4.7484	5.0428	5.3521	5.057	5.1135	5.0915	5.409	0.05624	5.068	0.193
pos_8705	(+)-gamma-Hydroxy-L-homoarginine	metab_8524	yes	up	C08286	pos	1616-99-5	227.113	0.654783	M+Na	C7H16N4O3	HMDB0301838	-	-	-	-	-	Organic acids and derivatives	Carboxylic acids and derivatives	Amino acids, peptides, and analogues	-	-	1.2561	1.1823	1.0468	0.001862	0.01189	5.4657	5.4691	5.5035	5.4911	5.3812	5.4585	4.9964	5.2173	5.4198	5.2322	5.2547	5.1865	5.462	0.04284	5.218	0.1359
pos_876	Met-Pro-Leu	metab_8584	yes	up	-	pos	-	360.193	4.17033	M+H, M+Na	C16H29N3O4S	-	-	-	-	-	-	-	-	-	-	-	2.629	2.5709	1.1777	4.34e-06	0.0002545	6.5685	6.494	6.7802	6.4673	6.2152	6.3291	5.4668	5.3404	5.8508	5.5147	5.3984	5.4249	6.476	0.1955	5.499	0.1821
pos_879	Ile-Phe	metab_8617	yes	up	-	pos	-	279.169	4.27262	M+H, M+Na	C15H22N2O3	-	-	-	-	-	-	-	-	-	-	-	1.2345	1.1626	1.0377	0.001835	0.01181	6.7033	6.6911	6.5506	6.5628	6.6277	6.6548	6.232	6.379	6.616	6.396	6.3584	6.3675	6.632	0.06409	6.391	0.1247
pos_8825	Spermidine	metab_8657	yes	down	C00315	pos	124-20-9	146.165	0.600283	M+H	C7H19N3	HMDB0001257;PW_C000971	-	-	map01100;map00480;map02010;map00330;map01053;map00410	Metabolism;Metabolism;Environmental Information Processing;Metabolism;Metabolism;Metabolism	Global and overview maps;Metabolism of other amino acids;Membrane transport;Amino acid metabolism;Metabolism of terpenoids and polyketides;Metabolism of other amino acids	Organic nitrogen compounds	Organonitrogen compounds	Amines	Metabolic pathways;Glutathione metabolism;ABC transporters;Arginine and proline metabolism;Biosynthesis of siderophore group nonribosomal peptides;beta-Alanine metabolism	Metabolic pathways;Glutathione metabolism;ABC transporters;Arginine and proline metabolism;Biosynthesis of siderophore group nonribosomal peptides;beta-Alanine metabolism	2.6307	2.6389	0.7624	3.45e-06	0.0002281	3.4952	3.496	3.351	3.112	3.4002	3.1103	4.5579	4.091	4.4641	4.5806	4.1247	4.3659	3.327	0.1766	4.364	0.2128
pos_8901	Histidylserine	metab_8742	yes	up	-	pos	21438-60-8	243.108	0.570233	M+H	C9H14N4O4	HMDB0028894	-	-	-	-	-	Organic acids and derivatives	Carboxylic acids and derivatives	Amino acids, peptides, and analogues	-	-	1.8988	1.8317	1.1607	0.001286	0.009487	4.1707	4.1035	4.1454	4.1714	4.1367	3.7985	3.3166	3.5025	4.0406	3.597	3.3677	3.3067	4.088	0.1439	3.522	0.2783
pos_8990	L-Lysine	metab_8840	yes	down	C00047	pos	56-87-1;10098-89-2	147.112	0.531617	M+H	C6H14N2O2	PW_C000118;HMDB0301757;HMDB0000182;MJDBOTE0000528	Peptides	Amino acids	map01100;map00310;map00997;map00300;map01210;map00780;map02010;map01230;map01110;map00470;map00970	Metabolism;Metabolism;Metabolism;Metabolism;Metabolism;Metabolism;Environmental Information Processing;Metabolism;Metabolism;Metabolism;Genetic Information Processing	Global and overview maps;Amino acid metabolism;Biosynthesis of other secondary metabolites;Amino acid metabolism;Global and overview maps;Metabolism of cofactors and vitamins;Membrane transport;Global and overview maps;Global and overview maps;Metabolism of other amino acids;Translation	Organic acids and derivatives	Carboxylic acids and derivatives	Amino acids, peptides, and analogues	Metabolic pathways;Lysine degradation;Biosynthesis of various other secondary metabolites;Lysine biosynthesis;2-Oxocarboxylic acid metabolism;Biotin metabolism;ABC transporters;Biosynthesis of amino acids;Biosynthesis of secondary metabolites;D-Amino acid metabolism;Aminoacyl-tRNA biosynthesis	Metabolic pathways;Lysine degradation;Biosynthesis of various other secondary metabolites;Lysine biosynthesis;2-Oxocarboxylic acid metabolism;Biotin metabolism;ABC transporters;Biosynthesis of amino acids;Biosynthesis of secondary metabolites;D-Amino acid metabolism;Aminoacyl-tRNA biosynthesis	1.3379	1.4096	0.9317	3.54e-05	0.000945	4.0629	4.0372	3.966	3.9227	4.0119	3.9978	4.2737	4.3423	4.3226	4.4183	4.1624	4.2386	4	0.05026	4.293	0.08878
pos_8999	6-Aminopenicillanic acid	metab_8849	yes	up	C02954	pos	551-16-6	261.03	0.515967	M+2Na-H	C8H12N2O3S	HMDB0060618	-	-	map00311;map01110	Metabolism;Metabolism	Biosynthesis of other secondary metabolites;Global and overview maps	Organic acids and derivatives	Carboxylic acids and derivatives	Amino acids, peptides, and analogues	Penicillin and cephalosporin biosynthesis;Biosynthesis of secondary metabolites	Penicillin and cephalosporin biosynthesis;Biosynthesis of secondary metabolites	1.4668	1.4334	1.0624	0.0008692	0.007492	6.0387	6.0861	5.698	5.7017	5.8942	5.9258	5.4703	5.6522	5.4563	5.5797	5.5965	5.5146	5.891	0.1638	5.545	0.07711
pos_903	Citpressine I	metab_8884	yes	up	-	pos	81525-58-8	302.101	4.44568	M+H, M+Na	C16H15NO5	HMDB0029323	-	-	-	-	-	Organoheterocyclic compounds	Quinolines and derivatives	Benzoquinolines	-	-	1.1413	1.3051	1.0772	0.03674	0.09399	5.1133	5.1359	4.9579	5.2245	5.2214	5.2363	4.8698	5.0891	4.3918	4.2621	5.0563	5.0036	5.148	0.1063	4.779	0.3602
pos_987	CDP-DG(i-17:0/i-13:0)	metab_9032	yes	down	C00269	pos	-	926.495	5.13632	M+2H, M+H	C42H77N3O15P2	PW_C076584;HMDB0116248	-	-	map01100;map00564;map01110;map04070	Metabolism;Metabolism;Metabolism;Environmental Information Processing	Global and overview maps;Lipid metabolism;Global and overview maps;Signal transduction	Lipids and lipid-like molecules	Glycerophospholipids	CDP-glycerols	Metabolic pathways;Glycerophospholipid metabolism;Biosynthesis of secondary metabolites;Phosphatidylinositol signaling system	Metabolic pathways;Glycerophospholipid metabolism;Biosynthesis of secondary metabolites;Phosphatidylinositol signaling system	3.2	3.085	0.7105	0.00149	0.01039	4.4603	2.4464	4.6672	4.0989	4.8025	4.2318	5.9931	5.1478	6.2585	5.5301	5.7897	6.0573	4.118	0.8596	5.796	0.403
pos_994	L-Threo-3-Phenylserine	metab_9040	yes	down	C03290	pos	6254-48-4	146.06	5.25415	M+H-2H2O, 2M+Na	C9H11NO3	HMDB0002184	-	-	-	-	-	Organic acids and derivatives	Carboxylic acids and derivatives	Amino acids, peptides, and analogues	-	-	1.3496	1.2919	0.9591	0.0001065	0.001858	6.2311	6.1672	6.2127	6.2977	6.2541	6.3046	6.5174	6.567	6.5284	6.3298	6.541	6.5832	6.245	0.05235	6.511	0.09212
pos_6779	4-Hydroxy-3-polyprenylbenzoate	metab_9048	yes	up	C18131	pos	-	297.143	3.67582	M+Na	C17H22O3	HMDB0060388	-	-	map00130;map01110	Metabolism;Metabolism	Metabolism of cofactors and vitamins;Global and overview maps	Lipids and lipid-like molecules	Prenol lipids	Monoterpenoids	Ubiquinone and other terpenoid-quinone biosynthesis;Biosynthesis of secondary metabolites	Ubiquinone and other terpenoid-quinone biosynthesis;Biosynthesis of secondary metabolites	2.3579	2.2669	1.1833	3.62e-06	0.0002368	4.9727	4.9465	5.1558	5.0139	4.9111	4.869	4.0301	4.4686	4.3323	4.2758	4.119	4.0191	4.978	0.1003	4.207	0.1807
pos_8368	4-Hydroxymandelonitrile	metab_9049	yes	down	C03742	pos	71807-09-5	150.054	1.00695	M+H	C8H7NO2	HMDB0060318	-	-	map00460;map01100;map01110	Metabolism;Metabolism;Metabolism	Metabolism of other amino acids;Global and overview maps;Global and overview maps	Benzenoids	Phenols	1-hydroxy-2-unsubstituted benzenoids	Cyanoamino acid metabolism;Metabolic pathways;Biosynthesis of secondary metabolites	Cyanoamino acid metabolism;Metabolic pathways;Biosynthesis of secondary metabolites	1.064	1.0565	0.9727	3.01e-07	4.97e-05	5.778	5.7958	5.8208	5.825	5.8138	5.8351	5.9557	6.0166	5.9682	5.9423	5.9746	5.9863	5.811	0.02097	5.974	0.02584
pos_2036	Adenosine monophosphate	metab_9051	yes	down	C01367;C00020;C00946	pos	84-21-9;61-19-8;130-49-4	348.069	1.14705	M+H	C10H14N5O7P	PW_C000032;HMDB0000045;HMDB0011617;HMDB0003540	-;Nucleic acids;-	-;Nucleotides;-	map01100;map01110;map01232;map00230;map01240	Metabolism;Metabolism;Metabolism;Metabolism;Metabolism	Global and overview maps;Global and overview maps;Global and overview maps;Nucleotide metabolism;Global and overview maps	Nucleosides, nucleotides, and analogues	Purine nucleotides	Purine ribonucleotides	Metabolic pathways;Biosynthesis of secondary metabolites;Nucleotide metabolism;Purine metabolism;Biosynthesis of cofactors	Metabolic pathways;Biosynthesis of secondary metabolites;Nucleotide metabolism;Purine metabolism;Biosynthesis of cofactors	1.6207	1.6342	0.9173	0.001292	0.009508	5.0338	4.9451	5.2489	5.2929	5.0636	5.0306	5.5808	5.3062	5.8982	5.6952	5.3847	5.5095	5.102	0.137	5.562	0.2148
pos_7259	Cynaropicrin	metab_9054	yes	up	C09385	pos	35730-78-0	369.128	3.08688	M+Na	C19H22O6	HMDB0036423	-	-	-	-	-	Lipids and lipid-like molecules	Prenol lipids	Terpene lactones	-	-	2.0855	2.1068	1.1668	0.0103	0.03664	5.7476	5.53	5.6948	5.7149	5.6047	5.5276	4.6977	4.0328	5.6158	5.4649	4.3411	4.8345	5.637	0.09601	4.831	0.6185
pos_8380	Isonicotinic acid	metab_9060	yes	down	C07446	pos	55-22-1;2015-20-5	124.039	0.9835	M+H	C6H5NO2	HMDB0041912;HMDB0060665	-	-	-	-	-	Organic acids and derivatives	Carboxylic acids and derivatives	Amino acids, peptides, and analogues	-	-	1.2099	1.1968	0.9617	0.0009238	0.007689	6.0544	6.046	6.1382	6.2275	6.0774	6.081	6.3655	6.1818	6.5137	6.374	6.2954	6.3519	6.104	0.06853	6.347	0.1085
pos_483	L-Glutamate	metab_9061	yes	down	C00025	pos	6893-26-1;56-86-0	148.06	0.623567	M+H, M+Na	C5H9NO4	HMDB0003339;HMDB0060475;HMDB0000148	Peptides;Hormones and transmitters	Amino acids;Neurotransmitters	map00997;map01240;map01200;map00330;map00220;map00332;map00250;map00630;map00430;map02010;map00860;map00470;map01100;map00480;map01210;map00340;map01230;map01110;map00660;map00650;map00910;map00970	Metabolism;Metabolism;Metabolism;Metabolism;Metabolism;Metabolism;Metabolism;Metabolism;Metabolism;Environmental Information Processing;Metabolism;Metabolism;Metabolism;Metabolism;Metabolism;Metabolism;Metabolism;Metabolism;Metabolism;Metabolism;Metabolism;Genetic Information Processing	Biosynthesis of other secondary metabolites;Global and overview maps;Global and overview maps;Amino acid metabolism;Amino acid metabolism;Biosynthesis of other secondary metabolites;Amino acid metabolism;Carbohydrate metabolism;Metabolism of other amino acids;Membrane transport;Metabolism of cofactors and vitamins;Metabolism of other amino acids;Global and overview maps;Metabolism of other amino …	Organic acids and derivatives	Carboxylic acids and derivatives	Amino acids, peptides, and analogues	Biosynthesis of various other secondary metabolites;Biosynthesis of cofactors;Carbon metabolism;Arginine and proline metabolism;Arginine biosynthesis;Carbapenem biosynthesis;Alanine, aspartate and glutamate metabolism;Glyoxylate and dicarboxylate metabolism;Taurine and hypotaurine metabolism;ABC transporters;Porphyrin metabolism;D-Amino acid metabolism;Metabolic pathways;Glutathione metabolism;2-…	Biosynthesis of various other secondary metabolites;Biosynthesis of cofactors;Carbon metabolism;Arginine and proline metabolism;Arginine biosynthesis;Carbapenem biosynthesis;Alanine, aspartate and glutamate metabolism;Glyoxylate and dicarboxylate metabolism;Taurine and hypotaurine metabolism;ABC transporters;Porphyrin metabolism;D-Amino acid metabolism;Metabolic pathways;Glutathione metabolism;2-…	2.4145	2.3645	0.8498	1.64e-08	5.96e-06	4.6162	4.5221	4.3499	4.6829	4.5832	4.6091	5.3623	5.3829	5.3902	5.293	5.3774	5.3985	4.561	0.1156	5.367	0.03844
pos_8020	N-Acetyl-D-galactosamine	metab_9064	yes	down	C01132	pos	14215-68-0;1811-31-0;1811-31-0;14131-60-3	186.076	1.81112	M+H-2H2O	C8H15NO6	HMDB0000853;HMDB0000212;MJDBOTE0000646	Carbohydrates	Monosaccharides	map01100;map00520;map01250;map00052	Metabolism;Metabolism;Metabolism;Metabolism	Global and overview maps;Carbohydrate metabolism;Global and overview maps;Carbohydrate metabolism	Organic oxygen compounds	Organooxygen compounds	Carbohydrates and carbohydrate conjugates	Metabolic pathways;Amino sugar and nucleotide sugar metabolism;Biosynthesis of nucleotide sugars;Galactose metabolism	Metabolic pathways;Amino sugar and nucleotide sugar metabolism;Biosynthesis of nucleotide sugars;Galactose metabolism	1.317	1.3119	0.953	0.0001167	0.001977	5.4975	5.5409	5.7442	5.709	5.5689	5.531	5.9027	5.8595	5.9338	5.8967	5.8238	5.8331	5.599	0.1024	5.875	0.04315
pos_7974	Ornithine	metab_9065	yes	up	C00077	pos	348-66-3;70-26-8;3184-13-2	303.144	1.85802	2M+K	C5H12N2O2	PW_C000140;HMDB0000214;HMDB0003374;MJDBOTE0000357	Peptides	Amino acids	map01100;map00220;map00997;map01210;map02010;map00330;map00480;map01230;map01110;map00470	Metabolism;Metabolism;Metabolism;Metabolism;Environmental Information Processing;Metabolism;Metabolism;Metabolism;Metabolism;Metabolism	Global and overview maps;Amino acid metabolism;Biosynthesis of other secondary metabolites;Global and overview maps;Membrane transport;Amino acid metabolism;Metabolism of other amino acids;Global and overview maps;Global and overview maps;Metabolism of other amino acids	Organic acids and derivatives	Carboxylic acids and derivatives	Amino acids, peptides, and analogues	Metabolic pathways;Arginine biosynthesis;Biosynthesis of various other secondary metabolites;2-Oxocarboxylic acid metabolism;ABC transporters;Arginine and proline metabolism;Glutathione metabolism;Biosynthesis of amino acids;Biosynthesis of secondary metabolites;D-Amino acid metabolism	Metabolic pathways;Arginine biosynthesis;Biosynthesis of various other secondary metabolites;2-Oxocarboxylic acid metabolism;ABC transporters;Arginine and proline metabolism;Glutathione metabolism;Biosynthesis of amino acids;Biosynthesis of secondary metabolites;D-Amino acid metabolism	1.4298	1.3533	1.0479	0.0005296	0.005561	6.6694	6.6604	6.7356	6.6946	6.6462	6.6175	6.1291	6.4548	6.5598	6.3502	6.36	6.3443	6.671	0.04079	6.366	0.1431
pos_2514	Penicillic acid	metab_9066	yes	up	C16804;C19495	pos	17397-87-4;90-65-3	212.091	2.7577	M+ACN+H	C8H10O4	HMDB0256217	-	-	-	-	-	Organic acids and derivatives	Keto acids and derivatives	Medium-chain keto acids and derivatives	-	-	1.0416	0.9861	1.0296	0.0008024	0.007211	5.7379	5.7446	5.7138	5.7316	5.7282	5.7397	5.4352	5.5574	5.6816	5.6276	5.5322	5.5761	5.733	0.01092	5.568	0.08435
pos_8254	S-(2-Methylpropionyl)-dihydrolipoamide-E	metab_9071	yes	down	C04424	pos	-	260.112	1.19393	M+H-H2O	C12H23NO2S2	HMDB0006868;LMFA08010022;PW_C002979	-	-	-	-	-	Lipids and lipid-like molecules	Fatty Acyls	Fatty amides	-	-	1.3857	1.3538	0.9467	1.18e-06	0.0001147	4.842	4.8758	4.9044	4.9474	4.8926	4.8559	5.2334	5.1515	5.2205	5.1235	5.1247	5.111	4.886	0.03767	5.161	0.05308
