# Supplementary material for: The Mechanism of Transcription Factor Swi6 in Regulating Growth and Pathogenicity of Ceratocystis fimbriata: Insights from Non-Targeted Metabolomics
Source: Microorganisms. 2023 Oct 30;11(11):2666. doi: 10.3390/microorganisms11112666 (PMC10673406; doi:10.3390/microorganisms11112666)
Supplement: Supplementary file 1 [file microorganisms-11-02666-s001.zip › Supplementary Table/Table S5 PDAMs in NEG mode.xlsx]

## Sheet: Table S5
317 PDAMs in NEG mode
ID	Metabolite	Metab ID	Significant	Regulate	KEGG Compound ID	Mode	CAS ID	M/Z	Retention time	Adducts	Formula	Library ID	KEGG Compound First Category	KEGG Compound Second Category	KEGG Pathway ID	KEGG Pathway First Category	KEGG Pathway Second Category	HMDB Superclass	HMDB Class	HMDB Subclass	KEGG Pathway Description	KEGG Pathway Description	VIP_pred_OPLS-DA	VIP_PLS-DA	FC(Treated/Control)	P_value	FDR	FMT1	FMT2	FMT3	FMT4	FMT5	FMT6	FWT1	FWT2	FWT3	FWT4	FWT5	FWT6	treated_mean	treated_SD	control_mean	control_SD
neg_1055	Glycerophosphoinositol	metab_9136	yes	up	C01225	neg	129830-95-1	333.059	0.5539	M-H	C9H19O11P	HMDB0011649	-	-	-	-	-	Lipids and lipid-like molecules	Glycerophospholipids	Glycerophosphoinositols	-	-	1.002	1.0277	1.026	5.05e-05	0.000741	6.4445	6.3479	6.371	6.4232	6.4204	6.3463	6.2787	6.2786	6.2104	6.2318	6.1924	6.1875	6.392	0.04244	6.23	0.04085
neg_1235	2-(Acetylamino)-2-deoxy-alpha-D-mannopyranose	metab_9336	yes	down	C02711	neg	-	202.071	0.776767	M-H2O-H	C8H15NO6	HMDB0248228	-	-	-	-	-	Organic oxygen compounds	Organooxygen compounds	Carbohydrates and carbohydrate conjugates	-	-	1.5346	1.5537	0.9215	0.0005026	0.003679	4.5589	4.5879	4.9269	4.9659	4.6608	4.5582	5.1233	5.0951	5.2122	5.102	5.0706	5.0656	4.71	0.1875	5.111	0.05371
neg_1312	Adenosine 5'-Monophosphate	metab_9422	yes	up	C00020	neg	61-19-8	346.055	0.96795	M-H	C10H14N5O7P	HMDB0000045;MJDBOTE0000497	Nucleic acids	Nucleotides	map01100;map01110;map01232;map00230;map01240	Metabolism;Metabolism;Metabolism;Metabolism;Metabolism	Global and overview maps;Global and overview maps;Global and overview maps;Nucleotide metabolism;Global and overview maps	Nucleosides, nucleotides, and analogues	Purine nucleotides	Purine ribonucleotides	Metabolic pathways;Biosynthesis of secondary metabolites;Nucleotide metabolism;Purine metabolism;Biosynthesis of cofactors	Metabolic pathways;Biosynthesis of secondary metabolites;Nucleotide metabolism;Purine metabolism;Biosynthesis of cofactors	1.2604	1.276	1.0768	0.04012	0.08555	5.3378	5.3837	5.5154	5.4767	5.3501	5.3371	5.143	5.347	4.2446	5.125	5.2108	5.0201	5.4	0.07716	5.015	0.3926
neg_1368	UDP-N-acetyl-D-mannosamine	metab_9483	yes	up	C01170	neg	-	606.072	1.04812	M-H	C17H27N3O17P2	HMDB0013112	-	-	map01100;map00520;map01250	Metabolism;Metabolism;Metabolism	Global and overview maps;Carbohydrate metabolism;Global and overview maps	Nucleosides, nucleotides, and analogues	Pyrimidine nucleotides	Pyrimidine nucleotide sugars	Metabolic pathways;Amino sugar and nucleotide sugar metabolism;Biosynthesis of nucleotide sugars	Metabolic pathways;Amino sugar and nucleotide sugar metabolism;Biosynthesis of nucleotide sugars	1.2326	1.2125	1.0365	6.23e-05	0.0008514	6.4412	6.4529	6.6236	6.5759	6.4572	6.4504	6.2718	6.3277	6.274	6.2728	6.2517	6.2293	6.5	0.07873	6.271	0.03266
neg_1376	UDP-glucose	metab_9492	yes	up	C00029	neg	133-89-1	565.046	1.06413	M-H	C15H24N2O17P2	HMDB0000286	Vitamins and cofactors	Cofactors	map01100;map01110;map00561;map01240;map00520;map00040;map00053;map00052;map00500;map01250	Metabolism;Metabolism;Metabolism;Metabolism;Metabolism;Metabolism;Metabolism;Metabolism;Metabolism;Metabolism	Global and overview maps;Global and overview maps;Lipid metabolism;Global and overview maps;Carbohydrate metabolism;Carbohydrate metabolism;Carbohydrate metabolism;Carbohydrate metabolism;Carbohydrate metabolism;Global and overview maps	Nucleosides, nucleotides, and analogues	Pyrimidine nucleotides	Pyrimidine nucleotide sugars	Metabolic pathways;Biosynthesis of secondary metabolites;Glycerolipid metabolism;Biosynthesis of cofactors;Amino sugar and nucleotide sugar metabolism;Pentose and glucuronate interconversions;Ascorbate and aldarate metabolism;Galactose metabolism;Starch and sucrose metabolism;Biosynthesis of nucleotide sugars	Metabolic pathways;Biosynthesis of secondary metabolites;Glycerolipid metabolism;Biosynthesis of cofactors;Amino sugar and nucleotide sugar metabolism;Pentose and glucuronate interconversions;Ascorbate and aldarate metabolism;Galactose metabolism;Starch and sucrose metabolism;Biosynthesis of nucleotide sugars	1.0354	1.0091	1.0273	0.0003325	0.002737	6.1445	6.2007	6.318	6.2655	6.1751	6.1761	6.0541	6.0593	6.0487	6.1102	5.9992	6.0156	6.213	0.06547	6.048	0.03866
neg_1378	Leucyl-Arginine	metab_9494	yes	up	-	neg	-	286.188	1.07213	M-H	C12H25N5O3	HMDB0028923	-	-	-	-	-	Organic acids and derivatives	Carboxylic acids and derivatives	Amino acids, peptides, and analogues	-	-	1.5217	1.4537	1.0796	0.005438	0.01936	5.3657	5.2937	5.4448	5.4654	5.3353	5.2542	4.5371	4.9637	5.3608	4.9971	4.9452	4.9832	5.36	0.08312	4.965	0.2613
neg_1391	Pollenin A	metab_9509	yes	down	C02806	neg	-	649.079	1.09597	2M+FA-H	C15H10O7	HMDB0303704	-	-	-	-	-	Phenylpropanoids and polyketides	Flavonoids	Flavones	-	-	1.5844	1.5704	0.9313	2.1e-05	0.0004228	5.154	5.3047	5.0825	5.1361	5.0973	5.0434	5.4891	5.475	5.5066	5.4398	5.4998	5.6787	5.136	0.09134	5.515	0.08368
neg_1401	N-formimidoyl-glutamic acid	metab_9521	yes	up	C00439	neg	816-90-0	173.056	1.12797	M-H	C6H10N2O4	HMDB0000854;HMDB0255140	-	-	map01100;map00340	Metabolism;Metabolism	Global and overview maps;Amino acid metabolism	Organic acids and derivatives	Carboxylic acids and derivatives	Amino acids, peptides, and analogues	Metabolic pathways;Histidine metabolism	Metabolic pathways;Histidine metabolism	1.5866	1.5661	1.0771	3.95e-05	0.0006475	5.2784	5.2728	5.3083	5.2922	5.3098	5.3152	4.818	4.7528	5.0543	5.0847	4.8586	4.9359	5.296	0.01771	4.917	0.1323
neg_1424	Adenosine 3'-monophosphate	metab_9546	yes	down	C01367	neg	84-21-9	346.055	1.18363	M-H	C10H14N5O7P	HMDB0003540	-	-	map01100;map00230	Metabolism;Metabolism	Global and overview maps;Nucleotide metabolism	Nucleosides, nucleotides, and analogues	Ribonucleoside 3''-phosphates	Not Available	Metabolic pathways;Purine metabolism	Metabolic pathways;Purine metabolism	1.4332	1.4484	0.9391	0.001237	0.006703	5.5305	5.5062	5.6525	5.7187	5.5022	5.5158	5.9559	5.6726	6.1727	6.0525	5.8075	5.9327	5.571	0.09174	5.932	0.1765
neg_1431	Arginylhistidine	metab_9554	yes	up	-	neg	155114-05-9	332.146	1.19163	M+Na-2H	C12H21N7O3	HMDB0028711	-	-	-	-	-	Organic acids and derivatives	Carboxylic acids and derivatives	Amino acids, peptides, and analogues	-	-	1.8105	1.7648	1.0932	3.14e-06	0.0001333	5.5112	5.5223	5.5439	5.4046	5.4781	5.4882	4.8939	5.2133	4.9586	4.9961	5.0948	4.983	5.491	0.04861	5.023	0.1136
neg_1440	Tsangane L 3-glucoside	metab_9564	yes	up	-	neg	143775-68-2	395.204	1.22343	M+Na-2H	C19H34O7	HMDB0040824	-	-	-	-	-	Lipids and lipid-like molecules	Prenol lipids	Terpene glycosides	-	-	4.4124	4.3291	2.434	0.0009215	0.005455	5.5039	5.6325	5.3896	5.0727	5.4948	5.5455	1.1733	4.8904	1.1782	1.1743	3.8312	1.1649	5.44	0.1964	2.235	1.68
neg_1445	Pro-Pro-Pro	metab_9569	yes	up	-	neg	-	330.141	1.23938	M+Na-2H	C15H23N3O4	HMDB0256689	-	-	-	-	-	Organic acids and derivatives	Carboxylic acids and derivatives	Amino acids, peptides, and analogues	-	-	1.0016	0.9441	1.0353	0.02849	0.06608	5.5972	5.5777	5.6385	5.64	5.5542	5.6059	5.0554	5.5241	5.5471	5.4188	5.467	5.4517	5.602	0.03373	5.411	0.1804
neg_1476	Edta oxalate	metab_9602	yes	down	-	neg	-	413.022	1.35165	M+Cl	C12H14N2O12	HMDB0251707	-	-	-	-	-	Organic acids and derivatives	Carboxylic acids and derivatives	Hexacarboxylic acids and derivatives	-	-	1.0059	0.9842	0.9769	2.02e-06	0.0001078	6.1211	6.1052	6.0973	6.1503	6.1205	6.1365	6.3149	6.2723	6.2846	6.2588	6.2299	6.2411	6.122	0.01952	6.267	0.03082
neg_1506	Etodolac	metab_9636	yes	up	C06991	neg	41340-25-4	308.125	1.54367	M+Na-2H	C17H21NO3	PW_C009220;HMDB0014887;MJDBOTE0001379	-	-	-	-	-	Organoheterocyclic compounds	Indoles and derivatives	Indolyl carboxylic acids and derivatives	-	-	1.3363	1.2782	1.0554	0.004222	0.01608	5.808	5.696	5.7455	5.7501	5.7059	5.6969	5.1505	5.3401	5.7319	5.5412	5.3952	5.4372	5.734	0.04353	5.433	0.1954
neg_1507	Leucyl-Glutamine	metab_9637	yes	up	-	neg	-	258.145	1.55167	M-H	C11H21N3O4	HMDB0028927	-	-	-	-	-	Organic acids and derivatives	Carboxylic acids and derivatives	Amino acids, peptides, and analogues	-	-	1.3477	1.2815	1.0497	0.006063	0.02102	6.6262	6.5773	6.5354	6.5513	6.5523	6.5596	5.9132	6.2115	6.5831	6.3499	6.2182	6.2588	6.567	0.03203	6.256	0.2176
neg_1513	3,5,7-Octatriyn-1-ol	metab_9644	yes	up	-	neg	6071-20-1	235.075	1.58368	2M-H	C8H6O	HMDB0038998	-	-	-	-	-	Lipids and lipid-like molecules	Fatty Acyls	Fatty alcohols	-	-	1.5116	1.4572	1.0724	0.0007792	0.004877	5.4517	5.4051	5.2461	5.2556	5.3561	5.3694	4.7132	4.999	5.2323	5.0388	4.937	4.9931	5.347	0.08181	4.986	0.1676
neg_1553	Phthalic anhydride	metab_9688	yes	down	-	neg	-	193.013	1.77487	M+FA-H	C8H4O3	HMDB0256501	-	-	-	-	-	Organoheterocyclic compounds	Benzofurans	Benzofuranones	-	-	1.9724	1.9377	0.8996	2.84e-07	3.25e-05	4.9068	4.8977	4.8156	5.0064	5.0377	5.0606	5.5054	5.4477	5.6152	5.4977	5.4601	5.5151	4.954	0.09558	5.507	0.0593
neg_1588	Physcion 8-glucoside	metab_9726	yes	up	C10384	neg	26296-54-8;29013-18-1	467.096	1.80682	M+Na-2H	C22H22O10	LMPK13040013;HMDB0303799;HMDB0035931	-	-	-	-	-	Benzenoids	Anthracenes	Anthraquinones	-	-	1.5413	1.5144	1.058	0.0004422	0.003363	6.8287	6.7879	6.8707	6.9004	6.7881	6.7316	6.3452	6.2866	6.669	6.6386	6.3187	6.4065	6.818	0.06158	6.444	0.1674
neg_160	D-Mannose 6-Phosphate	metab_9740	yes	up	C00275	neg	3672-15-9	259.022	0.5539	M-H2O-H, M-H	C6H13O9P	HMDB0304312;HMDB0001078	-	-	map01100;map01110;map01250;map01240;map00520;map00051	Metabolism;Metabolism;Metabolism;Metabolism;Metabolism;Metabolism	Global and overview maps;Global and overview maps;Global and overview maps;Global and overview maps;Carbohydrate metabolism;Carbohydrate metabolism	Organic oxygen compounds	Organooxygen compounds	Carbohydrates and carbohydrate conjugates	Metabolic pathways;Biosynthesis of secondary metabolites;Biosynthesis of nucleotide sugars;Biosynthesis of cofactors;Amino sugar and nucleotide sugar metabolism;Fructose and mannose metabolism	Metabolic pathways;Biosynthesis of secondary metabolites;Biosynthesis of nucleotide sugars;Biosynthesis of cofactors;Amino sugar and nucleotide sugar metabolism;Fructose and mannose metabolism	1.2075	1.208	1.048	0.001459	0.00752	5.5454	5.5376	5.5909	5.6681	5.455	5.4514	5.3817	5.3725	5.1007	5.3781	5.2988	5.1899	5.541	0.08259	5.287	0.1173
neg_1615	Shikimic Acid	metab_9757	yes	down	C00493	neg	138-59-0	173.044	1.8547	M-H	C7H10O5	HMDB0003070;MJDBOTE0000801	-	-	map01100;map01110;map01240;map00999;map01230;map00400	Metabolism;Metabolism;Metabolism;Metabolism;Metabolism;Metabolism	Global and overview maps;Global and overview maps;Global and overview maps;Biosynthesis of other secondary metabolites;Global and overview maps;Amino acid metabolism	Organic oxygen compounds	Organooxygen compounds	Alcohols and polyols	Metabolic pathways;Biosynthesis of secondary metabolites;Biosynthesis of cofactors;Biosynthesis of various plant secondary metabolites;Biosynthesis of amino acids;Phenylalanine, tyrosine and tryptophan biosynthesis	Metabolic pathways;Biosynthesis of secondary metabolites;Biosynthesis of cofactors;Biosynthesis of various plant secondary metabolites;Biosynthesis of amino acids;Phenylalanine, tyrosine and tryptophan biosynthesis	1.1776	1.1837	0.9559	0.004125	0.0158	5.5333	5.2626	5.6459	5.6912	5.577	5.4582	5.7746	5.6682	5.8633	5.8499	5.7586	5.7855	5.528	0.1538	5.783	0.0704
neg_1658	Atenolol	metab_9804	yes	up	C13235	neg	29122-68-7	301.13	1.92638	M+Cl	C14H22N2O3	PW_C001283;HMDB0001924;MJDBOTE0001699	-	-	-	-	-	Benzenoids	Benzene and substituted derivatives	Phenylacetamides	-	-	1.6076	1.5321	1.0784	0.001877	0.009054	5.6722	5.6499	5.7519	5.7511	5.6424	5.6193	4.8383	5.4042	5.5372	5.2564	5.2972	5.2729	5.681	0.05706	5.268	0.2352
neg_1660	Dienogest	metab_9807	yes	up	-	neg	-	346.161	1.9423	M+Cl	C20H25NO2	HMDB0251234	-	-	-	-	-	Lipids and lipid-like molecules	Steroids and steroid derivatives	Oxosteroids	-	-	1.1015	1.0702	1.0325	4.87e-06	0.000179	5.4875	5.5225	5.4928	5.4731	5.5163	5.4965	5.2628	5.3906	5.3404	5.3333	5.3338	5.2898	5.498	0.01838	5.325	0.04428
neg_1694	Asparaginyl-Tyrosine	metab_9844	yes	up	-	neg	-	294.109	2.22068	M-H	C13H17N3O5	HMDB0028743	-	-	-	-	-	Organic acids and derivatives	Carboxylic acids and derivatives	Amino acids, peptides, and analogues	-	-	1.0372	0.9807	1.0326	0.006203	0.02137	5.7464	5.7301	5.7336	5.7149	5.7214	5.7074	5.3332	5.5311	5.7212	5.6153	5.5275	5.5402	5.726	0.01401	5.545	0.1276
neg_1700	Phenylalanylserine	metab_9852	yes	up	-	neg	16053-39-7	251.103	2.2686	M-H	C12H16N2O4	HMDB0029004	-	-	-	-	-	Organic acids and derivatives	Carboxylic acids and derivatives	Amino acids, peptides, and analogues	-	-	1.531	1.4743	1.0614	0.0001413	0.001526	6.1017	6.0652	5.9867	5.9773	6.0328	6.0439	5.4324	5.7387	5.8306	5.749	5.6803	5.6837	6.035	0.04714	5.686	0.1357
neg_1713	Leonurine	metab_9866	yes	up	C16985	neg	24697-74-3	292.13	2.49263	M-H2O-H	C14H21N3O5	HMDB0254014	-	-	-	-	-	Benzenoids	Benzene and substituted derivatives	Benzoic acids and derivatives	-	-	1.2728	1.2164	1.05	0.002444	0.01089	5.667	5.5173	5.5751	5.5313	5.4854	5.5004	5.0847	5.2214	5.5268	5.3404	5.2477	5.2712	5.546	0.06673	5.282	0.1465
neg_1718	Leucylhydroxyproline	metab_9871	yes	up	-	neg	63912-01-6	265.119	2.57263	M+Na-2H	C11H20N2O4	HMDB0028930	-	-	-	-	-	Organic acids and derivatives	Carboxylic acids and derivatives	Amino acids, peptides, and analogues	-	-	1.1727	1.1177	1.0424	0.004068	0.0157	5.7443	5.6913	5.6477	5.6433	5.6775	5.6871	5.2074	5.4918	5.6703	5.457	5.4394	5.4423	5.682	0.03657	5.451	0.1479
neg_1719	Miglitol	metab_9872	yes	down	C07708	neg	72432-03-2	188.092	2.58065	M-H2O-H	C8H17NO5	HMDB0014634;MJDBOTE0000907	-	-	-	-	-	Organoheterocyclic compounds	Piperidines	Not Available	-	-	1.6206	1.5928	0.9464	1.33e-06	8.64e-05	6.6086	6.6432	6.717	6.7637	6.6737	6.663	7.1074	7.1265	7.0193	6.9289	7.0773	7.0782	6.678	0.05503	7.056	0.07221
neg_1729	Arginylphenylalanine	metab_9883	yes	up	-	neg	2047-13-4	320.172	2.7013	M-H	C15H23N5O3	HMDB0028716	-	-	-	-	-	Organic acids and derivatives	Carboxylic acids and derivatives	Amino acids, peptides, and analogues	-	-	2.1599	2.1236	1.1465	0.000303	0.002558	5.8573	5.8122	5.9015	5.8328	5.7942	5.7457	4.8354	5.5451	4.6175	5.0471	5.3325	5.1035	5.824	0.05358	5.08	0.3333
neg_1733	Fructosylamine	metab_9888	yes	up	-	neg	-	160.06	2.7413	M-H2O-H	C6H13NO5	HMDB0252497	-	-	-	-	-	Organic oxygen compounds	Organooxygen compounds	Carbohydrates and carbohydrate conjugates	-	-	1.4403	1.4328	1.0694	2.12e-05	0.0004249	4.8615	5.0151	4.8632	4.8423	4.8137	4.9	4.5671	4.6704	4.4476	4.5205	4.6066	4.5814	4.883	0.0708	4.566	0.07601
neg_182	Trimetaphosphoric acid	metab_9984	yes	down	C02466	neg	13566-25-1	238.891	0.5304	M-H, 2M+FA-H	H3O9P3	HMDB0059921	-	-	-	-	-	Homogeneous non-metal compounds	Non-metal oxoanionic compounds	Non-metal phosphates	-	-	1.4254	1.3911	0.9497	0.0006311	0.004247	6.0763	6.0508	5.9381	6.0318	6.1263	6.1306	6.3644	6.5671	6.2728	6.1664	6.4404	6.4664	6.059	0.07127	6.38	0.1439
neg_1871	Xanthosine	metab_10041	yes	down	C01762	neg	146-80-5	265.057	3.15187	M-H2O-H	C10H12N4O6	HMDB0000299;PW_C000203;MJDBOTE0001063	-	-	map01100;map01110;map00230;map00232;map02010;map01232	Metabolism;Metabolism;Metabolism;Metabolism;Environmental Information Processing;Metabolism	Global and overview maps;Global and overview maps;Nucleotide metabolism;Biosynthesis of other secondary metabolites;Membrane transport;Global and overview maps	Nucleosides, nucleotides, and analogues	Purine nucleosides	Not Available	Metabolic pathways;Biosynthesis of secondary metabolites;Purine metabolism;Caffeine metabolism;ABC transporters;Nucleotide metabolism	Metabolic pathways;Biosynthesis of secondary metabolites;Purine metabolism;Caffeine metabolism;ABC transporters;Nucleotide metabolism	1.1761	1.1322	0.9574	0.0006116	0.004176	4.771	4.7765	4.6793	4.7631	4.8247	4.7929	5.0318	5.0663	4.8501	4.8713	5.0417	5.0203	4.768	0.04859	4.98	0.09409
neg_1913	Embutramide	metab_10088	yes	up	-	neg	-	314.171	3.21617	M+Na-2H	C17H27NO3	HMDB0251769	-	-	-	-	-	Benzenoids	Benzene and substituted derivatives	Phenylpropanes	-	-	1.4216	1.3882	1.0624	0.000346	0.002814	5.2921	5.2668	5.4593	5.415	5.2208	5.2412	4.8879	4.9741	5.2047	4.9862	4.9716	4.997	5.316	0.09796	5.004	0.1059
neg_1928	Rubroskyrin	metab_10104	yes	up	-	neg	21884-47-9	609.08	3.24018	M+Cl	C30H22O12	HMDB0030865	-	-	-	-	-	Benzenoids	Anthracenes	Anthraquinones	-	-	1.0788	1.0585	1.03	0.003492	0.01402	6.7424	6.7384	6.9011	6.87	6.772	6.7728	6.561	6.5439	6.7647	6.6992	6.4793	6.5601	6.799	0.06894	6.601	0.1075
neg_1963	Glu-Asp-Lys-Glu	metab_10143	yes	down	-	neg	-	518.21	3.28868	M-H	C20H33N5O11	-	-	-	-	-	-	-	-	-	-	-	1.3239	1.3086	0.952	0.0003287	0.00272	5.6218	5.5326	5.5333	5.6895	5.6248	5.5177	5.8861	5.7329	6.0536	5.9056	5.8056	5.8281	5.587	0.06896	5.869	0.1095
neg_1978	4-Coumaroylputrescine	metab_10159	yes	up	-	neg	34136-53-3	279.134	3.31252	M+FA-H	C13H18N2O2	HMDB0033461	-	-	-	-	-	Phenylpropanoids and polyketides	Cinnamic acids and derivatives	Hydroxycinnamic acids and derivatives	-	-	1.3125	1.2631	1.0483	0.0009142	0.005429	5.9905	5.9733	5.8569	5.8654	5.9345	5.9474	5.4016	5.6841	5.7993	5.688	5.6814	5.6767	5.928	0.05541	5.655	0.1328
neg_1988	3-Amino-3-methyl-N-[(3R)-2-oxo-1-[[4-[2-(2H-tetrazol-5-yl)phenyl]phenyl]methyl]-4,5-dihydro-3H-1-benzazepin-3-yl]butanamide	metab_10170	yes	down	-	neg	-	544.224	3.32848	M+Cl	C29H31N7O2	HMDB0253853	-	-	-	-	-	Organic acids and derivatives	Peptidomimetics	Hybrid peptides	-	-	1.6172	1.5978	0.9275	9.08e-05	0.001115	5.2307	5.1978	5.028	5.3139	5.2594	5.2247	5.5721	5.5223	5.8524	5.6605	5.5398	5.5502	5.209	0.09712	5.616	0.1255
neg_1998	Calystegin A3	metab_10181	yes	up	C10850	neg	131580-36-4	204.087	3.35268	M+FA-H	C7H13NO3	HMDB0038593	-	-	-	-	-	Alkaloids and derivatives	Tropane alkaloids	Not Available	-	-	1.8638	1.9278	1.162	0.006258	0.02145	4.9887	5.4751	4.8183	4.8287	4.9532	5.1099	4.4439	4.8222	3.6749	3.9356	4.6156	4.4764	5.029	0.2439	4.328	0.4343
neg_2004	N-(N-(3-Amino-3-carboxypropyl)-3-amino-3-carboxypropyl)azetidine-2-carboxylic acid	metab_10190	yes	up	-	neg	-	284.124	3.36067	M-H2O-H	C12H21N3O6	HMDB0255025	-	-	-	-	-	Organic acids and derivatives	Carboxylic acids and derivatives	Amino acids, peptides, and analogues	-	-	1.1326	1.0956	1.0321	1.07e-05	0.0002846	5.856	5.8666	5.9567	5.8972	5.8455	5.8612	5.636	5.7253	5.7376	5.6923	5.7159	5.6813	5.881	0.04116	5.698	0.03684
neg_2027	2,6-Dimethoxy-1,4-benzoquinone	metab_10214	yes	down	C10331	neg	530-55-2	149.023	3.4007	M-H2O-H	C8H8O4	HMDB0029673	-	-	-	-	-	Organic oxygen compounds	Organooxygen compounds	Carbonyl compounds	-	-	1.1538	1.1761	0.9565	0.0003286	0.00272	4.9298	4.9103	5.0421	5.0475	4.9363	4.928	5.2017	5.1031	5.3086	5.2652	5.1083	5.1647	4.966	0.06191	5.192	0.08331
neg_203	Uridine diphosphate-N-acetylglucosamine	metab_10217	yes	up	C00043	neg	528-04-1	606.073	0.84025	M-H, M+Na-2H	C17H27N3O17P2	HMDB0000290;PW_C000196	-	-	map01100;map00520;map01250;map00563	Metabolism;Metabolism;Metabolism;Metabolism	Global and overview maps;Carbohydrate metabolism;Global and overview maps;Glycan biosynthesis and metabolism	Nucleosides, nucleotides, and analogues	Pyrimidine nucleotides	Pyrimidine nucleotide sugars	Metabolic pathways;Amino sugar and nucleotide sugar metabolism;Biosynthesis of nucleotide sugars;Glycosylphosphatidylinositol (GPI)-anchor biosynthesis	Metabolic pathways;Amino sugar and nucleotide sugar metabolism;Biosynthesis of nucleotide sugars;Glycosylphosphatidylinositol (GPI)-anchor biosynthesis	1.1002	1.0797	1.0298	0.0001553	0.001618	6.3506	6.3832	6.4856	6.4929	6.3528	6.3305	6.174	6.2519	6.2384	6.2191	6.2043	6.1969	6.399	0.07174	6.214	0.02843
neg_2044	Valeryl 4-hydroxy valsartan	metab_10233	yes	up	-	neg	-	570.252	3.4167	M+Cl	C29H37N5O5	HMDB0259747	-	-	-	-	-	Organic acids and derivatives	Carboxylic acids and derivatives	Amino acids, peptides, and analogues	-	-	1.0949	1.0466	1.0312	0.0009502	0.00558	6.0653	6.0789	6.1627	6.1072	6.0538	6.031	5.8031	5.8436	6.0105	6.0002	5.865	5.8704	6.083	0.04652	5.899	0.08593
neg_2134	PA(20:5(5Z,8Z,11Z,14Z,16E)-OH(18)/20:5(5Z,8Z,11Z,14Z,17Z))	metab_10333	yes	down	-	neg	-	793.383	3.56138	M+K-2H	C43H65O9P	HMDB0265406	-	-	-	-	-	Not Available	Not Available	Not Available	-	-	1.5079	1.5338	0.924	0.01067	0.03167	5.6994	5.7471	5.6932	5.7489	5.6656	5.73	6.2145	5.7526	6.8118	6.3086	5.9267	6.092	5.714	0.03332	6.184	0.3664
neg_2136	Phenylalanylasparagine	metab_10335	yes	up	-	neg	39537-20-7	278.114	3.56938	M-H	C13H17N3O4	HMDB0028990	-	-	-	-	-	Organic acids and derivatives	Carboxylic acids and derivatives	Amino acids, peptides, and analogues	-	-	1.0347	0.9873	1.0318	0.003623	0.01439	5.8715	5.8358	5.7733	5.786	5.7968	5.8244	5.4476	5.6071	5.7781	5.6991	5.6338	5.6489	5.815	0.0364	5.636	0.1102
neg_2142	Valylleucine	metab_10342	yes	up	-	neg	3989-97-7	229.155	3.57738	M-H	C11H22N2O3	HMDB0029131	-	-	-	-	-	Organic acids and derivatives	Carboxylic acids and derivatives	Amino acids, peptides, and analogues	-	-	1.0908	1.0484	1.0335	0.003602	0.01436	6.3126	6.2546	6.1356	6.1755	6.2157	6.2448	5.8193	6.0283	6.179	6.0513	6.0214	6.0245	6.223	0.06238	6.021	0.1154
neg_2161	Phenylalanylglutamine	metab_10362	yes	down	-	neg	39537-24-1	292.13	3.60988	M-H	C14H19N3O4	HMDB0028993	-	-	-	-	-	Organic acids and derivatives	Carboxylic acids and derivatives	Amino acids, peptides, and analogues	-	-	1.3801	1.3582	0.9449	0.000191	0.00187	5.1587	5.0474	5.0444	5.3044	5.129	5.0769	5.3379	5.3881	5.5779	5.3936	5.4139	5.4472	5.127	0.09815	5.426	0.08239
neg_2190	Metipranolol	metab_10394	yes	down	C07915	neg	22664-55-7	330.166	3.6497	M+Na-2H	C17H27NO4	HMDB0015345;PW_C009627	-	-	-	-	-	Benzenoids	Phenol esters	Not Available	-	-	1.0283	1.0327	0.9663	0.00131	0.006989	5.2295	5.2458	5.0716	5.1173	5.1942	5.2444	5.329	5.404	5.4588	5.2562	5.3779	5.3616	5.184	0.07313	5.365	0.06874
neg_2201	Ala-phe	metab_10407	yes	up	-	neg	3061-90-3	235.108	3.67362	M-H	C12H16N2O3	HMDB0028694	-	-	-	-	-	Organic acids and derivatives	Carboxylic acids and derivatives	Amino acids, peptides, and analogues	-	-	1.6545	1.6012	1.0765	8.57e-05	0.001067	5.8307	5.7851	5.6636	5.6773	5.7355	5.7589	5.0789	5.3524	5.5184	5.4004	5.3285	5.3279	5.742	0.06387	5.334	0.1442
neg_2203	11S,15S-dihydroxy-14R-(S-glutathionyl)-5Z,8Z,12E-eicosatrienoic acid	metab_10409	yes	up	-	neg	-	624.298	3.67362	M-H2O-H	C30H49N3O10S	HMDB0062478;LMFA03090008	-	-	-	-	-	Lipids and lipid-like molecules	Fatty Acyls	Eicosanoids	-	-	1.2017	1.1503	1.0353	8.72e-05	0.001076	6.1232	6.117	6.1898	6.1259	6.0792	6.0988	5.7897	5.9424	5.9883	5.9121	5.9678	5.8803	6.122	0.03743	5.913	0.07183
neg_2221	Delmadinone	metab_10429	yes	up	-	neg	-	779.315	3.69788	2M+Hac-H	C21H25ClO3	HMDB0250971	-	-	-	-	-	Lipids and lipid-like molecules	Steroids and steroid derivatives	Pregnane steroids	-	-	1.4464	1.4302	1.0844	0.02419	0.05844	5.565	5.8776	5.5624	4.7645	5.5579	5.7578	5.124	4.9661	5.0532	5.084	5.1091	5.1735	5.514	0.3899	5.085	0.07081
neg_2246	Buflomedil	metab_10456	yes	up	-	neg	-	328.15	3.73787	M+Na-2H	C17H25NO4	HMDB0249429	-	-	-	-	-	Organic oxygen compounds	Organooxygen compounds	Carbonyl compounds	-	-	1.3445	1.2949	1.0482	2.03e-05	0.0004149	5.6133	5.618	5.7039	5.6194	5.538	5.5569	5.2422	5.3939	5.3856	5.3389	5.4067	5.3351	5.608	0.05825	5.35	0.06061
neg_2251	2-(1-Ethoxyethoxy)propanoic acid	metab_10462	yes	down	-	neg	-	161.081	3.74587	M-H	C7H14O4	HMDB0059918	-	-	-	-	-	Organic acids and derivatives	Carboxylic acids and derivatives	Carboxylic acids	-	-	1.0305	1.0485	0.9707	0.001526	0.007754	6.2647	6.2133	6.3873	6.4198	6.2693	6.2405	6.5088	6.4194	6.5941	6.5307	6.4254	6.4574	6.299	0.08393	6.489	0.06791
neg_2254	Asparaginyl-Phenylalanine	metab_10465	yes	up	-	neg	-	278.114	3.74587	M-H	C13H17N3O4	HMDB0028738	-	-	-	-	-	Organic acids and derivatives	Carboxylic acids and derivatives	Amino acids, peptides, and analogues	-	-	1.0622	1.0506	1.0347	0.0002902	0.002495	5.4154	5.3913	5.3714	5.3709	5.4005	5.4034	5.1654	5.3153	5.0834	5.2428	5.2513	5.2064	5.392	0.01798	5.211	0.07988
neg_2287	DG(LTE4/2:0/0:0)	metab_10501	yes	down	-	neg	-	590.256	3.77777	M+Cl	C28H45NO8S	HMDB0296924	-	-	-	-	-	Not Available	Not Available	Not Available	-	-	1.6117	1.5919	0.9406	1.43e-06	9.02e-05	5.9814	5.9654	5.9321	6.0695	5.9648	5.9716	6.3973	6.2736	6.4876	6.3701	6.2856	6.3402	5.981	0.04651	6.359	0.07894
neg_2310	7-(1,5-dimethyl-3-(phenoxymethyl)-1H-pyrazol-4-yl)-3-(3-(naphthalen-1-yloxy)propyl)-1H-indole-2-carboxylic acid	metab_10528	yes	up	-	neg	-	526.214	3.81775	M-H2O-H	C34H31N3O4	HMDB0247219	-	-	-	-	-	Organoheterocyclic compounds	Indoles and derivatives	Indolecarboxylic acids and derivatives	-	-	1.2375	1.1928	1.0447	0.0005657	0.003989	5.5354	5.5228	5.764	5.5496	5.5108	5.4637	5.2372	5.3201	5.3468	5.2975	5.3293	5.3909	5.558	0.1053	5.32	0.05137
neg_2315	Valylisoleucine	metab_10533	yes	up	-	neg	20556-14-3	229.155	3.82575	M-H	C11H22N2O3	HMDB0029130	-	-	-	-	-	Organic acids and derivatives	Carboxylic acids and derivatives	Amino acids, peptides, and analogues	-	-	1.1876	1.1402	1.04	0.003224	0.01327	6.2764	6.2229	6.1217	6.155	6.1739	6.1955	5.7656	5.9177	6.1964	5.9981	5.908	5.9313	6.191	0.05426	5.953	0.1415
neg_2320	Phe-Ala-Gly	metab_10539	yes	up	-	neg	721-90-4	489.201	3.83373	2M+FA-H	C11H14N2O3	HMDB0304788;HMDB0028995	-	-	-	-	-	Organic acids and derivatives	Carboxylic acids and derivatives	Amino acids, peptides, and analogues	-	-	1.786	1.7144	1.1019	0.003313	0.01354	5.6028	5.5443	5.9636	5.7558	5.4664	5.4668	4.8938	4.9263	5.4694	5.4348	4.8868	5.0592	5.633	0.1942	5.112	0.2711
neg_2344	L-Hypoglycin A	metab_10565	yes	up	C08287	neg	156-56-9	327.155	3.88232	2M+FA-H	C7H11NO2	HMDB0029427	-	-	-	-	-	Organic acids and derivatives	Carboxylic acids and derivatives	Amino acids, peptides, and analogues	-	-	1.1524	1.1754	1.0439	0.008639	0.02713	6.4708	6.4623	6.0728	6.0487	6.3018	6.3159	5.9867	6.1242	5.939	5.9412	6.0873	6.011	6.279	0.1832	6.015	0.07641
neg_2386	S-Prenyl-L-cysteine	metab_10611	yes	down	C06751	neg	5287-46-7	234.08	3.94623	M+FA-H	C8H15NO2S	HMDB0012286	-	-	-	-	-	Organic acids and derivatives	Carboxylic acids and derivatives	Amino acids, peptides, and analogues	-	-	1.5581	1.592	0.9227	8.01e-06	0.0002363	4.4779	4.4902	4.6659	4.6955	4.4952	4.5338	4.8979	4.9709	5.0103	4.9965	4.8886	4.8848	4.56	0.09597	4.942	0.05753
neg_240	Kainic Acid	metab_10627	yes	up	C12819	neg	487-79-6	212.092	1.06413	M-H2O-H, M-H	C10H15NO4	HMDB0253757	-	-	-	-	-	Organic acids and derivatives	Carboxylic acids and derivatives	Amino acids, peptides, and analogues	-	-	1.2879	1.2588	1.0441	0.001815	0.008818	6.3272	6.4041	6.6345	6.5919	6.3439	6.3131	6.1249	6.1555	6.2904	6.195	6.1273	6.0898	6.436	0.1415	6.164	0.07127
neg_2413	Stizolamine	metab_10642	yes	down	-	neg	-	453.198	3.99402	2M+Hac-H	C7H11N5O2	HMDB0302288	-	-	-	-	-	Organoheterocyclic compounds	Diazines	Pyrazines	-	-	2.3508	2.3306	0.8664	6.19e-05	0.0008479	5.697	5.6155	5.2199	5.4455	5.6726	5.6547	6.4081	6.134	6.8696	6.4623	6.2029	6.3646	5.551	0.1854	6.407	0.2588
neg_2432	Azaspiracid 5	metab_10663	yes	up	-	neg	-	864.456	4.02593	M+Na-2H	C46H69NO13	HMDB0038233	-	-	-	-	-	Organoheterocyclic compounds	Azaspirodecane derivatives	Not Available	-	-	1.17	1.1325	1.031	5.4e-06	0.0001912	6.4114	6.4262	6.4808	6.4304	6.382	6.3978	6.1659	6.2639	6.1962	6.2554	6.2706	6.2135	6.421	0.03418	6.228	0.04226
neg_2460	Leucylleucine	metab_10694	yes	up	C11332	neg	3303-31-9	243.171	4.07392	M-H	C12H24N2O3	HMDB0254039;HMDB0028933	-	-	-	-	-	Organic acids and derivatives	Carboxylic acids and derivatives	Amino acids, peptides, and analogues	-	-	1.1656	1.1158	1.0382	0.001752	0.008595	6.0246	5.9883	5.946	5.9586	5.9654	5.9945	5.5435	5.772	5.9304	5.7859	5.7584	5.7699	5.98	0.02862	5.76	0.124
neg_2479	Josamycin	metab_10714	yes	up	C12662	neg	16846-24-5	862.441	4.0986	M+Cl	C42H69NO15	HMDB0015418;PW_C009693	-	-	-	-	-	Organic oxygen compounds	Organooxygen compounds	Carbohydrates and carbohydrate conjugates	-	-	2.4361	2.3785	1.1612	1.15e-05	0.000294	6.1932	6.2754	6.3907	6.2373	6.1177	6.2153	5.1331	5.698	5.0903	5.3735	5.6215	5.316	6.238	0.09133	5.372	0.2482
neg_2486	Hemorphin-4	metab_10722	yes	up	-	neg	-	546.24	4.1226	M-H2O-H	C29H35N5O7	HMDB0059788	-	-	-	-	-	Organic acids and derivatives	Carboxylic acids and derivatives	Amino acids, peptides, and analogues	-	-	2.344	2.2846	1.1893	0.0004964	0.003644	5.4427	5.5665	5.5305	5.6163	5.3724	5.4142	4.1923	5.3559	4.4281	4.3955	4.7998	4.5229	5.49	0.09512	4.616	0.4131
neg_249	Valylglutamine	metab_10726	yes	up	-	neg	42854-54-6	244.129	1.12797	M-H2O-H, M-H	C10H19N3O4	HMDB0029125	-	-	-	-	-	Organic acids and derivatives	Carboxylic acids and derivatives	Amino acids, peptides, and analogues	-	-	1.2759	1.2077	1.0482	0.009192	0.02836	6.2214	6.1798	6.1693	6.1596	6.1508	6.1684	5.5369	5.8586	6.196	5.9868	5.8522	5.9139	6.175	0.02479	5.891	0.2148
neg_2500	Alanyltryptophan	metab_10739	yes	up	-	neg	16305-75-2	274.119	4.1466	M-H	C14H17N3O3	HMDB0013209	-	-	-	-	-	Organic acids and derivatives	Carboxylic acids and derivatives	Amino acids, peptides, and analogues	-	-	1.2797	1.2699	1.0539	0.0001182	0.001345	5.1128	5.1011	4.9183	5.0132	5.0363	5.0781	4.701	4.7751	4.927	4.7669	4.7768	4.7616	5.043	0.07205	4.785	0.07515
neg_2509	Tamibarotene	metab_10748	yes	up	C12864	neg	94497-51-5	386.156	4.1626	M+Cl	C22H25NO3	HMDB0015605	-	-	-	-	-	Benzenoids	Tetralins	Not Available	-	-	1.6084	1.5554	1.0701	8.81e-06	0.0002509	5.6071	5.6443	5.6832	5.5303	5.6272	5.6223	5.1402	5.218	5.419	5.2999	5.2163	5.2155	5.619	0.05071	5.251	0.09638
neg_2511	12-Oxo-c-LTB3	metab_10751	yes	up	-	neg	-	640.292	4.1626	M-H	C30H47N3O10S	HMDB0060154	-	-	-	-	-	Lipids and lipid-like molecules	Fatty Acyls	Eicosanoids	-	-	1.8591	1.8121	1.0972	1.13e-05	0.0002914	5.6876	5.6765	5.8272	5.6554	5.5777	5.6476	5.0461	5.3815	5.0784	5.0965	5.2681	5.1858	5.679	0.08226	5.176	0.1293
neg_2548	Fumonisin B2	metab_10791	yes	down	C19242	neg	116355-84-1	740.356	4.23475	M+Cl	C34H59NO14	LMSP01080023;HMDB0034703	-	-	-	-	-	Organic acids and derivatives	Carboxylic acids and derivatives	Fumonisins	-	-	1.1954	1.1691	0.9638	0.0001048	0.00124	5.8111	5.7241	5.8238	5.8293	5.7265	5.8582	6.0517	6.0251	5.9285	5.9414	6.0958	6.0403	5.796	0.05653	6.014	0.06559
neg_2579	6-hydroxymethyl-7,8-dihydropterin	metab_10824	yes	up	C01300	neg	-	389.145	4.28263	2M-H	C7H9N5O2	HMDB0304227	-	-	map01100;map00790;map01240	Metabolism;Metabolism;Metabolism	Global and overview maps;Metabolism of cofactors and vitamins;Global and overview maps	Organoheterocyclic compounds	Pteridines and derivatives	Pterins and derivatives	Metabolic pathways;Folate biosynthesis;Biosynthesis of cofactors	Metabolic pathways;Folate biosynthesis;Biosynthesis of cofactors	1.043	1.0559	1.0366	0.0002359	0.002172	5.1568	5.1605	5.1477	5.128	5.1135	5.1967	5.0225	5.0437	4.9033	4.8829	5.0408	4.9213	5.151	0.02882	4.969	0.07432
neg_2615	DIPROTIN B	metab_10865	yes	up	-	neg	-	326.208	4.33865	M-H	C16H29N3O4	-	-	-	-	-	-	-	-	-	-	-	2.4763	2.426	1.1902	1.09e-05	0.0002867	5.5873	5.5216	5.7802	5.6579	5.3783	5.5221	4.5891	4.5817	5.1318	4.6788	4.6659	4.4564	5.575	0.1367	4.684	0.2333
neg_2622	2-Methylbenzothiazole	metab_10873	yes	down	-	neg	120-75-2	194.027	4.3553	M+FA-H	C8H7NS	HMDB0033001	-	-	-	-	-	Organoheterocyclic compounds	Benzothiazoles	Not Available	-	-	1.8123	1.791	0.8693	0.01085	0.03208	4.1539	3.2947	4.4721	4.6306	4.1986	3.9608	4.9597	4.6205	4.6596	4.7243	4.6607	4.7955	4.118	0.4687	4.737	0.1254
neg_2623	Cephalosporanic acid	metab_10874	yes	down	-	neg	-	238.017	4.3553	M-H2O-H	C10H11NO5S	HMDB0249809	-	-	-	-	-	Not Available	Not Available	Not Available	-	-	1.6942	1.6657	0.8928	0.008149	0.026	4.3162	3.7121	4.5775	4.7876	4.3655	4.2232	5.0748	4.7308	4.7251	4.8533	4.8173	4.9005	4.33	0.3648	4.85	0.1296
neg_264	Serylthreonine	metab_10892	yes	down	-	neg	61043-85-4	187.071	1.27978	M-H2O-H, M+FA-H	C7H14N2O5	HMDB0029049	-	-	-	-	-	Organic acids and derivatives	Carboxylic acids and derivatives	Amino acids, peptides, and analogues	-	-	1.3055	1.2776	0.9547	9.08e-07	6.88e-05	5.0787	5.1113	5.1119	5.16	5.1432	5.0988	5.4133	5.3889	5.3624	5.276	5.3742	5.3436	5.117	0.02965	5.36	0.04736
neg_2640	INDOLE-2-ACETIC ACID	metab_10893	yes	down	-	neg	-	174.055	4.37928	M-H	C10H9NO2	HMDB0253468	-	-	-	-	-	Organoheterocyclic compounds	Indoles and derivatives	Indolyl carboxylic acids and derivatives	-	-	1.1595	1.1651	0.9532	0.0005726	0.004024	4.5852	4.5107	4.6553	4.7551	4.6047	4.6061	4.8057	4.8061	4.9941	4.8556	4.7787	4.8392	4.62	0.08137	4.847	0.07725
neg_2663	Cyclo(aspartylleucylthreonylvalyltyrosylphenylalanylglycyl)	metab_10918	yes	up	-	neg	-	794.366	4.40325	M-H	C39H53N7O11	HMDB0303713	-	-	-	-	-	Organic acids and derivatives	Carboxylic acids and derivatives	Amino acids, peptides, and analogues	-	-	1.9442	1.8673	1.0948	4.14e-05	0.0006609	6.1808	6.1913	6.4631	6.2792	6.1066	6.1425	5.4889	5.6919	5.8721	5.82	5.6471	5.6072	6.227	0.1292	5.688	0.1409
neg_2740	Beta-Casomorphin-7	metab_11004	yes	up	-	neg	-	691.339	4.52397	M-H	C36H48N6O8	HMDB0249108	-	-	-	-	-	Organic acids and derivatives	Carboxylic acids and derivatives	Amino acids, peptides, and analogues	-	-	1.437	1.3885	1.049	5.88e-06	0.0001983	6.2193	6.2334	6.3047	6.2665	6.1782	6.1972	5.8165	5.9707	5.9911	5.9779	5.9861	5.9111	6.233	0.04634	5.942	0.06808
neg_2774	Aesculetin	metab_11041	yes	up	C09263	neg	305-01-1	223.024	4.57998	M+FA-H	C9H6O4	HMDB0030819	-	-	map01110;map00999	Metabolism;Metabolism	Global and overview maps;Biosynthesis of other secondary metabolites	Phenylpropanoids and polyketides	Coumarins and derivatives	Hydroxycoumarins	Biosynthesis of secondary metabolites;Biosynthesis of various plant secondary metabolites	Biosynthesis of secondary metabolites;Biosynthesis of various plant secondary metabolites	1.0595	1.1931	1.0638	0.03385	0.07506	5.2305	5.2623	4.7073	4.7849	5.2108	5.2077	4.9297	4.775	4.4732	4.6776	4.8121	4.9134	5.067	0.2507	4.763	0.1698
neg_2776	Estradiol benzoate	metab_11043	yes	up	C13444	neg	50-50-0	811.42	4.57998	2M+Hac-H	C25H28O3	HMDB0251961	-	-	-	-	-	Lipids and lipid-like molecules	Steroids and steroid derivatives	Estrane steroids	-	-	1.5386	1.4909	1.072	0.0006146	0.004181	5.4773	5.4462	5.8169	5.5498	5.3573	5.3358	5.0778	5.0954	5.2163	5.1355	5.0773	5.1686	5.497	0.1753	5.128	0.05594
neg_2791	Pantetheine	metab_11060	yes	up	C00831	neg	496-65-1	277.122	4.612	M-H	C11H22N2O4S	PW_C001887;HMDB0003426	-	-	map01100;map01110;map00770;map00332	Metabolism;Metabolism;Metabolism;Metabolism	Global and overview maps;Global and overview maps;Metabolism of cofactors and vitamins;Biosynthesis of other secondary metabolites	Organic acids and derivatives	Carboxylic acids and derivatives	Amino acids, peptides, and analogues	Metabolic pathways;Biosynthesis of secondary metabolites;Pantothenate and CoA biosynthesis;Carbapenem biosynthesis	Metabolic pathways;Biosynthesis of secondary metabolites;Pantothenate and CoA biosynthesis;Carbapenem biosynthesis	1.3783	1.4072	1.0639	0.001004	0.005793	5.6679	5.8124	5.4188	5.4332	5.6714	5.7679	5.3171	5.3935	5.2426	5.1941	5.3158	5.285	5.629	0.1666	5.291	0.06867
neg_2795	Ac-DEVD-CHO	metab_11064	yes	down	-	neg	-	501.182	4.612	M-H	C20H30N4O11	HMDB0247774	-	-	-	-	-	Organic acids and derivatives	Peptidomimetics	Hybrid peptides	-	-	1.4533	1.4178	0.9335	0.001275	0.006858	4.9659	4.7772	4.7309	5.048	5.0015	4.7982	5.2235	5.1233	5.4947	5.234	5.1087	5.2279	4.887	0.1338	5.235	0.1386
neg_2843	Esculentic acid (Phytolacca)	metab_11117	yes	down	-	neg	56283-68-2	537.303	4.69255	M+Cl	C30H46O6	HMDB0034639	-	-	-	-	-	Lipids and lipid-like molecules	Prenol lipids	Triterpenoids	-	-	3.5986	3.5667	0.6546	2.75e-05	0.0005046	4.0364	3.5744	3.5438	3.9896	3.754	3.5741	5.8994	4.8052	6.6386	5.992	5.2779	5.7133	3.745	0.2208	5.721	0.6297
neg_2879	Isovaleric acid	metab_11156	yes	up	C08262	neg	503-74-2	203.128	4.76372	2M-H	C5H10O2	HMDB0000718;LMFA01020181	-	-	map01110	Metabolism	Global and overview maps	Lipids and lipid-like molecules	Fatty Acyls	Fatty acids and conjugates	Biosynthesis of secondary metabolites	Biosynthesis of secondary metabolites	3.055	3.0319	1.4362	8.36e-07	6.54e-05	4.6092	4.7358	4.1976	4.1718	4.5506	4.6651	3.2137	3.1471	3.2965	3.314	2.9341	2.8427	4.488	0.2432	3.125	0.1947
neg_2886	Acetophenazine	metab_11164	yes	up	C06807	neg	2751-68-0	392.182	4.77168	M-H2O-H	C23H29N3O2S	HMDB0015196	-	-	-	-	-	Organoheterocyclic compounds	Benzothiazines	Phenothiazines	-	-	1.4677	1.4497	1.0699	4.21e-05	0.0006687	5.0745	5.1517	4.9403	4.8721	5.0625	5.1255	4.6998	4.7477	4.7537	4.7289	4.6524	4.6708	5.038	0.1092	4.709	0.04158
neg_2889	Spironolactone	metab_11167	yes	up	C07310	neg	1952-01-07	415.198	4.77968	M-H	C24H32O4S	HMDB0014565;PW_C008934	-	-	-	-	-	Lipids and lipid-like molecules	Steroids and steroid derivatives	Steroid lactones	-	-	5.5712	5.5252	12.0105	3.82e-09	2.58e-06	4.8422	4.9358	5.4653	4.9349	3.932	4.5989	0.2912	0.2885	0.2938	0.2917	0.9385	0.2868	4.785	0.5047	0.3984	0.2646
neg_2897	Ganoderic acid L	metab_11176	yes	up	-	neg	102607-24-9	569.292	4.78768	M+Cl	C30H46O8	HMDB0035885	-	-	-	-	-	Phenylpropanoids and polyketides	Isoflavonoids	O-methylated isoflavonoids	-	-	2.2129	2.1179	1.1382	0.0003	0.002547	5.8984	5.9032	6.3177	6.0479	5.8212	5.7985	4.9438	5.1136	5.5694	5.5714	5.1419	5.0971	5.964	0.1939	5.24	0.2654
neg_2927	DIPROTIN A	metab_11210	yes	up	-	neg	-	340.223	4.84368	M-H	C17H31N3O4	HMDB0251473	-	-	-	-	-	Organoheterocyclic compounds	Pyrroles	Substituted pyrroles	-	-	2.5116	2.4502	1.1861	2.69e-07	3.18e-05	5.6018	5.5595	5.8224	5.694	5.4625	5.5466	4.5944	4.8962	4.7663	4.8135	4.7536	4.5759	5.614	0.1268	4.733	0.1253
neg_2939	Hydroxyrepaglinide	metab_11223	yes	down	-	neg	-	935.519	4.8677	2M-H	C27H36N2O5	HMDB0060979	-	-	-	-	-	Organoheterocyclic compounds	Piperidines	Phenylpiperidines	-	-	1.0352	1.0204	0.9744	1.62e-05	0.0003646	6.0148	6.0283	5.9521	5.9829	6.0263	6.0392	6.2048	6.1866	6.107	6.1905	6.1333	6.1703	6.007	0.0332	6.165	0.03768
neg_2959	8-Amino-7-oxononanoic acid	metab_11245	yes	up	C01092	neg	682799-71-9	232.118	4.90772	M+FA-H	C9H17NO3	LMFA01060168;HMDB0240687	-	-	map01100;map00780;map01240	Metabolism;Metabolism;Metabolism	Global and overview maps;Metabolism of cofactors and vitamins;Global and overview maps	Lipids and lipid-like molecules	Fatty Acyls	Fatty acids and conjugates	Metabolic pathways;Biotin metabolism;Biosynthesis of cofactors	Metabolic pathways;Biotin metabolism;Biosynthesis of cofactors	1.5417	1.6229	1.1166	0.02485	0.05972	5.3284	5.8334	4.8635	4.8784	5.2388	5.4602	4.7161	5.1223	4.1956	4.4068	4.99	4.8697	5.267	0.3678	4.717	0.355
neg_3028	Dibekacin	metab_11323	yes	up	-	neg	-	472.24	5.02768	M+Na-2H	C18H37N5O8	HMDB0251157	-	-	-	-	-	Organic oxygen compounds	Organooxygen compounds	Carbohydrates and carbohydrate conjugates	-	-	1.0082	0.9674	1.0316	0.0008358	0.005127	5.1137	5.112	5.192	5.2003	5.1025	5.0705	4.8795	4.9803	5.0349	5.0517	4.9537	4.9491	5.132	0.05225	4.975	0.06285
neg_3049	CDP-DG(18:1(11Z)/16:0)	metab_11346	yes	up	C00269	neg	-	978.524	5.0677	M-H	C46H83N3O15P2	HMDB0006986;PW_C003037;LMGP13010021	-	-	map01100;map00564;map01110;map04070	Metabolism;Metabolism;Metabolism;Environmental Information Processing	Global and overview maps;Lipid metabolism;Global and overview maps;Signal transduction	Lipids and lipid-like molecules	Glycerophospholipids	CDP-glycerols	Metabolic pathways;Glycerophospholipid metabolism;Biosynthesis of secondary metabolites;Phosphatidylinositol signaling system	Metabolic pathways;Glycerophospholipid metabolism;Biosynthesis of secondary metabolites;Phosphatidylinositol signaling system	1.4592	1.4614	1.0579	0.001525	0.007754	6.8839	6.8946	6.7562	6.7822	6.8657	6.9089	6.4833	6.6558	6.0998	6.5996	6.5902	6.4154	6.849	0.06362	6.474	0.2029
neg_3107	Epostane	metab_11411	yes	up	-	neg	-	378.203	5.17972	M+Na-2H	C22H31NO3	HMDB0251872	-	-	-	-	-	Lipids and lipid-like molecules	Steroids and steroid derivatives	Estrane steroids	-	-	2.1009	2.0486	1.1598	0.000105	0.00124	4.8982	5.067	4.7866	4.3711	4.8869	4.9889	4.0119	4.2601	4.2449	4.2003	4.085	4.1988	4.833	0.2457	4.167	0.09763
neg_3108	2-(5-Hydroxy-1H-indol-2-yl)acetic acid	metab_11412	yes	down	-	neg	-	427.113	5.17972	2M+FA-H	C10H9NO3	HMDB0257587	-	-	-	-	-	Organoheterocyclic compounds	Indoles and derivatives	Indolyl carboxylic acids and derivatives	-	-	1.0956	1.1999	0.9382	0.04932	0.1003	4.8094	4.6929	5.2053	5.256	4.88	4.8316	5.1105	4.9817	5.661	5.5491	5.0899	5.237	4.946	0.2296	5.272	0.2731
neg_3112	Phenylalanylphenylalanine	metab_11417	yes	up	-	neg	2577-40-4	311.139	5.18772	M-H	C18H20N2O3	HMDB0013302	-	-	-	-	-	Organic acids and derivatives	Carboxylic acids and derivatives	Amino acids, peptides, and analogues	-	-	2.8128	2.7441	1.3007	0.0009448	0.005563	5.6576	5.669	5.2478	5.2683	5.5957	5.6823	3.608	5.1539	3.6133	4.5658	4.6736	3.848	5.52	0.2052	4.244	0.6442
neg_3118	Tebipenem	metab_11423	yes	down	C21522	neg	161715-21-5	382.092	5.19572	M-H	C16H21N3O4S2	HMDB0258760	-	-	-	-	-	Organoheterocyclic compounds	Lactams	Beta lactams	-	-	1.4379	1.4092	0.9422	0.0004613	0.003466	5.308	5.2447	5.4858	5.6377	5.402	5.3932	5.7381	5.8698	5.7001	5.6302	5.7705	5.7578	5.412	0.1383	5.744	0.07954
neg_3123	Delpazolid	metab_11429	yes	up	-	neg	-	343.096	5.20372	M+Cl	C14H17FN4O3	HMDB0250974	-	-	-	-	-	Benzenoids	Benzene and substituted derivatives	Aniline and substituted anilines	-	-	1.6224	1.6056	1.0748	3.99e-05	0.0006498	5.6456	5.6321	5.7792	5.7511	5.5896	5.575	5.2581	5.1472	5.4141	5.3892	5.1771	5.2249	5.662	0.08444	5.268	0.1103
neg_3147	Propacetamol	metab_11455	yes	up	-	neg	-	309.145	5.23573	M+FA-H	C14H20N2O3	HMDB0256808	-	-	-	-	-	Organic acids and derivatives	Carboxylic acids and derivatives	Amino acids, peptides, and analogues	-	-	1.5246	1.4774	1.069	1.05e-06	7.53e-05	5.0296	5.065	5.056	4.9784	5.0191	5.0778	4.6175	4.7726	4.7826	4.7428	4.7132	4.6511	5.038	0.03641	4.713	0.06669
neg_3211	3-Indoleglyoxylic acid	metab_11527	yes	down	-	neg	-	188.034	5.35707	M-H	C10H7NO3	HMDB0242143	-	-	-	-	-	Organoheterocyclic compounds	Indoles and derivatives	Indolyl carboxylic acids and derivatives	-	-	1.0041	0.9773	0.9667	0.0005025	0.003679	4.6051	4.592	4.6669	4.6713	4.6401	4.6704	4.8092	4.8601	4.7901	4.6692	4.847	4.8314	4.641	0.03507	4.801	0.06941
neg_3214	Suloctidil	metab_11530	yes	up	-	neg	-	372.213	5.35707	M+Cl	C20H35NOS	HMDB0242578	-	-	-	-	-	Benzenoids	Benzene and substituted derivatives	Phenylpropanes	-	-	2.8111	2.7781	1.3024	8.56e-05	0.001067	5.4249	5.5358	4.864	4.7923	5.4046	5.511	3.7862	4.6309	3.8869	3.9583	4.1975	3.7502	5.255	0.3354	4.035	0.3324
neg_3223	PA(PGD2/19:2(10Z,13Z))	metab_11540	yes	down	-	neg	-	817.445	5.36507	M+Cl	C42H71O11P	HMDB0264539	-	-	-	-	-	Not Available	Not Available	Not Available	-	-	1.1505	1.148	0.9644	5.8e-05	0.0008123	5.6341	5.5378	5.5886	5.6203	5.6246	5.6174	5.7902	5.7775	5.9494	5.7812	5.7849	5.7852	5.604	0.03576	5.811	0.06775
neg_3247	4,17-Dimethyltrilostane	metab_11566	yes	up	-	neg	-	378.203	5.42108	M+Na-2H	C22H31NO3	HMDB0242688	-	-	-	-	-	Lipids and lipid-like molecules	Steroids and steroid derivatives	Estrane steroids	-	-	2.3693	2.3389	1.2434	0.0009601	0.005621	5.0179	5.1342	4.6107	3.8301	4.9725	5.0607	3.8412	3.8356	3.8464	3.8423	3.8268	3.8322	4.771	0.4956	3.837	0.007254
neg_3285	p-Benzosemiquinone	metab_11608	yes	down	C02389	neg	-	265.071	5.50157	2M+FA-H	C6H6O2	HMDB0256033	-	-	-	-	-	Benzenoids	Phenols	1-hydroxy-2-unsubstituted benzenoids	-	-	1.1618	1.1237	0.9518	0.001518	0.007739	4.3156	4.3429	4.3643	4.4426	4.3229	4.3875	4.6523	4.7232	4.4248	4.4606	4.6283	4.6127	4.363	0.04733	4.584	0.1161
neg_3299	Isopiperolein B	metab_11623	yes	up	-	neg	-	364.187	5.51757	M+Na-2H	C21H29NO3	HMDB0033959	-	-	-	-	-	Organoheterocyclic compounds	Benzodioxoles	Not Available	-	-	1.8098	1.8192	1.1276	0.0004372	0.003338	4.9569	5.0165	4.5568	4.5402	4.8977	5.0316	4.2031	4.5209	4.2724	4.1331	4.2972	4.2873	4.833	0.2257	4.286	0.1309
neg_3305	10-EdAM	metab_11631	yes	up	-	neg	-	466.182	5.5336	M-H	C22H25N7O5	HMDB0244267	-	-	-	-	-	Organic acids and derivatives	Carboxylic acids and derivatives	Amino acids, peptides, and analogues	-	-	2.7791	2.7338	1.3241	2.63e-05	0.000498	4.4805	4.6975	5.2169	4.7429	4.5577	4.4926	3.577	3.7624	3.9272	3.2608	3.2453	3.5157	4.698	0.2758	3.548	0.2705
neg_3317	Gly- Leu-Phe	metab_11644	yes	up	-	neg	-	334.176	5.55758	M-H	C17H25N3O4	-	-	-	-	-	-	-	-	-	-	-	1.2831	1.3133	1.0789	0.01204	0.03455	4.8181	4.9091	4.2955	4.4696	4.813	4.8444	4.3125	4.5767	4.354	4.3214	4.2759	4.2536	4.692	0.248	4.349	0.117
neg_3328	Carboxy-ethyl-hydroxychroman	metab_11656	yes	down	-	neg	-	221.081	5.5806	M-H	C12H14O4	HMDB0249650	-	-	-	-	-	Organoheterocyclic compounds	Benzopyrans	1-benzopyrans	-	-	2.2461	2.3452	0.7552	0.003929	0.01536	2.7688	2.7717	3.6362	3.7339	2.7663	2.7715	3.968	3.6549	4.8251	4.3979	3.7228	3.8614	3.075	0.4738	4.072	0.4526
neg_3329	Tryptophyl-Phenylalanine	metab_11657	yes	up	-	neg	-	350.15	5.5806	M-H	C20H21N3O3	HMDB0029090	-	-	-	-	-	Organic acids and derivatives	Carboxylic acids and derivatives	Amino acids, peptides, and analogues	-	-	1.5276	1.5069	1.0827	0.001082	0.006102	5.1559	5.1776	4.9361	4.9722	5.1356	5.1637	4.5731	5.0431	4.7293	4.5824	4.7011	4.5745	5.09	0.1068	4.701	0.1812
neg_3333	PI(20:4(7E,9E,11Z,13E)-3OH(5S,6R,15S)/20:0)	metab_11662	yes	up	-	neg	-	999.513	5.5806	M+K-2H	C49H87O16P	HMDB0277004	-	-	-	-	-	Not Available	Not Available	Not Available	-	-	3.7192	3.6605	1.6301	0.001976	0.009398	6.1844	6.2698	6.1187	5.6808	6.2457	6.2548	2.3992	5.828	2.4045	3.1251	4.8018	3.9891	6.126	0.2251	3.758	1.379
neg_3339	Cucurbitacin A	metab_11668	yes	down	C08793	neg	6040-19-3	609.287	5.59662	M+Cl	C32H46O9	HMDB0302593;LMST01010103	-	-	-	-	-	Lipids and lipid-like molecules	Steroids and steroid derivatives	Cucurbitacins	-	-	1.2815	1.244	0.9419	0.02133	0.053	5.2972	5.2349	4.6421	4.9219	5.331	5.2078	5.397	5.4832	5.3596	5.2872	5.494	5.5078	5.106	0.2695	5.421	0.08829
neg_3344	PS(PGE2/20:4(8Z,11Z,14Z,17Z))	metab_11674	yes	down	-	neg	-	916.44	5.60527	M+K-2H	C46H74NO13P	HMDB0282694	-	-	-	-	-	Not Available	Not Available	Not Available	-	-	2.2648	2.2873	0.8457	0.002661	0.01154	5.1025	5.0389	5.3646	5.4302	4.9117	5.0078	6.2448	5.2638	6.8334	6.3422	5.7148	6.0861	5.143	0.2078	6.081	0.5409
neg_3376	3-Methyldioxyindole	metab_11709	yes	down	C05834	neg	3040-34-4	144.044	5.67727	M-H2O-H	C9H9NO2	HMDB0004186	-	-	map00380	Metabolism	Amino acid metabolism	Organoheterocyclic compounds	Indoles and derivatives	Indolines	Tryptophan metabolism	Tryptophan metabolism	1.4046	1.3434	0.9548	0.0002539	0.002288	6.2082	6.1082	6.0875	6.2729	6.2179	6.2244	6.4989	6.5478	6.4666	6.2702	6.5497	6.5462	6.187	0.0725	6.48	0.1081
neg_3386	Dihydroneopterin phosphate	metab_11720	yes	down	C05925	neg	19622-42-5	370.034	5.70197	M+Cl	C9H14N5O7P	HMDB0006824	-	-	map01100;map00790;map01240	Metabolism;Metabolism;Metabolism	Global and overview maps;Metabolism of cofactors and vitamins;Global and overview maps	Organoheterocyclic compounds	Pteridines and derivatives	Pterins and derivatives	Metabolic pathways;Folate biosynthesis;Biosynthesis of cofactors	Metabolic pathways;Folate biosynthesis;Biosynthesis of cofactors	1.6262	1.6507	0.9041	0.002267	0.01032	4.5199	4.2653	4.6732	4.8927	4.5281	4.4593	4.9396	4.7756	5.1789	5.3458	4.9588	5.0344	4.556	0.2112	5.039	0.1997
neg_3390	Homocarnosine	metab_11725	yes	up	C00884	neg	3650-73-5	277.071	5.70995	M+K-2H	C10H16N4O3	HMDB0000745	-	-	map01100;map00330	Metabolism;Metabolism	Global and overview maps;Amino acid metabolism	Organic acids and derivatives	Peptidomimetics	Hybrid peptides	Metabolic pathways;Arginine and proline metabolism	Metabolic pathways;Arginine and proline metabolism	2.5433	2.5021	1.1914	1.02e-05	0.0002753	5.9834	5.9017	5.9691	5.834	5.8978	5.8276	4.9625	4.6878	5.207	5.3631	4.7136	4.7908	5.902	0.06529	4.954	0.2781
neg_3399	PA(10:0/i-12:0)	metab_11734	yes	up	C00416	neg	-	545.26	5.72547	M+K-2H	C25H49O8P	HMDB0115611;PW_C063996	Lipids	Phospholipids	map01100;map00564;map01110;map00561;map04070	Metabolism;Metabolism;Metabolism;Metabolism;Environmental Information Processing	Global and overview maps;Lipid metabolism;Global and overview maps;Lipid metabolism;Signal transduction	Lipids and lipid-like molecules	Glycerophospholipids	Glycerophosphates	Metabolic pathways;Glycerophospholipid metabolism;Biosynthesis of secondary metabolites;Glycerolipid metabolism;Phosphatidylinositol signaling system	Metabolic pathways;Glycerophospholipid metabolism;Biosynthesis of secondary metabolites;Glycerolipid metabolism;Phosphatidylinositol signaling system	1.4081	1.3315	1.0794	0.04568	0.09417	5.3536	5.2344	5.7119	5.6339	5.308	5.2238	4.4389	4.9975	5.5922	5.1484	4.9253	4.9753	5.411	0.21	5.013	0.3722
neg_341	Valylvaline	metab_11747	yes	up	-	neg	3918-94-3	215.139	2.16495	M-H, M+Cl	C10H20N2O3	HMDB0029140	-	-	-	-	-	Organic acids and derivatives	Carboxylic acids and derivatives	Amino acids, peptides, and analogues	-	-	1.2066	1.1477	1.0381	0.004341	0.01639	6.6785	6.6427	6.6352	6.6256	6.6258	6.6365	6.1351	6.3951	6.6423	6.433	6.3729	6.4033	6.641	0.01965	6.397	0.1617
neg_3429	Isochorismate	metab_11768	yes	down	C00885	neg	22642-82-6	207.029	5.77997	M-H2O-H	C10H10O6	HMDB0304395	-	-	map01100;map01053;map00130;map01110;map01240	Metabolism;Metabolism;Metabolism;Metabolism;Metabolism	Global and overview maps;Metabolism of terpenoids and polyketides;Metabolism of cofactors and vitamins;Global and overview maps;Global and overview maps	Organic acids and derivatives	Hydroxy acids and derivatives	Beta hydroxy acids and derivatives	Metabolic pathways;Biosynthesis of siderophore group nonribosomal peptides;Ubiquinone and other terpenoid-quinone biosynthesis;Biosynthesis of secondary metabolites;Biosynthesis of cofactors	Metabolic pathways;Biosynthesis of siderophore group nonribosomal peptides;Ubiquinone and other terpenoid-quinone biosynthesis;Biosynthesis of secondary metabolites;Biosynthesis of cofactors	1.0028	1.0444	0.9656	0.007131	0.02365	5.4642	5.491	5.2193	5.2839	5.4115	5.441	5.5218	5.7283	5.5228	5.4909	5.6234	5.5759	5.385	0.1086	5.577	0.0877
neg_3430	8(R)-Hydroperoxylinoleic acid	metab_11770	yes	up	C14831	neg	143343-95-7	349.176	5.77997	M+K-2H	C18H32O4	HMDB0004706	-	-	map00591	Metabolism	Lipid metabolism	Lipids and lipid-like molecules	Fatty Acyls	Lineolic acids and derivatives	Linoleic acid metabolism	Linoleic acid metabolism	1.3428	1.3424	1.0651	0.0003482	0.002815	4.9297	4.9168	4.7296	4.7837	4.9188	4.8935	4.4903	4.4741	4.7038	4.6475	4.4435	4.63	4.862	0.08423	4.565	0.1085
neg_3440	PIP(22:4(10Z,13Z,16Z,19Z)/20:3(5Z,8Z,11Z)-O(14R,15S))	metab_11781	yes	up	-	neg	-	1011.51	5.79595	M-H2O-H	C51H84O17P2	HMDB0280383	-	-	-	-	-	Not Available	Not Available	Not Available	-	-	1.0809	1.0601	1.0331	0.0004135	0.003193	5.7764	5.7906	5.8596	5.8268	5.7801	5.7759	5.6765	5.61	5.5498	5.7421	5.5889	5.526	5.802	0.03428	5.616	0.08101
neg_3466	6-Methoxymellein	metab_11808	yes	up	C02381	neg	13410-15-6	207.065	5.83585	M-H	C11H12O4	HMDB0038510	-	-	-	-	-	Organoheterocyclic compounds	Benzopyrans	2-benzopyrans	-	-	1.3688	1.3469	1.0658	0.0001787	0.001789	4.744	4.7989	4.8238	4.7715	4.6447	4.6974	4.5571	4.4076	4.342	4.5898	4.4755	4.3495	4.747	0.06652	4.454	0.105
neg_3475	2-(beta-D-Mannopyranosyl)-L-tryptophan	metab_11818	yes	up	-	neg	-	387.119	5.84385	M+Na-2H	C17H22N2O7	HMDB0258059	-	-	-	-	-	Organoheterocyclic compounds	Pyridines and derivatives	Phenylpyridines	-	-	1.138	1.1656	1.0725	0.0175	0.04588	4.4358	4.4762	4.0329	3.9615	4.3752	4.1146	3.9934	3.8297	3.9948	3.9481	3.8209	4.0935	4.233	0.2228	3.947	0.1054
neg_348	Hydroxyzine	metab_11823	yes	down	C07045	neg	68-88-2	373.172	2.52463	M-H, M+Na-2H	C21H27ClN2O2	HMDB0014697;PW_C009051	-	-	-	-	-	Benzenoids	Benzene and substituted derivatives	Diphenylmethanes	-	-	1.2639	1.2733	0.9595	8.14e-07	6.52e-05	5.6656	5.6023	5.6913	5.6935	5.6746	5.6248	5.8466	5.9448	5.9271	5.8527	5.909	5.9049	5.659	0.03716	5.898	0.03974
neg_3483	PS(18:2(9Z,12Z)/5-iso PGF2VI)	metab_11827	yes	down	-	neg	-	864.445	5.85195	M+Cl	C42H72NO13P	HMDB0281674	-	-	-	-	-	Not Available	Not Available	Not Available	-	-	1.3797	1.3276	0.9517	0.001681	0.008302	6.0963	6.0249	5.6699	5.9027	6.0613	6.0593	6.3054	6.3028	6.1852	6.1876	6.3245	6.3286	5.969	0.1611	6.272	0.06734
neg_3512	Nimodipine	metab_11860	yes	up	C07267	neg	66085-59-4	463.171	5.88392	M+FA-H	C21H26N2O7	HMDB0014537;PW_C008909;MJDBOTE0001419	-	-	-	-	-	Organoheterocyclic compounds	Pyridines and derivatives	Hydropyridines	-	-	1.3212	1.3655	1.0668	0.001216	0.006627	5.2404	5.2208	4.9017	4.9519	5.1623	5.1941	4.8066	4.623	4.7521	4.8585	4.809	4.9013	5.112	0.1466	4.792	0.09699
neg_3518	PIP(18:1(9Z)/16:0)	metab_11866	yes	up	C00626	neg	-	961.498	5.88392	M+FA-H	C43H82O16P2	PW_C006015;HMDB0009970	-	-	-	-	-	Lipids and lipid-like molecules	Glycerophospholipids	Glycerophosphoinositol phosphates	-	-	1.7785	1.772	1.0908	2.98e-06	0.0001297	5.763	5.7582	5.57	5.579	5.6807	5.6855	5.1929	5.2351	5.0596	5.2604	5.3166	5.142	5.673	0.08368	5.201	0.0912
neg_3519	2-(2-Aminopropanoylamino)bicyclo[3.1.0]hexane-2,6-dicarboxylic acid	metab_11867	yes	down	-	neg	-	237.087	5.89193	M-H2O-H	C11H16N2O5	HMDB0255353	-	-	-	-	-	Organic acids and derivatives	Carboxylic acids and derivatives	Amino acids, peptides, and analogues	-	-	1.6368	1.6104	0.9077	2.23e-05	0.000443	3.9001	3.9212	3.8403	4.1239	3.9565	3.9894	4.2668	4.4049	4.4752	4.2436	4.4105	4.3385	3.955	0.09699	4.357	0.08996
neg_3538	Niazirinin	metab_11888	yes	up	-	neg	1053643-44-9	342.098	5.90793	M+Na-2H	C16H19NO6	HMDB0032808	-	-	-	-	-	Organic oxygen compounds	Organooxygen compounds	Carbohydrates and carbohydrate conjugates	-	-	1.9497	1.9178	1.1109	3.3e-05	0.0005667	5.5614	5.5682	5.891	5.8955	5.647	5.6358	4.9474	5.2953	5.0364	5.1752	5.1828	5.147	5.7	0.1538	5.131	0.1221
neg_3549	Ethinyl estradiol sulfate	metab_11900	yes	down	-	neg	-	413.08	5.91593	M+K-2H	C20H24O5S	HMDB0252017	-	-	-	-	-	Lipids and lipid-like molecules	Steroids and steroid derivatives	Sulfated steroids	-	-	1.3209	1.3325	0.923	0.01918	0.04903	4.3185	4.241	4.8838	4.9403	4.473	4.3927	4.9161	5.1596	4.6936	4.904	4.9601	4.8904	4.542	0.2977	4.921	0.1493
neg_3578	Anhydrocinnzeylanine	metab_11932	yes	up	-	neg	68799-62-2	445.16	5.9399	M+K-2H	C22H32O7	HMDB0036864	-	-	-	-	-	Lipids and lipid-like molecules	Prenol lipids	Terpene lactones	-	-	2.5605	2.5249	1.2681	0.0001266	0.001403	4.9782	5.0644	4.6646	4.4744	4.9097	4.9672	3.6137	3.2296	3.9818	4.1851	4.0633	3.8391	4.843	0.2258	3.819	0.3493
neg_3599	Graveolinine	metab_11955	yes	down	-	neg	4179-37-7	324.087	5.95587	M+FA-H	C17H13NO3	HMDB0030244	-	-	-	-	-	Organoheterocyclic compounds	Quinolines and derivatives	Not Available	-	-	1.8729	1.8319	0.8983	0.000284	0.002462	4.7	4.6945	5.0178	5.1895	4.8166	4.891	5.4806	5.6281	5.3281	5.1856	5.5353	5.47	4.885	0.1927	5.438	0.1576
neg_3609	Ganosporeric acid A	metab_11967	yes	up	C16526	neg	135357-25-4	571.255	5.96385	M+FA-H	C30H38O8	LMST01010393;HMDB0033022	Lipids	Fatty acids	map01040	Metabolism	Lipid metabolism	Lipids and lipid-like molecules	Fatty Acyls	Fatty acids and conjugates	Biosynthesis of unsaturated fatty acids	Biosynthesis of unsaturated fatty acids	1.8844	1.8488	1.1321	0.001957	0.00932	5.0091	4.9612	5.5596	5.5382	5.0432	5.0449	4.3265	4.9225	4.4586	4.4332	4.7567	4.6259	5.193	0.2777	4.587	0.224
neg_3613	Phensuximide	metab_11972	yes	up	C07437	neg	86-34-0	170.06	5.97182	M-H2O-H	C11H11NO2	HMDB0014970	-	-	-	-	-	Organoheterocyclic compounds	Pyrrolidines	Phenylpyrrolidines	-	-	1.3274	1.3297	1.0811	0.0278	0.065	4.6024	4.4829	5.2739	5.1379	4.6941	4.616	4.3554	4.3884	4.6185	4.5509	4.3656	4.3678	4.801	0.3235	4.441	0.1138
neg_3642	D-erythro-L-galacto-Nonulose	metab_12004	yes	up	-	neg	-	291.068	5.98778	M+Na-2H	C9H18O9	HMDB0029955	-	-	-	-	-	Organic oxygen compounds	Organooxygen compounds	Carbohydrates and carbohydrate conjugates	-	-	2.1618	2.15	1.1889	0.0002883	0.002486	5.0762	4.874	4.6346	4.2281	4.8222	4.8699	3.9694	4.2737	3.7469	3.9074	4.0476	4.0334	4.751	0.2922	3.996	0.1742
neg_3648	Gluten exorphin A5	metab_12010	yes	up	-	neg	-	620.231	5.98778	M+Na-2H	C29H37N5O9	HMDB0059793	-	-	-	-	-	Organic acids and derivatives	Carboxylic acids and derivatives	Amino acids, peptides, and analogues	-	-	1.0327	1.0187	1.0321	0.000542	0.003894	5.6666	5.7223	5.5532	5.5981	5.62	5.642	5.4665	5.5343	5.4025	5.5347	5.4116	5.4073	5.634	0.05819	5.459	0.06257
neg_3681	Gentianine	metab_12047	yes	down	C06525	neg	439-89-4	220.061	6.01978	M+FA-H	C10H9NO2	HMDB0303030	-	-	-	-	-	Organoheterocyclic compounds	Pyranopyridines	Not Available	-	-	1.462	1.4807	0.9034	0.009227	0.02842	3.6924	3.7157	4.1497	4.4333	3.9598	3.8864	4.2695	4.3885	4.714	4.3125	4.3284	4.3771	3.973	0.2813	4.398	0.1607
neg_3696	Cis-p-Coumaric acid	metab_12063	yes	down	C06738	neg	4501-31-9	373.092	6.02777	2M+FA-H	C9H8O3	HMDB0030677	-	-	-	-	-	Phenylpropanoids and polyketides	Cinnamic acids and derivatives	Hydroxycinnamic acids and derivatives	-	-	1.7058	1.6489	0.9186	2.37e-05	0.0004563	4.7401	4.5292	4.6497	4.8426	4.759	4.6955	5.2299	4.9854	5.1442	5.1103	5.0618	5.1868	4.703	0.1069	5.12	0.08799
neg_3698	Flumethasone	metab_12065	yes	up	C14479	neg	2135-17-3	445.16	6.02777	M+Cl	C22H28F2O5	HMDB0252336;MJDBOTE0001546	-	-	-	-	-	Lipids and lipid-like molecules	Steroids and steroid derivatives	Hydroxysteroids	-	-	1.9863	2.013	1.159	0.0002165	0.002035	4.8931	4.9557	4.6265	4.445	4.8445	4.9662	4.3035	4.1323	3.9094	4.0136	4.4189	4.013	4.789	0.2087	4.132	0.1946
neg_3716	Dattelic acid	metab_12085	yes	down	C10434	neg	73263-62-4	357.061	6.04372	M+Na-2H	C16H16O8	HMDB0033999	-	-	map01100;map01110	Metabolism;Metabolism	Global and overview maps;Global and overview maps	Phenylpropanoids and polyketides	Cinnamic acids and derivatives	Hydroxycinnamic acids and derivatives	Metabolic pathways;Biosynthesis of secondary metabolites	Metabolic pathways;Biosynthesis of secondary metabolites	1.3581	1.3146	0.9507	7.31e-05	0.0009466	5.2301	5.1349	5.2462	5.4062	5.2511	5.1918	5.5554	5.4909	5.4739	5.4532	5.5738	5.5449	5.243	0.09078	5.515	0.04913
neg_3736	(E)-2-Decylpent-2-Enedioic Acid	metab_12107	yes	up	-	neg	-	269.175	6.06762	M-H	C15H26O4	-	-	-	-	-	-	-	-	-	-	-	1.0339	1.1256	1.0454	0.01279	0.03627	5.7754	5.7591	5.4795	5.5234	5.7857	5.7748	5.5313	5.5446	5.2001	5.3275	5.5304	5.4835	5.683	0.1415	5.436	0.141
neg_374	1-Acetylproline	metab_12111	yes	down	-	neg	-	202.071	1.8547	M-H2O-H, M+FA-H	C7H11NO3	HMDB0242126	-	-	-	-	-	Organic acids and derivatives	Carboxylic acids and derivatives	Amino acids, peptides, and analogues	-	-	1.5132	1.5267	0.9446	5.47e-05	0.0007779	6.0955	6.1565	6.3826	6.397	6.1785	6.1633	6.6038	6.5769	6.6641	6.5969	6.549	6.5736	6.229	0.1279	6.594	0.03936
neg_3740	4R,5R,6S-Trihydroxy-2-hydroxymethyl-2-cyclohexen-1-one 6-(2-hydroxy-6-methylbenzoate)	metab_12112	yes	down	-	neg	146475-71-0	329.066	6.07562	M+Na-2H	C15H16O7	HMDB0040692	-	-	-	-	-	Benzenoids	Benzene and substituted derivatives	Benzoic acids and derivatives	-	-	2.1715	2.193	0.8116	0.003444	0.0139	3.4661	3.4691	4.2942	4.2474	3.4636	3.4689	4.8141	3.9771	4.8444	4.8404	4.3037	4.8309	3.735	0.4154	4.602	0.3721
neg_3749	3a,21-Dihydroxy-5b-pregnane-11,20-dione	metab_12121	yes	up	C05478	neg	566-03-0	393.225	6.08362	M+FA-H	C21H32O4	LMST02030199;HMDB0006755;PW_C002908	-	-	-	-	-	Lipids and lipid-like molecules	Steroids and steroid derivatives	Hydroxysteroids	-	-	3.1799	3.2557	1.3698	5.61e-07	5.34e-05	5.9558	5.8779	5.3517	5.4354	5.8987	5.8859	4.4694	4.275	3.9438	3.9334	4.2626	4.2313	5.734	0.2666	4.186	0.2091
neg_3853	Glucitol-lysine	metab_12237	yes	down	-	neg	-	619.335	6.24315	2M-H	C12H26N2O7	HMDB0252764	-	-	-	-	-	Organic acids and derivatives	Carboxylic acids and derivatives	Amino acids, peptides, and analogues	-	-	1.01	0.9667	0.9677	0.004319	0.01635	5.152	4.976	5.1473	5.2298	5.2345	5.1399	5.3654	5.334	5.1841	5.339	5.3405	5.3518	5.147	0.0936	5.319	0.06709
neg_3866	1-Deoxy-1-morpholino-D-fructose	metab_12251	yes	up	-	neg	-	270.095	6.29117	M+Na-2H	C10H19NO6	HMDB0243858	-	-	-	-	-	Organoheterocyclic compounds	Oxazinanes	Morpholines	-	-	2.8119	2.8302	1.2894	1.68e-07	2.36e-05	5.3635	5.3529	4.8941	4.9946	5.3159	5.327	4.1481	4.0247	4.0692	4.0846	4.0196	3.8882	5.208	0.2074	4.039	0.08741
neg_389	Serylleucine	metab_12277	yes	up	-	neg	6665-16-3	217.119	3.13593	M-H, 2M-H	C9H18N2O4	HMDB0029043	-	-	-	-	-	Organic acids and derivatives	Carboxylic acids and derivatives	Amino acids, peptides, and analogues	-	-	1.2127	1.1567	1.0379	0.0022	0.01012	6.5497	6.5164	6.4921	6.4857	6.503	6.5221	6.0374	6.2656	6.473	6.3305	6.2553	6.2789	6.511	0.02328	6.273	0.1409
neg_3931	N-Lauroyl Tryptophan	metab_12324	yes	down	-	neg	-	421.226	6.50608	M+Cl	C23H34N2O3	HMDB0242042	-	-	-	-	-	Organic acids and derivatives	Carboxylic acids and derivatives	Amino acids, peptides, and analogues	-	-	1.0307	0.9856	0.9783	0.001811	0.008818	7.7136	7.615	7.7142	7.6894	7.7886	7.6713	7.9162	7.882	7.7801	7.7592	7.9583	7.924	7.699	0.05725	7.87	0.08169
neg_3968	Dihydrocoriandrin	metab_12364	yes	up	-	neg	116383-99-4	277.071	6.69598	M+FA-H	C13H12O4	HMDB0033330	-	-	-	-	-	Organoheterocyclic compounds	Benzopyrans	2-benzopyrans	-	-	2.7674	2.6821	1.2767	4.1e-06	0.0001638	5.0745	5.0449	5.1627	4.7784	4.9586	4.9305	3.7545	3.749	4.1176	4.3509	3.7401	3.7455	4.992	0.1336	3.91	0.2621
neg_3994	(2E,4E,6E,8E)-3,7-Dimethyl-9-(2-nonoxyphenyl)nona-2,4,6,8-tetraenoic acid	metab_12393	yes	down	-	neg	-	417.237	6.93478	M+Na-2H	C26H36O3	HMDB0242652	-	-	-	-	-	Lipids and lipid-like molecules	Prenol lipids	Monoterpenoids	-	-	1.1577	1.184	0.9416	0.01795	0.04675	4.5192	4.6274	5.1015	4.9835	4.7233	4.7979	5.0379	5.275	4.8954	5.1014	5.0232	5.1983	4.792	0.2185	5.089	0.135
neg_411	Nitrotyrosine	metab_12523	yes	up	-	neg	3604-79-3	271.057	5.62925	M-H, M+FA-H	C9H10N2O5	HMDB0001904;HMDB0255667	-	-	-	-	-	Organic acids and derivatives	Carboxylic acids and derivatives	Amino acids, peptides, and analogues	-	-	2.6104	2.5766	1.2589	1.82e-06	0.0001047	4.6603	4.6899	5.0634	4.9423	4.6958	4.6843	3.9175	4.0084	3.7704	3.913	3.6769	3.5363	4.789	0.1702	3.804	0.1764
neg_419	3-Succinoylpyridine	metab_12611	yes	down	C19569	neg	4192-31-8	160.039	5.77193	M-H2O-H, M-H	C9H9NO3	HMDB0000992	-	-	map01100;map00760	Metabolism;Metabolism	Global and overview maps;Metabolism of cofactors and vitamins	Organic acids and derivatives	Keto acids and derivatives	Gamma-keto acids and derivatives	Metabolic pathways;Nicotinate and nicotinamide metabolism	Metabolic pathways;Nicotinate and nicotinamide metabolism	1.0162	0.9843	0.9644	0.001814	0.008818	4.6295	4.604	4.6941	4.7375	4.6428	4.6802	4.8274	4.9139	4.8195	4.6757	4.891	4.8946	4.665	0.04861	4.837	0.08783
neg_4412	PE(18:2(9Z,12Z)/18:2(9Z,12Z))	metab_12858	yes	down	C00350	neg	20707-71-5	738.505	7.23397	M-H	C41H74NO8P	PW_C005141;LMGP02010111;HMDB0009093	Lipids	Phospholipids	map01100;map00564;map01110;map00563;map04136;map04138	Metabolism;Metabolism;Metabolism;Metabolism;Cellular Processes;Cellular Processes	Global and overview maps;Lipid metabolism;Global and overview maps;Glycan biosynthesis and metabolism;Transport and catabolism;Transport and catabolism	Lipids and lipid-like molecules	Glycerophospholipids	Glycerophosphoethanolamines	Metabolic pathways;Glycerophospholipid metabolism;Biosynthesis of secondary metabolites;Glycosylphosphatidylinositol (GPI)-anchor biosynthesis;Autophagy - other;Autophagy - yeast	Metabolic pathways;Glycerophospholipid metabolism;Biosynthesis of secondary metabolites;Glycosylphosphatidylinositol (GPI)-anchor biosynthesis;Autophagy - other;Autophagy - yeast	1.3425	1.4547	0.9332	0.00181	0.008818	4.808	5.006	5.1338	4.6941	4.9561	4.8096	5.3597	5.3777	5.1715	5.351	5.0771	5.1741	4.901	0.16	5.252	0.1267
neg_4436	(6Ar,10aR)-1-hydroxy-6,6-dimethyl-3-(2-methyloctan-2-yl)-6a,9,10,10a-tetrahydrobenzo[c]chromene-9-carboxylic acid	metab_12884	yes	down	-	neg	-	381.245	6.77552	M-H2O-H	C25H36O4	HMDB0257598	-	-	-	-	-	Organoheterocyclic compounds	Benzopyrans	1-benzopyrans	-	-	1.0275	0.9963	0.9706	0.000699	0.004524	5.5499	5.4861	5.5824	5.4879	5.5861	5.5377	5.7943	5.7165	5.5914	5.6509	5.741	5.7434	5.538	0.04389	5.706	0.07311
neg_4440	Bergaptol	metab_12889	yes	down	C00758	neg	486-60-2	247.024	6.7594	M+FA-H	C11H6O4	HMDB0013679	-	-	map01110;map00999	Metabolism;Metabolism	Global and overview maps;Biosynthesis of other secondary metabolites	Phenylpropanoids and polyketides	Coumarins and derivatives	Furanocoumarins	Biosynthesis of secondary metabolites;Biosynthesis of various plant secondary metabolites	Biosynthesis of secondary metabolites;Biosynthesis of various plant secondary metabolites	1.4509	1.4522	0.9336	6.17e-05	0.0008469	4.713	4.6234	4.8633	4.7319	4.6518	4.5293	5.1011	4.9692	5.0026	4.9733	5.013	5.0477	4.685	0.1131	5.018	0.04987
neg_4449	Cefprozil	metab_12898	yes	up	C06888	neg	92665-29-7	434.101	6.70388	M+FA-H	C18H19N3O5S	HMDB0015281	-	-	-	-	-	Organoheterocyclic compounds	Lactams	Beta lactams	-	-	1.4997	1.498	1.0823	0.003189	0.01318	4.9747	5.0176	5.5543	5.4216	5.0591	5.0015	4.7813	4.7757	4.7866	4.7824	4.7669	4.7723	5.171	0.2502	4.778	0.007255
neg_4538	8-Hydroxyondansetron	metab_12997	yes	down	-	neg	-	617.293	6.36305	2M-H	C18H19N3O2	HMDB0247435	-	-	-	-	-	Organoheterocyclic compounds	Indoles and derivatives	Carbazoles	-	-	1.0332	0.9761	0.9632	0.0194	0.04948	5.2656	5.0386	5.2971	5.2418	5.331	5.2446	5.532	5.4618	5.2381	5.2777	5.5506	5.5531	5.236	0.1027	5.436	0.1421
neg_4656	(1S,2R,4R,8S)-p-Menthane-2,8,9-triol 2-glucoside	metab_13126	yes	down	-	neg	378254-07-0	371.17	6.1393	M+Na-2H	C16H30O8	HMDB0039977	-	-	-	-	-	Lipids and lipid-like molecules	Prenol lipids	Terpene glycosides	-	-	1.2298	1.1697	0.9474	0.007285	0.02405	4.6422	4.4711	4.6291	4.8253	4.8097	4.5023	4.9309	4.9618	4.765	4.7574	4.9844	5.0305	4.647	0.1486	4.905	0.116
neg_4673	Cincassiol B	metab_13145	yes	down	-	neg	73599-13-0	445.207	6.1233	M+FA-H	C20H32O8	HMDB0036855	-	-	-	-	-	Lipids and lipid-like molecules	Prenol lipids	Diterpenoids	-	-	1.4014	1.3443	0.9422	0.0002933	0.002516	4.775	4.7164	4.8235	4.9261	4.9072	4.7958	5.1234	5.1031	4.9952	5.0156	5.2128	5.2675	4.824	0.08014	5.12	0.1069
neg_4715	Epiheterodendrin	metab_13191	yes	up	-	neg	-	296.092	6.08362	M+Cl	C11H19NO6	HMDB0303672	-	-	-	-	-	Organic oxygen compounds	Organooxygen compounds	Carbohydrates and carbohydrate conjugates	-	-	1.7909	1.7979	1.104	7.83e-06	0.0002341	5.2475	5.2319	5.1232	5.1689	5.2304	5.2739	4.6867	4.8928	4.5585	4.6465	4.8714	4.6768	5.213	0.05581	4.722	0.1321
neg_4743	2-Methylbenzyl alcohol acetate	metab_13222	yes	down	C07213	neg	17373-93-2	163.077	6.05963	M-H	C10H12O2	HMDB0041472	-	-	map01100	Metabolism	Global and overview maps	Benzenoids	Benzene and substituted derivatives	Benzyloxycarbonyls	Metabolic pathways	Metabolic pathways	1.4903	1.5263	0.9044	0.001462	0.007522	3.908	3.7909	3.8752	4.0444	3.8084	3.574	4.166	4.0964	4.5165	4.3675	4.1171	4.1667	3.833	0.1559	4.238	0.1669
neg_4750	6-o-Acetylarbutin	metab_13230	yes	down	-	neg	10338-88-2	349.068	6.05167	M+Cl	C14H18O8	HMDB0034060	-	-	-	-	-	Organic oxygen compounds	Organooxygen compounds	Carbohydrates and carbohydrate conjugates	-	-	1.665	1.7243	0.9061	0.00143	0.007432	5.0024	4.7967	5.0249	5.1038	4.8942	4.8634	5.3691	5.2567	5.9028	5.6682	5.2609	5.31	4.948	0.1149	5.461	0.265
neg_4771	3,7,8,15-Scirpenetetrol	metab_13253	yes	down	-	neg	128534-67-8	343.139	6.03575	M+FA-H	C15H22O6	HMDB0037560	-	-	-	-	-	Lipids and lipid-like molecules	Prenol lipids	Sesquiterpenoids	-	-	1.0255	0.9854	0.9658	0.002043	0.009592	4.838	4.8466	4.8664	5.0071	4.9463	4.7976	5.0405	5.1123	4.9699	4.9883	5.1201	5.109	4.884	0.07787	5.057	0.06683
neg_4783	N-[(1S)-1-(Ethoxycarbonyl)-3-phenylpropyl]-L-alanyl-L-proline 3-nitrooxypropyl ester	metab_13265	yes	up	-	neg	-	478.218	6.02777	M-H	C23H33N3O8	HMDB0255492	-	-	-	-	-	Organic acids and derivatives	Carboxylic acids and derivatives	Amino acids, peptides, and analogues	-	-	3.4113	3.3452	1.4731	2.64e-07	3.16e-05	4.9669	5.1499	5.5851	5.1243	4.934	4.9534	3.3982	3.9166	3.4844	3.3583	3.3428	3.3483	5.119	0.2462	3.475	0.2228
neg_4784	Aminomethyl fluorescein	metab_13266	yes	down	-	neg	-	406.092	6.02777	M+FA-H	C21H15NO5	HMDB0248324	-	-	-	-	-	Organoheterocyclic compounds	Benzopyrans	1-benzopyrans	-	-	3.2595	3.2131	0.7045	3.73e-08	9.89e-06	3.5557	3.5587	3.5281	3.5491	3.6478	3.6345	5.1898	4.8725	5.3569	4.7286	5.0623	5.2716	3.579	0.04953	5.08	0.2418
neg_4791	L-arogenate	metab_13274	yes	down	C00826	neg	53078-86-7	263.019	6.02777	M+K-2H	C10H12NO5-	HMDB0304400;HMDB0304809	-	-	map01100;map00400;map01110;map01230	Metabolism;Metabolism;Metabolism;Metabolism	Global and overview maps;Amino acid metabolism;Global and overview maps;Global and overview maps	Organic acids and derivatives	Carboxylic acids and derivatives	Amino acids, peptides, and analogues	Metabolic pathways;Phenylalanine, tyrosine and tryptophan biosynthesis;Biosynthesis of secondary metabolites;Biosynthesis of amino acids	Metabolic pathways;Phenylalanine, tyrosine and tryptophan biosynthesis;Biosynthesis of secondary metabolites;Biosynthesis of amino acids	2.0085	1.958	0.8781	5.61e-06	0.0001939	4.1484	4.2165	4.1698	4.2825	4.22	4.0362	4.8725	4.7927	4.7723	4.4815	4.8207	4.8172	4.179	0.08392	4.759	0.1403
neg_4796	Bisdethiobis(methylthio)gliotoxin	metab_13279	yes	down	-	neg	-	401.087	6.01978	M+FA-H	C15H20N2O4S2	HMDB0249258	-	-	-	-	-	Organic acids and derivatives	Carboxylic acids and derivatives	Amino acids, peptides, and analogues	-	-	1.3304	1.2946	0.9582	1.25e-05	0.0003103	5.8089	5.7919	5.8332	5.9564	5.8893	5.8117	6.1304	6.0531	6.1668	6.042	6.1131	6.1207	5.849	0.06271	6.104	0.0478
neg_4817	Xanthotoxol	metab_13303	yes	down	C00841	neg	2009-24-7	247.024	6.01178	M+FA-H	C11H6O4	HMDB0029457	-	-	map01110;map00999	Metabolism;Metabolism	Global and overview maps;Biosynthesis of other secondary metabolites	Phenylpropanoids and polyketides	Coumarins and derivatives	Furanocoumarins	Biosynthesis of secondary metabolites;Biosynthesis of various plant secondary metabolites	Biosynthesis of secondary metabolites;Biosynthesis of various plant secondary metabolites	1.2814	1.2473	0.9618	3.93e-06	0.0001603	5.9392	5.8859	5.9406	5.9595	5.8881	5.8904	6.2317	6.1237	6.1462	6.0696	6.1617	6.179	5.917	0.03275	6.152	0.05441
neg_4831	L-Proline, 1-(N-((3-((propylamino)carbonyl)oxiranyl)carbonyl)-L-isoleucyl)-, (2S-trans)-	metab_13318	yes	up	-	neg	-	382.197	6.00378	M-H	C18H29N3O6	HMDB0249520	-	-	-	-	-	Organic acids and derivatives	Carboxylic acids and derivatives	Amino acids, peptides, and analogues	-	-	1.3356	1.2953	1.0499	1.7e-06	0.0001002	5.2529	5.2647	5.3544	5.2677	5.2337	5.2032	4.9721	5.0227	5.0071	5.0713	5.0206	4.9849	5.263	0.05084	5.013	0.03478
neg_4834	(E)-(4-Amino-5-ethoxy-2-methyl-5-oxopent-2-en-1-yl)phosphonic acid	metab_13321	yes	up	-	neg	-	282.077	6.00378	M+FA-H	C8H16NO5P	HMDB0249854	-	-	-	-	-	Organic acids and derivatives	Carboxylic acids and derivatives	Amino acids, peptides, and analogues	-	-	1.0573	1.1837	1.059	0.01493	0.04052	4.8226	4.8571	4.7828	4.9421	4.8652	4.9362	4.6267	4.7357	4.4481	4.2315	4.7898	4.7488	4.868	0.06259	4.597	0.2173
neg_4837	Pheneturide	metab_13324	yes	down	C12590	neg	90-49-3	251.103	6.00378	M+FA-H	C11H14N2O2	HMDB0256403	-	-	-	-	-	Benzenoids	Benzene and substituted derivatives	Phenylpropanes	-	-	1.3589	1.3587	0.941	7.17e-05	0.0009371	4.6092	4.6109	4.6033	4.7112	4.6383	4.6522	4.8561	4.9547	5.1195	4.8319	4.9032	4.9105	4.638	0.04081	4.929	0.1027
neg_4860	2-Hydroxyiminostilbene	metab_13350	yes	up	C16604	neg	-	254.082	5.98778	M+FA-H	C14H11NO	PW_C040554;HMDB0060652	-	-	-	-	-	Organoheterocyclic compounds	Benzazepines	Dibenzazepines	-	-	1.3733	1.3267	1.054	0.000234	0.002163	5.4713	5.4819	5.6716	5.5858	5.452	5.4844	5.1366	5.1801	5.3073	5.3814	5.2057	5.2414	5.525	0.08589	5.242	0.08939
neg_4886	L-Histidine	metab_13377	yes	up	C00135	neg	71-00-1	464.202	5.97182	3M-H	C6H9N3O2	PW_C000116;HMDB0000177;MJDBOTE0000427	Peptides	Amino acids	map01100;map01110;map02010;map00340;map00470;map01230;map00970;map00410;map00404	Metabolism;Metabolism;Environmental Information Processing;Metabolism;Metabolism;Metabolism;Genetic Information Processing;Metabolism;Metabolism	Global and overview maps;Global and overview maps;Membrane transport;Amino acid metabolism;Metabolism of other amino acids;Global and overview maps;Translation;Metabolism of other amino acids;Biosynthesis of other secondary metabolites	Organic acids and derivatives	Carboxylic acids and derivatives	Amino acids, peptides, and analogues	Metabolic pathways;Biosynthesis of secondary metabolites;ABC transporters;Histidine metabolism;D-Amino acid metabolism;Biosynthesis of amino acids;Aminoacyl-tRNA biosynthesis;beta-Alanine metabolism;Staurosporine biosynthesis	Metabolic pathways;Biosynthesis of secondary metabolites;ABC transporters;Histidine metabolism;D-Amino acid metabolism;Biosynthesis of amino acids;Aminoacyl-tRNA biosynthesis;beta-Alanine metabolism;Staurosporine biosynthesis	2.5701	2.5321	1.2448	1.07e-05	0.0002846	4.8455	4.9479	5.3854	5.0342	4.7096	4.6415	3.8631	3.934	4.0498	3.8926	3.8487	4.1569	4.927	0.2674	3.958	0.1215
neg_49	5-Acetamidovalerate	metab_13392	yes	down	C03087	neg	-	158.081	3.19218	M-H, M+Cl, M-H2O-H	C7H13NO3	LMFA01030987;HMDB0012175	-	-	map01100;map00310	Metabolism;Metabolism	Global and overview maps;Amino acid metabolism	Lipids and lipid-like molecules	Fatty Acyls	Fatty acids and conjugates	Metabolic pathways;Lysine degradation	Metabolic pathways;Lysine degradation	1.2086	1.2052	0.9658	0.000165	0.001697	6.5209	6.558	6.7094	6.7171	6.546	6.5566	6.8912	6.7763	6.8807	6.8163	6.8096	6.8371	6.601	0.08775	6.835	0.04402
neg_4907	2-(2-Amino-3-methoxyphenyl)-4H-1-benzopyran-4-one	metab_13401	yes	up	-	neg	-	312.087	5.96385	M+FA-H	C16H13NO3	HMDB0244751	-	-	-	-	-	Phenylpropanoids and polyketides	Flavonoids	O-methylated flavonoids	-	-	2.5826	2.5074	1.2453	1.12e-05	0.0002898	4.8787	5.0948	4.9338	4.6479	4.8028	4.9093	3.4412	3.8814	4.1213	3.9104	4.09	4.0553	4.878	0.1481	3.917	0.2524
neg_4914	1-Phenyl-1,2-propanedione	metab_13409	yes	down	C17268	neg	579-07-7	193.05	5.96385	M+FA-H	C9H8O2	HMDB0035243	-	-	map01100;map01110	Metabolism;Metabolism	Global and overview maps;Global and overview maps	Benzenoids	Benzene and substituted derivatives	Phenylpropanes	Metabolic pathways;Biosynthesis of secondary metabolites	Metabolic pathways;Biosynthesis of secondary metabolites	1.3041	1.2556	0.947	0.001116	0.006233	4.87	4.8062	4.6495	4.6991	4.7981	4.7752	5.1286	5.0892	4.8769	4.8794	5.1002	5.1244	4.766	0.07952	5.033	0.1209
neg_4989	Tyrosol 4-sulfate	metab_13491	yes	up	-	neg	-	239.001	5.91593	M+Na-2H	C8H10O5S	HMDB0041785	-	-	-	-	-	Organic acids and derivatives	Organic sulfuric acids and derivatives	Arylsulfates	-	-	3.606	3.5461	1.5753	8.33e-07	6.54e-05	5.0422	5.2551	5.4591	4.9937	4.948	4.9901	2.9395	3.7472	2.9447	2.9406	3.6692	3.2385	5.115	0.2008	3.247	0.3764
neg_5007	Dalbergin	metab_13513	yes	down	C10414	neg	482-83-7	305.023	5.89993	M+K-2H	C16H12O4	LMPK12100003;HMDB0303925	-	-	-	-	-	Phenylpropanoids and polyketides	Neoflavonoids	Neoflavones	-	-	2.2526	2.2253	0.8483	7.02e-05	0.0009241	4.4384	4.0217	4.3609	4.6226	4.5242	4.277	5.106	4.8297	5.4139	5.3097	5.0549	5.2208	4.374	0.2108	5.156	0.2067
neg_5064	Cinnamoyltyramine	metab_13575	yes	down	-	neg	-	312.124	5.85195	M+FA-H	C17H17NO2	HMDB0304290	-	-	-	-	-	Phenylpropanoids and polyketides	Cinnamic acids and derivatives	Cinnamic acid amides	-	-	2.2353	2.2063	0.8421	3.22e-05	0.0005605	4.0786	4.0585	3.6308	3.7764	4.0052	4.1542	4.8047	4.8249	4.4048	4.6379	4.7428	4.7381	3.951	0.2025	4.692	0.1552
neg_5121	PG(18:1(11Z)/PGE2)	metab_13639	yes	down	-	neg	-	889.513	5.77193	M+FA-H	C44H77O13P	HMDB0268891	-	-	-	-	-	Not Available	Not Available	Not Available	-	-	3.2315	3.1816	0.7295	9.3e-08	1.54e-05	3.9991	4.0021	3.9715	3.9925	3.9966	4.0018	5.7498	4.9878	5.5632	5.494	5.4005	5.6522	3.994	0.01156	5.475	0.2676
neg_5161	3-hydroxytridecanoic acid	metab_13683	yes	up	-	neg	-	275.186	5.70995	M+FA-H	C13H26O3	HMDB0061655	-	-	-	-	-	Lipids and lipid-like molecules	Fatty Acyls	Fatty acids and conjugates	-	-	1.6307	1.6067	1.121	0.003931	0.01536	4.4745	4.7447	4.2129	3.8616	4.2141	4.517	3.8727	3.8671	3.8779	3.8738	3.8583	3.8637	4.337	0.3079	3.869	0.007254
neg_5166	Butin	metab_13688	yes	down	C09614	neg	492-14-8	307.039	5.70197	M+Cl	C15H12O5	HMDB0249463;LMPK12140075	-	-	-	-	-	Phenylpropanoids and polyketides	Flavonoids	Flavans	-	-	1.4396	1.4806	0.9273	0.004277	0.01624	5.0665	4.8432	5.2974	5.3876	5.0805	5.0344	5.4475	5.2844	5.6547	5.8004	5.4302	5.4998	5.118	0.1957	5.519	0.1822
neg_5247	17-AAG	metab_13776	yes	down	-	neg	-	566.281	5.54158	M-H2O-H	C31H43N3O8	HMDB0244762	-	-	-	-	-	Phenylpropanoids and polyketides	Macrolactams	Not Available	-	-	2.3325	2.3044	0.8459	0.001284	0.006891	5.1297	5.0204	4.7958	5.4552	4.9518	5.0196	6.0853	5.3512	6.6419	6.2629	5.6188	5.9439	5.062	0.2217	5.984	0.4596
neg_5278	4',5'-Dihydropsoralen	metab_13809	yes	down	-	neg	-	233.045	5.49357	M+FA-H	C11H8O3	HMDB0302123	-	-	-	-	-	Phenylpropanoids and polyketides	Coumarins and derivatives	Furanocoumarins	-	-	1.6438	1.5822	0.9086	0.0002223	0.00208	4.21	4.0659	3.849	4.071	3.9573	4.0731	4.5671	4.3323	4.2453	4.4747	4.492	4.5514	4.038	0.1224	4.444	0.128
neg_5279	Protoanemonin	metab_13810	yes	down	C07090	neg	108-28-1	191.034	5.49357	2M-H	C5H4O2	HMDB0060503	-	-	-	-	-	Organoheterocyclic compounds	Dihydrofurans	Furanones	-	-	1.683	1.6309	0.9144	3.74e-05	0.0006186	4.5384	4.4605	4.3512	4.4843	4.4078	4.3692	5.0044	4.7149	4.7004	4.9245	4.8152	4.9425	4.435	0.07193	4.85	0.1263
neg_5288	Dihydrozeatin-9-N-glucoside-O-glucoside	metab_13820	yes	down	-	neg	619326-04-4	580.203	5.46163	M+Cl	C22H35N5O11	HMDB0012212	-	-	-	-	-	Lipids and lipid-like molecules	Fatty Acyls	Fatty acyl glycosides	-	-	1.5284	1.537	0.9292	0.0005388	0.003882	5.095	5.0462	5.2375	5.3515	5.1574	5.134	5.548	5.3807	5.8477	5.6088	5.4711	5.5279	5.17	0.1095	5.564	0.1589
neg_5310	Phe-Pro-Ile	metab_13845	yes	up	-	neg	-	374.208	5.43773	M-H	C20H29N3O4	HMDB0304808	-	-	-	-	-	Organic acids and derivatives	Carboxylic acids and derivatives	Amino acids, peptides, and analogues	-	-	2.5574	2.5015	1.1999	9.18e-07	6.89e-05	5.5166	5.5333	5.7755	5.6348	5.381	5.4689	4.4206	4.6663	4.89	4.5545	4.6995	4.5297	5.552	0.1375	4.627	0.1633
neg_5317	2'-Methyl-4'-(5-methyl-(1,2,4)-oxadiazol-3-yl)biphenyl-4-carboxylic acid (4-methoxy-3-(4-methylpiperazin-1-yl)phenyl)amide	metab_13852	yes	up	-	neg	-	478.23	5.42907	M-H2O-H	C29H31N5O3	HMDB0244655	-	-	-	-	-	Benzenoids	Benzene and substituted derivatives	Anilides	-	-	1.6057	1.5627	1.0751	2.89e-05	0.000523	5.3834	5.4121	5.6027	5.4331	5.3467	5.3639	4.9445	5.1176	5.0952	4.9292	5.135	5.0477	5.424	0.09316	5.045	0.08878
neg_5328	CDP-DG(i-15:0/20:5(5Z,8Z,10E,14Z,17Z)-OH(12))	metab_13864	yes	up	-	neg	-	1000.48	5.39708	M-H	C47H77N3O16P2	HMDB0293634	-	-	-	-	-	Not Available	Not Available	Not Available	-	-	1.3088	1.2794	1.0406	6.4e-06	0.0002076	6.3129	6.3778	6.4251	6.3758	6.3261	6.3541	6.1009	6.1673	6.0271	6.1633	6.1561	6.0666	6.362	0.04046	6.114	0.05833
neg_5330	Ketotrexate	metab_13867	yes	up	-	neg	-	494.177	5.39708	M+Na-2H	C21H27N7O6	HMDB0253793	-	-	-	-	-	Organic acids and derivatives	Carboxylic acids and derivatives	Amino acids, peptides, and analogues	-	-	3.2059	3.146	1.4046	1.56e-07	2.26e-05	4.9202	5.016	5.5023	5.0778	4.7741	4.8082	3.5209	3.6917	3.5262	3.646	3.5295	3.512	5.016	0.265	3.571	0.07734
neg_5336	7-Galloylcatechin	metab_13873	yes	down	-	neg	89702-01-2	477.06	5.3891	M+Cl	C22H18O10	HMDB0037947	-	-	-	-	-	Phenylpropanoids and polyketides	Flavonoids	Flavans	-	-	1.2517	1.388	0.9131	0.03501	0.07696	4.4138	3.9489	4.905	4.7245	4.1553	4.1449	4.6631	4.686	5.0055	5.0875	4.6471	4.7028	4.382	0.3707	4.799	0.1946
neg_5337	(S)-4-(2-(4-Amino-1,2,5-oxadiazol-3-yl)-1-ethyl-7-(piperidin-3-ylmethoxy)-1H-imidazo[4,5-c]pyridin-4-yl)-2-methylbut-3-yn-2-ol	metab_13874	yes	up	-	neg	-	406.197	5.3891	M-H2O-H	C21H27N7O3	HMDB0247670	-	-	-	-	-	Organoheterocyclic compounds	Imidazopyridines	Imidazo-[4,5-c]pyridines	-	-	2.2026	2.221	1.1907	0.000148	0.001572	4.9574	5.0446	4.8444	4.8498	4.9404	5.0361	4.2569	4.5852	3.7019	3.9736	4.3779	4.023	4.945	0.08668	4.153	0.3165
neg_5344	Gentamicin C	metab_13882	yes	down	C01918	neg	11097-82-8	470.26	5.37308	M+Na-2H	C19H39N5O7	HMDB0252688	Antibiotics	Aminoglycosides	-	-	-	Organic oxygen compounds	Organooxygen compounds	Carbohydrates and carbohydrate conjugates	-	-	1.4003	1.3687	0.9284	0.01181	0.03419	4.7833	4.7792	4.2156	4.4817	4.7764	4.8276	4.9845	5.1578	4.8681	4.7907	5.1127	5.0975	4.644	0.2445	5.002	0.1473
neg_5378	Oleandomycin	metab_13919	yes	down	C01946	neg	3922-90-5	708.392	5.33242	M+Na-2H	C35H61NO12	HMDB0255932;LMPK04000007	Antibiotics	Polyketides and nonribosomal peptides	map01100;map01110;map02010	Metabolism;Metabolism;Environmental Information Processing	Global and overview maps;Global and overview maps;Membrane transport	Organic oxygen compounds	Organooxygen compounds	Carbohydrates and carbohydrate conjugates	Metabolic pathways;Biosynthesis of secondary metabolites;ABC transporters	Metabolic pathways;Biosynthesis of secondary metabolites;ABC transporters	1.8767	1.8327	0.8729	0.03831	0.08242	5.1933	4.6757	5.9281	6.2728	5.2648	4.8621	6.3548	6.3418	5.1124	6.2651	6.4682	6.3375	5.366	0.6178	6.147	0.5109
neg_5392	Piperolein B	metab_13935	yes	up	-	neg	30505-89-6	364.187	5.31642	M+Na-2H	C21H29NO3	HMDB0030340	-	-	-	-	-	Organoheterocyclic compounds	Benzodioxoles	Not Available	-	-	2.8638	2.8309	1.3358	4.6e-06	0.0001725	4.9604	5.0836	4.7281	4.181	4.9452	5.0053	3.6098	3.6043	3.6151	3.6109	3.5954	3.6008	4.817	0.3335	3.606	0.007253
neg_54	Glutamylisoleucine	metab_13943	yes	up	-	neg	5879-22-1	259.129	3.4007	M-H, M+K-2H, M-H2O-H	C11H20N2O5	HMDB0028822	-	-	-	-	-	Organic acids and derivatives	Carboxylic acids and derivatives	Amino acids, peptides, and analogues	-	-	1.1162	1.0716	1.0339	0.006735	0.02267	6.775	6.7151	6.6692	6.6715	6.6844	6.7223	6.3326	6.3638	6.7275	6.6078	6.4114	6.4738	6.706	0.04031	6.486	0.1532
neg_5415	Semagacestat	metab_13961	yes	up	-	neg	-	406.197	5.26838	M+FA-H	C19H27N3O4	HMDB0258218	-	-	-	-	-	Organic acids and derivatives	Carboxylic acids and derivatives	Amino acids, peptides, and analogues	-	-	3.1366	3.0718	1.4278	2.27e-05	0.0004468	4.9977	5.0702	4.7161	4.3656	4.9562	5.0701	3.1531	4.1791	3.4033	3.3534	3.1387	3.2061	4.863	0.2763	3.406	0.3939
neg_5429	Coriandrone D	metab_13976	yes	up	-	neg	177795-33-4	703.304	5.24372	2M-H	C18H24O7	HMDB0029972	-	-	-	-	-	Organoheterocyclic compounds	Benzopyrans	2-benzopyrans	-	-	1.1182	1.0838	1.0301	7.8e-06	0.0002341	6.118	6.1371	6.1458	6.1199	6.0956	6.1263	5.8821	6.0087	5.9194	5.9577	5.9918	5.9123	6.124	0.01737	5.945	0.04917
neg_5430	5-Methyltetrahydrofolic acid	metab_13978	yes	up	C00440	neg	134-35-0	480.161	5.24372	M+Na-2H	C20H25N7O6	HMDB0001396;PW_C001079	-	-	map01100;map01200;map00670	Metabolism;Metabolism;Metabolism	Global and overview maps;Global and overview maps;Metabolism of cofactors and vitamins	Organoheterocyclic compounds	Pteridines and derivatives	Pterins and derivatives	Metabolic pathways;Carbon metabolism;One carbon pool by folate	Metabolic pathways;Carbon metabolism;One carbon pool by folate	3.2023	3.1476	1.4683	5.31e-08	1.27e-05	4.4886	4.5283	4.9722	4.4269	4.2683	4.3892	3.0641	3.0586	3.1475	3.0652	3.0497	3.0552	4.512	0.2426	3.073	0.03674
neg_5469	5-Hydroxy-6-methoxy-1h-indole-2-carboxylic acid	metab_14020	yes	down	-	neg	-	188.034	5.19572	M-H2O-H	C10H9NO4	HMDB0246803	-	-	-	-	-	Organoheterocyclic compounds	Indoles and derivatives	Indolecarboxylic acids and derivatives	-	-	1.3386	1.2892	0.945	5.49e-05	0.0007786	4.4885	4.3961	4.3568	4.4571	4.494	4.4927	4.725	4.7466	4.7071	4.5583	4.7456	4.7623	4.448	0.05804	4.707	0.07557
neg_550	Avenalumin III	metab_14055	yes	down	-	neg	78214-15-0	336.087	6.01978	M+K-2H, M+FA-H	C18H13NO3	HMDB0038956	-	-	-	-	-	Organoheterocyclic compounds	Benzoxazines	Not Available	-	-	1.057	1.0262	0.9616	0.004747	0.0176	4.8545	4.9123	4.9901	5.0487	4.9591	4.9911	5.1867	5.3161	5.015	5.0297	5.2212	5.1753	4.959	0.06804	5.157	0.1158
neg_551	Trifolirhizin	metab_14066	yes	down	C10538	neg	6807-83-6	445.113	6.00378	M-H, M+FA-H	C22H22O10	HMDB0303946;HMDB0036630;LMPK12070033;MJDBOTE0000264	-	-	-	-	-	Phenylpropanoids and polyketides	Isoflavonoids	Furanoisoflavonoids	-	-	1.0774	1.0282	0.9673	0.0004804	0.003572	5.0995	5.0687	5.1108	5.2135	5.1625	5.0889	5.3719	5.2537	5.2401	5.2281	5.358	5.3279	5.124	0.05396	5.297	0.06347
neg_5515	Leucyl-Tryptophan	metab_14072	yes	up	-	neg	-	316.166	5.12372	M-H	C17H23N3O3	HMDB0028940	-	-	-	-	-	Organic acids and derivatives	Carboxylic acids and derivatives	Amino acids, peptides, and analogues	-	-	1.3452	1.3539	1.0739	0.009479	0.02891	5.2706	5.2874	5.0828	5.1746	5.2437	5.2536	4.7274	5.2233	4.4535	4.8655	5.0381	4.8543	5.219	0.07704	4.86	0.2633
neg_5568	Bax inhibitor peptide V5	metab_14130	yes	down	-	neg	-	623.303	5.02768	M+K-2H	C27H50N6O6S	HMDB0248888	-	-	-	-	-	Phenylpropanoids and polyketides	Flavonoids	Flavans	-	-	1.1013	1.0739	0.9704	0.0001464	0.001565	6.0912	6.0794	5.9152	6.0481	6.1132	6.1036	6.2577	6.2377	6.2344	6.2714	6.2384	6.2165	6.058	0.07372	6.243	0.01921
neg_5582	Glutamylleucylarginine	metab_14146	yes	up	-	neg	-	451.207	5.0037	M+Cl	C17H32N6O6	HMDB0252758	-	-	-	-	-	Organic acids and derivatives	Carboxylic acids and derivatives	Amino acids, peptides, and analogues	-	-	2.1178	2.1049	1.1506	2.12e-06	0.0001111	5.1562	5.1796	4.9346	4.889	5.0882	5.137	4.2393	4.348	4.5485	4.3338	4.4445	4.4918	5.064	0.1226	4.401	0.1144
neg_5592	N-({(1s,2r)-2-[(S)-[(1r)-1-{[(Benzyloxy)carbonyl]amino}-2-Phenylethyl](Hydroxy)phosphoryl]cyclopentyl}carbonyl)-L-Tryptophan	metab_14157	yes	down	-	neg	-	598.214	4.9877	M-H2O-H	C33H36N3O7P	HMDB0257370	-	-	-	-	-	Organic acids and derivatives	Carboxylic acids and derivatives	Amino acids, peptides, and analogues	-	-	1.4552	1.4585	0.9428	3.69e-05	0.0006157	5.3995	5.3884	5.531	5.5381	5.4482	5.4521	5.8212	5.6964	5.9629	5.7935	5.7108	5.7592	5.46	0.06347	5.791	0.09681
neg_560	Secoisolariciresinol-sesquilignan	metab_14166	yes	up	-	neg	-	557.236	5.9798	M-H, M+Cl	C30H38O10	HMDB0301738	-	-	-	-	-	Lignans, neolignans and related compounds	Dibenzylbutane lignans	Dibenzylbutanediol lignans	-	-	1.0252	1.0202	1.026	1.1e-06	7.64e-05	6.0861	6.1182	6.0369	6.0676	6.0587	6.0724	5.929	5.9485	5.8961	5.9406	5.9054	5.8918	6.073	0.02738	5.919	0.02402
neg_5632	6-(5-carboxy-2,3-dihydroxyphenoxy)-3,4,5-trihydroxyoxane-2-carboxylic acid	metab_14202	yes	up	-	neg	-	383.004	4.9317	M+K-2H	C13H14O11	HMDB0126637	-	-	-	-	-	Phenylpropanoids and polyketides	Tannins	Hydrolyzable tannins	-	-	1.684	1.624	1.0693	1.32e-05	0.0003193	6.1944	6.1481	6.2877	6.1657	6.1937	6.2544	5.6815	5.8267	5.9229	5.9499	5.7286	5.7203	6.207	0.05342	5.805	0.1128
neg_5647	Isoleucyl-Tryptophan	metab_14217	yes	up	-	neg	-	316.166	4.90772	M-H	C17H23N3O3	HMDB0028918	-	-	-	-	-	Organic acids and derivatives	Carboxylic acids and derivatives	Amino acids, peptides, and analogues	-	-	1.0365	1.0069	1.0359	0.001768	0.008669	5.1879	5.2305	5.0767	5.1059	5.1743	5.1807	4.8371	5.0311	5.0987	4.953	4.9778	4.9828	5.159	0.057	4.98	0.08701
neg_5671	Valeric acid	metab_14244	yes	up	C00803	neg	109-52-4	203.128	4.87568	2M-H	C5H10O2	LMFA01010005;HMDB0000892	Organic acids	Carboxylic acids	-	-	-	Lipids and lipid-like molecules	Fatty Acyls	Fatty acids and conjugates	-	-	1.9282	1.9697	1.1354	3.26e-05	0.0005643	5.1941	5.0886	4.7408	4.8468	5.1081	5.1539	4.4352	4.4647	4.4209	4.2715	4.5579	4.3908	5.022	0.1836	4.423	0.09387
neg_5698	PE(PGD2/16:1(9Z))	metab_14273	yes	down	-	neg	-	822.434	4.81968	M+K-2H	C41H72NO11P	HMDB0261013	-	-	-	-	-	Not Available	Not Available	Not Available	-	-	2.2653	2.318	0.8118	0.003988	0.0155	4.6403	4.0933	4.5118	3.871	4.2856	4.295	5.4472	4.5123	6.2201	5.4794	4.8287	5.1707	4.283	0.2778	5.276	0.5927
neg_5717	Leucylphenylalanine	metab_14294	yes	up	-	neg	3063-05-06	277.155	4.7957	M-H	C15H22N2O3	HMDB0302841;HMDB0013243	-	-	-	-	-	Organic acids and derivatives	Carboxylic acids and derivatives	Amino acids, peptides, and analogues	-	-	1.134	1.1004	1.04	0.00305	0.01274	5.8448	5.8342	5.6667	5.7037	5.7797	5.8096	5.4068	5.5179	5.7666	5.5715	5.4947	5.5477	5.773	0.07262	5.551	0.12
neg_5757	Polypodoside C	metab_14338	yes	down	-	neg	120015-17-0	767.429	4.72417	M-H	C40H64O14	HMDB0040745	-	-	-	-	-	Lipids and lipid-like molecules	Steroids and steroid derivatives	Steroidal glycosides	-	-	3.1228	2.9428	0.7231	0.01776	0.04641	5.3518	5.1566	1.5714	5.5446	5.1304	5.1863	6.4431	6.1081	6.8871	6.4239	6.2914	6.4846	4.657	1.52	6.44	0.2586
neg_577	Xi-2,3-Dihydro-3,5-dihydroxy-6-methyl-4H-pyran-4-one	metab_14352	yes	down	-	neg	-	179.034	5.89993	M-H, M+Na-2H	C7H10O4	HMDB0036380	-	-	-	-	-	Organoheterocyclic compounds	Pyrans	Pyranones and derivatives	-	-	1.1407	1.1048	0.9643	2e-05	0.0004097	5.0981	5.0483	4.9877	5.0726	5.1285	5.1477	5.2848	5.2492	5.2917	5.2432	5.2696	5.2711	5.08	0.05803	5.268	0.01909
neg_5795	6-(4-carboxy-2,6-dihydroxyphenoxy)-3,4,5-trihydroxyoxane-2-carboxylic acid	metab_14380	yes	up	-	neg	-	383.004	4.67602	M+K-2H	C13H14O11	HMDB0126636	-	-	-	-	-	Organic oxygen compounds	Organooxygen compounds	Carbohydrates and carbohydrate conjugates	-	-	1.6397	1.5925	1.0719	1.4e-05	0.0003269	5.7661	5.6894	5.8375	5.7711	5.7558	5.8095	5.2657	5.3629	5.5151	5.5262	5.3156	5.3251	5.772	0.05061	5.385	0.1095
neg_5848	Ile-Val-Val	metab_14438	yes	up	-	neg	-	328.223	4.59598	M-H	C16H31N3O4	HMDB0304801	-	-	-	-	-	Organic acids and derivatives	Carboxylic acids and derivatives	Amino acids, peptides, and analogues	-	-	3.1677	3.1365	1.5021	0.0001899	0.001864	4.932	5.0663	4.3239	4.3301	4.8771	4.9959	2.8567	4.328	2.8619	2.8577	3.2362	2.8477	4.754	0.3369	3.165	0.5899
neg_5919	m-Coumaric acid	metab_14517	yes	down	C12621	neg	14755-02-3	163.039	4.49978	M-H	C9H8O3	HMDB0001713	-	-	map01100;map00360	Metabolism;Metabolism	Global and overview maps;Amino acid metabolism	Phenylpropanoids and polyketides	Cinnamic acids and derivatives	Hydroxycinnamic acids and derivatives	Metabolic pathways;Phenylalanine metabolism	Metabolic pathways;Phenylalanine metabolism	1.2964	1.3231	0.9547	0.001441	0.00747	6.3836	6.3004	6.428	6.5117	6.381	6.3383	6.6478	6.5476	6.962	6.785	6.5797	6.6442	6.391	0.07359	6.694	0.1544
neg_5923	Val Trp	metab_14522	yes	up	-	neg	-	302.15	4.49182	M-H	C16H21N3O3	-	-	-	-	-	-	-	-	-	-	-	1.0479	1.0396	1.0463	0.009297	0.0285	4.9427	4.8854	4.5966	4.7519	4.811	4.9099	4.4245	4.6812	4.6917	4.5831	4.6599	4.5786	4.816	0.128	4.603	0.1001
neg_5935	CC(=O)Nccccccn1C=CC(=O)C(O)=C1C	metab_14535	yes	up	-	neg	-	311.161	4.47578	M+FA-H	C14H22N2O3	HMDB0257739	-	-	-	-	-	Organoheterocyclic compounds	Pyridines and derivatives	Methylpyridines	-	-	2.1299	2.0669	1.1574	5.86e-05	0.0008152	4.9591	4.9391	4.9922	4.9028	4.8957	5.0037	3.8662	4.3761	4.5871	4.151	4.3654	4.3077	4.949	0.04479	4.276	0.2447
neg_5951	Adomeglivant	metab_14553	yes	up	-	neg	-	576.233	4.45178	M+Na-2H	C32H36F3NO4	HMDB0248020	-	-	-	-	-	Benzenoids	Benzene and substituted derivatives	Biphenyls and derivatives	-	-	2.0372	1.9763	1.1428	0.001442	0.007472	5.4777	5.5055	5.4073	5.3457	5.4236	5.4422	4.5356	5.1167	4.2317	5.1519	4.9749	4.5185	5.434	0.05607	4.755	0.378
neg_5987	Mauritine A	metab_14592	yes	up	-	neg	38478-72-7	610.283	4.40325	M+Cl	C32H41N5O5	HMDB0029338	-	-	-	-	-	Organic acids and derivatives	Carboxylic acids and derivatives	Amino acids, peptides, and analogues	-	-	1.7195	1.6604	1.0757	1.48e-05	0.000344	5.9308	5.9655	6.1892	6.0193	5.8758	5.9342	5.4364	5.5879	5.6527	5.5828	5.5935	5.5391	5.986	0.1102	5.565	0.07286
neg_6010	5-Phenyl-1,3-oxazinane-2,4-dione	metab_14620	yes	down	C16596	neg	-	236.056	4.37928	M+FA-H	C10H9NO3	PW_C040533;HMDB0060400	-	-	-	-	-	Benzenoids	Benzene and substituted derivatives	Not Available	-	-	1.2175	1.2277	0.9513	0.0006131	0.004178	4.8646	4.8105	5.017	5.0776	4.8984	4.8872	5.1389	5.1197	5.3269	5.1588	5.1456	5.1793	4.926	0.1007	5.178	0.07553
neg_6017	(2S)-6-Amino-2-(hexanoylamino)hexanoic Acid	metab_14627	yes	up	-	neg	-	243.171	4.37128	M-H	C12H24N2O3	HMDB0253148	-	-	-	-	-	Organic acids and derivatives	Carboxylic acids and derivatives	Amino acids, peptides, and analogues	-	-	1.0341	0.9949	1.0327	0.006786	0.02279	6.0949	6.0511	5.9699	6.0306	5.9895	6.0705	5.6765	5.8083	6.074	5.8574	5.814	5.8291	6.034	0.04783	5.843	0.1292
neg_6024	Pondaplin	metab_14635	yes	up	-	neg	-	275.094	4.36328	M+FA-H	C14H14O3	HMDB0033184	-	-	-	-	-	Organic oxygen compounds	Organooxygen compounds	Ethers	-	-	2.6225	2.6151	1.2813	0.000237	0.002176	5.5092	5.3788	4.7787	4.2396	5.2363	5.2765	4.0576	4.0901	3.7899	3.9029	4.0003	3.9027	5.07	0.476	3.957	0.1127
neg_6027	Dehydrocyanaropicrin	metab_14638	yes	down	-	neg	35821-02-4	365.098	4.3553	M+Na-2H	C19H20O6	HMDB0035029	-	-	-	-	-	Lipids and lipid-like molecules	Prenol lipids	Terpene lactones	-	-	1.0509	1.1199	0.9506	0.03271	0.07314	5.2308	5.1249	5.3511	5.4718	5.251	5.2191	5.3914	5.3068	5.9262	5.7581	5.39	5.5227	5.275	0.1206	5.549	0.2431
neg_6062	CDP-DG(i-12:0/20:5(5Z,8Z,10E,14Z,17Z)-OH(12))	metab_14677	yes	down	-	neg	-	958.426	4.29863	M-H	C44H71N3O16P2	HMDB0293323	-	-	-	-	-	Not Available	Not Available	Not Available	-	-	1.1001	1.1187	0.9632	0.005855	0.02049	6.2612	6.2529	6.2188	6.2793	6.2718	6.2971	6.4275	6.4256	6.8381	6.455	6.4101	6.4569	6.263	0.0267	6.502	0.1655
neg_6081	Thrombin receptor peptide sfllrnp	metab_14698	yes	down	-	neg	-	880.453	4.27463	M+Cl	C39H63N11O10	HMDB0259047	-	-	-	-	-	Organic acids and derivatives	Carboxylic acids and derivatives	Amino acids, peptides, and analogues	-	-	1.3404	1.3294	0.9536	1.04e-07	1.64e-05	5.2844	5.2301	5.2428	5.2788	5.3107	5.3382	5.5306	5.5458	5.4991	5.5505	5.5696	5.5309	5.281	0.04054	5.538	0.0238
neg_6118	Ethylmorphine	metab_14739	yes	up	C07537	neg	76-58-4	671.335	4.22677	2M+FA-H	C19H23NO3	HMDB0015509;PW_C009776	-	-	-	-	-	Alkaloids and derivatives	Morphinans	Not Available	-	-	1.493	1.4291	1.0557	0.0001573	0.001634	6.1765	6.18	6.3686	6.2408	6.0809	6.1472	5.7207	5.9601	5.9722	5.8416	5.9104	5.8271	6.199	0.09796	5.872	0.09498
neg_612	Leucyl-Valine	metab_14741	yes	up	-	neg	-	229.155	3.4087	M-H, 2M-H	C11H22N2O3	HMDB0028942	-	-	-	-	-	Organic acids and derivatives	Carboxylic acids and derivatives	Amino acids, peptides, and analogues	-	-	1.1746	1.1164	1.0371	0.006282	0.02153	6.6231	6.6127	6.6119	6.6495	6.5994	6.6127	6.0749	6.3948	6.5899	6.4249	6.3984	6.4056	6.618	0.01705	6.381	0.1675
neg_6129	3-Isopropylmalic acid	metab_14751	yes	down	C04411	neg	126576-14-5	197.042	4.21083	M+Na-2H	C7H12O5	HMDB0012156	-	-	map01100;map01210;map01110;map01230;map00290	Metabolism;Metabolism;Metabolism;Metabolism;Metabolism	Global and overview maps;Global and overview maps;Global and overview maps;Global and overview maps;Amino acid metabolism	Lipids and lipid-like molecules	Fatty Acyls	Fatty acids and conjugates	Metabolic pathways;2-Oxocarboxylic acid metabolism;Biosynthesis of secondary metabolites;Biosynthesis of amino acids;Valine, leucine and isoleucine biosynthesis	Metabolic pathways;2-Oxocarboxylic acid metabolism;Biosynthesis of secondary metabolites;Biosynthesis of amino acids;Valine, leucine and isoleucine biosynthesis	1.5288	1.499	0.9246	0.0001514	0.001591	4.5084	4.4878	4.2271	4.4624	4.405	4.5302	4.7912	4.7439	4.9944	4.7086	4.7959	4.7597	4.437	0.1114	4.799	0.101
neg_6138	Majonoside R2	metab_14761	yes	down	-	neg	81534-63-6	807.449	4.18697	M+Na-2H	C41H70O14	HMDB0040418	-	-	-	-	-	Lipids and lipid-like molecules	Prenol lipids	Terpene glycosides	-	-	3.1492	3.1133	0.7557	2.91e-05	0.0005234	5.0969	4.3885	4.1295	3.9795	4.9068	5.0439	6.1523	6.0419	5.9515	5.9125	6.1396	6.2521	4.591	0.4876	6.075	0.1298
neg_6151	Morroniside	metab_14776	yes	down	C17000	neg	25406-64-8	451.146	4.1706	M+FA-H	C17H26O11	HMDB0254897	-	-	-	-	-	Organic oxygen compounds	Organooxygen compounds	Carbohydrates and carbohydrate conjugates	-	-	1.0179	1.018	0.9753	2.87e-06	0.0001292	6.1178	6.0691	6.1459	6.1778	6.1215	6.0977	6.2701	6.2604	6.2907	6.3	6.2754	6.2659	6.122	0.03764	6.277	0.01525
neg_6204	Tetraisopropylpyrophosphoric acid amide	metab_14835	yes	up	-	neg	-	689.287	4.08993	2M-H	C12H29NO6P2	HMDB0257971	-	-	-	-	-	Organic acids and derivatives	Organic phosphoric acids and derivatives	Phosphate esters	-	-	1.1526	1.1442	1.0403	0.000305	0.002572	5.5671	5.5563	5.5867	5.5984	5.5109	5.519	5.3508	5.4046	5.1673	5.4268	5.3445	5.3499	5.556	0.0354	5.341	0.0914
neg_6212	2-Methoxy-estradiol-17b 3-glucuronide	metab_14844	yes	up	C11131	neg	-	523.215	4.08193	M+FA-H	C25H34O9	HMDB0006765	-	-	-	-	-	Lipids and lipid-like molecules	Steroids and steroid derivatives	Steroidal glycosides	-	-	1.9268	1.886	1.0935	3.52e-07	3.85e-05	6.0956	6.1561	6.2495	6.0786	6.124	6.1403	5.4763	5.6461	5.6978	5.5451	5.7115	5.6221	6.141	0.06042	5.616	0.0909
neg_6217	2-Chloro-1-[(2S,3S,5S,10S,13S)-3-hydroxy-10,13-dimethyl-2-morpholino-2,3,4,5,6,7,8,9,11,12,14,15,16,17-tetradecahydro-1H-cyclopenta[a]phenanthren-17-yl]ethanone	metab_14849	yes	up	-	neg	-	474.219	4.07392	M+K-2H	C25H40ClNO3	HMDB0247839	-	-	-	-	-	Lipids and lipid-like molecules	Steroids and steroid derivatives	Pregnane steroids	-	-	1.3573	1.2869	1.0542	0.00195	0.009299	5.5537	5.5553	5.7757	5.6262	5.4836	5.5021	5.1078	5.2374	5.4582	5.4327	5.2742	5.2683	5.583	0.1068	5.296	0.1305
neg_6230	Seryltryptophan	metab_14864	yes	up	-	neg	94421-70-2	290.114	4.05792	M-H	C14H17N3O4	HMDB0029050	-	-	-	-	-	Organic acids and derivatives	Carboxylic acids and derivatives	Amino acids, peptides, and analogues	-	-	1.6126	1.5707	1.076	2.95e-05	0.0005267	5.4865	5.5026	5.3419	5.3278	5.4108	5.4714	4.8494	5.0714	5.1792	5.0505	5.0421	5.0463	5.423	0.07549	5.04	0.1066
neg_6254	Chapso	metab_14890	yes	up	-	neg	-	667.34	4.02593	M+K-2H	C32H58N2O8S	HMDB0249883	-	-	-	-	-	Lipids and lipid-like molecules	Steroids and steroid derivatives	Bile acids, alcohols and derivatives	-	-	1.2255	1.1656	1.0394	0.002385	0.01071	6.2355	6.2548	6.3952	6.3585	6.205	6.2151	5.8419	6.0159	6.2004	6.1194	6.049	6.0064	6.277	0.0798	6.039	0.1209
neg_6268	Decarbamoylsaxitoxin	metab_14905	yes	up	C20021	neg	58911-04-9	557.256	4.00993	2M+FA-H	C9H16N6O3	HMDB0038319	-	-	-	-	-	Phenylpropanoids and polyketides	Saxitoxins, gonyautoxins, and derivatives	Not Available	-	-	1.0975	1.0551	1.038	0.005947	0.02074	5.5701	5.5364	5.6924	5.6144	5.5247	5.466	5.2759	5.2578	5.5242	5.5066	5.282	5.3296	5.567	0.07864	5.363	0.1208
neg_6279	Latrunculin B	metab_14917	yes	down	C19904	neg	76343-94-7	789.34	3.98613	2M-H	C20H29NO5S	HMDB0253990	-	-	-	-	-	Phenylpropanoids and polyketides	Macrolides and analogues	Not Available	-	-	2.0495	2.0427	0.8983	1.28e-06	8.49e-05	5.5214	5.4117	5.4952	5.5815	5.4898	5.467	6.1189	5.9476	6.3479	6.1521	6.0107	6.1171	5.494	0.05643	6.116	0.1375
neg_6285	Arabinosylhypoxanthine	metab_14924	yes	up	-	neg	7013-16-3	581.158	3.97825	2M+FA-H	C10H12N4O5	HMDB0003040	-	-	-	-	-	Nucleosides, nucleotides, and analogues	Purine nucleosides	Not Available	-	-	1.4612	1.4185	1.0487	4.3e-06	0.0001681	6.5031	6.495	6.5517	6.5011	6.4961	6.4958	6.0964	6.1794	6.3229	6.269	6.1877	6.1745	6.507	0.02206	6.205	0.07958
neg_6310	Fosteabine	metab_14953	yes	up	C21596	neg	73532-83-9	596.303	3.93825	M+Na-2H	C27H50N3O8P	HMDB0252470	-	-	-	-	-	Nucleosides, nucleotides, and analogues	Pyrimidine nucleotides	Pyrimidine ribonucleotides	-	-	1.7598	1.6784	1.0928	0.0008894	0.005346	5.6111	5.6456	5.8026	5.6183	5.5542	5.5943	4.8629	5.2736	5.5445	5.0365	5.193	5.044	5.638	0.08623	5.159	0.2361
neg_6316	(3beta,17alpha,23R)-17,23-Epoxy-3,29-dihydroxy-27-norlanost-8-ene-15,24-dione	metab_14959	yes	down	-	neg	-	509.271	3.9301	M+K-2H	C29H44O5	HMDB0035112	-	-	-	-	-	Lipids and lipid-like molecules	Prenol lipids	Triterpenoids	-	-	3.301	3.276	0.7112	5.47e-05	0.0007779	4.4901	4.4703	3.8191	4.4447	3.7914	3.9703	6.0458	5.0946	6.5782	6.0871	5.4647	5.8578	4.164	0.3389	5.855	0.5185
neg_6322	Xanthurenic Acid	metab_14966	yes	up	C02470	neg	59-00-7	204.029	3.9301	M-H	C10H7NO4	PW_C000703;HMDB0000881;MJDBOTE0001103	-	-	map00380	Metabolism	Amino acid metabolism	Organoheterocyclic compounds	Quinolines and derivatives	Quinoline carboxylic acids	Tryptophan metabolism	Tryptophan metabolism	1.0892	1.0642	1.0545	0.04516	0.09348	5.1565	5.3248	5.4892	5.4329	5.1707	5.2283	4.9839	5.3559	4.5741	5.0268	5.163	5.0533	5.3	0.139	5.026	0.2586
neg_6329	Isoleucyl-Tyrosine	metab_14973	yes	up	-	neg	-	293.15	3.92222	M-H	C15H22N2O4	HMDB0028919	-	-	-	-	-	Organic acids and derivatives	Carboxylic acids and derivatives	Amino acids, peptides, and analogues	-	-	1.4647	1.426	1.0638	0.0001313	0.001443	5.5268	5.4821	5.3285	5.3407	5.4205	5.4286	4.8926	5.1981	5.1323	5.1035	5.165	5.0831	5.421	0.07744	5.096	0.1078
neg_6348	Tyr-Gly-Gly-Trp-Leu	metab_14994	yes	down	-	neg	-	615.261	3.89028	M+Na-2H	C30H38N6O7	HMDB0259342	-	-	-	-	-	Organic acids and derivatives	Carboxylic acids and derivatives	Amino acids, peptides, and analogues	-	-	1.2408	1.192	0.9425	0.01644	0.04375	5.0643	4.84	4.5874	4.8575	5.1455	4.8988	5.1205	5.0224	5.4912	5.1866	5.1139	5.2513	4.899	0.1951	5.198	0.163
neg_6364	8-Oxononanoylcarnitine	metab_15012	yes	up	-	neg	-	352.151	3.86638	M+K-2H	C16H29NO5	HMDB0241786	-	-	-	-	-	Lipids and lipid-like molecules	Fatty Acyls	Fatty acid esters	-	-	2.3093	2.2794	1.1821	0.0001092	0.001267	5.4758	5.519	5.2034	5.0273	5.4469	5.4664	4.3308	5.0327	4.3416	4.4182	4.5963	4.4664	5.356	0.1963	4.531	0.2641
neg_6372	Prolylphenylalanine	metab_15021	yes	up	-	neg	13589-02-1	261.124	3.85037	M-H	C14H18N2O3	HMDB0011179	-	-	-	-	-	Organic acids and derivatives	Carboxylic acids and derivatives	Amino acids, peptides, and analogues	-	-	1.6355	1.5783	1.0677	7.54e-05	0.0009705	6.2072	6.2084	6.2015	6.2242	6.1699	6.1725	5.5475	5.9853	5.7629	5.8874	5.8537	5.7849	6.197	0.02157	5.804	0.1484
neg_639	Voxtalisib	metab_15040	yes	up	-	neg	-	251.103	3.55338	M-H2O-H, M-H	C13H14N6O	HMDB0259876;HMDB0259934	-	-	-	-	-	Organoheterocyclic compounds	Pyridines and derivatives	Pyrazolylpyridines	-	-	1.1164	1.0796	1.0343	0.001092	0.00615	6.1113	6.0787	6.0143	6.056	6.0471	6.0731	5.6869	5.8401	6.0107	5.8817	5.8642	5.8861	6.063	0.03271	5.862	0.1041
neg_6405	Esmolol	metab_15058	yes	up	C06980	neg	103598-03-4	316.151	3.80173	M+Na-2H	C16H25NO4	PW_C008734;HMDB0014333	-	-	-	-	-	Benzenoids	Phenol ethers	Not Available	-	-	1.2463	1.2049	1.0368	5.42e-06	0.0001912	6.2152	6.2037	6.1681	6.1281	6.1649	6.1808	5.879	5.9812	5.9681	6.0376	5.9501	5.9293	6.177	0.03098	5.958	0.05312
neg_6438	Dibenzo-18-crown-6	metab_15094	yes	up	C14289	neg	14187-32-7	381.13	3.7618	M+Na-2H	C20H24O6	HMDB0251162	-	-	-	-	-	Organic oxygen compounds	Organooxygen compounds	Ethers	-	-	1.2796	1.2445	1.0607	0.01987	0.05035	5.5549	5.44	5.6032	5.5807	5.4861	5.4638	5.0527	4.9373	5.5966	5.4909	5.0164	5.1342	5.521	0.06712	5.205	0.2722
neg_6441	6H,8H-3,4-Dihydropyrimido(4,5-c)(1,2)oxazin-7-one	metab_15098	yes	up	-	neg	-	134.036	3.7618	M-H2O-H	C6H7N3O2	HMDB0244492	-	-	-	-	-	Organoheterocyclic compounds	Diazines	Pyrimidines and pyrimidine derivatives	-	-	1.474	1.4569	1.0886	0.0008626	0.005251	4.2357	4.3142	4.6243	4.5996	4.2754	4.2742	3.9514	4.1025	3.9947	3.9898	4.1003	4.0427	4.387	0.176	4.03	0.0623
neg_6448	6-(3-carboxy-4-hydroxyphenoxy)-3,4,5-trihydroxyoxane-2-carboxylic acid	metab_15105	yes	up	-	neg	-	351.032	3.75383	M+Na-2H	C13H14O10	HMDB0134109	-	-	-	-	-	Organic oxygen compounds	Organooxygen compounds	Carbohydrates and carbohydrate conjugates	-	-	1.2201	1.1809	1.0325	5.43e-05	0.000776	6.8795	6.8422	6.9655	6.9235	6.8764	6.8654	6.6002	6.6788	6.7763	6.7245	6.6453	6.6273	6.892	0.0447	6.675	0.06555
neg_6463	MERGL	metab_15122	yes	up	-	neg	-	920.409	3.73787	M+Na-2H	C41H61N11O10S	HMDB0254468	-	-	-	-	-	Organic acids and derivatives	Carboxylic acids and derivatives	Amino acids, peptides, and analogues	-	-	1.5958	1.5357	1.065	4.1e-05	0.0006609	5.9889	6.002	6.1168	6.0124	5.9132	5.9371	5.4426	5.5999	5.743	5.7202	5.6058	5.6634	5.995	0.07107	5.629	0.1083
neg_6499	Pentanochlor	metab_15161	yes	up	C18882	neg	2307-68-8	716.322	3.69788	3M-H	C13H18ClNO	HMDB0256277	-	-	-	-	-	Benzenoids	Benzene and substituted derivatives	Halobenzenes	-	-	1.7564	1.7317	1.0948	0.004796	0.01773	6.4608	6.7618	6.479	5.7329	6.3969	6.608	5.9825	5.8167	5.6228	5.9206	5.8454	5.9237	6.407	0.3546	5.852	0.1271
neg_6501	3beta-Hydroxy-17-(1H-imidazol-1-yl)androsta-5,16-diene	metab_15165	yes	up	-	neg	-	375.187	3.69788	M+K-2H	C22H30N2O	HMDB0249948	-	-	-	-	-	Lipids and lipid-like molecules	Steroids and steroid derivatives	Androstane steroids	-	-	1.7643	1.7101	1.0878	1.07e-05	0.0002846	5.5328	5.5784	5.626	5.4628	5.4563	5.4802	4.9069	5.2246	5.0091	5.0496	5.1842	5.0855	5.523	0.06884	5.077	0.1163
neg_653	6''-Acetylliquiritin	metab_15196	yes	up	-	neg	166531-17-5	481.112	1.81482	M-H, M+Na-2H	C23H24O10	HMDB0041385	-	-	-	-	-	Phenylpropanoids and polyketides	Flavonoids	Flavonoid glycosides	-	-	1.5946	1.5647	1.0613	0.0002596	0.002317	6.8349	6.7958	6.8691	6.8978	6.787	6.721	6.3321	6.2724	6.6326	6.6287	6.3086	6.3726	6.818	0.06345	6.424	0.163
neg_6565	Aspartyl-Threonine	metab_15235	yes	down	-	neg	-	279.084	3.61788	M+FA-H	C8H14N2O6	HMDB0028763	-	-	-	-	-	Organic acids and derivatives	Carboxylic acids and derivatives	Amino acids, peptides, and analogues	-	-	1.1699	1.1447	0.96	0.0001887	0.00186	4.9769	5.0561	4.9213	4.933	5.0394	5.0637	5.2389	5.2467	5.1386	5.1152	5.2392	5.2592	4.998	0.06318	5.206	0.06237
neg_6566	(2E)-Decenoyl-ACP	metab_15236	yes	up	C03969	neg	52-52-8	257.15	3.61788	2M-H	C6H11NO2	HMDB0062225	-	-	-	-	-	Organic acids and derivatives	Carboxylic acids and derivatives	Amino acids, peptides, and analogues	-	-	1.3986	1.3636	1.0538	8.62e-08	1.53e-05	5.2825	5.327	5.3661	5.2984	5.286	5.2789	4.9932	5.0698	5.0761	5.0396	5.0345	4.9977	5.306	0.03404	5.035	0.0348
neg_6595	Lomefloxacin	metab_15268	yes	up	C07078	neg	98079-51-7	332.125	3.57738	M-H2O-H	C17H19F2N3O3	HMDB0015113	-	-	-	-	-	Organoheterocyclic compounds	Lactams	Beta lactams	-	-	1.2293	1.1729	1.0484	0.004334	0.01638	5.5746	5.5304	5.4835	5.5151	5.4972	5.5216	4.9997	5.2195	5.5151	5.3374	5.2521	5.2665	5.52	0.03152	5.265	0.1676
neg_6645	MALEIMIDE	metab_15324	yes	up	C07272	neg	541-59-3	253.046	3.52137	2M+Hac-H	C4H3NO2	HMDB0254312	-	-	-	-	-	Organoheterocyclic compounds	Pyrrolidines	Pyrrolidones	-	-	1.7775	1.7624	1.0856	7.37e-09	3.22e-06	5.6793	5.7569	5.702	5.6145	5.6956	5.7202	5.2496	5.3244	5.2096	5.2292	5.229	5.2316	5.695	0.04741	5.246	0.04063
neg_6646	[(1R,5R)-5-(6-Aminopurin-9-yl)cyclohex-3-en-1-yl]methanol	metab_15325	yes	down	-	neg	-	244.118	3.52137	M-H	C12H15N5O	HMDB0243753	-	-	-	-	-	Organoheterocyclic compounds	Imidazopyrimidines	Purines and purine derivatives	-	-	1.3538	1.3627	0.9428	0.006492	0.02207	5.6052	5.6011	5.8722	6.2005	5.7017	5.6545	6.0661	6.1355	6.3104	6.0837	6.0816	6.0629	5.773	0.2321	6.123	0.09529
neg_6673	Glycyrrhizaisoflavone B	metab_15355	yes	up	-	neg	197304-07-7	387.086	3.48072	M+Na-2H	C21H18O6	HMDB0036556	-	-	-	-	-	Phenylpropanoids and polyketides	Isoflavonoids	Pyranoisoflavonoids	-	-	2.4763	2.4046	1.1884	8.58e-06	0.0002458	5.5	5.475	5.6586	5.6407	5.448	5.3889	4.4686	4.6914	4.7934	5.018	4.4674	4.4228	5.519	0.1082	4.644	0.2347
neg_6681	3',5'-Dideoxythymidine	metab_15364	yes	up	-	neg	-	255.098	3.47272	M+FA-H	C10H14N2O3	HMDB0246113	-	-	-	-	-	Organoheterocyclic compounds	Diazines	Pyrimidines and pyrimidine derivatives	-	-	1.0303	1.0845	1.0379	0.00273	0.01174	5.6793	5.8058	5.5564	5.5873	5.7204	5.7934	5.5391	5.5544	5.4469	5.3431	5.5036	5.5048	5.69	0.1035	5.482	0.07747
neg_6740	Abeado	metab_15430	yes	up	-	neg	-	330.166	3.4007	M-H2O-H	C15H23N7O3	HMDB0247746	-	-	-	-	-	Nucleosides, nucleotides, and analogues	5''-deoxyribonucleosides	Not Available	-	-	1.4295	1.4175	1.0627	9.85e-05	0.001184	5.4664	5.4803	5.3063	5.2391	5.4089	5.4589	5.0146	5.2103	5.0184	5.0276	5.1204	5.0589	5.393	0.09877	5.075	0.0771
neg_6742	Tenuazonic acid	metab_15432	yes	down	C08511	neg	610-88-8;27778-66-1	242.103	3.4007	M+FA-H	C10H15NO3	HMDB0036074	-	-	-	-	-	Organoheterocyclic compounds	Pyrrolines	Not Available	-	-	1.8244	1.7966	0.9274	5.84e-08	1.3e-05	6.002	5.9776	6.0064	6.1124	5.9954	5.9914	6.5074	6.398	6.5652	6.4341	6.4648	6.5432	6.014	0.04911	6.485	0.06464
neg_679	4-Hydroxyphenylacetaldehyde	metab_15484	yes	up	C03765	neg	7339-87-9	181.05	3.75383	M-H, M+FA-H	C8H8O2	HMDB0003767	-	-	map01100;map01110;map00350	Metabolism;Metabolism;Metabolism	Global and overview maps;Global and overview maps;Amino acid metabolism	Benzenoids	Benzene and substituted derivatives	Phenylacetaldehydes	Metabolic pathways;Biosynthesis of secondary metabolites;Tyrosine metabolism	Metabolic pathways;Biosynthesis of secondary metabolites;Tyrosine metabolism	1.3061	1.2955	1.0429	0.001482	0.007596	6.8204	6.9185	7.18	7.1551	6.8824	6.8666	6.6313	6.7463	6.6967	6.6277	6.6979	6.6976	6.97	0.1561	6.683	0.04551
neg_6816	Dmean	metab_15514	yes	up	-	neg	-	627.273	3.29668	2M+FA-H	C18H17N3O	HMDB0251537	-	-	-	-	-	Benzenoids	Naphthalenes	Not Available	-	-	1.3989	1.3394	1.049	0.001785	0.008719	6.553	6.5503	6.7672	6.6566	6.5203	6.5251	6.1564	6.1821	6.4956	6.4611	6.224	6.2	6.595	0.09764	6.287	0.1506
neg_6830	ALA-ILE	metab_15530	yes	up	-	neg	29727-65-9	201.124	3.28868	M-H	C9H18N2O3	HMDB0028690	-	-	-	-	-	Organic acids and derivatives	Carboxylic acids and derivatives	Amino acids, peptides, and analogues	-	-	1.2577	1.2086	1.0441	0.001881	0.009064	6.1767	6.1593	6.0655	6.109	6.1352	6.1475	5.6438	5.8544	6.1001	5.9212	5.8497	5.8681	6.132	0.03987	5.873	0.1465
neg_6838	Flavan-3-ol	metab_15538	yes	up	C15598	neg	-	511.214	3.27267	2M+Hac-H	C15H14O2	HMDB0252291	-	-	-	-	-	Phenylpropanoids and polyketides	Flavonoids	Flavans	-	-	1.0487	1.0013	1.0272	6.15e-05	0.0008465	5.9334	5.9351	5.9981	5.9323	5.8919	5.9103	5.6891	5.809	5.7879	5.8034	5.8054	5.7666	5.934	0.03593	5.777	0.0458
neg_6913	Asparaginyl-Leucine	metab_15622	yes	up	-	neg	-	244.13	3.18418	M-H	C10H19N3O4	HMDB0028735	-	-	-	-	-	Organic acids and derivatives	Carboxylic acids and derivatives	Amino acids, peptides, and analogues	-	-	1.0188	0.966	1.0294	0.008175	0.02605	6.309	6.3085	6.2653	6.2872	6.2785	6.3113	5.8823	6.1143	6.288	6.176	6.0887	6.1273	6.293	0.01918	6.113	0.1331
neg_7024	Bursin	metab_15746	yes	up	-	neg	-	360.177	3.07135	M+Na-2H	C14H25N7O3	HMDB0249447	-	-	-	-	-	Organic acids and derivatives	Carboxylic acids and derivatives	Amino acids, peptides, and analogues	-	-	2.427	2.3994	1.197	0.0002179	0.002046	5.7242	5.8036	5.6068	5.2972	5.7622	5.7797	4.5596	5.3304	4.3043	4.5918	4.9365	4.6602	5.662	0.1918	4.73	0.357
neg_7025	Hydroxyprolyl-Lysine	metab_15747	yes	down	-	neg	-	258.145	3.07135	M-H	C11H21N3O4	HMDB0028868	-	-	-	-	-	Organic acids and derivatives	Carboxylic acids and derivatives	Amino acids, peptides, and analogues	-	-	1.0448	1.0383	0.9656	0.001348	0.007137	5.3467	5.2598	5.2722	5.37	5.3061	5.2717	5.4342	5.5416	5.6529	5.3783	5.4652	5.4883	5.304	0.04514	5.493	0.09522
neg_7055	L-Leucyl-L-Alanine	metab_15780	yes	up	-	neg	7298-84-2	201.124	3.00667	M-H	C9H18N2O3	HMDB0304783;HMDB0028922	-	-	-	-	-	Organic acids and derivatives	Carboxylic acids and derivatives	Amino acids, peptides, and analogues	-	-	1.331	1.2728	1.0465	0.0009478	0.005571	6.2489	6.2226	6.1892	6.1731	6.2056	6.2162	5.6709	5.9626	6.1137	5.9743	5.93	5.9435	6.209	0.02654	5.933	0.1443
neg_7066	Cis-2-Methylaconitate	metab_15791	yes	down	C04225	neg	6061-93-4	209.006	2.98267	M+Na-2H	C7H8O6	HMDB0006357	-	-	map01100;map00640	Metabolism;Metabolism	Global and overview maps;Carbohydrate metabolism	Organic acids and derivatives	Carboxylic acids and derivatives	Tricarboxylic acids and derivatives	Metabolic pathways;Propanoate metabolism	Metabolic pathways;Propanoate metabolism	1.2653	1.2024	0.9466	0.009099	0.02812	4.9384	4.9604	4.5238	4.7598	4.9057	4.9287	5.245	5.1441	4.9964	4.9294	5.173	5.1659	4.836	0.1689	5.109	0.12
neg_707	4-Methoxy-1-naphthol	metab_15795	yes	down	-	neg	84-85-5	521.199	3.89825	2M+Hac-H, 3M-H	C11H10O2	HMDB0032727	-	-	-	-	-	Benzenoids	Naphthalenes	Naphthols and derivatives	-	-	1.2499	1.2516	0.9559	0.0005744	0.004025	5.6357	5.5512	5.703	5.62	5.6676	5.6225	5.8767	6.0411	5.7146	5.8105	5.9661	5.9488	5.633	0.05115	5.893	0.1177
neg_7071	Imazamox	metab_15797	yes	up	C18598	neg	114311-32-9	350.138	2.96667	M+FA-H	C15H19N3O4	HMDB0253404	-	-	-	-	-	Organic acids and derivatives	Carboxylic acids and derivatives	Amino acids, peptides, and analogues	-	-	3.3158	3.2575	1.4301	5.11e-07	5e-05	5.3163	5.3479	5.3502	4.7815	5.2393	5.2848	3.5857	4.0441	3.4417	3.8122	3.3205	3.6934	5.22	0.2188	3.65	0.2606
neg_7072	Melatonin	metab_15798	yes	up	C01598	neg	73-31-4	277.119	2.96667	M+FA-H	C13H16N2O2	PW_C001074;HMDB0001389;MJDBZSJ0000127	Hormones and transmitters	Other hormones	map01100;map01110;map00380	Metabolism;Metabolism;Metabolism	Global and overview maps;Global and overview maps;Amino acid metabolism	Organoheterocyclic compounds	Indoles and derivatives	Indoles	Metabolic pathways;Biosynthesis of secondary metabolites;Tryptophan metabolism	Metabolic pathways;Biosynthesis of secondary metabolites;Tryptophan metabolism	1.5848	1.539	1.0716	0.0002013	0.001942	5.7554	5.7525	5.7786	5.773	5.7528	5.7634	5.1853	5.6263	5.2233	5.4339	5.4693	5.3315	5.763	0.0111	5.378	0.1651
neg_7090	Noroxyhydrastinine	metab_15818	yes	down	-	neg	-	236.056	2.894	M+FA-H	C10H9NO3	HMDB0255749	-	-	-	-	-	Organoheterocyclic compounds	Isoquinolines and derivatives	Isoquinolones and derivatives	-	-	1.0739	1.0563	0.967	7.74e-05	0.0009883	5.175	5.166	5.142	5.2084	5.2045	5.2077	5.3195	5.3967	5.4414	5.2671	5.3518	5.3884	5.184	0.02737	5.361	0.06181
neg_7093	Oxoadipic acid	metab_15821	yes	up	C00322	neg	3184-35-8	205.034	2.862	M+FA-H	C6H8O5	LMFA01170121;HMDB0000225;PW_C000150	Organic acids	Carboxylic acids	map01100;map00310;map01110;map00300;map01240;map01210;map01230;map00680;map00380	Metabolism;Metabolism;Metabolism;Metabolism;Metabolism;Metabolism;Metabolism;Metabolism;Metabolism	Global and overview maps;Amino acid metabolism;Global and overview maps;Amino acid metabolism;Global and overview maps;Global and overview maps;Global and overview maps;Energy metabolism;Amino acid metabolism	Organic acids and derivatives	Keto acids and derivatives	Medium-chain keto acids and derivatives	Metabolic pathways;Lysine degradation;Biosynthesis of secondary metabolites;Lysine biosynthesis;Biosynthesis of cofactors;2-Oxocarboxylic acid metabolism;Biosynthesis of amino acids;Methane metabolism;Tryptophan metabolism	Metabolic pathways;Lysine degradation;Biosynthesis of secondary metabolites;Lysine biosynthesis;Biosynthesis of cofactors;2-Oxocarboxylic acid metabolism;Biosynthesis of amino acids;Methane metabolism;Tryptophan metabolism	1.7641	1.7583	1.1012	6.98e-06	0.0002184	5.0664	5.1628	5.098	5.0356	5.1501	5.175	4.564	4.821	4.5119	4.5471	4.7393	4.6889	5.115	0.05668	4.645	0.123
neg_7098	Ser-Leu	metab_15826	yes	up	-	neg	6665-16-3	217.119	2.83732	M-H	C9H18N2O4	HMDB0258242;HMDB0029043	-	-	-	-	-	Organic acids and derivatives	Carboxylic acids and derivatives	Amino acids, peptides, and analogues	-	-	1.1513	1.0927	1.0351	0.00357	0.01424	6.4232	6.3967	6.4015	6.3836	6.3931	6.4014	5.9362	6.2	6.3693	6.2287	6.1765	6.1846	6.4	0.0132	6.183	0.14
neg_7107	2-o-(Z-p-Hydroxycinnamoyl)-(x)-glyceric acid	metab_15837	yes	up	-	neg	154639-28-8	287.034	2.7413	M+Cl	C12H12O6	HMDB0041195	-	-	-	-	-	Phenylpropanoids and polyketides	Cinnamic acids and derivatives	Hydroxycinnamic acids and derivatives	-	-	2.194	2.1528	1.1217	1.88e-07	2.45e-05	6.2376	6.3375	6.2998	6.2116	6.2172	6.2547	5.4825	5.5597	5.8045	5.6276	5.4773	5.5361	6.26	0.04958	5.581	0.1225
neg_7115	Gamma-Glutamyllysine	metab_15846	yes	up	-	neg	5978-23-4	274.14	2.67665	M-H	C11H21N3O5	HMDB0029154	-	-	-	-	-	Organic acids and derivatives	Carboxylic acids and derivatives	Amino acids, peptides, and analogues	-	-	2.2994	2.2698	1.1704	9.65e-05	0.001166	5.6914	5.7022	5.575	5.4059	5.6835	5.6942	4.6037	5.1742	4.328	4.8961	4.9912	4.8418	5.625	0.1175	4.806	0.2996
neg_7128	Glutaminyltyrosine	metab_15860	yes	down	-	neg	457662-02-1	308.124	2.54063	M-H	C14H19N3O5	HMDB0028809	-	-	-	-	-	Organic acids and derivatives	Carboxylic acids and derivatives	Amino acids, peptides, and analogues	-	-	1.3096	1.3053	0.9422	0.00118	0.006496	4.8202	4.7221	4.7771	4.9883	4.8069	4.717	5.0175	5.0582	5.3558	5.038	5.0438	5.0897	4.805	0.09921	5.1	0.1274
neg_7133	1-Methyluric acid	metab_15866	yes	up	C16359	neg	708-79-2	181.036	2.48463	M-H	C6H6N4O3	PW_C001777;HMDB0003099	-	-	map00232	Metabolism	Biosynthesis of other secondary metabolites	Organoheterocyclic compounds	Imidazopyrimidines	Purines and purine derivatives	Caffeine metabolism	Caffeine metabolism	3.8758	3.8252	1.5833	7.31e-08	1.47e-05	5.9567	6.1311	5.7432	5.181	5.8547	5.9215	3.667	3.5151	3.8997	3.8741	3.4976	3.5157	5.798	0.3281	3.662	0.1852
neg_7159	Leu-Gly-Gly	metab_15894	yes	up	-	neg	-	244.13	2.17292	M-H	C10H19N3O4	-	-	-	-	-	-	-	-	-	-	-	2.8073	2.7635	1.239	6.24e-06	0.0002043	6.1026	6.0872	5.9551	5.7627	6.0412	6.0726	4.6309	5.3865	4.6437	4.693	5.0298	4.6894	6.004	0.1291	4.846	0.3037
neg_7161	Biocytin	metab_15897	yes	up	C05552	neg	576-19-2	353.168	2.14908	M-H2O-H	C16H28N4O4S	HMDB0003134;PW_C001785	-	-	map01100;map00780	Metabolism;Metabolism	Global and overview maps;Metabolism of cofactors and vitamins	Organic acids and derivatives	Carboxylic acids and derivatives	Amino acids, peptides, and analogues	Metabolic pathways;Biotin metabolism	Metabolic pathways;Biotin metabolism	1.6865	1.6314	1.0999	0.0004911	0.003626	4.9891	4.9174	4.7866	4.7299	4.906	4.858	4.0678	4.6343	4.524	4.399	4.4703	4.4417	4.865	0.0941	4.423	0.1919
neg_7167	Y-Morphine	metab_15903	yes	up	-	neg	125-24-6	613.257	2.10943	M+FA-H	C34H36N2O6	HMDB0031751	-	-	-	-	-	Alkaloids and derivatives	Morphinans	Not Available	-	-	1.2776	1.21	1.0442	0.002796	0.01192	6.089	6.0779	6.2286	6.1377	6.0412	6.0195	5.6386	5.7949	6.0451	5.9551	5.8204	5.7895	6.099	0.07549	5.841	0.142
neg_7171	Musk ambrette	metab_15908	yes	up	C19461	neg	83-66-9	267.098	2.08555	M-H	C12H16N2O5	HMDB0254956	-	-	-	-	-	Benzenoids	Benzene and substituted derivatives	Toluenes	-	-	1.1492	1.0953	1.0369	0.002709	0.01167	6.1052	6.0869	6.0359	6.0444	6.0704	6.0768	5.6241	5.8684	6.0249	5.9113	5.8367	5.8598	6.07	0.02603	5.854	0.1311
neg_7204	UDP-Galnac	metab_15945	yes	up	-	neg	-	606.072	1.90237	M-H	C17H27N3O17P2	HMDB0060522	-	-	-	-	-	Nucleosides, nucleotides, and analogues	Pyrimidine nucleotides	Pyrimidine nucleotide sugars	-	-	1.1843	1.1669	1.0381	0.0002942	0.00252	5.8892	5.9147	6.0856	6.0821	5.9136	5.8928	5.7082	5.755	5.7725	5.7741	5.7491	5.7071	5.963	0.0942	5.744	0.03002
neg_7221	(S)-5-Amino-3-oxohexanoate	metab_15964	yes	up	C03656	neg	19355-90-9	190.071	1.87843	M+FA-H	C6H11NO3	HMDB0012131	-	-	map01100;map00310	Metabolism;Metabolism	Global and overview maps;Amino acid metabolism	Organic acids and derivatives	Keto acids and derivatives	Medium-chain keto acids and derivatives	Metabolic pathways;Lysine degradation	Metabolic pathways;Lysine degradation	1.3476	1.4198	1.0802	0.03026	0.06896	5.9241	6.1788	5.8864	5.8821	5.9053	6.0203	5.5966	6.0011	4.8845	5.1759	5.7732	5.7072	5.966	0.1158	5.523	0.4144
neg_7260	Bergenin	metab_16007	yes	up	C09919	neg	477-90-7	363.049	1.8547	M+Cl	C14H16O9	HMDB0249087;MJDBOTE0000887	-	-	-	-	-	Benzenoids	Benzene and substituted derivatives	Benzoic acids and derivatives	-	-	1.4803	1.4425	1.0577	7.63e-05	0.0009778	5.9002	5.8759	6.0768	6.0183	5.9306	5.9161	5.5799	5.5987	5.698	5.7912	5.5485	5.5541	5.953	0.07769	5.628	0.09642
neg_7275	Zalcitabine	metab_16023	yes	up	C07207	neg	7481-89-2;5718-77-4	210.088	1.8547	M-H	C9H13N3O3	HMDB0015078;HMDB0037019;HMDB0255802;PW_C009386	-	-	-	-	-	Nucleosides, nucleotides, and analogues	Pyrimidine nucleosides	Pyrimidine 2'',3''-dideoxyribonucleosides	-	-	1.2301	1.2397	1.0487	0.000142	0.001528	5.3257	5.3722	5.1995	5.3064	5.3786	5.3481	5.0367	5.1521	4.9464	5.1446	5.1075	5.0629	5.322	0.0658	5.075	0.07746
neg_7331	3-Azido-7-hydroxycoumarin	metab_16086	yes	up	-	neg	-	405.06	1.81482	2M-H	C9H5N3O3	HMDB0245825	-	-	-	-	-	Phenylpropanoids and polyketides	Coumarins and derivatives	Hydroxycoumarins	-	-	1.5328	1.4933	1.0678	0.0007286	0.004638	5.9468	5.9033	5.9209	5.8843	5.9376	5.938	5.4535	5.3896	5.8006	5.7702	5.3731	5.4918	5.922	0.02401	5.546	0.1902
neg_7357	Terephthalic Acid	metab_16114	yes	down	C06337	neg	100-21-0	165.018	1.80682	M-H	C8H6O4	HMDB0002428;MJDBOTE0000641	-	-	map01100	Metabolism	Global and overview maps	Benzenoids	Benzene and substituted derivatives	Benzoic acids and derivatives	Metabolic pathways	Metabolic pathways	1.4449	1.4181	0.9406	2.53e-06	0.0001204	4.7812	4.7347	4.7327	4.8181	4.7931	4.8413	5.127	5.0274	5.1907	5.069	5.0206	5.0785	4.784	0.04381	5.086	0.06434
neg_7380	(S)-2-Azetidinecarboxylic acid	metab_16140	yes	up	-	neg	2133-34-8	302.135	1.79085	3M-H	C4H7NO2	HMDB0029615	-	-	-	-	-	Organic acids and derivatives	Carboxylic acids and derivatives	Amino acids, peptides, and analogues	-	-	1.2391	1.2241	1.0512	0.00163	0.008118	5.3516	5.3856	5.2336	5.153	5.3204	5.3547	4.9336	5.1788	4.9014	5.0562	5.176	5.0076	5.3	0.08878	5.042	0.118
neg_7381	Threonylmethionine	metab_16141	yes	up	-	neg	90729-28-5	249.091	1.79085	M-H	C9H18N2O4S	HMDB0029067	-	-	-	-	-	Organic acids and derivatives	Carboxylic acids and derivatives	Amino acids, peptides, and analogues	-	-	1.3274	1.2795	1.056	0.0005316	0.003842	5.2276	5.15	5.1444	5.241	5.1171	5.1176	4.6489	4.9773	4.9746	4.9275	4.9202	4.9017	5.166	0.05456	4.892	0.1228
neg_7389	Arginylleucine	metab_16149	yes	up	-	neg	1188-24-5	286.188	1.78287	M-H	C12H25N5O3	HMDB0028713	-	-	-	-	-	Organic acids and derivatives	Carboxylic acids and derivatives	Amino acids, peptides, and analogues	-	-	2.1232	2.0826	1.1307	6.7e-05	0.000895	5.9837	5.9311	5.977	5.9831	5.9147	5.8599	5.0008	5.6244	4.9602	5.2566	5.4345	5.2532	5.942	0.04951	5.255	0.253
neg_7390	Isoleucyl-Threonine	metab_16151	yes	up	-	neg	-	231.134	1.78287	M-H	C10H20N2O4	HMDB0028917	-	-	-	-	-	Organic acids and derivatives	Carboxylic acids and derivatives	Amino acids, peptides, and analogues	-	-	1.2696	1.2198	1.0537	0.005266	0.01896	5.6864	5.5523	5.448	5.436	5.5344	5.5605	5.0369	5.1524	5.5458	5.3228	5.2299	5.237	5.536	0.09081	5.254	0.1722
neg_7392	4-Hydroxymandelic Acid	metab_16153	yes	down	C11527	neg	1198-84-1	167.034	1.78287	M-H	C8H8O4	HMDB0000822	-	-	-	-	-	Benzenoids	Phenols	1-hydroxy-2-unsubstituted benzenoids	-	-	1.2753	1.258	0.957	2.42e-07	3.02e-05	5.1237	5.1647	5.1573	5.2082	5.2046	5.2227	5.4238	5.401	5.4604	5.3964	5.3827	5.4133	5.18	0.03779	5.413	0.0272
neg_7412	Asparaginyl-Methionine	metab_16176	yes	up	-	neg	-	262.086	1.67905	M-H	C9H17N3O4S	HMDB0028737	-	-	-	-	-	Organic acids and derivatives	Carboxylic acids and derivatives	Amino acids, peptides, and analogues	-	-	1.4975	1.4356	1.0679	0.0005274	0.003819	5.4875	5.457	5.3588	5.3489	5.4064	5.4143	4.7681	5.1027	5.2284	5.1633	5.0545	5.0921	5.412	0.05397	5.068	0.1592
neg_7414	Hymenoxon	metab_16178	yes	down	C09482	neg	57377-32-9	319.097	1.67118	M+K-2H	C15H22O5	HMDB0253305	-	-	-	-	-	Organoheterocyclic compounds	Oxanes	Not Available	-	-	1.4416	1.3978	0.947	2.21e-06	0.0001127	5.184	5.1833	5.1603	5.3316	5.2714	5.2567	5.5812	5.5051	5.5121	5.5332	5.4815	5.5285	5.231	0.06616	5.524	0.0337
neg_7438	Zidovudine glucuronide	metab_16204	yes	down	-	neg	-	478.097	1.59162	M+Cl	C16H21N5O10	HMDB0259556	-	-	-	-	-	Nucleosides, nucleotides, and analogues	Pyrimidine nucleosides	Pyrimidine 2'',3''-dideoxyribonucleosides	-	-	1.1429	1.1933	0.9542	0.003176	0.01314	5.3013	5.2595	5.4991	5.4193	5.2994	5.2388	5.551	5.5038	5.836	5.5935	5.4857	5.5813	5.336	0.1014	5.592	0.1268
neg_7445	1,6-anhydro-N-acetyl-beta-muramate	metab_16212	yes	down	C19769	neg	-	319.089	1.57568	M+FA-H	C11H16NO7-	HMDB0304012	-	-	map01100;map00520;map01250	Metabolism;Metabolism;Metabolism	Global and overview maps;Carbohydrate metabolism;Global and overview maps	Organoheterocyclic compounds	Oxepanes	Not Available	Metabolic pathways;Amino sugar and nucleotide sugar metabolism;Biosynthesis of nucleotide sugars	Metabolic pathways;Amino sugar and nucleotide sugar metabolism;Biosynthesis of nucleotide sugars	1.0084	1.0291	0.9693	1.15e-05	0.000294	5.0298	5.0668	5.0539	5.0672	5.0544	5.058	5.2315	5.1883	5.2319	5.2859	5.2052	5.1472	5.055	0.01367	5.215	0.0469
neg_7451	10-Hydroxy-3-methoxy-1,3,5,7-cadinatetraen-9-one	metab_16219	yes	up	C09695	neg	72843-51-7	281.113	1.55167	M+Na-2H	C16H20O3	HMDB0036456	-	-	-	-	-	Lipids and lipid-like molecules	Prenol lipids	Sesquiterpenoids	-	-	1.2383	1.1714	1.0498	0.008143	0.026	5.5921	5.5603	5.5538	5.5635	5.5461	5.5442	4.954	5.3204	5.5603	5.3608	5.2859	5.2937	5.56	0.01745	5.296	0.1958
neg_7452	D[-Arg-2]KYOTORPHAN	metab_16220	yes	up	-	neg	-	336.167	1.54367	M-H	C15H23N5O4	-	-	-	-	-	-	-	-	-	-	-	2.5804	2.5401	1.2484	0.001154	0.006393	5.639	5.6324	5.6714	5.6518	5.6178	5.5643	3.9618	5.2305	3.6154	4.5817	4.9457	4.7184	5.629	0.03672	4.509	0.6096
neg_7462	Gly-Ile	metab_16231	yes	up	-	neg	-	187.108	1.46367	M-H	C8H16N2O3	HMDB0028844	-	-	-	-	-	Organic acids and derivatives	Carboxylic acids and derivatives	Amino acids, peptides, and analogues	-	-	1.134	1.0745	1.0363	0.009548	0.02906	6.4784	6.4409	6.4526	6.4761	6.4567	6.4432	5.9226	6.2412	6.4524	6.2945	6.2267	6.2537	6.458	0.01604	6.232	0.1725
neg_7471	N-Formyl-L-glutamic acid	metab_16241	yes	down	C01045	neg	1681-96-5	156.029	1.41567	M-H2O-H	C6H9NO5	PW_C001903;HMDB0003470	-	-	map01100;map00340	Metabolism;Metabolism	Global and overview maps;Amino acid metabolism	Organic acids and derivatives	Carboxylic acids and derivatives	Amino acids, peptides, and analogues	Metabolic pathways;Histidine metabolism	Metabolic pathways;Histidine metabolism	1.631	1.5954	0.9195	9.17e-06	0.0002554	4.4314	4.3041	4.4476	4.5992	4.4391	4.3572	4.8177	4.8084	4.8543	4.7094	4.857	4.8607	4.43	0.1002	4.818	0.05753
neg_7481	5'-Guanylic Acid	metab_16252	yes	down	C00144	neg	85-32-5	362.05	1.36765	M-H	C10H14N5O8P	HMDB0001397;MJDBOTE0000666	Nucleic acids	Nucleotides	map01100;map01232;map00230	Metabolism;Metabolism;Metabolism	Global and overview maps;Global and overview maps;Nucleotide metabolism	Nucleosides, nucleotides, and analogues	Purine nucleotides	Purine ribonucleotides	Metabolic pathways;Nucleotide metabolism;Purine metabolism	Metabolic pathways;Nucleotide metabolism;Purine metabolism	1.5048	1.5255	0.9329	0.002574	0.01129	5.761	5.6345	5.9019	5.9355	5.7111	5.6938	6.2229	5.8368	6.4568	6.3679	6.0376	6.2033	5.773	0.1204	6.188	0.2245
neg_7507	Isoleucyl-Serine	metab_16281	yes	up	-	neg	-	217.118	1.28775	M-H	C9H18N2O4	HMDB0028916	-	-	-	-	-	Organic acids and derivatives	Carboxylic acids and derivatives	Amino acids, peptides, and analogues	-	-	1.0576	1.0054	1.0318	0.007398	0.02428	6.3805	6.3318	6.3161	6.3343	6.3198	6.3277	5.9137	6.1184	6.352	6.1843	6.1332	6.1411	6.335	0.02332	6.14	0.1405
neg_7522	Histidylisoleucine	metab_16298	yes	up	-	neg	129050-48-2	267.146	1.23938	M-H	C12H20N4O3	HMDB0028888	-	-	-	-	-	Organic acids and derivatives	Carboxylic acids and derivatives	Amino acids, peptides, and analogues	-	-	1.0034	0.9495	1.0291	0.01432	0.0394	6.4604	6.4529	6.4695	6.4896	6.4632	6.4459	5.9888	6.3617	6.418	6.2896	6.3183	6.3101	6.464	0.01516	6.281	0.1503
neg_7600	(1S,2S,3S,4R)-3-(1-Acetamido-2-ethylbutyl)-4-(diaminomethylideneamino)-2-hydroxycyclopentane-1-carboxylic acid	metab_16383	yes	up	-	neg	-	349.183	1.07213	M+Na-2H	C15H28N4O4	HMDB0242447	-	-	-	-	-	Organic acids and derivatives	Carboxylic acids and derivatives	Amino acids, peptides, and analogues	-	-	1.5611	1.4911	1.0857	0.005282	0.019	5.2438	5.2303	5.3509	5.3753	5.2287	5.1934	4.4125	4.8731	5.2893	4.8359	4.8581	4.8565	5.27	0.07415	4.854	0.2775
neg_7618	N-Heptanoylglycine	metab_16401	yes	up	-	neg	23783-23-5	168.102	1.05613	M-H2O-H	C9H17NO3	HMDB0013010	-	-	-	-	-	Organic acids and derivatives	Carboxylic acids and derivatives	Amino acids, peptides, and analogues	-	-	1.3083	1.2818	1.0567	0.002657	0.01154	5.2276	5.2885	5.5437	5.4989	5.2248	5.184	5.0046	5.0079	5.1974	5.0856	4.9924	4.9625	5.328	0.1541	5.042	0.0865
neg_762	Ginsenoside III	metab_16403	yes	up	-	neg	223710-06-3	981.499	4.23475	M+Na-2H, M+Cl	C48H80O19	HMDB0034351	-	-	-	-	-	Lipids and lipid-like molecules	Prenol lipids	Triterpenoids	-	-	1.0141	0.9687	1.031	0.005872	0.02053	5.7895	5.8845	5.9519	5.8797	5.7379	5.8814	5.6386	5.8269	5.5551	5.7289	5.7091	5.608	5.854	0.07689	5.678	0.09725
neg_7621	Cyclic ADP-Ribose	metab_16405	yes	up	C13050	neg	119340-53-3	540.052	1.04812	M-H	C15H21N5O13P2	HMDB0249529	-	-	-	-	-	Organic oxygen compounds	Organooxygen compounds	Carbohydrates and carbohydrate conjugates	-	-	1.1215	1.1573	1.0525	0.03567	0.07796	6.1542	6.1894	6.2343	6.172	6.1531	6.1462	5.989	6.0853	5.247	5.9093	6.0151	5.9546	6.175	0.0331	5.867	0.3093
neg_7888	1-(3-Pyridinyl)-1,4-butanediol	metab_16699	yes	up	C19582	neg	76014-83-0	212.092	0.697767	M+FA-H	C9H13NO2	HMDB0062266	-	-	-	-	-	Organoheterocyclic compounds	Pyridines and derivatives	Not Available	-	-	1.254	1.2112	1.0521	0.003384	0.01374	5.1697	5.276	5.4776	5.4579	5.1929	5.1581	4.943	5.0442	5.1569	5.082	4.9983	4.9385	5.289	0.1448	5.027	0.08474
neg_81	Eleutherazine B	metab_16935	yes	down	-	neg	-	451.255	4.1706	M-H, M+Cl, M+FA-H	C22H36N4O6	-	-	-	-	-	-	-	-	-	-	-	2.9053	2.8507	0.8219	7.19e-08	1.47e-05	5.4638	5.2102	5.4355	5.82	5.5304	5.3937	6.7177	6.6267	6.6369	6.5844	6.6681	6.7463	5.476	0.2002	6.663	0.06024
neg_97	(3R)-3-Hydroxy-N-[(3S)-2-oxooxolan-3-yl]butanamide	metab_17393	yes	down	-	neg	-	186.076	1.8547	M-H, M+FA-H, M-H2O-H	C8H13NO4	HMDB0243607	-	-	-	-	-	Organic acids and derivatives	Carboxylic acids and derivatives	Amino acids, peptides, and analogues	-	-	1.8162	1.8005	0.9241	9.24e-08	1.54e-05	5.6986	5.7016	5.8178	5.9052	5.7716	5.7337	6.2521	6.29	6.2373	6.1926	6.2427	6.2565	5.771	0.07956	6.245	0.0317
neg_5055	Deoxyadenosine	metab_17432	yes	up	C00212	neg	58-61-7;958-09-8	501.199	5.85995	2M-H	C10H13N5O3	HMDB0000101;PW_C000068;HMDB0000050;MJDBOTE0000701	Nucleic acids	Nucleosides	map01100;map02010;map01232;map00230	Metabolism;Environmental Information Processing;Metabolism;Metabolism	Global and overview maps;Membrane transport;Global and overview maps;Nucleotide metabolism	Nucleosides, nucleotides, and analogues	Purine nucleosides	Purine 2''-deoxyribonucleosides	Metabolic pathways;ABC transporters;Nucleotide metabolism;Purine metabolism	Metabolic pathways;ABC transporters;Nucleotide metabolism;Purine metabolism	1.3997	1.3951	1.0631	0.0002502	0.002258	5.3786	5.4084	5.2942	5.227	5.3419	5.3843	5.0424	5.1651	4.7975	5.0592	5.0703	4.9959	5.339	0.06782	5.022	0.123
neg_5643	Erythromycin C	metab_17434	yes	up	C01912	neg	114-07-8	754.409	4.90772	M+Cl	C36H65NO13	HMDB0014344;LMPK04000009;HMDB0251935	Antibiotics	Polyketides and nonribosomal peptides	map01100;map01110	Metabolism;Metabolism	Global and overview maps;Global and overview maps	Organic oxygen compounds	Organooxygen compounds	Carbohydrates and carbohydrate conjugates	Metabolic pathways;Biosynthesis of secondary metabolites	Metabolic pathways;Biosynthesis of secondary metabolites	1.4912	1.4403	1.0562	5.1e-05	0.0007448	6.0557	6.0952	6.2393	6.125	6.043	6.0721	5.6519	5.8656	5.6874	5.8166	5.8818	5.7742	6.105	0.07197	5.78	0.09386
neg_4193	Triphosphate	metab_17447	yes	down	C00536	neg	14127-68-5	238.891	7.98928	M-H2O-H	H5O10P3	HMDB0303437;HMDB0003379;HMDB0303436	-	-	map00190	Metabolism	Energy metabolism	Mixed metal/non-metal compounds	Alkali metal oxoanionic compounds	Alkali metal phosphates	Oxidative phosphorylation	Oxidative phosphorylation	1.2296	1.2072	0.9518	0.006574	0.02227	5.3305	5.3356	5.056	5.1819	5.35	5.371	5.517	5.7305	5.4154	5.3369	5.5957	5.6314	5.271	0.125	5.538	0.1449
