# Supplementary material for: The Mechanism of Transcription Factor Swi6 in Regulating Growth and Pathogenicity of Ceratocystis fimbriata: Insights from Non-Targeted Metabolomics
Source: Microorganisms. 2023 Oct 30;11(11):2666. doi: 10.3390/microorganisms11112666 (PMC10673406; doi:10.3390/microorganisms11112666)
Supplement: Supplementary file 1 [file microorganisms-11-02666-s001.zip › Supplementary Table/Table S6 13 categories of potential metabolites based on the HMDB.xlsx]

## Sheet: 183 Organic acids and derivativ
ID	Metabolite	Metab ID	Kingdom	Superclass	Class	Subclass
pos_1027	Ferribactin	metab_32	Organic compounds	Organic acids and derivatives	Carboxylic acids and derivatives	Amino acids, peptides, and analogues
pos_1527	L-beta-aspartyl-L-leucine	metab_585	Organic compounds	Organic acids and derivatives	Peptidomimetics	Hybrid peptides
pos_1559	Leucyl-Threonine	metab_620	Organic compounds	Organic acids and derivatives	Carboxylic acids and derivatives	Amino acids, peptides, and analogues
pos_1617	Asparaginyl-Proline	metab_685	Organic compounds	Organic acids and derivatives	Carboxylic acids and derivatives	Amino acids, peptides, and analogues
pos_1685	N(epsilon)-(carboxyethyl)lysine	metab_758	Organic compounds	Organic acids and derivatives	Carboxylic acids and derivatives	Amino acids, peptides, and analogues
pos_1825	Glutamylarginine	metab_913	Organic compounds	Organic acids and derivatives	Carboxylic acids and derivatives	Amino acids, peptides, and analogues
pos_1964	Betonicine	metab_1067	Organic compounds	Organic acids and derivatives	Carboxylic acids and derivatives	Amino acids, peptides, and analogues
pos_2008	Valylglutamic acid	metab_1117	Organic compounds	Organic acids and derivatives	Carboxylic acids and derivatives	Amino acids, peptides, and analogues
pos_2064	Threonylvaline	metab_1178	Organic compounds	Organic acids and derivatives	Carboxylic acids and derivatives	Amino acids, peptides, and analogues
pos_2076	2-Keto-6-acetamidocaproate	metab_1191	Organic compounds	Organic acids and derivatives	Keto acids and derivatives	Medium-chain keto acids and derivatives
pos_2087	L-Alanyl-l-Valine	metab_1203	Organic compounds	Organic acids and derivatives	Carboxylic acids and derivatives	Amino acids, peptides, and analogues
pos_2091	Kyotorphin	metab_1208	Organic compounds	Organic acids and derivatives	Carboxylic acids and derivatives	Amino acids, peptides, and analogues
pos_2247	Pretyrosine	metab_1381	Organic compounds	Organic acids and derivatives	Carboxylic acids and derivatives	Amino acids, peptides, and analogues
pos_2285	Canavaninosuccinate	metab_1423	Organic compounds	Organic acids and derivatives	Carboxylic acids and derivatives	Amino acids, peptides, and analogues
pos_2360	(S)-2-Amino-3-(hydroxy(nitroso)amino)propanoic acid	metab_1507	Organic compounds	Organic acids and derivatives	Carboxylic acids and derivatives	Amino acids, peptides, and analogues
pos_2382	Nodularin-R	metab_1531	Organic compounds	Organic acids and derivatives	Peptidomimetics	Hybrid peptides
pos_2402	Etiracetam	metab_1554	Organic compounds	Organic acids and derivatives	Carboxylic acids and derivatives	Amino acids, peptides, and analogues
pos_2520	Gamma-glutamyl-L-putrescine	metab_1684	Organic compounds	Organic acids and derivatives	Carboxylic acids and derivatives	Amino acids, peptides, and analogues
pos_2555	Ala-Leu	metab_1722	Organic compounds	Organic acids and derivatives	Carboxylic acids and derivatives	Amino acids, peptides, and analogues
pos_2592	[(2S,3R)-2-Amino-3-hydroxybutanoyl] (2S)-pyrrolidine-2-carboxylate	metab_1763	Organic compounds	Organic acids and derivatives	Carboxylic acids and derivatives	Amino acids, peptides, and analogues
pos_2651	L-Proline	metab_1829	Organic compounds	Organic acids and derivatives	Carboxylic acids and derivatives	Amino acids, peptides, and analogues
pos_2674	Arginylarginine	metab_1854	Organic compounds	Organic acids and derivatives	Carboxylic acids and derivatives	Amino acids, peptides, and analogues
pos_2866	Tyrosyl-Valine	metab_2066	Organic compounds	Organic acids and derivatives	Carboxylic acids and derivatives	Amino acids, peptides, and analogues
pos_2907	Arg-Thr-Lys-Arg	metab_2112	Organic compounds	Organic acids and derivatives	Carboxylic acids and derivatives	Amino acids, peptides, and analogues
pos_2954	Cyclo(Leu-Phe)	metab_2164	Organic compounds	Organic acids and derivatives	Carboxylic acids and derivatives	Amino acids, peptides, and analogues
pos_2985	Methionyl-Proline	metab_2198	Organic compounds	Organic acids and derivatives	Carboxylic acids and derivatives	Amino acids, peptides, and analogues
pos_3001	Leucyl-leucine	metab_2218	Organic compounds	Organic acids and derivatives	Carboxylic acids and derivatives	Amino acids, peptides, and analogues
pos_3042	N-Acetyltyrosine	metab_2263	Organic compounds	Organic acids and derivatives	Carboxylic acids and derivatives	Amino acids, peptides, and analogues
pos_3142	H-D-Tyr-val-gly-OH	metab_2374	Organic compounds	Organic acids and derivatives	Carboxylic acids and derivatives	Amino acids, peptides, and analogues
pos_3475	Histidylprolineamide	metab_2742	Organic compounds	Organic acids and derivatives	Carboxylic acids and derivatives	Amino acids, peptides, and analogues
pos_3596	Imidazolone A	metab_2876	Organic compounds	Organic acids and derivatives	Carboxylic acids and derivatives	Amino acids, peptides, and analogues
pos_3617	Tyramine-O-sulfate	metab_2900	Organic compounds	Organic acids and derivatives	Organic sulfuric acids and derivatives	Arylsulfates
pos_3644	Prolyl-Tyrosine	metab_2930	Organic compounds	Organic acids and derivatives	Carboxylic acids and derivatives	Amino acids, peptides, and analogues
pos_3742	L-Homocysteine, S-(2-((1-iminoethyl)amino)ethyl)-	metab_3038	Organic compounds	Organic acids and derivatives	Carboxylic acids and derivatives	Amino acids, peptides, and analogues
pos_3815	Arginylalanine	metab_3119	Organic compounds	Organic acids and derivatives	Carboxylic acids and derivatives	Amino acids, peptides, and analogues
pos_3869	Brivaracetam	metab_3178	Organic compounds	Organic acids and derivatives	Carboxylic acids and derivatives	Amino acids, peptides, and analogues
pos_3988	Phenylalanylvaline	metab_3307	Organic compounds	Organic acids and derivatives	Carboxylic acids and derivatives	Amino acids, peptides, and analogues
pos_5334	Cis-3-Hexenyl lactate	metab_4796	Organic compounds	Organic acids and derivatives	Carboxylic acids and derivatives	Carboxylic acid derivatives
pos_5357	L-Norleucine	metab_4821	Organic compounds	Organic acids and derivatives	Carboxylic acids and derivatives	Amino acids, peptides, and analogues
pos_5428	10-Hydroxydecanoic acid	metab_4900	Organic compounds	Organic acids and derivatives	Hydroxy acids and derivatives	Medium-chain hydroxy acids and derivatives
pos_5456	Ceranapril	metab_4930	Organic compounds	Organic acids and derivatives	Carboxylic acids and derivatives	Amino acids, peptides, and analogues
pos_5717	N-Phenethylacetamide	metab_5218	Organic compounds	Organic acids and derivatives	Carboxylic acids and derivatives	Carboxylic acid derivatives
pos_5851	3-Amino-4-methylpentanoic acid	metab_5367	Organic compounds	Organic acids and derivatives	Carboxylic acids and derivatives	Amino acids, peptides, and analogues
pos_61	Arginine ornithine	metab_5643	Organic compounds	Organic acids and derivatives	Carboxylic acids and derivatives	Amino acids, peptides, and analogues
pos_6175	Ethyl butylacetylaminopropionate	metab_5727	Organic compounds	Organic acids and derivatives	Carboxylic acids and derivatives	Carboxylic acid derivatives
pos_6210	Glabrin C	metab_5767	Organic compounds	Organic acids and derivatives	Carboxylic acids and derivatives	Amino acids, peptides, and analogues
pos_6293	A6 Peptide	metab_5858	Organic compounds	Organic acids and derivatives	Carboxylic acids and derivatives	Amino acids, peptides, and analogues
pos_649	Polymyxin	metab_6076	Organic compounds	Organic acids and derivatives	Carboxylic acids and derivatives	Amino acids, peptides, and analogues
pos_6504	N-Acetyl-S-(2-cyanoethyl)-L-cysteine	metab_6093	Organic compounds	Organic acids and derivatives	Carboxylic acids and derivatives	Amino acids, peptides, and analogues
pos_6569	Racemethionine	metab_6164	Organic compounds	Organic acids and derivatives	Carboxylic acids and derivatives	Amino acids, peptides, and analogues
pos_6591	Vaniprevir	metab_6189	Organic compounds	Organic acids and derivatives	Carboxylic acids and derivatives	Amino acids, peptides, and analogues
pos_6612	2-(3-Carboxy-3-(methylammonio)propyl)-L-histidine	metab_6212	Organic compounds	Organic acids and derivatives	Carboxylic acids and derivatives	Amino acids, peptides, and analogues
pos_680	Serylphenylalanine	metab_6417	Organic compounds	Organic acids and derivatives	Carboxylic acids and derivatives	Amino acids, peptides, and analogues
pos_6834	N(2)-phenylacetyl-L-glutaminate	metab_6455	Organic compounds	Organic acids and derivatives	Carboxylic acids and derivatives	Amino acids, peptides, and analogues
pos_6896	Beta-Tyrosine	metab_6523	Organic compounds	Organic acids and derivatives	Carboxylic acids and derivatives	Amino acids, peptides, and analogues
pos_6979	Arginylglycine	metab_6615	Organic compounds	Organic acids and derivatives	Carboxylic acids and derivatives	Amino acids, peptides, and analogues
pos_7393	Guanidino arginine	metab_7075	Organic compounds	Organic acids and derivatives	Carboxylic acids and derivatives	Amino acids, peptides, and analogues
pos_7505	Aspartame	metab_7200	Organic compounds	Organic acids and derivatives	Carboxylic acids and derivatives	Amino acids, peptides, and analogues
pos_7541	(1r,2s)-2-Aminocyclopentanecarboxylic acid	metab_7240	Organic compounds	Organic acids and derivatives	Carboxylic acids and derivatives	Amino acids, peptides, and analogues
pos_7588	S-(2-Carboxyethyl)-L-cysteine	metab_7291	Organic compounds	Organic acids and derivatives	Carboxylic acids and derivatives	Amino acids, peptides, and analogues
pos_7745	Homocitrulline	metab_7466	Organic compounds	Organic acids and derivatives	Carboxylic acids and derivatives	Amino acids, peptides, and analogues
pos_7762	Glutaminylthreonine	metab_7485	Organic compounds	Organic acids and derivatives	Carboxylic acids and derivatives	Amino acids, peptides, and analogues
pos_7798	Epsilon-(Carboxyethyl)lysine	metab_7524	Organic compounds	Organic acids and derivatives	Carboxylic acids and derivatives	Amino acids, peptides, and analogues
pos_7929	Phenylalanyllysine	metab_7670	Organic compounds	Organic acids and derivatives	Carboxylic acids and derivatives	Amino acids, peptides, and analogues
pos_801	Phenylbutyrylglutamine	metab_7759	Organic compounds	Organic acids and derivatives	Carboxylic acids and derivatives	Amino acids, peptides, and analogues
pos_8016	N-Hydroxy-L-tyrosine	metab_7766	Organic compounds	Organic acids and derivatives	Carboxylic acids and derivatives	Amino acids, peptides, and analogues
pos_8196	L-Leucine	metab_7963	Organic compounds	Organic acids and derivatives	Carboxylic acids and derivatives	Amino acids, peptides, and analogues
pos_8213	Alanylmethionine	metab_7982	Organic compounds	Organic acids and derivatives	Carboxylic acids and derivatives	Amino acids, peptides, and analogues
pos_8220	5-Aminopentanoic acid	metab_7990	Organic compounds	Organic acids and derivatives	Carboxylic acids and derivatives	Amino acids, peptides, and analogues
pos_8247	Histidylleucine	metab_8019	Organic compounds	Organic acids and derivatives	Carboxylic acids and derivatives	Amino acids, peptides, and analogues
pos_8267	3''-deamino-3''-oxonicotianamine	metab_8040	Organic compounds	Organic acids and derivatives	Carboxylic acids and derivatives	Amino acids, peptides, and analogues
pos_8705	(+)-gamma-Hydroxy-L-homoarginine	metab_8524	Organic compounds	Organic acids and derivatives	Carboxylic acids and derivatives	Amino acids, peptides, and analogues
pos_8901	Histidylserine	metab_8742	Organic compounds	Organic acids and derivatives	Carboxylic acids and derivatives	Amino acids, peptides, and analogues
pos_8990	L-Lysine	metab_8840	Organic compounds	Organic acids and derivatives	Carboxylic acids and derivatives	Amino acids, peptides, and analogues
pos_8999	6-Aminopenicillanic acid	metab_8849	Organic compounds	Organic acids and derivatives	Carboxylic acids and derivatives	Amino acids, peptides, and analogues
pos_994	L-Threo-3-Phenylserine	metab_9040	Organic compounds	Organic acids and derivatives	Carboxylic acids and derivatives	Amino acids, peptides, and analogues
pos_8380	Isonicotinic acid	metab_9060	Organic compounds	Organic acids and derivatives	Carboxylic acids and derivatives	Amino acids, peptides, and analogues
pos_483	L-Glutamate	metab_9061	Organic compounds	Organic acids and derivatives	Carboxylic acids and derivatives	Amino acids, peptides, and analogues
pos_7974	Ornithine	metab_9065	Organic compounds	Organic acids and derivatives	Carboxylic acids and derivatives	Amino acids, peptides, and analogues
pos_2514	Penicillic acid	metab_9066	Organic compounds	Organic acids and derivatives	Keto acids and derivatives	Medium-chain keto acids and derivatives
neg_1378	Leucyl-Arginine	metab_9494	Organic compounds	Organic acids and derivatives	Carboxylic acids and derivatives	Amino acids, peptides, and analogues
neg_1401	N-formimidoyl-glutamic acid	metab_9521	Organic compounds	Organic acids and derivatives	Carboxylic acids and derivatives	Amino acids, peptides, and analogues
neg_1431	Arginylhistidine	metab_9554	Organic compounds	Organic acids and derivatives	Carboxylic acids and derivatives	Amino acids, peptides, and analogues
neg_1445	Pro-Pro-Pro	metab_9569	Organic compounds	Organic acids and derivatives	Carboxylic acids and derivatives	Amino acids, peptides, and analogues
neg_1476	Edta oxalate	metab_9602	Organic compounds	Organic acids and derivatives	Carboxylic acids and derivatives	Hexacarboxylic acids and derivatives
neg_1507	Leucyl-Glutamine	metab_9637	Organic compounds	Organic acids and derivatives	Carboxylic acids and derivatives	Amino acids, peptides, and analogues
neg_1694	Asparaginyl-Tyrosine	metab_9844	Organic compounds	Organic acids and derivatives	Carboxylic acids and derivatives	Amino acids, peptides, and analogues
neg_1700	Phenylalanylserine	metab_9852	Organic compounds	Organic acids and derivatives	Carboxylic acids and derivatives	Amino acids, peptides, and analogues
neg_1718	Leucylhydroxyproline	metab_9871	Organic compounds	Organic acids and derivatives	Carboxylic acids and derivatives	Amino acids, peptides, and analogues
neg_1729	Arginylphenylalanine	metab_9883	Organic compounds	Organic acids and derivatives	Carboxylic acids and derivatives	Amino acids, peptides, and analogues
neg_1988	3-Amino-3-methyl-N-[(3R)-2-oxo-1-[[4-[2-(2H-tetrazol-5-yl)phenyl]phenyl]methyl]-4,5-dihydro-3H-1-benzazepin-3-yl]butanamide	metab_10170	Organic compounds	Organic acids and derivatives	Peptidomimetics	Hybrid peptides
neg_2004	N-(N-(3-Amino-3-carboxypropyl)-3-amino-3-carboxypropyl)azetidine-2-carboxylic acid	metab_10190	Organic compounds	Organic acids and derivatives	Carboxylic acids and derivatives	Amino acids, peptides, and analogues
neg_2044	Valeryl 4-hydroxy valsartan	metab_10233	Organic compounds	Organic acids and derivatives	Carboxylic acids and derivatives	Amino acids, peptides, and analogues
neg_2136	Phenylalanylasparagine	metab_10335	Organic compounds	Organic acids and derivatives	Carboxylic acids and derivatives	Amino acids, peptides, and analogues
neg_2142	Valylleucine	metab_10342	Organic compounds	Organic acids and derivatives	Carboxylic acids and derivatives	Amino acids, peptides, and analogues
neg_2161	Phenylalanylglutamine	metab_10362	Organic compounds	Organic acids and derivatives	Carboxylic acids and derivatives	Amino acids, peptides, and analogues
neg_2201	Ala-phe	metab_10407	Organic compounds	Organic acids and derivatives	Carboxylic acids and derivatives	Amino acids, peptides, and analogues
neg_2251	2-(1-Ethoxyethoxy)propanoic acid	metab_10462	Organic compounds	Organic acids and derivatives	Carboxylic acids and derivatives	Carboxylic acids
neg_2254	Asparaginyl-Phenylalanine	metab_10465	Organic compounds	Organic acids and derivatives	Carboxylic acids and derivatives	Amino acids, peptides, and analogues
neg_2315	Valylisoleucine	metab_10533	Organic compounds	Organic acids and derivatives	Carboxylic acids and derivatives	Amino acids, peptides, and analogues
neg_2320	Phe-Ala-Gly	metab_10539	Organic compounds	Organic acids and derivatives	Carboxylic acids and derivatives	Amino acids, peptides, and analogues
neg_2344	L-Hypoglycin A	metab_10565	Organic compounds	Organic acids and derivatives	Carboxylic acids and derivatives	Amino acids, peptides, and analogues
neg_2386	S-Prenyl-L-cysteine	metab_10611	Organic compounds	Organic acids and derivatives	Carboxylic acids and derivatives	Amino acids, peptides, and analogues
neg_240	Kainic Acid	metab_10627	Organic compounds	Organic acids and derivatives	Carboxylic acids and derivatives	Amino acids, peptides, and analogues
neg_2460	Leucylleucine	metab_10694	Organic compounds	Organic acids and derivatives	Carboxylic acids and derivatives	Amino acids, peptides, and analogues
neg_2486	Hemorphin-4	metab_10722	Organic compounds	Organic acids and derivatives	Carboxylic acids and derivatives	Amino acids, peptides, and analogues
neg_249	Valylglutamine	metab_10726	Organic compounds	Organic acids and derivatives	Carboxylic acids and derivatives	Amino acids, peptides, and analogues
neg_2500	Alanyltryptophan	metab_10739	Organic compounds	Organic acids and derivatives	Carboxylic acids and derivatives	Amino acids, peptides, and analogues
neg_2548	Fumonisin B2	metab_10791	Organic compounds	Organic acids and derivatives	Carboxylic acids and derivatives	Fumonisins
neg_264	Serylthreonine	metab_10892	Organic compounds	Organic acids and derivatives	Carboxylic acids and derivatives	Amino acids, peptides, and analogues
neg_2663	Cyclo(aspartylleucylthreonylvalyltyrosylphenylalanylglycyl)	metab_10918	Organic compounds	Organic acids and derivatives	Carboxylic acids and derivatives	Amino acids, peptides, and analogues
neg_2740	Beta-Casomorphin-7	metab_11004	Organic compounds	Organic acids and derivatives	Carboxylic acids and derivatives	Amino acids, peptides, and analogues
neg_2791	Pantetheine	metab_11060	Organic compounds	Organic acids and derivatives	Carboxylic acids and derivatives	Amino acids, peptides, and analogues
neg_2795	Ac-DEVD-CHO	metab_11064	Organic compounds	Organic acids and derivatives	Peptidomimetics	Hybrid peptides
neg_3112	Phenylalanylphenylalanine	metab_11417	Organic compounds	Organic acids and derivatives	Carboxylic acids and derivatives	Amino acids, peptides, and analogues
neg_3147	Propacetamol	metab_11455	Organic compounds	Organic acids and derivatives	Carboxylic acids and derivatives	Amino acids, peptides, and analogues
neg_3305	10-EdAM	metab_11631	Organic compounds	Organic acids and derivatives	Carboxylic acids and derivatives	Amino acids, peptides, and analogues
neg_3329	Tryptophyl-Phenylalanine	metab_11657	Organic compounds	Organic acids and derivatives	Carboxylic acids and derivatives	Amino acids, peptides, and analogues
neg_3390	Homocarnosine	metab_11725	Organic compounds	Organic acids and derivatives	Peptidomimetics	Hybrid peptides
neg_341	Valylvaline	metab_11747	Organic compounds	Organic acids and derivatives	Carboxylic acids and derivatives	Amino acids, peptides, and analogues
neg_3429	Isochorismate	metab_11768	Organic compounds	Organic acids and derivatives	Hydroxy acids and derivatives	Beta hydroxy acids and derivatives
neg_3519	2-(2-Aminopropanoylamino)bicyclo[3.1.0]hexane-2,6-dicarboxylic acid	metab_11867	Organic compounds	Organic acids and derivatives	Carboxylic acids and derivatives	Amino acids, peptides, and analogues
neg_3648	Gluten exorphin A5	metab_12010	Organic compounds	Organic acids and derivatives	Carboxylic acids and derivatives	Amino acids, peptides, and analogues
neg_374	1-Acetylproline	metab_12111	Organic compounds	Organic acids and derivatives	Carboxylic acids and derivatives	Amino acids, peptides, and analogues
neg_3853	Glucitol-lysine	metab_12237	Organic compounds	Organic acids and derivatives	Carboxylic acids and derivatives	Amino acids, peptides, and analogues
neg_389	Serylleucine	metab_12277	Organic compounds	Organic acids and derivatives	Carboxylic acids and derivatives	Amino acids, peptides, and analogues
neg_3931	N-Lauroyl Tryptophan	metab_12324	Organic compounds	Organic acids and derivatives	Carboxylic acids and derivatives	Amino acids, peptides, and analogues
neg_411	Nitrotyrosine	metab_12523	Organic compounds	Organic acids and derivatives	Carboxylic acids and derivatives	Amino acids, peptides, and analogues
neg_419	3-Succinoylpyridine	metab_12611	Organic compounds	Organic acids and derivatives	Keto acids and derivatives	Gamma-keto acids and derivatives
neg_4783	N-[(1S)-1-(Ethoxycarbonyl)-3-phenylpropyl]-L-alanyl-L-proline 3-nitrooxypropyl ester	metab_13265	Organic compounds	Organic acids and derivatives	Carboxylic acids and derivatives	Amino acids, peptides, and analogues
neg_4791	L-arogenate	metab_13274	Organic compounds	Organic acids and derivatives	Carboxylic acids and derivatives	Amino acids, peptides, and analogues
neg_4796	Bisdethiobis(methylthio)gliotoxin	metab_13279	Organic compounds	Organic acids and derivatives	Carboxylic acids and derivatives	Amino acids, peptides, and analogues
neg_4831	L-Proline, 1-(N-((3-((propylamino)carbonyl)oxiranyl)carbonyl)-L-isoleucyl)-, (2S-trans)-	metab_13318	Organic compounds	Organic acids and derivatives	Carboxylic acids and derivatives	Amino acids, peptides, and analogues
neg_4834	(E)-(4-Amino-5-ethoxy-2-methyl-5-oxopent-2-en-1-yl)phosphonic acid	metab_13321	Organic compounds	Organic acids and derivatives	Carboxylic acids and derivatives	Amino acids, peptides, and analogues
neg_4886	L-Histidine	metab_13377	Organic compounds	Organic acids and derivatives	Carboxylic acids and derivatives	Amino acids, peptides, and analogues
neg_4989	Tyrosol 4-sulfate	metab_13491	Organic compounds	Organic acids and derivatives	Organic sulfuric acids and derivatives	Arylsulfates
neg_5310	Phe-Pro-Ile	metab_13845	Organic compounds	Organic acids and derivatives	Carboxylic acids and derivatives	Amino acids, peptides, and analogues
neg_5330	Ketotrexate	metab_13867	Organic compounds	Organic acids and derivatives	Carboxylic acids and derivatives	Amino acids, peptides, and analogues
neg_54	Glutamylisoleucine	metab_13943	Organic compounds	Organic acids and derivatives	Carboxylic acids and derivatives	Amino acids, peptides, and analogues
neg_5415	Semagacestat	metab_13961	Organic compounds	Organic acids and derivatives	Carboxylic acids and derivatives	Amino acids, peptides, and analogues
neg_5515	Leucyl-Tryptophan	metab_14072	Organic compounds	Organic acids and derivatives	Carboxylic acids and derivatives	Amino acids, peptides, and analogues
neg_5582	Glutamylleucylarginine	metab_14146	Organic compounds	Organic acids and derivatives	Carboxylic acids and derivatives	Amino acids, peptides, and analogues
neg_5592	N-({(1s,2r)-2-[(S)-[(1r)-1-{[(Benzyloxy)carbonyl]amino}-2-Phenylethyl](Hydroxy)phosphoryl]cyclopentyl}carbonyl)-L-Tryptophan	metab_14157	Organic compounds	Organic acids and derivatives	Carboxylic acids and derivatives	Amino acids, peptides, and analogues
neg_5647	Isoleucyl-Tryptophan	metab_14217	Organic compounds	Organic acids and derivatives	Carboxylic acids and derivatives	Amino acids, peptides, and analogues
neg_5717	Leucylphenylalanine	metab_14294	Organic compounds	Organic acids and derivatives	Carboxylic acids and derivatives	Amino acids, peptides, and analogues
neg_5848	Ile-Val-Val	metab_14438	Organic compounds	Organic acids and derivatives	Carboxylic acids and derivatives	Amino acids, peptides, and analogues
neg_5987	Mauritine A	metab_14592	Organic compounds	Organic acids and derivatives	Carboxylic acids and derivatives	Amino acids, peptides, and analogues
neg_6017	(2S)-6-Amino-2-(hexanoylamino)hexanoic Acid	metab_14627	Organic compounds	Organic acids and derivatives	Carboxylic acids and derivatives	Amino acids, peptides, and analogues
neg_6081	Thrombin receptor peptide sfllrnp	metab_14698	Organic compounds	Organic acids and derivatives	Carboxylic acids and derivatives	Amino acids, peptides, and analogues
neg_612	Leucyl-Valine	metab_14741	Organic compounds	Organic acids and derivatives	Carboxylic acids and derivatives	Amino acids, peptides, and analogues
neg_6204	Tetraisopropylpyrophosphoric acid amide	metab_14835	Organic compounds	Organic acids and derivatives	Organic phosphoric acids and derivatives	Phosphate esters
neg_6230	Seryltryptophan	metab_14864	Organic compounds	Organic acids and derivatives	Carboxylic acids and derivatives	Amino acids, peptides, and analogues
neg_6329	Isoleucyl-Tyrosine	metab_14973	Organic compounds	Organic acids and derivatives	Carboxylic acids and derivatives	Amino acids, peptides, and analogues
neg_6348	Tyr-Gly-Gly-Trp-Leu	metab_14994	Organic compounds	Organic acids and derivatives	Carboxylic acids and derivatives	Amino acids, peptides, and analogues
neg_6372	Prolylphenylalanine	metab_15021	Organic compounds	Organic acids and derivatives	Carboxylic acids and derivatives	Amino acids, peptides, and analogues
neg_6463	MERGL	metab_15122	Organic compounds	Organic acids and derivatives	Carboxylic acids and derivatives	Amino acids, peptides, and analogues
neg_6565	Aspartyl-Threonine	metab_15235	Organic compounds	Organic acids and derivatives	Carboxylic acids and derivatives	Amino acids, peptides, and analogues
neg_6566	(2E)-Decenoyl-ACP	metab_15236	Organic compounds	Organic acids and derivatives	Carboxylic acids and derivatives	Amino acids, peptides, and analogues
neg_6830	ALA-ILE	metab_15530	Organic compounds	Organic acids and derivatives	Carboxylic acids and derivatives	Amino acids, peptides, and analogues
neg_6913	Asparaginyl-Leucine	metab_15622	Organic compounds	Organic acids and derivatives	Carboxylic acids and derivatives	Amino acids, peptides, and analogues
neg_7024	Bursin	metab_15746	Organic compounds	Organic acids and derivatives	Carboxylic acids and derivatives	Amino acids, peptides, and analogues
neg_7025	Hydroxyprolyl-Lysine	metab_15747	Organic compounds	Organic acids and derivatives	Carboxylic acids and derivatives	Amino acids, peptides, and analogues
neg_7055	L-Leucyl-L-Alanine	metab_15780	Organic compounds	Organic acids and derivatives	Carboxylic acids and derivatives	Amino acids, peptides, and analogues
neg_7066	Cis-2-Methylaconitate	metab_15791	Organic compounds	Organic acids and derivatives	Carboxylic acids and derivatives	Tricarboxylic acids and derivatives
neg_7071	Imazamox	metab_15797	Organic compounds	Organic acids and derivatives	Carboxylic acids and derivatives	Amino acids, peptides, and analogues
neg_7093	Oxoadipic acid	metab_15821	Organic compounds	Organic acids and derivatives	Keto acids and derivatives	Medium-chain keto acids and derivatives
neg_7098	Ser-Leu	metab_15826	Organic compounds	Organic acids and derivatives	Carboxylic acids and derivatives	Amino acids, peptides, and analogues
neg_7115	Gamma-Glutamyllysine	metab_15846	Organic compounds	Organic acids and derivatives	Carboxylic acids and derivatives	Amino acids, peptides, and analogues
neg_7128	Glutaminyltyrosine	metab_15860	Organic compounds	Organic acids and derivatives	Carboxylic acids and derivatives	Amino acids, peptides, and analogues
neg_7161	Biocytin	metab_15897	Organic compounds	Organic acids and derivatives	Carboxylic acids and derivatives	Amino acids, peptides, and analogues
neg_7221	(S)-5-Amino-3-oxohexanoate	metab_15964	Organic compounds	Organic acids and derivatives	Keto acids and derivatives	Medium-chain keto acids and derivatives
neg_7380	(S)-2-Azetidinecarboxylic acid	metab_16140	Organic compounds	Organic acids and derivatives	Carboxylic acids and derivatives	Amino acids, peptides, and analogues
neg_7381	Threonylmethionine	metab_16141	Organic compounds	Organic acids and derivatives	Carboxylic acids and derivatives	Amino acids, peptides, and analogues
neg_7389	Arginylleucine	metab_16149	Organic compounds	Organic acids and derivatives	Carboxylic acids and derivatives	Amino acids, peptides, and analogues
neg_7390	Isoleucyl-Threonine	metab_16151	Organic compounds	Organic acids and derivatives	Carboxylic acids and derivatives	Amino acids, peptides, and analogues
neg_7412	Asparaginyl-Methionine	metab_16176	Organic compounds	Organic acids and derivatives	Carboxylic acids and derivatives	Amino acids, peptides, and analogues
neg_7462	Gly-Ile	metab_16231	Organic compounds	Organic acids and derivatives	Carboxylic acids and derivatives	Amino acids, peptides, and analogues
neg_7471	N-Formyl-L-glutamic acid	metab_16241	Organic compounds	Organic acids and derivatives	Carboxylic acids and derivatives	Amino acids, peptides, and analogues
neg_7507	Isoleucyl-Serine	metab_16281	Organic compounds	Organic acids and derivatives	Carboxylic acids and derivatives	Amino acids, peptides, and analogues
neg_7522	Histidylisoleucine	metab_16298	Organic compounds	Organic acids and derivatives	Carboxylic acids and derivatives	Amino acids, peptides, and analogues
neg_7600	(1S,2S,3S,4R)-3-(1-Acetamido-2-ethylbutyl)-4-(diaminomethylideneamino)-2-hydroxycyclopentane-1-carboxylic acid	metab_16383	Organic compounds	Organic acids and derivatives	Carboxylic acids and derivatives	Amino acids, peptides, and analogues
neg_7618	N-Heptanoylglycine	metab_16401	Organic compounds	Organic acids and derivatives	Carboxylic acids and derivatives	Amino acids, peptides, and analogues
neg_97	(3R)-3-Hydroxy-N-[(3S)-2-oxooxolan-3-yl]butanamide	metab_17393	Organic compounds	Organic acids and derivatives	Carboxylic acids and derivatives	Amino acids, peptides, and analogues

## Sheet:  98 Lipids and lipid-like molec
ID	Metabolite	Metab ID	Kingdom	Superclass	Class	Subclass
pos_1045	Ganglioside GM2 (d18:1/12:0)	metab_52	Organic compounds	Lipids and lipid-like molecules	Sphingolipids	Glycosphingolipids
pos_1266	(3E,5Z)-3,5-Octadien-1-ol	metab_297	Organic compounds	Lipids and lipid-like molecules	Fatty Acyls	Fatty alcohols
pos_1377	17-Hydroxylinolenic acid	metab_419	Organic compounds	Lipids and lipid-like molecules	Fatty Acyls	Lineolic acids and derivatives
pos_1957	o-Acetylcarnitine	metab_1059	Organic compounds	Lipids and lipid-like molecules	Fatty Acyls	Fatty acid esters
pos_2071	Dihydrozeatin-o-glucoside	metab_1186	Organic compounds	Lipids and lipid-like molecules	Fatty Acyls	Fatty acyl glycosides
pos_2620	Dynorphin A 9-17	metab_1795	Organic compounds	Lipids and lipid-like molecules	Steroids and steroid derivatives	Oxosteroids
pos_2639	(3b,16a,20R)-3,16,20,22,25-Pentahydroxy-5-cucurbiten-11-one 3-[glucosyl-(1->6)-glucoside]	metab_1815	Organic compounds	Lipids and lipid-like molecules	Steroids and steroid derivatives	Steroidal glycosides
pos_2745	Blennin D	metab_1933	Organic compounds	Lipids and lipid-like molecules	Prenol lipids	Terpene lactones
pos_3032	Mabioside D	metab_2252	Organic compounds	Lipids and lipid-like molecules	Prenol lipids	Triterpenoids
pos_3152	PS(18:4(6Z,9Z,12Z,15Z)/15:0)	metab_2385	Organic compounds	Lipids and lipid-like molecules	Glycerophospholipids	Glycerophosphoserines
pos_3302	Kudzusaponin SA1	metab_2552	Organic compounds	Lipids and lipid-like molecules	Prenol lipids	Terpene glycosides
pos_3339	Dethiobiotin	metab_2592	Organic compounds	Lipids and lipid-like molecules	Fatty Acyls	Fatty acids and conjugates
pos_3453	Norethynodrel	metab_2718	Organic compounds	Lipids and lipid-like molecules	Steroids and steroid derivatives	Oxosteroids
pos_3482	Corchoionol C 9-glucoside	metab_2750	Organic compounds	Lipids and lipid-like molecules	Fatty Acyls	Fatty acyl glycosides
pos_3876	Lycoperoside D	metab_3186	Organic compounds	Lipids and lipid-like molecules	Steroids and steroid derivatives	Steroidal glycosides
pos_4143	Arenobufagin	metab_3481	Organic compounds	Lipids and lipid-like molecules	Steroids and steroid derivatives	Steroid lactones
pos_4150	Prostaglandin F-main urinary metabolite	metab_3489	Organic compounds	Lipids and lipid-like molecules	Fatty Acyls	Eicosanoids
pos_5063	CL(16:0/18:0/20:4(5Z,8Z,11Z,14Z)/20:4(5Z,8Z,11Z,14Z))	metab_4500	Organic compounds	Lipids and lipid-like molecules	Glycerophospholipids	Glycerophosphoglycerophosphoglycerols
pos_5128	Prostaglandin F1a	metab_4571	Organic compounds	Lipids and lipid-like molecules	Fatty Acyls	Eicosanoids
pos_5168	24(28)-Dehydromakisterone	metab_4613	Organic compounds	Lipids and lipid-like molecules	Steroids and steroid derivatives	Bile acids, alcohols and derivatives
pos_5292	Linalyl acetate	metab_4750	Organic compounds	Lipids and lipid-like molecules	Prenol lipids	Monoterpenoids
pos_5326	3-Oxo-alpha-ionol	metab_4787	Organic compounds	Lipids and lipid-like molecules	Prenol lipids	Sesquiterpenoids
pos_5356	17a-Ethynylestradiol	metab_4820	Organic compounds	Lipids and lipid-like molecules	Steroids and steroid derivatives	Estrane steroids
pos_5403	Pred Forte	metab_4873	Organic compounds	Lipids and lipid-like molecules	Steroids and steroid derivatives	Pregnane steroids
pos_5416	(1R,3S,5E)-5-[(2E)-2-[(1R,3As,7aR)-1-[(2R,3E,5E)-7-hydroxy-5,7-dimethylocta-3,5-dien-2-yl]-7a-methyl-2,3,3a,5,6,7-hexahydro-1H-inden-4-ylidene]ethylidene]-4-methylidenecyclohexane-1,3-diol	metab_4887	Organic compounds	Lipids and lipid-like molecules	Steroids and steroid derivatives	Vitamin D and derivatives
pos_5417	Gibberellin A53	metab_4888	Organic compounds	Lipids and lipid-like molecules	Prenol lipids	Diterpenoids
pos_5630	S-(2-Methylbutanoyl)-dihydrolipoamide	metab_5122	Organic compounds	Lipids and lipid-like molecules	Fatty Acyls	Fatty acyl thioesters
pos_5657	Chaps	metab_5151	Organic compounds	Lipids and lipid-like molecules	Steroids and steroid derivatives	Bile acids, alcohols and derivatives
pos_5868	Exemestane	metab_5385	Organic compounds	Lipids and lipid-like molecules	Steroids and steroid derivatives	Androstane steroids
pos_5874	Progestoral	metab_5392	Organic compounds	Lipids and lipid-like molecules	Steroids and steroid derivatives	Androstane steroids
pos_6031	(Z)-5-((2R,3S,4S,6R)-4,6-Dihydroxy-2-((S,E)-3-hydroxyoct-1-enyl)tetrahydro-2H-pyran-3-yl)pent-3-enoic acid	metab_5568	Organic compounds	Lipids and lipid-like molecules	Fatty Acyls	Eicosanoids
pos_6131	Tragopogonsaponin J	metab_5679	Organic compounds	Lipids and lipid-like molecules	Prenol lipids	Terpene glycosides
pos_6155	4-oxo-Retinoic acid	metab_5705	Organic compounds	Lipids and lipid-like molecules	Prenol lipids	Retinoids
pos_6172	Coroloside	metab_5724	Organic compounds	Lipids and lipid-like molecules	Glycerolipids	Triradylcglycerols
pos_6197	(22R)-Budesonide	metab_5751	Organic compounds	Lipids and lipid-like molecules	Steroids and steroid derivatives	Hydroxysteroids
pos_6213	Ganglioside GM3 (d18:1/12:0)	metab_5770	Organic compounds	Lipids and lipid-like molecules	Sphingolipids	Glycosphingolipids
pos_6258	Resolvin E1	metab_5819	Organic compounds	Lipids and lipid-like molecules	Fatty Acyls	Eicosanoids
pos_6427	Trilostane	metab_6007	Organic compounds	Lipids and lipid-like molecules	Steroids and steroid derivatives	Estrane steroids
pos_6429	7a-Hydroxyandrost-4-ene-3,17-dione	metab_6009	Organic compounds	Lipids and lipid-like molecules	Steroids and steroid derivatives	Androstane steroids
pos_6439	9-F1-phytoprostane	metab_6020	Organic compounds	Lipids and lipid-like molecules	Fatty Acyls	Eicosanoids
pos_6446	Lactosamine	metab_6028	Organic compounds	Lipids and lipid-like molecules	Fatty Acyls	Fatty acyl glycosides
pos_6549	Cinnzeylanine	metab_6142	Organic compounds	Lipids and lipid-like molecules	Prenol lipids	Diterpenoids
pos_678	(8R,9S,13S,14S)-3-Hydroxy-13-methyl-4,6,7,8,9,11,12,14,15,16-decahydro-3H-cyclopenta[a]phenanthren-17-one	metab_6394	Organic compounds	Lipids and lipid-like molecules	Steroids and steroid derivatives	Oxosteroids
pos_6820	(6S,3'S,5'R,6'R)-6,3',5'-Trihydroxy-4,5,6',7'-tetradehydro-7,8,5',6'-tetrahydro-beta,beta-carotene-3,8-dione	metab_6440	Organic compounds	Lipids and lipid-like molecules	Prenol lipids	Tetraterpenoids
pos_6833	17alpha-Estradiol	metab_6454	Organic compounds	Lipids and lipid-like molecules	Steroids and steroid derivatives	Estrane steroids
pos_6867	Cyclopassifloside VI	metab_6491	Organic compounds	Lipids and lipid-like molecules	Prenol lipids	Terpene glycosides
pos_6963	(R)-1-o-[b-D-Apiofuranosyl-(1->2)-b-D-glucopyranoside]-1,3-octanediol	metab_6598	Organic compounds	Lipids and lipid-like molecules	Fatty Acyls	Fatty alcohols
pos_7496	Butyric acid	metab_7189	Organic compounds	Lipids and lipid-like molecules	Fatty Acyls	Fatty acids and conjugates
pos_7622	Deltoside	metab_7330	Organic compounds	Lipids and lipid-like molecules	Steroids and steroid derivatives	Steroidal glycosides
pos_987	CDP-DG(i-17:0/i-13:0)	metab_9032	Organic compounds	Lipids and lipid-like molecules	Glycerophospholipids	CDP-glycerols
pos_6779	4-Hydroxy-3-polyprenylbenzoate	metab_9048	Organic compounds	Lipids and lipid-like molecules	Prenol lipids	Monoterpenoids
pos_7259	Cynaropicrin	metab_9054	Organic compounds	Lipids and lipid-like molecules	Prenol lipids	Terpene lactones
pos_8254	S-(2-Methylpropionyl)-dihydrolipoamide-E	metab_9071	Organic compounds	Lipids and lipid-like molecules	Fatty Acyls	Fatty amides
neg_1055	Glycerophosphoinositol	metab_9136	Organic compounds	Lipids and lipid-like molecules	Glycerophospholipids	Glycerophosphoinositols
neg_1440	Tsangane L 3-glucoside	metab_9564	Organic compounds	Lipids and lipid-like molecules	Prenol lipids	Terpene glycosides
neg_1513	3,5,7-Octatriyn-1-ol	metab_9644	Organic compounds	Lipids and lipid-like molecules	Fatty Acyls	Fatty alcohols
neg_1660	Dienogest	metab_9807	Organic compounds	Lipids and lipid-like molecules	Steroids and steroid derivatives	Oxosteroids
neg_2203	11S,15S-dihydroxy-14R-(S-glutathionyl)-5Z,8Z,12E-eicosatrienoic acid	metab_10409	Organic compounds	Lipids and lipid-like molecules	Fatty Acyls	Eicosanoids
neg_2221	Delmadinone	metab_10429	Organic compounds	Lipids and lipid-like molecules	Steroids and steroid derivatives	Pregnane steroids
neg_2511	12-Oxo-c-LTB3	metab_10751	Organic compounds	Lipids and lipid-like molecules	Fatty Acyls	Eicosanoids
neg_2776	Estradiol benzoate	metab_11043	Organic compounds	Lipids and lipid-like molecules	Steroids and steroid derivatives	Estrane steroids
neg_2843	Esculentic acid (Phytolacca)	metab_11117	Organic compounds	Lipids and lipid-like molecules	Prenol lipids	Triterpenoids
neg_2879	Isovaleric acid	metab_11156	Organic compounds	Lipids and lipid-like molecules	Fatty Acyls	Fatty acids and conjugates
neg_2889	Spironolactone	metab_11167	Organic compounds	Lipids and lipid-like molecules	Steroids and steroid derivatives	Steroid lactones
neg_2959	8-Amino-7-oxononanoic acid	metab_11245	Organic compounds	Lipids and lipid-like molecules	Fatty Acyls	Fatty acids and conjugates
neg_3049	CDP-DG(18:1(11Z)/16:0)	metab_11346	Organic compounds	Lipids and lipid-like molecules	Glycerophospholipids	CDP-glycerols
neg_3107	Epostane	metab_11411	Organic compounds	Lipids and lipid-like molecules	Steroids and steroid derivatives	Estrane steroids
neg_3247	4,17-Dimethyltrilostane	metab_11566	Organic compounds	Lipids and lipid-like molecules	Steroids and steroid derivatives	Estrane steroids
neg_3339	Cucurbitacin A	metab_11668	Organic compounds	Lipids and lipid-like molecules	Steroids and steroid derivatives	Cucurbitacins
neg_3399	PA(10:0/i-12:0)	metab_11734	Organic compounds	Lipids and lipid-like molecules	Glycerophospholipids	Glycerophosphates
neg_3430	8(R)-Hydroperoxylinoleic acid	metab_11770	Organic compounds	Lipids and lipid-like molecules	Fatty Acyls	Lineolic acids and derivatives
neg_3518	PIP(18:1(9Z)/16:0)	metab_11866	Organic compounds	Lipids and lipid-like molecules	Glycerophospholipids	Glycerophosphoinositol phosphates
neg_3549	Ethinyl estradiol sulfate	metab_11900	Organic compounds	Lipids and lipid-like molecules	Steroids and steroid derivatives	Sulfated steroids
neg_3578	Anhydrocinnzeylanine	metab_11932	Organic compounds	Lipids and lipid-like molecules	Prenol lipids	Terpene lactones
neg_3609	Ganosporeric acid A	metab_11967	Organic compounds	Lipids and lipid-like molecules	Fatty Acyls	Fatty acids and conjugates
neg_3698	Flumethasone	metab_12065	Organic compounds	Lipids and lipid-like molecules	Steroids and steroid derivatives	Hydroxysteroids
neg_3749	3a,21-Dihydroxy-5b-pregnane-11,20-dione	metab_12121	Organic compounds	Lipids and lipid-like molecules	Steroids and steroid derivatives	Hydroxysteroids
neg_3994	(2E,4E,6E,8E)-3,7-Dimethyl-9-(2-nonoxyphenyl)nona-2,4,6,8-tetraenoic acid	metab_12393	Organic compounds	Lipids and lipid-like molecules	Prenol lipids	Monoterpenoids
neg_4412	PE(18:2(9Z,12Z)/18:2(9Z,12Z))	metab_12858	Organic compounds	Lipids and lipid-like molecules	Glycerophospholipids	Glycerophosphoethanolamines
neg_4656	(1S,2R,4R,8S)-p-Menthane-2,8,9-triol 2-glucoside	metab_13126	Organic compounds	Lipids and lipid-like molecules	Prenol lipids	Terpene glycosides
neg_4673	Cincassiol B	metab_13145	Organic compounds	Lipids and lipid-like molecules	Prenol lipids	Diterpenoids
neg_4771	3,7,8,15-Scirpenetetrol	metab_13253	Organic compounds	Lipids and lipid-like molecules	Prenol lipids	Sesquiterpenoids
neg_49	5-Acetamidovalerate	metab_13392	Organic compounds	Lipids and lipid-like molecules	Fatty Acyls	Fatty acids and conjugates
neg_5161	3-hydroxytridecanoic acid	metab_13683	Organic compounds	Lipids and lipid-like molecules	Fatty Acyls	Fatty acids and conjugates
neg_5288	Dihydrozeatin-9-N-glucoside-o-glucoside	metab_13820	Organic compounds	Lipids and lipid-like molecules	Fatty Acyls	Fatty acyl glycosides
neg_5671	Valeric acid	metab_14244	Organic compounds	Lipids and lipid-like molecules	Fatty Acyls	Fatty acids and conjugates
neg_5757	Polypodoside C	metab_14338	Organic compounds	Lipids and lipid-like molecules	Steroids and steroid derivatives	Steroidal glycosides
neg_6027	Dehydrocyanaropicrin	metab_14638	Organic compounds	Lipids and lipid-like molecules	Prenol lipids	Terpene lactones
neg_6129	3-Isopropylmalic acid	metab_14751	Organic compounds	Lipids and lipid-like molecules	Fatty Acyls	Fatty acids and conjugates
neg_6138	Majonoside R2	metab_14761	Organic compounds	Lipids and lipid-like molecules	Prenol lipids	Terpene glycosides
neg_6212	2-Methoxy-estradiol-17b 3-glucuronide	metab_14844	Organic compounds	Lipids and lipid-like molecules	Steroids and steroid derivatives	Steroidal glycosides
neg_6217	2-Chloro-1-[(2S,3S,5S,10S,13S)-3-hydroxy-10,13-dimethyl-2-morpholino-2,3,4,5,6,7,8,9,11,12,14,15,16,17-tetradecahydro-1H-cyclopenta[a]phenanthren-17-yl]ethanone	metab_14849	Organic compounds	Lipids and lipid-like molecules	Steroids and steroid derivatives	Pregnane steroids
neg_6254	Chapso	metab_14890	Organic compounds	Lipids and lipid-like molecules	Steroids and steroid derivatives	Bile acids, alcohols and derivatives
neg_6316	(3beta,17alpha,23R)-17,23-Epoxy-3,29-dihydroxy-27-norlanost-8-ene-15,24-dione	metab_14959	Organic compounds	Lipids and lipid-like molecules	Prenol lipids	Triterpenoids
neg_6364	8-Oxononanoylcarnitine	metab_15012	Organic compounds	Lipids and lipid-like molecules	Fatty Acyls	Fatty acid esters
neg_6501	3beta-Hydroxy-17-(1H-imidazol-1-yl)androsta-5,16-diene	metab_15165	Organic compounds	Lipids and lipid-like molecules	Steroids and steroid derivatives	Androstane steroids
neg_7451	10-Hydroxy-3-methoxy-1,3,5,7-cadinatetraen-9-one	metab_16219	Organic compounds	Lipids and lipid-like molecules	Prenol lipids	Sesquiterpenoids
neg_762	Ginsenoside III	metab_16403	Organic compounds	Lipids and lipid-like molecules	Prenol lipids	Triterpenoids

## Sheet: 94 Organoheterocyclic compounds
ID	Metabolite	Metab ID	Kingdom	Superclass	Class	Subclass
pos_1314	Isoeugenitin	metab_350	Organic compounds	Organoheterocyclic compounds	Benzopyrans	1-benzopyrans
pos_1382	Nalidixic Acid	metab_425	Organic compounds	Organoheterocyclic compounds	Diazanaphthalenes	Naphthyridines
pos_1610	1-Pyrrolidinyloxy, 3-(aminocarbonyl)-2,2,5,5-tetramethyl-	metab_678	Organic compounds	Organoheterocyclic compounds	Pyrrolidines	Pyrrolidine carboxylic acids and derivatives
pos_2506	3',4'-Dihydrodiol	metab_1669	Organic compounds	Organoheterocyclic compounds	Azolidines	Imidazolidines
pos_2685	(E)-indol-3-ylacetaldoxime	metab_1866	Organic compounds	Organoheterocyclic compounds	Indoles and derivatives	Indoles
pos_2698	Thiamine disulfide	metab_1880	Organic compounds	Organoheterocyclic compounds	Diazines	Pyrimidines and pyrimidine derivatives
pos_2989	Cycloheximide	metab_2202	Organic compounds	Organoheterocyclic compounds	Piperidines	Piperidinones
pos_3133	6-Methyl-5,6-dihydro-4H-1,3-thiazin-2-amine	metab_2364	Organic compounds	Organoheterocyclic compounds	Thiazines	1,3-thiazines
pos_3883	(S)-N-Methylcoclaurine	metab_3194	Organic compounds	Organoheterocyclic compounds	Isoquinolines and derivatives	Benzylisoquinolines
pos_3928	Indole-3-acetic Acid	metab_3243	Organic compounds	Organoheterocyclic compounds	Indoles and derivatives	Indolyl carboxylic acids and derivatives
pos_4101	Citreoviridin	metab_3435	Organic compounds	Organoheterocyclic compounds	Pyrans	Pyranones and derivatives
pos_4122	Indole-3-glycol aldehyde	metab_3458	Organic compounds	Organoheterocyclic compounds	Indoles and derivatives	Indoles
pos_4172	3-(2,4-Dimethyl-5-(2-oxo-1,2-dihydroindol-3-ylidenemethyl)-1H-pyrrol-3-yl)propionic acid	metab_3513	Organic compounds	Organoheterocyclic compounds	Indoles and derivatives	Indolines
pos_4175	Schinifoline	metab_3516	Organic compounds	Organoheterocyclic compounds	Quinolines and derivatives	Quinolones and derivatives
pos_5140	Eugenin	metab_4584	Organic compounds	Organoheterocyclic compounds	Benzopyrans	1-benzopyrans
pos_5189	5-Methoxyindoleacetate	metab_4636	Organic compounds	Organoheterocyclic compounds	Indoles and derivatives	Indolyl carboxylic acids and derivatives
pos_5338	Fenspiride	metab_4800	Organic compounds	Organoheterocyclic compounds	Azaspirodecane derivatives	Not Available
pos_5431	5-Methoxyindole-3-Acetic Acid	metab_4904	Organic compounds	Organoheterocyclic compounds	Indoles and derivatives	Indolyl carboxylic acids and derivatives
pos_5463	2,4-Pyrimidinediamine, 5-(5-(1-piperazinylmethyl)-1,3,4-oxadiazol-2-yl)-N4-propyl-N2-(2-(4-pyridinyl)ethyl)-	metab_4938	Organic compounds	Organoheterocyclic compounds	Diazines	Pyrimidines and pyrimidine derivatives
pos_5607	Indole-3-Carbinol	metab_5097	Organic compounds	Organoheterocyclic compounds	Indoles and derivatives	Indoles
pos_5904	2-Quinolinecarboxylic acid	metab_5426	Organic compounds	Organoheterocyclic compounds	Quinolines and derivatives	Quinoline carboxylic acids
pos_5916	Nicotyrine	metab_5439	Organic compounds	Organoheterocyclic compounds	Pyridines and derivatives	Not Available
pos_6035	Pactimibe	metab_5572	Organic compounds	Organoheterocyclic compounds	Indoles and derivatives	Indolyl carboxylic acids and derivatives
pos_6354	2-(p-Acetamidophenyl)-2-ethylglutarimide	metab_5926	Organic compounds	Organoheterocyclic compounds	Piperidines	Phenylpiperidines
pos_6653	Beta-Carboline	metab_6256	Organic compounds	Organoheterocyclic compounds	Indoles and derivatives	Pyridoindoles
pos_6755	1-Piperideine-2-carboxylic acid	metab_6368	Organic compounds	Organoheterocyclic compounds	Pyridines and derivatives	Hydropyridines
pos_6871	N-hydroxy-L-tryptophan	metab_6496	Organic compounds	Organoheterocyclic compounds	Indoles and derivatives	Indolyl carboxylic acids and derivatives
pos_694	Indoleacrylic acid	metab_6572	Organic compounds	Organoheterocyclic compounds	Indoles and derivatives	Indoles
pos_6976	Zeatin	metab_6612	Organic compounds	Organoheterocyclic compounds	Imidazopyrimidines	Purines and purine derivatives
pos_7142	Epsilon-Caprolactone	metab_6798	Organic compounds	Organoheterocyclic compounds	Lactones	Not Available
pos_7186	Pinolidoxin	metab_6846	Organic compounds	Organoheterocyclic compounds	Oxocins	Not Available
pos_7226	Ethotoin	metab_6891	Organic compounds	Organoheterocyclic compounds	Azolidines	Imidazolidines
pos_7347	5-Hydroxy-L-tryptophan	metab_7024	Organic compounds	Organoheterocyclic compounds	Indoles and derivatives	Tryptamines and derivatives
pos_7817	Imidazolelactic acid	metab_7546	Organic compounds	Organoheterocyclic compounds	Azoles	Imidazoles
pos_7851	Hhcfu	metab_7584	Organic compounds	Organoheterocyclic compounds	Diazines	Pyrimidines and pyrimidine derivatives
pos_8019	Herierin III	metab_7769	Organic compounds	Organoheterocyclic compounds	Pyrans	Pyranones and derivatives
pos_813	Cromakalim	metab_7891	Organic compounds	Organoheterocyclic compounds	Benzopyrans	1-benzopyrans
pos_8571	3-Isobutyl-1-methylxanthine	metab_8375	Organic compounds	Organoheterocyclic compounds	Imidazopyrimidines	Purines and purine derivatives
pos_903	Citpressine I	metab_8884	Organic compounds	Organoheterocyclic compounds	Quinolines and derivatives	Benzoquinolines
neg_1506	Etodolac	metab_9636	Organic compounds	Organoheterocyclic compounds	Indoles and derivatives	Indolyl carboxylic acids and derivatives
neg_1553	Phthalic anhydride	metab_9688	Organic compounds	Organoheterocyclic compounds	Benzofurans	Benzofuranones
neg_1719	Miglitol	metab_9872	Organic compounds	Organoheterocyclic compounds	Piperidines	Not Available
neg_2310	7-(1,5-dimethyl-3-(phenoxymethyl)-1H-pyrazol-4-yl)-3-(3-(naphthalen-1-yloxy)propyl)-1H-indole-2-carboxylic acid	metab_10528	Organic compounds	Organoheterocyclic compounds	Indoles and derivatives	Indolecarboxylic acids and derivatives
neg_2413	Stizolamine	metab_10642	Organic compounds	Organoheterocyclic compounds	Diazines	Pyrazines
neg_2432	Azaspiracid 5	metab_10663	Organic compounds	Organoheterocyclic compounds	Azaspirodecane derivatives	Not Available
neg_2579	6-hydroxymethyl-7,8-dihydropterin	metab_10824	Organic compounds	Organoheterocyclic compounds	Pteridines and derivatives	Pterins and derivatives
neg_2622	2-Methylbenzothiazole	metab_10873	Organic compounds	Organoheterocyclic compounds	Benzothiazoles	Not Available
neg_2640	INDOLE-2-ACETIC ACID	metab_10893	Organic compounds	Organoheterocyclic compounds	Indoles and derivatives	Indolyl carboxylic acids and derivatives
neg_2886	Acetophenazine	metab_11164	Organic compounds	Organoheterocyclic compounds	Benzothiazines	Phenothiazines
neg_2927	DIPROTIN A	metab_11210	Organic compounds	Organoheterocyclic compounds	Pyrroles	Substituted pyrroles
neg_2939	Hydroxyrepaglinide	metab_11223	Organic compounds	Organoheterocyclic compounds	Piperidines	Phenylpiperidines
neg_3108	2-(5-Hydroxy-1H-indol-2-yl)acetic acid	metab_11412	Organic compounds	Organoheterocyclic compounds	Indoles and derivatives	Indolyl carboxylic acids and derivatives
neg_3118	Tebipenem	metab_11423	Organic compounds	Organoheterocyclic compounds	Lactams	Beta lactams
neg_3211	3-Indoleglyoxylic acid	metab_11527	Organic compounds	Organoheterocyclic compounds	Indoles and derivatives	Indolyl carboxylic acids and derivatives
neg_3299	Isopiperolein B	metab_11623	Organic compounds	Organoheterocyclic compounds	Benzodioxoles	Not Available
neg_3328	Carboxy-ethyl-hydroxychroman	metab_11656	Organic compounds	Organoheterocyclic compounds	Benzopyrans	1-benzopyrans
neg_3376	3-Methyldioxyindole	metab_11709	Organic compounds	Organoheterocyclic compounds	Indoles and derivatives	Indolines
neg_3386	Dihydroneopterin phosphate	metab_11720	Organic compounds	Organoheterocyclic compounds	Pteridines and derivatives	Pterins and derivatives
neg_3466	6-Methoxymellein	metab_11808	Organic compounds	Organoheterocyclic compounds	Benzopyrans	2-benzopyrans
neg_3475	2-(beta-D-Mannopyranosyl)-L-tryptophan	metab_11818	Organic compounds	Organoheterocyclic compounds	Pyridines and derivatives	Phenylpyridines
neg_3512	Nimodipine	metab_11860	Organic compounds	Organoheterocyclic compounds	Pyridines and derivatives	Hydropyridines
neg_3599	Graveolinine	metab_11955	Organic compounds	Organoheterocyclic compounds	Quinolines and derivatives	Not Available
neg_3613	Phensuximide	metab_11972	Organic compounds	Organoheterocyclic compounds	Pyrrolidines	Phenylpyrrolidines
neg_3681	Gentianine	metab_12047	Organic compounds	Organoheterocyclic compounds	Pyranopyridines	Not Available
neg_3866	1-Deoxy-1-morpholino-D-fructose	metab_12251	Organic compounds	Organoheterocyclic compounds	Oxazinanes	Morpholines
neg_3968	Dihydrocoriandrin	metab_12364	Organic compounds	Organoheterocyclic compounds	Benzopyrans	2-benzopyrans
neg_4436	(6Ar,10aR)-1-hydroxy-6,6-dimethyl-3-(2-methyloctan-2-yl)-6a,9,10,10a-tetrahydrobenzo[c]chromene-9-carboxylic acid	metab_12884	Organic compounds	Organoheterocyclic compounds	Benzopyrans	1-benzopyrans
neg_4449	Cefprozil	metab_12898	Organic compounds	Organoheterocyclic compounds	Lactams	Beta lactams
neg_4538	8-Hydroxyondansetron	metab_12997	Organic compounds	Organoheterocyclic compounds	Indoles and derivatives	Carbazoles
neg_4784	Aminomethyl fluorescein	metab_13266	Organic compounds	Organoheterocyclic compounds	Benzopyrans	1-benzopyrans
neg_4860	2-Hydroxyiminostilbene	metab_13350	Organic compounds	Organoheterocyclic compounds	Benzazepines	Dibenzazepines
neg_5279	Protoanemonin	metab_13810	Organic compounds	Organoheterocyclic compounds	Dihydrofurans	Furanones
neg_5337	(S)-4-(2-(4-Amino-1,2,5-oxadiazol-3-yl)-1-ethyl-7-(piperidin-3-ylmethoxy)-1H-imidazo[4,5-c]pyridin-4-yl)-2-methylbut-3-yn-2-ol	metab_13874	Organic compounds	Organoheterocyclic compounds	Imidazopyridines	Imidazo-[4,5-c]pyridines
neg_5392	Piperolein B	metab_13935	Organic compounds	Organoheterocyclic compounds	Benzodioxoles	Not Available
neg_5429	Coriandrone D	metab_13976	Organic compounds	Organoheterocyclic compounds	Benzopyrans	2-benzopyrans
neg_5430	5-Methyltetrahydrofolic acid	metab_13978	Organic compounds	Organoheterocyclic compounds	Pteridines and derivatives	Pterins and derivatives
neg_5469	5-Hydroxy-6-methoxy-1h-indole-2-carboxylic acid	metab_14020	Organic compounds	Organoheterocyclic compounds	Indoles and derivatives	Indolecarboxylic acids and derivatives
neg_550	Avenalumin III	metab_14055	Organic compounds	Organoheterocyclic compounds	Benzoxazines	Not Available
neg_577	Xi-2,3-Dihydro-3,5-dihydroxy-6-methyl-4H-pyran-4-one	metab_14352	Organic compounds	Organoheterocyclic compounds	Pyrans	Pyranones and derivatives
neg_5935	CC(=O)Nccccccn1C=CC(=O)C(O)=C1C	metab_14535	Organic compounds	Organoheterocyclic compounds	Pyridines and derivatives	Methylpyridines
neg_6322	Xanthurenic Acid	metab_14966	Organic compounds	Organoheterocyclic compounds	Quinolines and derivatives	Quinoline carboxylic acids
neg_639	Voxtalisib	metab_15040	Organic compounds	Organoheterocyclic compounds	Pyridines and derivatives	Pyrazolylpyridines
neg_6441	6H,8H-3,4-Dihydropyrimido(4,5-c)(1,2)oxazin-7-one	metab_15098	Organic compounds	Organoheterocyclic compounds	Diazines	Pyrimidines and pyrimidine derivatives
neg_6595	Lomefloxacin	metab_15268	Organic compounds	Organoheterocyclic compounds	Lactams	Beta lactams
neg_6645	MALEIMIDE	metab_15324	Organic compounds	Organoheterocyclic compounds	Pyrrolidines	Pyrrolidones
neg_6646	[(1R,5R)-5-(6-Aminopurin-9-yl)cyclohex-3-en-1-yl]methanol	metab_15325	Organic compounds	Organoheterocyclic compounds	Imidazopyrimidines	Purines and purine derivatives
neg_6681	3',5'-Dideoxythymidine	metab_15364	Organic compounds	Organoheterocyclic compounds	Diazines	Pyrimidines and pyrimidine derivatives
neg_6742	Tenuazonic acid	metab_15432	Organic compounds	Organoheterocyclic compounds	Pyrrolines	Not Available
neg_7072	Melatonin	metab_15798	Organic compounds	Organoheterocyclic compounds	Indoles and derivatives	Indoles
neg_7090	Noroxyhydrastinine	metab_15818	Organic compounds	Organoheterocyclic compounds	Isoquinolines and derivatives	Isoquinolones and derivatives
neg_7133	1-Methyluric acid	metab_15866	Organic compounds	Organoheterocyclic compounds	Imidazopyrimidines	Purines and purine derivatives
neg_7414	Hymenoxon	metab_16178	Organic compounds	Organoheterocyclic compounds	Oxanes	Not Available
neg_7445	1,6-anhydro-N-acetyl-beta-muramate	metab_16212	Organic compounds	Organoheterocyclic compounds	Oxepanes	Not Available
neg_7888	1-(3-Pyridinyl)-1,4-butanediol	metab_16699	Organic compounds	Organoheterocyclic compounds	Pyridines and derivatives	Not Available

## Sheet: 46 Benzenoids
ID	Metabolite	Metab ID	Kingdom	Superclass	Class	Subclass
pos_1313	Avenanthramide L	metab_349	Organic compounds	Benzenoids	Benzene and substituted derivatives	Benzoic acids and derivatives
pos_2346	Carboxy-ptio	metab_1491	Organic compounds	Benzenoids	Benzene and substituted derivatives	Benzoic acids and derivatives
pos_2588	Sufentanil	metab_1758	Organic compounds	Benzenoids	Benzene and substituted derivatives	Anilides
pos_2876	Salmefamol	metab_2077	Organic compounds	Benzenoids	Benzene and substituted derivatives	Phenethylamines
pos_2925	Thienorphine	metab_2132	Organic compounds	Benzenoids	Phenanthrenes and derivatives	Not Available
pos_3841	2-Phenylacetamide	metab_3148	Organic compounds	Benzenoids	Benzene and substituted derivatives	Phenylacetamides
pos_3896	Vanillylamine	metab_3208	Organic compounds	Benzenoids	Phenols	Methoxyphenols
pos_4120	Sudan II	metab_3456	Organic compounds	Benzenoids	Naphthalenes	Naphthols and derivatives
pos_4535	Juglone	metab_3914	Organic compounds	Benzenoids	Naphthalenes	Naphthoquinones
pos_5336	Carpasemine	metab_4798	Organic compounds	Benzenoids	Benzene and substituted derivatives	Not Available
pos_5565	Difenoxin	metab_5051	Organic compounds	Benzenoids	Benzene and substituted derivatives	Diphenylacetonitriles
pos_5791	Vanillin	metab_5300	Organic compounds	Benzenoids	Phenols	Methoxyphenols
pos_6804	Cicloprolol	metab_6422	Organic compounds	Benzenoids	Phenol ethers	Not Available
pos_7141	Metoprolol	metab_6797	Organic compounds	Benzenoids	Phenols	Tyrosols and derivatives
pos_726	1-Naphthylamine	metab_6927	Organic compounds	Benzenoids	Naphthalenes	Not Available
pos_7443	Betaxolol	metab_7131	Organic compounds	Benzenoids	Phenols	Tyrosols and derivatives
pos_7842	Nafazatrom	metab_7574	Organic compounds	Benzenoids	Naphthalenes	Not Available
pos_7896	Proparacaine	metab_7633	Organic compounds	Benzenoids	Benzene and substituted derivatives	Benzoic acids and derivatives
pos_8368	4-Hydroxymandelonitrile	metab_9049	Organic compounds	Benzenoids	Phenols	1-hydroxy-2-unsubstituted benzenoids
neg_1588	Physcion 8-glucoside	metab_9726	Organic compounds	Benzenoids	Anthracenes	Anthraquinones
neg_1658	Atenolol	metab_9804	Organic compounds	Benzenoids	Benzene and substituted derivatives	Phenylacetamides
neg_1713	Leonurine	metab_9866	Organic compounds	Benzenoids	Benzene and substituted derivatives	Benzoic acids and derivatives
neg_1913	Embutramide	metab_10088	Organic compounds	Benzenoids	Benzene and substituted derivatives	Phenylpropanes
neg_1928	Rubroskyrin	metab_10104	Organic compounds	Benzenoids	Anthracenes	Anthraquinones
neg_2190	Metipranolol	metab_10394	Organic compounds	Benzenoids	Phenol esters	Not Available
neg_2509	Tamibarotene	metab_10748	Organic compounds	Benzenoids	Tetralins	Not Available
neg_3123	Delpazolid	metab_11429	Organic compounds	Benzenoids	Benzene and substituted derivatives	Aniline and substituted anilines
neg_3214	Suloctidil	metab_11530	Organic compounds	Benzenoids	Benzene and substituted derivatives	Phenylpropanes
neg_3285	p-Benzosemiquinone	metab_11608	Organic compounds	Benzenoids	Phenols	1-hydroxy-2-unsubstituted benzenoids
neg_348	Hydroxyzine	metab_11823	Organic compounds	Benzenoids	Benzene and substituted derivatives	Diphenylmethanes
neg_3740	4R,5R,6S-Trihydroxy-2-hydroxymethyl-2-cyclohexen-1-one 6-(2-hydroxy-6-methylbenzoate)	metab_12112	Organic compounds	Benzenoids	Benzene and substituted derivatives	Benzoic acids and derivatives
neg_4743	2-Methylbenzyl alcohol acetate	metab_13222	Organic compounds	Benzenoids	Benzene and substituted derivatives	Benzyloxycarbonyls
neg_4837	Pheneturide	metab_13324	Organic compounds	Benzenoids	Benzene and substituted derivatives	Phenylpropanes
neg_4914	1-Phenyl-1,2-propanedione	metab_13409	Organic compounds	Benzenoids	Benzene and substituted derivatives	Phenylpropanes
neg_5317	2'-Methyl-4'-(5-methyl-(1,2,4)-oxadiazol-3-yl)biphenyl-4-carboxylic acid (4-methoxy-3-(4-methylpiperazin-1-yl)phenyl)amide	metab_13852	Organic compounds	Benzenoids	Benzene and substituted derivatives	Anilides
neg_5951	Adomeglivant	metab_14553	Organic compounds	Benzenoids	Benzene and substituted derivatives	Biphenyls and derivatives
neg_6010	5-Phenyl-1,3-oxazinane-2,4-dione	metab_14620	Organic compounds	Benzenoids	Benzene and substituted derivatives	Not Available
neg_6405	Esmolol	metab_15058	Organic compounds	Benzenoids	Phenol ethers	Not Available
neg_6499	Pentanochlor	metab_15161	Organic compounds	Benzenoids	Benzene and substituted derivatives	Halobenzenes
neg_679	4-Hydroxyphenylacetaldehyde	metab_15484	Organic compounds	Benzenoids	Benzene and substituted derivatives	Phenylacetaldehydes
neg_6816	Dmean	metab_15514	Organic compounds	Benzenoids	Naphthalenes	Not Available
neg_707	4-Methoxy-1-naphthol	metab_15795	Organic compounds	Benzenoids	Naphthalenes	Naphthols and derivatives
neg_7171	Musk ambrette	metab_15908	Organic compounds	Benzenoids	Benzene and substituted derivatives	Toluenes
neg_7260	Bergenin	metab_16007	Organic compounds	Benzenoids	Benzene and substituted derivatives	Benzoic acids and derivatives
neg_7357	Terephthalic Acid	metab_16114	Organic compounds	Benzenoids	Benzene and substituted derivatives	Benzoic acids and derivatives
neg_7392	4-Hydroxymandelic Acid	metab_16153	Organic compounds	Benzenoids	Phenols	1-hydroxy-2-unsubstituted benzenoids

## Sheet: 43 Organic oxygen compounds
ID	Metabolite	Metab ID	Kingdom	Superclass	Class	Subclass
pos_1034	KOBUSONE	metab_40	Organic compounds	Organic oxygen compounds	Organooxygen compounds	Carbonyl compounds
pos_166	2,3-Butanediol glucoside	metab_730	Organic compounds	Organic oxygen compounds	Organooxygen compounds	Carbohydrates and carbohydrate conjugates
pos_175	N-Acetylmuramate	metab_829	Organic compounds	Organic oxygen compounds	Organooxygen compounds	Carbohydrates and carbohydrate conjugates
pos_212	Inflatine	metab_1240	Organic compounds	Organic oxygen compounds	Organooxygen compounds	Carbonyl compounds
pos_2403	2-Deoxystreptamine	metab_1555	Organic compounds	Organic oxygen compounds	Organooxygen compounds	Alcohols and polyols
pos_2471	Picrocrocin	metab_1630	Organic compounds	Organic oxygen compounds	Organooxygen compounds	Carbohydrates and carbohydrate conjugates
pos_2526	PHENACYLAMINE	metab_1690	Organic compounds	Organic oxygen compounds	Organooxygen compounds	Carbonyl compounds
pos_2952	Tolmetin	metab_2162	Organic compounds	Organic oxygen compounds	Organooxygen compounds	Carbonyl compounds
pos_3930	ERITORAN	metab_3246	Organic compounds	Organic oxygen compounds	Organooxygen compounds	Carbohydrates and carbohydrate conjugates
pos_503	Xi-4-Hydroxy-4-methyl-2-cyclohexen-1-one	metab_4463	Organic compounds	Organic oxygen compounds	Organooxygen compounds	Carbonyl compounds
pos_5276	Salicin	metab_4733	Organic compounds	Organic oxygen compounds	Organooxygen compounds	Carbohydrates and carbohydrate conjugates
pos_5282	Semilepidinoside B	metab_4740	Organic compounds	Organic oxygen compounds	Organooxygen compounds	Carbohydrates and carbohydrate conjugates
pos_5352	3,4-Dihydroxybenzaldehyde	metab_4816	Organic compounds	Organic oxygen compounds	Organooxygen compounds	Carbonyl compounds
pos_5600	Convicine	metab_5090	Organic compounds	Organic oxygen compounds	Organooxygen compounds	Carbohydrates and carbohydrate conjugates
pos_5682	2,6,6-Trimethyl-2-cyclohexene-1,4-dione	metab_5179	Organic compounds	Organic oxygen compounds	Organooxygen compounds	Carbonyl compounds
pos_6398	Nigericin	metab_5974	Organic compounds	Organic oxygen compounds	Organooxygen compounds	Ethers
pos_6876	Salidroside	metab_6501	Organic compounds	Organic oxygen compounds	Organooxygen compounds	Carbohydrates and carbohydrate conjugates
pos_7030	4-(2-Amino-3-hydroxyphenyl)-2,4-dioxobutanoic acid	metab_6674	Organic compounds	Organic oxygen compounds	Organooxygen compounds	Carbonyl compounds
pos_7102	1,2,10-Trihydroxydihydro-trans-linalyl oxide 7-O-beta-D-glucopyranoside	metab_6754	Organic compounds	Organic oxygen compounds	Organooxygen compounds	Carbohydrates and carbohydrate conjugates
pos_7761	Lotaustralin	metab_7484	Organic compounds	Organic oxygen compounds	Organooxygen compounds	Carbohydrates and carbohydrate conjugates
pos_8236	Bufotenine o-glucoside	metab_8007	Organic compounds	Organic oxygen compounds	Organooxygen compounds	Carbohydrates and carbohydrate conjugates
pos_8020	N-Acetyl-D-galactosamine	metab_9064	Organic compounds	Organic oxygen compounds	Organooxygen compounds	Carbohydrates and carbohydrate conjugates
neg_1235	2-(Acetylamino)-2-deoxy-alpha-D-mannopyranose	metab_9336	Organic compounds	Organic oxygen compounds	Organooxygen compounds	Carbohydrates and carbohydrate conjugates
neg_160	D-Mannose 6-Phosphate	metab_9740	Organic compounds	Organic oxygen compounds	Organooxygen compounds	Carbohydrates and carbohydrate conjugates
neg_1615	Shikimic Acid	metab_9757	Organic compounds	Organic oxygen compounds	Organooxygen compounds	Alcohols and polyols
neg_1733	Fructosylamine	metab_9888	Organic compounds	Organic oxygen compounds	Organooxygen compounds	Carbohydrates and carbohydrate conjugates
neg_2027	2,6-Dimethoxy-1,4-benzoquinone	metab_10214	Organic compounds	Organic oxygen compounds	Organooxygen compounds	Carbonyl compounds
neg_2246	Buflomedil	metab_10456	Organic compounds	Organic oxygen compounds	Organooxygen compounds	Carbonyl compounds
neg_2479	Josamycin	metab_10714	Organic compounds	Organic oxygen compounds	Organooxygen compounds	Carbohydrates and carbohydrate conjugates
neg_3028	Dibekacin	metab_11323	Organic compounds	Organic oxygen compounds	Organooxygen compounds	Carbohydrates and carbohydrate conjugates
neg_3538	Niazirinin	metab_11888	Organic compounds	Organic oxygen compounds	Organooxygen compounds	Carbohydrates and carbohydrate conjugates
neg_3642	D-erythro-L-galacto-Nonulose	metab_12004	Organic compounds	Organic oxygen compounds	Organooxygen compounds	Carbohydrates and carbohydrate conjugates
neg_4715	Epiheterodendrin	metab_13191	Organic compounds	Organic oxygen compounds	Organooxygen compounds	Carbohydrates and carbohydrate conjugates
neg_4750	6-o-Acetylarbutin	metab_13230	Organic compounds	Organic oxygen compounds	Organooxygen compounds	Carbohydrates and carbohydrate conjugates
neg_5344	Gentamicin C	metab_13882	Organic compounds	Organic oxygen compounds	Organooxygen compounds	Carbohydrates and carbohydrate conjugates
neg_5378	Oleandomycin	metab_13919	Organic compounds	Organic oxygen compounds	Organooxygen compounds	Carbohydrates and carbohydrate conjugates
neg_5795	6-(4-carboxy-2,6-dihydroxyphenoxy)-3,4,5-trihydroxyoxane-2-carboxylic acid	metab_14380	Organic compounds	Organic oxygen compounds	Organooxygen compounds	Carbohydrates and carbohydrate conjugates
neg_6024	Pondaplin	metab_14635	Organic compounds	Organic oxygen compounds	Organooxygen compounds	Ethers
neg_6151	Morroniside	metab_14776	Organic compounds	Organic oxygen compounds	Organooxygen compounds	Carbohydrates and carbohydrate conjugates
neg_6438	Dibenzo-18-crown-6	metab_15094	Organic compounds	Organic oxygen compounds	Organooxygen compounds	Ethers
neg_6448	6-(3-carboxy-4-hydroxyphenoxy)-3,4,5-trihydroxyoxane-2-carboxylic acid	metab_15105	Organic compounds	Organic oxygen compounds	Organooxygen compounds	Carbohydrates and carbohydrate conjugates
neg_7621	Cyclic ADP-Ribose	metab_16405	Organic compounds	Organic oxygen compounds	Organooxygen compounds	Carbohydrates and carbohydrate conjugates
neg_5643	Erythromycin C	metab_17434	Organic compounds	Organic oxygen compounds	Organooxygen compounds	Carbohydrates and carbohydrate conjugates

## Sheet:  39 Phenylpropanoids and polyke
ID	Metabolite	Metab ID	Kingdom	Superclass	Class	Subclass
pos_2073	Sterigmatocystin	metab_1188	Organic compounds	Phenylpropanoids and polyketides	Sterigmatocystins	Not Available
pos_2522	Exaltolide	metab_1686	Organic compounds	Phenylpropanoids and polyketides	Macrolides and analogues	Not Available
pos_2898	Epothilone A	metab_2101	Organic compounds	Phenylpropanoids and polyketides	Macrolides and analogues	Epothilones and analogues
pos_3068	PL	metab_2291	Organic compounds	Phenylpropanoids and polyketides	Macrolides and analogues	Not Available
pos_3157	Aescin	metab_2390	Organic compounds	Phenylpropanoids and polyketides	Cinnamic acids and derivatives	Hydroxycinnamic acids and derivatives
pos_3509	Minocycline	metab_2780	Organic compounds	Phenylpropanoids and polyketides	Tetracyclines	Not Available
pos_3771	17-Aminogeldanamycin	metab_3070	Organic compounds	Phenylpropanoids and polyketides	Macrolactams	Not Available
pos_5278	p-Coumaraldehyde	metab_4735	Organic compounds	Phenylpropanoids and polyketides	Cinnamaldehydes	Not Available
pos_5508	Formononetin	metab_4988	Organic compounds	Phenylpropanoids and polyketides	Isoflavonoids	O-methylated isoflavonoids
pos_5718	4-Methylumbelliferyl acetate	metab_5219	Organic compounds	Phenylpropanoids and polyketides	Coumarins and derivatives	Not Available
pos_5867	Medicarpin	metab_5384	Organic compounds	Phenylpropanoids and polyketides	Isoflavonoids	Furanoisoflavonoids
pos_6203	Naringin dihydrochalcone	metab_5759	Organic compounds	Phenylpropanoids and polyketides	Flavonoids	Flavonoid glycosides
pos_8002	Saxitoxin	metab_7751	Organic compounds	Phenylpropanoids and polyketides	Saxitoxins, gonyautoxins, and derivatives	Not Available
neg_1391	Pollenin A	metab_9509	Organic compounds	Phenylpropanoids and polyketides	Flavonoids	Flavones
neg_1978	4-Coumaroylputrescine	metab_10159	Organic compounds	Phenylpropanoids and polyketides	Cinnamic acids and derivatives	Hydroxycinnamic acids and derivatives
neg_2774	Aesculetin	metab_11041	Organic compounds	Phenylpropanoids and polyketides	Coumarins and derivatives	Hydroxycoumarins
neg_2897	Ganoderic acid L	metab_11176	Organic compounds	Phenylpropanoids and polyketides	Isoflavonoids	O-methylated isoflavonoids
neg_3696	Cis-p-Coumaric acid	metab_12063	Organic compounds	Phenylpropanoids and polyketides	Cinnamic acids and derivatives	Hydroxycinnamic acids and derivatives
neg_3716	Dattelic acid	metab_12085	Organic compounds	Phenylpropanoids and polyketides	Cinnamic acids and derivatives	Hydroxycinnamic acids and derivatives
neg_4440	Bergaptol	metab_12889	Organic compounds	Phenylpropanoids and polyketides	Coumarins and derivatives	Furanocoumarins
neg_4817	Xanthotoxol	metab_13303	Organic compounds	Phenylpropanoids and polyketides	Coumarins and derivatives	Furanocoumarins
neg_4907	2-(2-Amino-3-methoxyphenyl)-4H-1-benzopyran-4-one	metab_13401	Organic compounds	Phenylpropanoids and polyketides	Flavonoids	O-methylated flavonoids
neg_5007	Dalbergin	metab_13513	Organic compounds	Phenylpropanoids and polyketides	Neoflavonoids	Neoflavones
neg_5064	Cinnamoyltyramine	metab_13575	Organic compounds	Phenylpropanoids and polyketides	Cinnamic acids and derivatives	Cinnamic acid amides
neg_5166	Butin	metab_13688	Organic compounds	Phenylpropanoids and polyketides	Flavonoids	Flavans
neg_5247	17-AAG	metab_13776	Organic compounds	Phenylpropanoids and polyketides	Macrolactams	Not Available
neg_5278	4',5'-Dihydropsoralen	metab_13809	Organic compounds	Phenylpropanoids and polyketides	Coumarins and derivatives	Furanocoumarins
neg_5336	7-Galloylcatechin	metab_13873	Organic compounds	Phenylpropanoids and polyketides	Flavonoids	Flavans
neg_551	Trifolirhizin	metab_14066	Organic compounds	Phenylpropanoids and polyketides	Isoflavonoids	Furanoisoflavonoids
neg_5568	Bax inhibitor peptide V5	metab_14130	Organic compounds	Phenylpropanoids and polyketides	Flavonoids	Flavans
neg_5632	6-(5-carboxy-2,3-dihydroxyphenoxy)-3,4,5-trihydroxyoxane-2-carboxylic acid	metab_14202	Organic compounds	Phenylpropanoids and polyketides	Tannins	Hydrolyzable tannins
neg_5919	m-Coumaric acid	metab_14517	Organic compounds	Phenylpropanoids and polyketides	Cinnamic acids and derivatives	Hydroxycinnamic acids and derivatives
neg_6268	Decarbamoylsaxitoxin	metab_14905	Organic compounds	Phenylpropanoids and polyketides	Saxitoxins, gonyautoxins, and derivatives	Not Available
neg_6279	Latrunculin B	metab_14917	Organic compounds	Phenylpropanoids and polyketides	Macrolides and analogues	Not Available
neg_653	6''-Acetylliquiritin	metab_15196	Organic compounds	Phenylpropanoids and polyketides	Flavonoids	Flavonoid glycosides
neg_6673	Glycyrrhizaisoflavone B	metab_15355	Organic compounds	Phenylpropanoids and polyketides	Isoflavonoids	Pyranoisoflavonoids
neg_6838	Flavan-3-ol	metab_15538	Organic compounds	Phenylpropanoids and polyketides	Flavonoids	Flavans
neg_7107	2-o-(Z-p-Hydroxycinnamoyl)-(x)-glyceric acid	metab_15837	Organic compounds	Phenylpropanoids and polyketides	Cinnamic acids and derivatives	Hydroxycinnamic acids and derivatives
neg_7331	3-Azido-7-hydroxycoumarin	metab_16086	Organic compounds	Phenylpropanoids and polyketides	Coumarins and derivatives	Hydroxycoumarins

## Sheet:  31 Not Available
ID	Metabolite	Metab ID	Kingdom	Superclass	Class	Subclass
pos_2612	PG(22:5(4Z,7Z,10Z,13Z,16Z)/6 keto-PGF1alpha)	metab_1786	Not Available	Not Available	Not Available	Not Available
pos_2862	PI(20:5(7Z,9Z,11E,13E,17Z)-3OH(5,6,15)/16:2(9Z,12Z))	metab_2062	Not Available	Not Available	Not Available	Not Available
pos_3110	CDP-DG(16:0/PGF2alpha)	metab_2339	Not Available	Not Available	Not Available	Not Available
pos_3257	CDP-DG(i-19:0/20:5(5Z,8Z,11Z,14Z,16E)-OH(18R))	metab_2501	Not Available	Not Available	Not Available	Not Available
pos_3483	CDP-DG(20:5(6E,8Z,11Z,14Z,17Z)-OH(5)/i-21:0)	metab_2751	Not Available	Not Available	Not Available	Not Available
pos_3502	PS(20:3(8Z,11Z,14Z)-O(5,6)/18:0)	metab_2773	Not Available	Not Available	Not Available	Not Available
pos_5766	PS(PGF2alpha/20:5(5Z,8Z,11Z,14Z,17Z))	metab_5272	Not Available	Not Available	Not Available	Not Available
pos_5858	PIP(PGE2/20:0)	metab_5374	Not Available	Not Available	Not Available	Not Available
pos_586	PGP(20:5(5Z,8Z,11Z,14Z,16E)-OH(18R)/i-22:0)	metab_5376	Not Available	Not Available	Not Available	Not Available
pos_5902	PGP(PGF1alpha/i-22:0)	metab_5424	Not Available	Not Available	Not Available	Not Available
pos_6180	PS(PGE1/20:1(11Z))	metab_5733	Not Available	Not Available	Not Available	Not Available
pos_6415	CDP-DG(TXB2/20:4(5Z,8Z,11Z,14Z))	metab_5994	Not Available	Not Available	Not Available	Not Available
pos_6492	PGP(PGJ2/22:6(4Z,7Z,10Z,13Z,16Z,19Z))	metab_6079	Not Available	Not Available	Not Available	Not Available
pos_6681	CDP-DG(PGJ2/i-19:0)	metab_6287	Not Available	Not Available	Not Available	Not Available
pos_6894	Flutriafol	metab_6521	Not Available	Not Available	Not Available	Not Available
pos_7045	Pyropheophorbide a	metab_6690	Not Available	Not Available	Not Available	Not Available
pos_7082	CDP-DG(a-13:0/18:1(9Z)-O(12,13))	metab_6731	Not Available	Not Available	Not Available	Not Available
pos_729	CDP-DG(PGJ2/i-22:0)	metab_6960	Not Available	Not Available	Not Available	Not Available
pos_7308	PA(PGD1/16:1(9Z))	metab_6981	Not Available	Not Available	Not Available	Not Available
neg_2134	PA(20:5(5Z,8Z,11Z,14Z,16E)-OH(18)/20:5(5Z,8Z,11Z,14Z,17Z))	metab_10333	Not Available	Not Available	Not Available	Not Available
neg_2287	DG(LTE4/2:0/0:0)	metab_10501	Not Available	Not Available	Not Available	Not Available
neg_2623	Cephalosporanic acid	metab_10874	Not Available	Not Available	Not Available	Not Available
neg_3223	PA(PGD2/19:2(10Z,13Z))	metab_11540	Not Available	Not Available	Not Available	Not Available
neg_3333	PI(20:4(7E,9E,11Z,13E)-3OH(5S,6R,15S)/20:0)	metab_11662	Not Available	Not Available	Not Available	Not Available
neg_3344	PS(PGE2/20:4(8Z,11Z,14Z,17Z))	metab_11674	Not Available	Not Available	Not Available	Not Available
neg_3440	PIP(22:4(10Z,13Z,16Z,19Z)/20:3(5Z,8Z,11Z)-O(14R,15S))	metab_11781	Not Available	Not Available	Not Available	Not Available
neg_3483	PS(18:2(9Z,12Z)/5-iso PGF2VI)	metab_11827	Not Available	Not Available	Not Available	Not Available
neg_5121	PG(18:1(11Z)/PGE2)	metab_13639	Not Available	Not Available	Not Available	Not Available
neg_5328	CDP-DG(i-15:0/20:5(5Z,8Z,10E,14Z,17Z)-OH(12))	metab_13864	Not Available	Not Available	Not Available	Not Available
neg_5698	PE(PGD2/16:1(9Z))	metab_14273	Not Available	Not Available	Not Available	Not Available
neg_6062	CDP-DG(i-12:0/20:5(5Z,8Z,10E,14Z,17Z)-OH(12))	metab_14677	Not Available	Not Available	Not Available	Not Available

## Sheet:  20 Nucleosides, nucleotides, a
ID	Metabolite	Metab ID	Kingdom	Superclass	Class	Subclass
pos_2723	5'-Deoxy-5-fluorocytidine	metab_1909	Organic compounds	Nucleosides, nucleotides, and analogues	5''-deoxyribonucleosides	Not Available
pos_4099	1-beta-D-Arabinofuranosyl-5-fluorocytosine	metab_3431	Organic compounds	Nucleosides, nucleotides, and analogues	Pyrimidine nucleosides	Not Available
pos_7339	5'-Methylthioadenosine	metab_7015	Organic compounds	Nucleosides, nucleotides, and analogues	5''-deoxyribonucleosides	5''-deoxy-5''-thionucleosides
pos_8168	5'-Deoxy-5'-fluorouridine	metab_7933	Organic compounds	Nucleosides, nucleotides, and analogues	5''-deoxyribonucleosides	Not Available
pos_8223	4-Amino-1-[5-(hydroxymethyl)oxolan-2-yl]pyrimidin-2-one	metab_7993	Organic compounds	Nucleosides, nucleotides, and analogues	Pyrimidine nucleosides	Pyrimidine 2'',3''-dideoxyribonucleosides
pos_2036	Adenosine monophosphate	metab_9051	Organic compounds	Nucleosides, nucleotides, and analogues	Purine nucleotides	Purine ribonucleotides
neg_1312	Adenosine 5'-Monophosphate	metab_9422	Organic compounds	Nucleosides, nucleotides, and analogues	Purine nucleotides	Purine ribonucleotides
neg_1368	UDP-N-acetyl-D-mannosamine	metab_9483	Organic compounds	Nucleosides, nucleotides, and analogues	Pyrimidine nucleotides	Pyrimidine nucleotide sugars
neg_1376	UDP-glucose	metab_9492	Organic compounds	Nucleosides, nucleotides, and analogues	Pyrimidine nucleotides	Pyrimidine nucleotide sugars
neg_1424	Adenosine 3'-monophosphate	metab_9546	Organic compounds	Nucleosides, nucleotides, and analogues	Ribonucleoside 3''-phosphates	Not Available
neg_1871	Xanthosine	metab_10041	Organic compounds	Nucleosides, nucleotides, and analogues	Purine nucleosides	Not Available
neg_203	Uridine diphosphate-N-acetylglucosamine	metab_10217	Organic compounds	Nucleosides, nucleotides, and analogues	Pyrimidine nucleotides	Pyrimidine nucleotide sugars
neg_6285	Arabinosylhypoxanthine	metab_14924	Organic compounds	Nucleosides, nucleotides, and analogues	Purine nucleosides	Not Available
neg_6310	Fosteabine	metab_14953	Organic compounds	Nucleosides, nucleotides, and analogues	Pyrimidine nucleotides	Pyrimidine ribonucleotides
neg_6740	Abeado	metab_15430	Organic compounds	Nucleosides, nucleotides, and analogues	5''-deoxyribonucleosides	Not Available
neg_7204	UDP-Galnac	metab_15945	Organic compounds	Nucleosides, nucleotides, and analogues	Pyrimidine nucleotides	Pyrimidine nucleotide sugars
neg_7275	Zalcitabine	metab_16023	Organic compounds	Nucleosides, nucleotides, and analogues	Pyrimidine nucleosides	Pyrimidine 2'',3''-dideoxyribonucleosides
neg_7438	Zidovudine glucuronide	metab_16204	Organic compounds	Nucleosides, nucleotides, and analogues	Pyrimidine nucleosides	Pyrimidine 2'',3''-dideoxyribonucleosides
neg_7481	5'-Guanylic Acid	metab_16252	Organic compounds	Nucleosides, nucleotides, and analogues	Purine nucleotides	Purine ribonucleotides
neg_5055	Deoxyadenosine	metab_17432	Organic compounds	Nucleosides, nucleotides, and analogues	Purine nucleosides	Purine 2''-deoxyribonucleosides

## Sheet: 10 Alkaloids and derivatives
ID	Metabolite	Metab ID	Kingdom	Superclass	Class	Subclass
pos_3859	SENECIPHYLLINE	metab_3167	Organic compounds	Alkaloids and derivatives	Not Available	Not Available
pos_3925	Dialdehyde	metab_3240	Organic compounds	Alkaloids and derivatives	Harmala alkaloids	Not Available
pos_5042	Harmaline	metab_4477	Organic compounds	Alkaloids and derivatives	Harmala alkaloids	Not Available
pos_6456	Pseudoecgonine	metab_6039	Organic compounds	Alkaloids and derivatives	Tropane alkaloids	Not Available
pos_6597	Actinodaphnine	metab_6195	Organic compounds	Alkaloids and derivatives	Aporphines	Not Available
pos_6807	Ergonovine	metab_6425	Organic compounds	Alkaloids and derivatives	Ergoline and derivatives	Lysergic acids and derivatives
pos_7711	Vindoline	metab_7429	Organic compounds	Alkaloids and derivatives	Plumeran-type alkaloids	Not Available
neg_1998	Calystegin A3	metab_10181	Organic compounds	Alkaloids and derivatives	Tropane alkaloids	Not Available
neg_6118	Ethylmorphine	metab_14739	Organic compounds	Alkaloids and derivatives	Morphinans	Not Available
neg_7167	Y-Morphine	metab_15903	Organic compounds	Alkaloids and derivatives	Morphinans	Not Available

## Sheet: 3 Organic nitrogen compounds
ID	Metabolite	Metab ID	Kingdom	Superclass	Class	Subclass
pos_2883	Emorfazone	metab_2085	Organic compounds	Organic nitrogen compounds	Organonitrogen compounds	Amines
pos_7920	2-Amino-2-methyl-1-propanol	metab_7661	Organic compounds	Organic nitrogen compounds	Organonitrogen compounds	Amines
pos_8825	Spermidine	metab_8657	Organic compounds	Organic nitrogen compounds	Organonitrogen compounds	Amines

[truncated: 3 more sheets: 1 Homogeneous non-metal compoun, 1 Mixed metal non-metal compoun, 1 Lignans, neolignans and relat]
