# Supplementary material for: The Mechanism of Transcription Factor Swi6 in Regulating Growth and Pathogenicity of Ceratocystis fimbriata: Insights from Non-Targeted Metabolomics
Source: Microorganisms. 2023 Oct 30;11(11):2666. doi: 10.3390/microorganisms11112666 (PMC10673406; doi:10.3390/microorganisms11112666)
Supplement: Supplementary file 1 [file microorganisms-11-02666-s001.zip › Supplementary Table/Table S7 Top 50 metabolites based on abundance in PDAMs.xlsx]

## Sheet: Table S7
		Top 50 potential metabolites based on abundance in PDAMs
cluster		Metabolite	Library ID	HMDB Superclass	HMDB Class	HMDB Subclass	FWT1	FWT2	FWT3	FWT4	FWT5	FWT6	FMT1	FMT2	FMT3	FMT4	FMT5	FMT6	Regulate (FMT/FWT)
5	pos_1411	Leu-Lys	-	-	-	-	-2.4694	-0.3889	1.0213	-0.3679	-0.6417	-0.5662	0.6028	0.1482	1.1051	1.0334	0.3809	0.1424	UP
	neg_2320	Phe-Ala-Gly	HMDB0304788;HMDB0028995	Organic acids and derivatives	Carboxylic acids and derivatives	Amino acids, peptides, and analogues	-1.3554	-1.2633	0.2744	0.1763	-1.3752	-0.8871	0.6521	0.4864	1.6736	1.0853	0.2659	0.2669
4	pos_7798	Epsilon-(Carboxyethyl)lysine	HMDB0251886	Organic acids and derivatives	Carboxylic acids and derivatives	Amino acids, peptides, and analogues	-1.7545	-0.5779	0.3647	-0.3893	-1.1394	-1.2993	0.9619	0.6844	1.3448	0.5053	0.5618	0.7374	UP
	pos_879	Ile-Phe	-	-	-	-	-1.7802	-0.8439	0.6649	-0.736	-0.9755	-0.9177	1.2206	1.143	0.2483	0.3258	0.739	0.9116
	neg_639	Voxtalisib	HMDB0259876;HMDB0259934	Organoheterocyclic compounds	Pyridines and derivatives	Pyrazolylpyridines	-2.144	-0.9523	0.3747	-0.6288	-0.7649	-0.5948	1.1576	0.9037	0.4032	0.7276	0.6583	0.8599
	pos_8213	Alanylmethionine	HMDB0028693	Organic acids and derivatives	Carboxylic acids and derivatives	Amino acids, peptides, and analogues	-1.1143	-0.667	-0.906	-0.0265	-1.0839	-1.2001	1.9022	1.0282	0.6838	0.2979	0.3762	0.7095
	neg_3430	8(R)-Hydroperoxylinoleic acid	HMDB0004706	Lipids and lipid-like molecules	Fatty Acyls	Lineolic acids and derivatives	-1.2345	-1.3242	-0.0533	-0.3652	-1.4939	-0.4618	1.1967	1.1251	0.0894	0.3888	1.1364	0.9964
	neg_1401	N-formimidoyl-glutamic acid	HMDB0000854;HMDB0255140	Organic acids and derivatives	Carboxylic acids and derivatives	Amino acids, peptides, and analogues	-1.3289	-1.6288	-0.2412	-0.1014	-1.1421	-0.7863	0.79	0.7642	0.9276	0.8535	0.9342	0.9591
	pos_5718	4-Methylumbelliferyl acetate	HMDB0032989	Phenylpropanoids and polyketides	Coumarins and derivatives	Not Available	-0.6899	-1.4506	-0.4364	-0.1448	-1.3251	-1.2672	1.0544	0.8807	1.1014	0.6534	0.8138	0.8104
1	neg_1733	Fructosylamine	HMDB0252497	Organic oxygen compounds	Organooxygen compounds	Carbohydrates and carbohydrate conjugates	-0.8733	-0.2986	-1.5383	-1.1325	-0.6539	-0.7941	0.7642	1.6188	0.7736	0.6576	0.4981	0.9785	UP
	neg_2254	Asparaginyl-Phenylalanine	HMDB0028738	Organic acids and derivatives	Carboxylic acids and derivatives	Amino acids, peptides, and analogues	-1.241	0.1261	-1.9891	-0.535	-0.4573	-0.867	1.039	0.8196	0.6383	0.6336	0.9029	0.9301
	neg_5055	Deoxyadenosine	HMDB0000101;PW_C000068;HMDB0000050;MJDBOTE0000701	Nucleosides, nucleotides, and analogues	Purine nucleosides	Purine 2''-deoxyribonucleosides	-0.7228	-0.0801	-2.006	-0.635	-0.577	-0.9664	1.0381	1.1945	0.596	0.2441	0.8462	1.0683
	pos_2071	Dihydrozeatin-o-glucoside	HMDB0012214	Lipids and lipid-like molecules	Fatty Acyls	Fatty acyl glycosides	-1.0768	0.0669	-0.6797	-1.4016	-0.3955	-1.6222	0.9472	1.0665	0.8618	0.4055	0.8454	0.9825
	pos_3720	Ile-Glu-Phe	-	-	-	-	-1.0806	-0.1005	-1.0381	-1.0638	-1.0993	-1.0941	0.9519	1.1525	0.9035	0.5354	0.9951	0.938
	pos_6427	Trilostane	HMDB0015240;MJDBOTE0000867	Lipids and lipid-like molecules	Steroids and steroid derivatives	Estrane steroids	-1.1482	0.0888	-1.1079	-1.1323	-0.788	-1.161	1.0563	1.1928	0.5944	0.3014	1.0486	1.0551
	pos_6658	Val-Ile-Val	-	-	-	-	-1.1343	0.394	-1.1001	-1.1208	-1.0537	-1.1451	0.9472	1.022	0.5786	0.5895	0.9991	1.0237
	neg_7024	Bursin	HMDB0249447	Organic acids and derivatives	Carboxylic acids and derivatives	Amino acids, peptides, and analogues	-1.141	0.2402	-1.5984	-1.0833	-0.4657	-0.9607	0.9458	1.088	0.7354	0.1807	1.0139	1.0451
	neg_7093	Oxoadipic acid	LMFA01170121;HMDB0000225;PW_C000150	Organic acids and derivatives	Keto acids and derivatives	Medium-chain keto acids and derivatives	-1.2083	-0.2257	-1.4074	-1.2728	-0.5382	-0.7307	0.7128	1.0812	0.8336	0.5949	1.0327	1.1279
	pos_4120	Sudan II	HMDB0258558	Benzenoids	Naphthalenes	Naphthols and derivatives	-1.337	-0.3954	-1.2841	-1.3162	-0.0872	-0.7992	0.4762	0.7182	1.2897	1.1975	0.7108	0.8267
	pos_4099	1-beta-D-Arabinofuranosyl-5-fluorocytosine	HMDB0246793	Nucleosides, nucleotides, and analogues	Pyrimidine nucleosides	Not Available	-1.1647	0.2526	-1.0644	-1.8663	-0.3523	-0.7421	0.443	0.8834	1.0275	0.9187	0.7149	0.9495
	pos_7767	Ser-Ile-Thr	-	-	-	-	-1.0617	0.4002	-1.2019	-1.653	-0.6354	-0.8974	0.9222	0.9312	0.8519	0.5997	0.8369	0.9072
	neg_3749	3a,21-Dihydroxy-5b-pregnane-11,20-dione	LMST02030199;HMDB0006755;PW_C002908	Lipids and lipid-like molecules	Steroids and steroid derivatives	Hydroxysteroids	-0.5839	-0.8153	-1.2095	-1.2219	-0.8301	-0.8674	1.1851	1.0924	0.4661	0.5657	1.1171	1.1018
	pos_7141	Metoprolol	HMDB0001932;PW_C001291;MJDBOTE0001765	Benzenoids	Phenols	Tyrosols and derivatives	-1.0005	-0.6721	-0.9555	-0.9828	-1.0204	-1.0148	1.0591	1.1432	0.8677	0.4916	1.0178	1.067
	neg_7133	1-Methyluric acid	PW_C001777;HMDB0003099	Organoheterocyclic compounds	Imidazopyrimidines	Purines and purine derivatives	-0.9287	-1.0615	-0.7254	-0.7478	-1.0768	-1.061	1.0722	1.2246	0.8856	0.3943	0.983	1.0415
	neg_3698	Flumethasone	HMDB0252336;MJDBOTE0001546	Lipids and lipid-like molecules	Steroids and steroid derivatives	Hydroxysteroids	-0.3985	-0.8337	-1.4004	-1.1354	-0.105	-1.137	1.1011	1.2602	0.4229	-0.0385	0.9774	1.2869
	neg_3299	Isopiperolein B	HMDB0033959	Organoheterocyclic compounds	Benzodioxoles	Not Available	-1.0614	-0.1149	-0.855	-1.2699	-0.7812	-0.8106	1.1837	1.3613	-0.008	-0.0574	1.0074	1.4061
	pos_3585	Ile-Thr-Ile	-	-	-	-	-0.7978	-0.7845	-0.7525	-0.78	-0.8178	-0.8122	1.2051	1.3994	0.4608	-0.7719	1.1227	1.3288
	pos_6106	Val-Ile-Leu	-	-	-	-	-0.8016	-0.7834	-0.7395	-0.7772	-0.8291	-0.8214	1.1164	1.5302	0.5348	-0.7661	1.0283	1.3086
	pos_7184	Arg-Asn-Ser	-	-	-	-	-1.0849	-0.5053	-0.5867	-0.5689	-0.8093	-0.8607	0.9586	1.54	1.6306	-0.8856	0.3823	0.79
	pos_6727	Ile-Pro-Val	-	-	-	-	-1.0941	-0.9887	-0.1488	-0.9589	-1.107	-1.1684	0.9321	0.9165	1.3337	0.9414	0.5748	0.7674
	neg_3305	10-EdAM	HMDB0244267	Organic acids and derivatives	Carboxylic acids and derivatives	Amino acids, peptides, and analogues	-0.8341	-0.5509	-0.2993	-1.3173	-1.3409	-0.9278	0.546	0.8776	1.6711	0.9469	0.6641	0.5646
	pos_3438	Ile-Pro-Ile	-	-	-	-	-1.1847	-0.5411	-0.8775	-0.8421	-0.882	-1.2204	0.9142	0.7825	1.4089	1.0959	0.5806	0.7658
	neg_6212	2-Methoxy-estradiol-17b 3-glucuronide	HMDB0006765	Lipids and lipid-like molecules	Steroids and steroid derivatives	Steroidal glycosides	-1.4193	-0.82	-0.6376	-1.1764	-0.5895	-0.9048	0.7655	0.9791	1.3085	0.7054	0.8658	0.9233
	neg_5317	2'-Methyl-4'-(5-methyl-(1,2,4)-oxadiazol-3-yl)biphenyl-4-carboxylic acid (4-methoxy-3-(4-methylpiperazin-1-yl)phenyl)amide	HMDB0244655	Benzenoids	Benzene and substituted derivatives	Anilides	-1.3414	-0.5403	-0.6438	-1.4124	-0.4593	-0.8635	0.6904	0.8232	1.7057	0.9207	0.5206	0.6001
	pos_6963	(R)-1-o-[b-D-Apiofuranosyl-(1->2)-b-D-glucopyranoside]-1,3-octanediol	HMDB0032798	Lipids and lipid-like molecules	Fatty Acyls	Fatty alcohols	-1.392	-0.6353	-0.5705	-0.8798	-0.6619	-1.0221	0.8471	0.8903	1.8879	0.7866	0.6008	0.1489
	neg_2203	11S,15S-dihydroxy-14R-(S-glutathionyl)-5Z,8Z,12E-eicosatrienoic acid	HMDB0062478;LMFA03090008	Lipids and lipid-like molecules	Fatty Acyls	Eicosanoids	-1.8704	-0.6186	-0.2427	-0.8669	-0.4107	-1.1275	0.8637	0.8125	1.4094	0.8851	0.5031	0.663
3	pos_2925	Thienorphine	HMDB0258989	Benzenoids	Phenanthrenes and derivatives	Not Available	0.6395	1.1831	0.3284	0.8745	1.0473	0.8488	-0.9645	-0.7649	-1.4465	0.4118	-0.6335	-1.524	Down
	pos_8019	Herierin III	HMDB0038760	Organoheterocyclic compounds	Pyrans	Pyranones and derivatives	1.009	1.1215	0.8592	0.6895	0.9333	0.8511	-1.2359	-1.4188	-0.5366	-0.2686	-0.9428	-1.061
	neg_7471	N-Formyl-L-glutamic acid	PW_C001903;HMDB0003470	Organic acids and derivatives	Carboxylic acids and derivatives	Amino acids, peptides, and analogues	0.8925	0.85	1.0612	0.394	1.0738	1.0909	-0.8862	-1.4723	-0.8117	-0.1135	-0.8508	-1.2279
	pos_6833	17alpha-Estradiol	HMDB0000429	Lipids and lipid-like molecules	Steroids and steroid derivatives	Estrane steroids	1.0376	0.8397	0.3962	0.7202	1.0002	1.1289	-0.2856	-1.0052	-1.6264	-1.5119	-0.3925	-0.3011
	neg_182	Trimetaphosphoric acid	HMDB0059921	Homogeneous non-metal compounds	Non-metal oxoanionic compounds	Non-metal phosphates	0.7279	1.7446	0.2683	-0.2651	1.1089	1.2396	-0.7173	-0.845	-1.4106	-0.9404	-0.4663	-0.4446
	pos_5902	PGP(PGF1alpha/i-22:0)	HMDB0275919	Not Available	Not Available	Not Available	0.453	1.6041	0.3524	0.2962	1.8106	0.5103	-0.8971	-1.2293	-0.8357	-0.5433	-0.712	-0.8091
2	neg_5336	7-Galloylcatechin	HMDB0037947	Phenylpropanoids and polyketides	Flavonoids	Flavans	0.2041	0.2683	1.1647	1.3948	0.1593	0.3155	-0.4954	-1.8	0.8829	0.3764	-1.2208	-1.2498	Down
	pos_5326	3-Oxo-alpha-ionol	HMDB0303805	Lipids and lipid-like molecules	Prenol lipids	Sesquiterpenoids	0.088	0.7704	2.3511	0.0597	0.8445	0.4975	-0.8614	-1.0682	-0.4557	-0.4568	-1.0299	-0.7392
	pos_5278	p-coumaraldehyde	HMDB0040986	Phenylpropanoids and polyketides	Cinnamaldehydes	Not Available	0.402	0.7058	1.9651	0.3469	0.1694	0.9907	-1.4895	-0.9807	0.1221	-0.2959	-0.6587	-1.2772
	neg_5007	Dalbergin	LMPK12100003;HMDB0303925	Phenylpropanoids and polyketides	Neoflavonoids	Neoflavones	0.7509	0.1425	1.4289	1.1994	0.6384	1.0036	-0.719	-1.6365	-0.8897	-0.3136	-0.5302	-1.0745
	neg_5919	m-Coumaric acid	HMDB0001713	Phenylpropanoids and polyketides	Cinnamic acids and derivatives	Hydroxycinnamic acids and derivatives	0.5368	0.0262	2.1388	1.2365	0.19	0.5187	-0.8096	-1.2339	-0.5833	-0.1566	-0.8231	-1.0404
	neg_5592	N-({(1s,2r)-2-[(S)-[(1r)-1-{[(Benzyloxy)carbonyl]amino}-2-Phenylethyl](Hydroxy)phosphoryl]cyclopentyl}carbonyl)-L-Tryptophan	HMDB0257370	Organic acids and derivatives	Carboxylic acids and derivatives	Amino acids, peptides, and analogues	1.0337	0.3757	1.7804	0.8878	0.4514	0.7069	-1.1894	-1.2479	-0.4959	-0.4586	-0.9323	-0.9119
	pos_6549	Cinnzeylanine	HMDB0036011	Lipids and lipid-like molecules	Prenol lipids	Diterpenoids	0.985	-0.5227	2.2651	1.1428	-0.3115	0.5545	-0.6693	-0.6159	-0.5063	-0.8613	-0.6218	-0.8388
	neg_5247	17-AAG	HMDB0244762	Phenylpropanoids and polyketides	Macrolactams	Not Available	0.9501	-0.2905	1.8908	1.2503	0.1618	0.7112	-0.6647	-0.8494	-1.229	-0.1146	-0.9654	-0.8507
