# Supplementary material for: The Mechanism of Transcription Factor Swi6 in Regulating Growth and Pathogenicity of Ceratocystis fimbriata: Insights from Non-Targeted Metabolomics
Source: Microorganisms. 2023 Oct 30;11(11):2666. doi: 10.3390/microorganisms11112666 (PMC10673406; doi:10.3390/microorganisms11112666)
Supplement: Supplementary file 1 [file microorganisms-11-02666-s001.zip › Supplementary Table/Table S8 Top 30 PDAMs in VIP score.xlsx]

## Sheet: Table S8
Top 30 PDAMs in VIP score
ID	Metabolite	VIP_value	P_value	FMT1	FMT2	FMT3	FMT4	FMT5	FMT6	FWT1	FWT2	FWT3	FWT4	FWT5	FWT6
neg_4784	Aminomethyl fluorescein	3.2595	3.73e-08	-0.9656	-0.9619	-1.0001	-0.9738	-0.8507	-0.8672	1.0732	0.6774	1.2817	0.4977	0.9141	1.1753
neg_2843	Esculentic acid	3.5986	2.75e-05	-0.6191	-1.0295	-1.0567	-0.6606	-0.87	-1.0298	1.0361	0.0639	1.6929	1.1183	0.4839	0.8708
neg_6316	(3beta,17alpha,23R)-17,23-Epoxy-3,29-dihydroxy-27-norlanost-8-ene-15,24-dione	3.301	5.47e-05	-0.5319	-0.5521	-1.219	-0.5783	-1.2473	-1.0642	1.0612	0.0871	1.6063	1.1035	0.4661	0.8687
pos_1473	S-Allyl-L-cysteine	3.4339	0.0006086	0.7172	0.3406	1.3421	1.0921	0.7261	0.6132	-1.0472	-0.8007	-0.3459	0.3348	-1.2793	-1.6931
pos_6172	Coroloside	3.3035	0.008483	1.0716	1.127	0.6311	-0.9602	1.1041	1.1537	-0.973	0.5507	-0.7777	-0.9642	-0.9829	-0.9801
pos_1714	Pro-Leu-His	3.5117	2.96e-05	1.0861	1.2577	0.7064	-0.1852	1.2026	1.1908	-1.1328	-0.4884	-0.8393	-0.9653	-0.874	-0.9588
pos_1368	Ile-Gln-Ile	3.2657	7.1e-05	1.1262	1.26	0.6436	-0.1604	1.0937	1.1989	-0.9928	-0.3933	-0.5169	-0.8595	-1.0502	-1.3496
pos_838	Leu-Lys-Leu	3.6035	4.32e-05	1.1888	1.389	0.3124	-0.1192	1.1623	1.2859	-0.8741	-0.866	-0.8466	-0.8633	-0.8863	-0.8829
pos_6009	Ile-Gln-Leu	3.2964	6.31e-05	1.2092	1.3152	0.5486	-0.319	1.164	1.2584	-0.8678	-0.8582	-0.8349	-0.8549	-0.8823	-0.8782
pos_2601	Leu-Val-Ala	3.5686	1.39e-05	1.1915	1.2859	0.5996	-0.1212	1.1449	1.228	-0.8927	-0.884	-0.8632	-0.8811	-0.9057	-0.9021
pos_815	Ile-Lys-Leu	3.4078	3.19e-05	1.2051	1.3209	0.4935	-0.186	1.1511	1.2661	-0.88	-0.8708	-0.8486	-0.8676	-0.8939	-0.89
pos_5967	Leu-Ser-Phe	3.3748	5.75e-05	1.156	1.3155	0.8802	-0.4021	1.0557	1.1817	-0.8694	-0.8601	-0.8375	-0.8569	-0.8835	-0.8796
pos_847	Ile-Arg-Phe	3.2741	0.0007018	1.1637	1.2991	0.7583	-0.8074	1.101	1.2884	-0.8242	-0.8156	-0.7947	-0.6979	-0.8373	-0.8336
neg_1440	Tsangane L 3-glucoside	4.4124	0.0009215	0.8228	0.8863	0.7664	0.6099	0.8183	0.8433	-1.3157	0.5199	-1.3132	-1.3151	-0.0031	-1.3198
neg_3333	PI(20:4(7E,9E,11Z,13E)-3OH(5S,6R,15S)/20:0)	3.7192	0.001976	0.7994	0.8543	0.7571	0.4754	0.8388	0.8447	-1.6357	0.5701	-1.6323	-1.1688	-0.0901	-0.6129
pos_4143	Arenobufagin	3.4797	1.26e-06	0.5692	1.0052	1.4551	1.08	0.766	0.614	-1.0375	-1.0282	-1.0055	-1.0249	-1.0517	-0.3417
neg_2889	Spironolactone	5.5712	3.82e-09	0.9689	1.0092	1.2372	1.0088	0.5771	0.8642	-0.9904	-0.9916	-0.9893	-0.9902	-0.7117	-0.9923
pos_6755	1-Piperideine-2-carboxylic acid	3.5748	3.84e-12	0.9678	0.9995	1.1625	0.8337	0.8401	0.9212	-0.9593	-0.9495	-0.9258	-0.9461	-0.9741	-0.97
neg_4783	N-[(1S)-1-(Ethoxycarbonyl)-3-phenylpropyl]-L-alanyl-L-proline 3-nitrooxypropyl ester	3.4113	2.64e-07	0.7551	0.9613	1.4518	0.9325	0.7181	0.7399	-1.0127	-0.4286	-0.9156	-1.0577	-1.0752	-1.0691
neg_4989	Tyrosol 4-sulfate	3.606	8.33e-07	0.8471	1.0564	1.257	0.7994	0.7544	0.7958	-1.2203	-0.4262	-1.2151	-1.2192	-0.5029	-0.9264
pos_3482	Corchoionol C 9-glucoside	3.2552	3.81e-08	0.9929	1.0636	1.0329	0.7228	0.8867	0.92	-1.0159	-0.4552	-1.1821	-0.9004	-0.8312	-1.2341
pos_6085	Ile-Ser-Leu	4.5042	1.67e-05	0.9934	1.0872	0.7381	0.4498	0.9954	1.0488	-1.095	0.1508	-1.0766	-1.0878	-1.1032	-1.1009
pos_6930	Thr-Ile-Val	3.4051	1.56e-05	0.9434	1.0013	0.8858	0.5262	0.9772	0.9845	-1.1117	0.1953	-1.0551	-1.0988	-1.1261	-1.1221
pos_3567	Ile-Gly-Leu	3.3172	4e-05	1.0941	1.1754	0.69	0.121	1.0444	1.1025	-1.2191	-0.0227	-1.186	-1.2061	-0.7403	-0.8532
pos_6742	Leu-Gln-Val	3.3158	2.33e-05	1.0764	1.1802	0.7072	0.091	1.0851	1.1421	-1.1229	-0.0838	-1.0885	-0.8873	-0.9659	-1.1337
neg_7071	Imazamox	3.3158	5.11e-07	1.0351	1.0722	1.0749	0.4071	0.9447	0.9982	-0.997	-0.4588	-1.1662	-0.7311	-1.3085	-0.8706
neg_7133	1-Methyluric acid	3.8758	7.31e-08	1.0722	1.2246	0.8856	0.3943	0.983	1.0415	-0.9287	-1.0615	-0.7254	-0.7478	-1.0768	-1.061
pos_6326	Val-Val-Ile	3.328	4.85e-06	1.0879	1.32	0.6398	0.0048	1.107	1.2495	-0.9069	-0.8967	-0.872	-0.8932	-0.9223	-0.918
pos_3708	Val-Ile-Ile	3.7817	2.62e-07	1.066	1.2571	0.8086	0.227	1.046	1.1543	-0.9309	-0.9225	-0.9024	-0.9197	-0.9435	-0.94
pos_3503	Ile-Gly-Ile	3.7065	3.82e-07	1.1243	1.2218	0.7695	0.2029	1.0586	1.1673	-0.9362	-0.882	-0.9067	-0.9246	-0.9492	-0.9456
