# Supplementary material for: The Mechanism of Transcription Factor Swi6 in Regulating Growth and Pathogenicity of Ceratocystis fimbriata: Insights from Non-Targeted Metabolomics
Source: Microorganisms. 2023 Oct 30;11(11):2666. doi: 10.3390/microorganisms11112666 (PMC10673406; doi:10.3390/microorganisms11112666)
Supplement: Supplementary file 1 [file microorganisms-11-02666-s001.zip › Supplementary Table/Table S9 KEGG pathway annotated and classification of the PDAMs.xlsx]

## Sheet: Table S9
First Category	Second Category	pathway ID	Description	Treated_vs_Control Number	Treated_vs_Control Metabolites
Metabolism	Carbohydrate metabolism	map00010	Glycolysis / Gluconeogenesis	1	C01451
Metabolism	Carbohydrate metabolism	map00040	Pentose and glucuronate interconversions	1	C00029
Metabolism	Carbohydrate metabolism	map00051	Fructose and mannose metabolism	1	C00275
Metabolism	Carbohydrate metabolism	map00052	Galactose metabolism	2	C00029;C01132
Metabolism	Carbohydrate metabolism	map00053	Ascorbate and aldarate metabolism	1	C00029
Metabolism	Metabolism of cofactors and vitamins	map00130	Ubiquinone and other terpenoid-quinone biosynthesis	2	C00885;C18131
Metabolism	Energy metabolism	map00190	Oxidative phosphorylation	1	C00536
Metabolism	Amino acid metabolism	map00220	Arginine biosynthesis	2	C00025;C00077
Metabolism	Nucleotide metabolism	map00230	Purine metabolism	6	C01367;C01762;C00212;C00020;C00144
Metabolism	Biosynthesis of other secondary metabolites	map00232	Caffeine metabolism	2	C01762;C16359
Metabolism	Amino acid metabolism	map00250	Alanine, aspartate and glutamate metabolism	1	C00025
Metabolism	Biosynthesis of other secondary metabolites	map00254	Aflatoxin biosynthesis	1	C00961
Metabolism	Amino acid metabolism	map00260	Glycine, serine and threonine metabolism	1	C02737
Metabolism	Amino acid metabolism	map00270	Cysteine and methionine metabolism	1	C00170
Metabolism	Amino acid metabolism	map00280	Valine, leucine and isoleucine degradation	1	C00123
Metabolism	Amino acid metabolism	map00290	Valine, leucine and isoleucine biosynthesis	2	C04411;C00123
Metabolism	Amino acid metabolism	map00300	Lysine biosynthesis	2	C00322;C00047
Metabolism	Amino acid metabolism	map00310	Lysine degradation	7	C03087;C00431;C00322;C04092;C00047;C05548;C03656
Metabolism	Biosynthesis of other secondary metabolites	map00311	Penicillin and cephalosporin biosynthesis	1	C02954
Metabolism	Amino acid metabolism	map00330	Arginine and proline metabolism	7	C00025;C00148;C00431;C00077;C15699;C00315;C00884
Metabolism	Biosynthesis of other secondary metabolites	map00332	Carbapenem biosynthesis	3	C00025;C00148;C00831
Metabolism	Amino acid metabolism	map00340	Histidine metabolism	4	C00025;C01045;C00135;C00439
Metabolism	Amino acid metabolism	map00350	Tyrosine metabolism	3	C04368;C06046;C03765
Metabolism	Amino acid metabolism	map00360	Phenylalanine metabolism	2	C12621;C02505
Metabolism	Amino acid metabolism	map00380	Tryptophan metabolism	11	C05660;C03230;C05645;C01598;C02470;C05834;C00322;C00954;C00643;C02937
Metabolism	Amino acid metabolism	map00400	Phenylalanine, tyrosine and tryptophan biosynthesis	3	C00826;C00493
Metabolism	Biosynthesis of other secondary metabolites	map00404	Staurosporine biosynthesis	2	C00148;C00135
Metabolism	Metabolism of other amino acids	map00410	beta-Alanine metabolism	2	C00135;C00315
Metabolism	Metabolism of other amino acids	map00430	Taurine and hypotaurine metabolism	1	C00025
Metabolism	Metabolism of other amino acids	map00460	Cyanoamino acid metabolism	3	C03004;C08334;C03742
Metabolism	Metabolism of other amino acids	map00470	D-Amino acid metabolism	6	C00025;C00148;C00431;C00135;C00077;C00047
Metabolism	Metabolism of other amino acids	map00480	Glutathione metabolism	3	C00025;C00077;C00315
Metabolism	Carbohydrate metabolism	map00500	Starch and sucrose metabolism	1	C00029
Metabolism	Carbohydrate metabolism	map00520	Amino sugar and nucleotide sugar metabolism	8	C01170;C00275;C00029;C00043;C19769;C00203;C02713;C01132
Metabolism	Lipid metabolism	map00561	Glycerolipid metabolism	2	C00416;C00029
Metabolism	Glycan biosynthesis and metabolism	map00563	Glycosylphosphatidylinositol (GPI)-anchor biosynthesis	2	C00043;C00350
Metabolism	Lipid metabolism	map00564	Glycerophospholipid metabolism	6	C00269;C00350;C02737;C05980;C00416
Metabolism	Lipid metabolism	map00591	Linoleic acid metabolism	1	C14831
Metabolism	Lipid metabolism	map00592	alpha-Linolenic acid metabolism	1	C16346
Metabolism	Carbohydrate metabolism	map00630	Glyoxylate and dicarboxylate metabolism	1	C00025
Metabolism	Carbohydrate metabolism	map00640	Propanoate metabolism	1	C04225
Metabolism	Carbohydrate metabolism	map00650	Butanoate metabolism	2	C00025;C00246
Metabolism	Carbohydrate metabolism	map00660	C5-Branched dibasic acid metabolism	1	C00025
Metabolism	Metabolism of cofactors and vitamins	map00670	One carbon pool by folate	1	C00440
Metabolism	Energy metabolism	map00680	Methane metabolism	1	C00322
Metabolism	Metabolism of cofactors and vitamins	map00760	Nicotinate and nicotinamide metabolism	1	C19569
Metabolism	Metabolism of cofactors and vitamins	map00770	Pantothenate and CoA biosynthesis	1	C00831
Metabolism	Metabolism of cofactors and vitamins	map00780	Biotin metabolism	4	C01909;C05552;C00047;C01092
Metabolism	Metabolism of cofactors and vitamins	map00790	Folate biosynthesis	2	C05925;C01300
Metabolism	Metabolism of cofactors and vitamins	map00860	Porphyrin metabolism	2	C18064;C00025
Metabolism	Biosynthesis of other secondary metabolites	map00901	Indole alkaloid biosynthesis	3	C01626;C11678;C06536
Metabolism	Metabolism of terpenoids and polyketides	map00904	Diterpenoid biosynthesis	1	C06094
Metabolism	Energy metabolism	map00910	Nitrogen metabolism	1	C00025
Genetic Information Processing	Translation	map00970	Aminoacyl-tRNA biosynthesis	5	C00025;C00148;C00123;C00047;C00135
Metabolism	Biosynthesis of other secondary metabolites	map00997	Biosynthesis of various other secondary metabolites	3	C00025;C00047;C00077
Metabolism	Biosynthesis of other secondary metabolites	map00999	Biosynthesis of various plant secondary metabolites	6	C15486;C17055;C00758;C00493;C00841;C09263
Metabolism	Lipid metabolism	map01040	Biosynthesis of unsaturated fatty acids	1	C16526
Metabolism	Metabolism of terpenoids and polyketides	map01053	Biosynthesis of siderophore group nonribosomal peptides	2	C00885;C00315
Metabolism	Global and overview maps	map01100	Metabolic pathways	81	C01909;C00025;C00148;C00123;C01598;C00020;C03087;C01946;C00029;C04092;C17268;C03765;C19569;C05548;C01045;C19769;C00212;C00961;C00315;C03230;C05608;C00431;C02737;C03656;C16678;C00275;C00416;C00826;C06337;C03742;C00322;C01367;C06046;C01132;C00643;C00493;C12621;C02713;C00884;C07213;C00144;C05925;C15486;C00371;C05980;C00440;C01912;C00135;C00077;C04225;C00350;C00439;C05176;C01300;C00858;C00954;C06094;…
Metabolism	Global and overview maps	map01110	Biosynthesis of secondary metabolites	53	C00025;C00148;C00123;C00020;C00322;C00029;C17268;C18064;C03765;C01946;C00371;C00841;C00961;C05608;C09263;C02737;C10434;C00275;C00416;C00826;C03742;C00493;C00885;C00350;C15486;C16448;C01912;C00135;C01626;C00077;C05176;C00858;C06094;C01598;C02954;C02937;C10503;C00269;C01762;C16666;C00755;C18131;C04411;C00758;C00831;C08262;C00047;C08334;C03004;C02627
Metabolism	Global and overview maps	map01200	Carbon metabolism	2	C00025;C00440
Metabolism	Global and overview maps	map01210	2-Oxocarboxylic acid metabolism	7	C00025;C00123;C00322;C04411;C00077;C00047;C02937
Metabolism	Global and overview maps	map01230	Biosynthesis of amino acids	11	C00025;C00148;C00123;C00322;C04411;C00135;C00826;C00077;C00047;C00493
Metabolism	Global and overview maps	map01232	Nucleotide metabolism	5	C01762;C00212;C00020;C00144
Metabolism	Global and overview maps	map01240	Biosynthesis of cofactors	12	C01909;C00025;C05925;C01300;C00020;C00322;C00275;C00029;C00493;C00885;C01092
Metabolism	Global and overview maps	map01250	Biosynthesis of nucleotide sugars	8	C01170;C00275;C00029;C00043;C19769;C00203;C02713;C01132
Environmental Information Processing	Membrane transport	map02010	ABC transporters	10	C00025;C00148;C00123;C01946;C00135;C00077;C01762;C00047;C00315;C00212
Environmental Information Processing	Signal transduction	map04070	Phosphatidylinositol signaling system	3	C00269;C00416
Cellular Processes	Transport and catabolism	map04136	Autophagy - other	1	C00350
Cellular Processes	Transport and catabolism	map04138	Autophagy - yeast	1	C00350
